# Supplementary material for: Transcriptomic Analysis of Early Fruit Development in Micro-Tom Tomato Reveals Conserved and Cultivar-Specific Mechanisms
Source: Plants (Basel). 2026 Jan 3;15(1):137. doi: 10.3390/plants15010137 (PMC12787644; doi:10.3390/plants15010137)
Supplement: Supplementary file 1 [file plants-15-00137-s001.zip]

Archive with 12 entries (12 files):
- Figure S1.png
- Figure S2.png
- Figure S3.png
- Figure S4.png
- Figure S5.png
- Figure S6.png
- Figure S7.png
- File S1 DE Analyses.xlsx
- File S2 Clustering Analyses.xlsx
- File S3 - TF Analyses.xlsx
- File S4 - Metabolite Analyses.xlsx
- Legends for the Supplementary Figures.pdf
