# Supplementary material for: Transcriptomic Analysis of Early Fruit Development in Micro-Tom Tomato Reveals Conserved and Cultivar-Specific Mechanisms
Source: Plants (Basel). 2026 Jan 3;15(1):137. doi: 10.3390/plants15010137 (PMC12787644; doi:10.3390/plants15010137)
Supplement: Supplementary file 1 [file plants-15-00137-s001.zip › File S1 DE Analyses.xlsx]

## Sheet: DE_Analysis_3v5
gene_id	BaseMean	Log2FC	P-Value	FDR	Rank	estimatedDEG	WT3DPA_1	WT3DPA_2	WT3DPA_3	WT5DPA_1	WT5DPA_2	WT5DPA_3
SLM2ch01g00027	10.7599	0.512271	3.61429e-07	6.08686e-06	1290	1	1506.09	1480.96	1368.72	1952.12	2103.33	2157.16
SLM2ch01g00028	5.59018	1.64038	0.131603	0.250511	11413	0	6.11403	14.4384	61.3001	9.36018	103.868	141.946
SLM2ch01g00029	11.9059	0.192153	0.0498819	0.121254	8937	0	3666.38	3441.49	3662.68	4491.84	3898.77	3914.38
SLM2ch01g00030	5.45499	-0.0113679	0.97716	0.988791	21469	0	34.6461	50.5343	46.9329	49.9209	32.4588	48.6967
SLM2ch01g00031	4.09465	0.833673	0.345832	0.496948	15118	0	11.209	18.5636	8.62033	9.36018	17.6205	41.444
SLM2ch01g00033	8.51563	0.447672	0.0298645	0.0817034	7941	0	293.473	365.085	281.597	465.929	443.295	372.996
SLM2ch01g00034	4.27215	1.20717	0.169691	0.301262	12237	0	13.2471	13.4071	11.4938	58.2411	19.4753	10.361
SLM2ch01g00035	9.98361	0.357974	0.00364952	0.0156074	5080	0	828.451	942.62	911.839	1230.34	1111.95	1096.19
SLM2ch01g00037	8.25595	0.278559	0.247024	0.39408	13618	0	286.34	274.329	272.019	275.605	425.674	308.758
SLM2ch01g00038	10.0803	-0.419348	0.00545608	0.0216026	5487	0	1374.64	1157.13	1224.09	1070.18	859.695	878.612
SLM2ch01g00039	7.66625	0.0526889	0.891686	0.934665	20726	0	279.207	110.35	208.803	224.644	192.898	203.075
SLM2ch01g00040	5.45065	-1.10371	0.0605542	0.140519	9362	0	68.2733	74.2545	49.8063	42.6408	33.3862	13.4693
SLM2ch01g00041	3.44133	3.62378	0.100526	0.20547	10629	0	0	9.28181	0	0	31.5314	82.888
SLM2ch01g00042	12.1155	-0.873255	8.47463e-05	0.000684382	2690	1	5567.84	5969.24	6480.57	4543.85	2688.52	2603.72
SLM2ch01g00044	6.72304	-0.237773	0.498515	0.639519	16935	0	113.109	83.5363	147.503	107.122	94.5943	90.1406
SLM2ch01g00045	12.6191	0.143569	0.161694	0.290988	12072	0	6069.19	5872.29	6016.03	7405.98	6298.87	6131.64
SLM2ch01g00046	11.0664	-1.05477	2.4501e-09	7.42376e-08	717	1	3217	2961.93	3093.74	1867.88	1376.25	1219.49
SLM2ch01g00047	5.12077	-2.35993	0.000307165	0.00202217	3300	1	95.7864	66.004	74.7095	26.0005	5.56437	14.5054
SLM2ch01g00048	11.5121	0.0333895	0.655251	0.769103	18509	0	2861.36	2857.77	2942.4	3042.06	2957.46	2864.81
SLM2ch01g00049	10.971	0.313018	0.0169093	0.0524344	7006	0	1850.51	1714.04	1838.05	2575.09	2064.38	2072.2
SLM2ch01g00050	7.11957	0.523302	0.102494	0.208321	10688	0	93.7484	153.666	100.57	162.243	184.552	153.343
SLM2ch01g00051	7.18455	0.337797	0.207445	0.348927	12916	0	108.014	127.883	152.292	166.403	168.786	155.415
SLM2ch01g00052	5.08429	1.29826	0.391023	0.541253	15695	0	6.11403	58.7848	0	7.28014	52.8615	99.4655
SLM2ch01g00053	4.00354	3.08804	0.0687187	0.154818	9643	0	0	16.501	0	13.5203	23.1849	103.61
SLM2ch01g00054	10.4569	-0.394266	0.0378521	0.0982481	8370	0	1840.32	1431.46	1562.19	1512.19	1092.47	1073.4
SLM2ch01g00055	4.78817	-1.0248	0.113398	0.224532	10972	0	61.1403	21.6576	35.4391	21.8404	17.6205	18.6498
SLM2ch01g00056	11.7978	0.466325	2.08322e-08	5.0175e-07	902	1	2849.14	3206.35	3031.48	4126.8	4207.59	4220.03
SLM2ch01g00057	10.4975	-0.20694	0.215796	0.358752	13068	0	1625.31	1433.52	1600.51	1610.99	1297.43	1128.31
SLM2ch01g00058	-2.59047	5.95187	0.00891462	0.0317076	6108	0	0	0	0	0	33.3862	25.9025
SLM2ch01g00059	-2.59047	5.89083	0.0100309	0.0347896	6264	0	0	0	0	0	27.8219	29.0108
SLM2ch01g00060	2.71078	2.71584	0.255776	0.403481	13772	0	0	0	7.66251	0	21.3301	29.0108
SLM2ch01g00061	8.70128	-0.351347	0.227139	0.371945	13267	0	570.642	400.149	439.637	501.289	316.242	288.036
SLM2ch01g00062	8.50294	0.530046	0.00711402	0.0266377	5802	0	292.454	339.302	273.935	377.527	460.915	469.353
SLM2ch01g00063	7.03528	-0.11391	0.706224	0.807935	18990	0	130.433	150.572	128.347	159.123	110.36	108.79
SLM2ch01g00064	7.73017	-0.260971	0.217826	0.361159	13103	0	219.086	218.638	259.568	183.043	194.753	204.112
SLM2ch01g00065	10.5035	-0.976254	6.50169e-06	7.44985e-05	1896	1	1885.16	2046.12	2177.11	1381.15	833.728	890.009
SLM2ch01g00066	7.72393	1.36941	0.00568167	0.0222977	5535	0	96.8054	159.853	137.925	134.163	384.869	500.436
SLM2ch01g00067	10.08	-0.277135	0.0735296	0.16287	9808	0	1222.81	1144.76	1206.85	1162.74	886.59	900.37
SLM2ch01g00068	14.5776	0.104591	0.443528	0.590315	16322	0	27820.9	20776.8	22145.6	27765.4	24499.9	23797.1
SLM2ch01g00069	9.59943	-0.455029	0.0412654	0.105247	8518	0	823.355	888.991	1012.41	837.216	641.757	508.725
SLM2ch01g00070	7.62706	-0.109119	0.634047	0.753085	18291	0	180.364	211.419	224.128	211.124	173.423	186.498
SLM2ch01g00071	10.7888	-0.57224	0.000608741	0.00357429	3700	1	2298.87	2116.25	2056.43	1677.55	1521.86	1153.18
SLM2ch01g00072	10.212	-0.302896	0.0690023	0.15528	9654	0	1387.88	1318.02	1246.12	1260.5	1057.23	885.865
SLM2ch01g00073	10.0446	-0.00758921	0.958052	0.977554	21291	0	1086.26	1016.87	1073.71	1165.86	1088.76	905.551
SLM2ch01g00074	3.65274	-0.541082	0.707856	0.809165	19005	0	13.2471	22.6889	9.57814	6.24012	25.0397	0
SLM2ch01g00075	7.83095	0.199419	0.773574	0.857313	19603	0	249.656	186.668	201.141	35.3607	315.314	381.285
SLM2ch01g00076	9.09037	0.903473	0.0111964	0.037969	6406	0	275.131	404.275	516.262	438.888	839.293	958.392
SLM2ch01g00077	5.10099	1.43017	0.0736748	0.163092	9814	0	10.19	11.3444	41.186	30.1606	52.8615	85.9963
SLM2ch01g00078	9.27445	0.597307	0.000826766	0.00457734	3924	1	463.647	549.69	497.105	856.976	641.757	786.399
SLM2ch01g00080	11.8409	0.1823	0.102708	0.208653	10694	0	3115.1	3664.25	3551.57	3615.11	4200.17	3907.13
SLM2ch01g00081	12.6166	0.259953	0.00018503	0.00132447	3035	1	5959.14	5534.02	5724.85	6776.77	7049.13	6791.63
SLM2ch01g00082	8.20507	0.298707	0.145702	0.269785	11733	0	259.846	270.204	268.188	276.645	330.153	375.068
SLM2ch01g00083	8.90853	0.454507	0.048829	0.119353	8888	0	324.043	449.652	457.835	645.852	464.625	577.107
SLM2ch01g00084	10.0135	-0.0133673	0.892435	0.935315	20729	0	1021.04	1067.41	1026.78	1025.46	1032.19	1028.85
SLM2ch01g00085	4.59857	-0.837401	0.168309	0.299543	12207	0	37.7032	27.8454	31.6079	14.5603	13.9109	25.9025
SLM2ch01g00086	12.9034	0.678018	3.15377e-19	4.9649e-17	138	1	6419.73	5960.99	5790.94	9521.38	9608.74	9943.45
SLM2ch01g00087	5.46755	0.0973485	0.852299	0.908949	20371	0	35.6652	63.9414	28.7344	49.9209	50.0793	37.2996
SLM2ch01g00088	9.54659	-0.0816265	0.564464	0.695732	17626	0	813.165	719.856	774.872	777.935	750.263	652.743
SLM2ch01g00090	7.08982	-0.915923	0.0267098	0.0749218	7745	0	190.554	162.947	207.846	147.683	91.8121	58.0216
SLM2ch01g00091	7.65557	0.122325	0.63154	0.751462	18258	0	206.858	192.855	180.069	254.805	175.278	201.003
SLM2ch01g00092	2.98694	1.5146	0.283758	0.433293	14227	0	6.11403	4.12525	3.83126	3.12006	1.85479	35.2274
SLM2ch01g00093	11.1851	0.116978	0.428029	0.576213	16138	0	2410.96	1970.84	2325.57	2738.37	2435.34	2100.17
SLM2ch01g00094	9.55173	-0.146595	0.312911	0.463899	14654	0	844.755	755.952	768.167	718.654	638.048	783.291
SLM2ch01g00095	6.49975	2.48223	0.188694	0.325943	12577	0	18.3421	63.9414	32.5657	0	288.42	353.31
SLM2ch01g00096	6.28317	0.881987	0.418113	0.56688	16023	0	29.5511	78.3798	64.1735	2.08004	166.931	148.162
SLM2ch01g00097	6.62915	0.332216	0.474671	0.619092	16657	0	87.6344	118.601	58.4267	79.0415	94.5943	159.559
SLM2ch01g00098	9.25388	-0.311178	0.0682261	0.154028	9623	0	684.771	672.416	682.921	640.652	533.252	470.389
SLM2ch01g00099	10.8796	-0.114065	0.445117	0.591803	16339	0	2011.51	1998.68	1869.65	2161.16	1637.78	1633.93
SLM2ch01g00100	12.3868	0.0117857	0.918564	0.952294	20955	0	6029.45	4937.92	5033.31	5510.02	5031.12	5590.79
SLM2ch01g00101	10.1637	0.461842	0.00302664	0.0133809	4914	0	942.579	971.496	1018.16	1115.94	1416.13	1506.49
SLM2ch01g00102	7.2902	0.503682	0.0945113	0.196597	10444	0	110.052	158.822	125.474	157.043	176.205	225.87
SLM2ch01g00104	9.29013	1.67551	0.314796	0.465837	14681	0	10.19	665.197	375.463	31.2006	1532.06	1793.49
SLM2ch01g00106	5.50681	-0.0219753	0.968865	0.983763	21396	0	68.2733	43.3151	25.861	45.7609	39.878	49.7328
SLM2ch01g00107	8.96339	0.0586005	0.728824	0.825169	19188	0	459.571	459.965	547.87	513.77	467.407	547.06
SLM2ch01g00108	9.49006	0.0771023	0.615999	0.738961	18110	0	699.037	633.226	768.167	713.453	689.982	812.302
SLM2ch01g00109	9.06004	-0.50726	0.000233563	0.00160638	3158	1	649.106	623.944	635.989	479.449	419.183	444.487
SLM2ch01g00110	9.10909	-0.213166	0.273588	0.422893	14054	0	653.182	568.253	562.237	583.451	539.744	415.476
SLM2ch01g00111	4.50907	-0.817953	0.387885	0.537903	15666	0	41.7792	14.4384	34.4813	34.3206	12.9835	4.1444
SLM2ch01g00112	10.118	0.246269	0.103572	0.210015	10714	0	913.028	1057.1	1090.95	1331.23	1056.3	1243.32
SLM2ch01g00113	11.2458	0.116735	0.293851	0.444098	14375	0	2554.64	2220.42	2221.17	2347.32	2580.94	2657.59
SLM2ch01g00114	8.86711	-0.126985	0.382768	0.532882	15605	0	471.799	480.592	511.473	425.368	439.585	475.57
SLM2ch01g00115	8.54858	-0.140685	0.496249	0.637628	16908	0	403.526	364.053	411.86	430.568	318.097	321.191
SLM2ch01g00116	9.41064	1.24985	1.05276e-06	1.53704e-05	1488	1	366.842	447.59	509.557	742.574	1102.67	1303.41
SLM2ch01g00117	9.22516	-0.110411	0.420715	0.569246	16056	0	657.258	597.13	611.085	618.812	551.8	557.421
SLM2ch01g00118	10.1672	-0.356582	0.0247839	0.0706973	7616	0	1499.97	1158.16	1245.16	1105.54	907.92	1035.06
SLM2ch01g00119	8.72378	0.785777	0.000139846	0.00104656	2903	1	273.093	301.143	391.746	514.81	570.348	580.216
SLM2ch01g00120	10.672	-0.218381	0.0183842	0.0559379	7140	0	1703.78	1828.52	1747.05	1548.59	1449.52	1539.64
SLM2ch01g00122	-2.59047	3.79658	0.21403	0.356738	13033	0	0	0	0	0	10.2013	3.1083
SLM2ch01g00124	8.19579	0.0892433	0.719098	0.818212	19093	0	307.739	243.39	301.711	348.407	323.661	235.195
SLM2ch01g00125	8.98024	1.02111	0.0278127	0.0773068	7816	0	149.794	510.5	403.24	420.168	851.349	886.901
SLM2ch01g00126	11.9205	-0.236348	0.0250723	0.0713325	7636	0	4365.41	4140.72	4115.73	3983.28	3378.5	3352.82
SLM2ch01g00127	13.1254	-0.299062	0.00708992	0.0265828	5794	0	10674.1	9043.58	10016.8	8885.93	7820.72	7460.95
SLM2ch01g00128	8.0432	0.837916	0.0324073	0.0868124	8110	0	174.25	188.73	228.918	208.004	306.04	543.952
SLM2ch01g00129	6.69099	0.0558853	0.909335	0.946111	20878	0	86.6154	120.664	96.7392	50.961	107.578	157.487
SLM2ch01g00130	10.1061	-0.414346	0.00084284	0.00464738	3940	1	1350.18	1164.35	1302.63	1007.78	965.418	891.045
SLM2ch01g00131	12.2113	0.34754	0.000415545	0.00259641	3477	1	4603.86	4016.96	3991.21	5638.99	5190.63	5217.8
SLM2ch01g00132	9.09792	-0.105479	0.598091	0.724236	17941	0	646.049	519.782	539.249	565.771	587.041	432.053
SLM2ch01g00133	8.44894	-0.338882	0.134711	0.254709	11490	0	398.431	321.77	458.793	347.367	314.387	270.422
SLM2ch01g00134	11.9359	-0.283451	0.0805988	0.174978	10007	0	4787.28	3965.4	4214.38	4319.2	3278.34	3056.49
SLM2ch01g00135	6.78828	0.473888	0.298707	0.449045	14451	0	77.4443	119.632	84.2876	72.8014	133.545	184.426
SLM2ch01g00136	8.68251	0.383215	0.0446578	0.111883	8671	0	369.899	317.644	391.746	516.89	408.981	481.786
SLM2ch01g00137	11.5116	-0.0351133	0.773862	0.857456	19607	0	3212.92	2678.32	2974.97	3192.86	2749.73	2710.44
SLM2ch01g00138	6.69326	1.5376	0.0066723	0.0253596	5716	0	52.9882	79.4111	49.8063	63.4412	244.832	220.689
SLM2ch01g00139	5.0682	-0.124189	0.83391	0.897646	20181	0	40.7602	42.2838	22.0297	38.4807	36.1684	21.7581
SLM2ch01g00141	11.8499	0.613162	1.67312e-08	4.11522e-07	883	1	3175.22	2847.45	2930.91	4244.32	4403.27	5047.88
SLM2ch01g00142	7.2023	3.23716	0.259979	0.407654	13855	0	0	96.9434	46.9329	0	624.137	732.522
SLM2ch01g00143	5.6059	3.96418	0.127612	0.244931	11319	0	0	21.6576	15.325	0	264.308	312.902
SLM2ch01g00145	10.121	0.595008	0.0674356	0.152767	9590	0	707.189	1029.25	981.759	757.134	1494.03	1854.62
SLM2ch01g00146	11.0427	0.357511	0.230856	0.375906	13342	0	1415.4	2187.41	1988.42	1397.79	2661.62	3104.15
SLM2ch01g00147	13.9212	-0.10331	0.321653	0.472794	14780	0	16348.9	15835.8	16050.1	16909.7	14358.9	13633
SLM2ch01g00148	14.7247	0.253193	0.000757337	0.00426911	3854	1	24612	24695.8	25094.7	31754.9	28419.1	28502.1
SLM2ch01g00149	7.16473	0.724892	0.0100308	0.0347896	6263	0	122.281	119.632	92.908	212.164	182.697	158.523
SLM2ch01g00150	10.2297	2.77726	2.10918e-22	4.92708e-20	93	1	275.131	619.819	480.823	3728.47	3019.6	2683.5
SLM2ch01g00151	14.3956	0.899741	5.71993e-12	2.98715e-10	416	1	17934.5	14812.7	14590.4	32745	29630.3	25943.9
SLM2ch01g00152	13.8418	-0.422448	0.00200997	0.00953627	4579	1	20496.3	15318.1	15177.5	12514.6	12659.9	12873.5
SLM2ch01g00153	-2.59047	6.66985	0.00175447	0.00852895	4469	1	0	0	0	0	51.9341	45.5884
SLM2ch01g00154	10.1143	0.975786	3.71645e-11	1.68208e-09	480	1	707.189	863.209	800.733	1367.63	1645.2	1650.51
SLM2ch01g00156	7.26078	0.0591919	0.849097	0.906736	20344	0	186.478	133.039	131.221	122.722	187.334	159.559
SLM2ch01g00157	9.0698	0.0432554	0.795907	0.87237	19820	0	567.585	531.126	489.443	576.171	588.896	471.425
SLM2ch01g00158	10.6437	0.474337	6.37462e-05	0.00053782	2575	1	1509.15	1298.42	1264.31	1954.2	1796.36	1906.42
SLM2ch01g00159	8.14351	0.237566	0.513543	0.652592	17096	0	248.637	297.018	235.622	169.523	411.763	339.841
SLM2ch01g00161	9.54452	2.23242	0.00286669	0.0127826	4871	0	114.128	521.844	397.493	703.053	1885.39	2268.02
SLM2ch01g00162	4.31698	2.85909	0.045385	0.113089	8718	0	4.07602	12.3758	5.74688	0	84.3929	76.6714
SLM2ch01g00163	10.6019	2.35015	0.0443459	0.111283	8656	0	78.4633	1166.41	819.889	695.773	4495.08	5336.95
SLM2ch01g00172	2.34836	0.607766	0.82206	0.89007	20065	0	0	12.3758	0	11.4402	7.41916	0
SLM2ch01g00173	9.97115	0.728183	1.39873e-08	3.49235e-07	870	1	711.265	779.672	848.623	1373.87	1250.13	1251.61
SLM2ch01g00175	7.95454	-0.793418	0.00196445	0.00936412	4557	1	349.518	268.141	362.054	226.724	178.987	159.559
SLM2ch01g00176	6.73967	-0.76628	0.00616065	0.0238057	5622	0	148.775	123.758	145.588	78.0015	79.756	88.0684
SLM2ch01g00177	7.70971	-1.06572	2.87511e-05	0.000271099	2304	1	288.378	303.206	317.036	174.723	147.456	111.899
SLM2ch01g00178	8.93966	-0.854455	3.91162e-06	4.80928e-05	1767	1	705.151	655.915	619.706	418.088	372.813	304.613
SLM2ch01g00179	7.47564	1.31728	0.00111756	0.0058574	4145	1	82.5393	134.071	121.642	161.203	309.75	371.96
SLM2ch01g00180	11.1451	0.198279	0.16144	0.290671	12065	0	2153.16	2195.66	1994.17	2841.33	2301.79	2134.36
SLM2ch01g00181	11.9664	0.193304	0.366042	0.516683	15391	0	4265.55	3318.76	3642.57	5693.07	3786.55	3356.96
SLM2ch01g00182	3.80513	1.6441	0.359925	0.510536	15316	0	0	23.7202	0	35.3607	13.9109	24.8664
SLM2ch01g00183	4.34704	0.65832	0.573808	0.703656	17716	0	2.03801	21.6576	24.9032	4.16008	35.241	37.2996
SLM2ch01g00184	6.78852	0.87154	0.00126982	0.00651248	4236	1	72.3493	86.6303	86.2033	147.683	146.528	154.379
SLM2ch01g00185	3.85095	-0.291937	0.740967	0.834327	19294	0	11.209	17.5323	19.1563	5.2001	11.1287	22.7942
SLM2ch01g00188	3.68402	2.36215	0.102682	0.208619	10693	0	7.13303	4.12525	5.74688	0	40.8054	46.6245
SLM2ch01g00189	11.9675	-0.109376	0.444946	0.591691	16337	0	4295.1	4117	4065.92	4613.53	3622.41	3331.06
SLM2ch01g00190	9.52346	0.172482	0.258109	0.405839	13815	0	770.367	672.416	636.946	772.735	854.131	716.981
SLM2ch01g00191	13.0088	0.108858	0.201442	0.341927	12799	0	8477.1	7720.41	7612.71	9025.29	8416.11	8234.92
SLM2ch01g00192	10.6628	0.407218	4.98261e-05	0.000435252	2487	1	1440.87	1439.71	1342.86	1775.31	1845.52	1979.99
SLM2ch01g00193	1.82769	0.770986	0.834315	0.89788	20187	0	8.15203	0	0	0	13.9109	0
SLM2ch01g00194	7.84869	0.384938	0.143711	0.267195	11684	0	185.459	217.607	202.099	305.766	286.565	197.895
SLM2ch01g00195	8.45031	0.644318	0.00847489	0.0306252	6011	0	211.953	295.987	331.404	434.728	489.665	387.501
SLM2ch01g00196	9.99386	-0.24486	0.0561726	0.132589	9204	0	1164.72	1028.22	1136.93	1020.26	915.339	874.468
SLM2ch01g00197	12.7909	-0.617136	8.20762e-09	2.19055e-07	814	1	9238.29	8517.61	8573.39	6398.2	5547.68	5219.87
SLM2ch01g00198	12.6577	-0.212699	0.172182	0.304441	12287	0	7554.9	6392.08	6921.16	7324.86	5414.13	5268.57
SLM2ch01g00199	13.391	0.0675013	0.393807	0.544167	15722	0	10356.1	10807.1	10318.5	11781.3	10505.5	10702.9
SLM2ch01g00201	7.86483	0.160042	0.464666	0.609704	16557	0	253.732	199.043	208.803	238.164	268.945	232.086
SLM2ch01g00202	7.771	-0.17048	0.500383	0.641195	16954	0	242.523	236.171	216.466	256.885	183.624	177.173
SLM2ch01g00203	9.77018	1.14804	1.85459e-07	3.42737e-06	1175	1	448.362	660.04	651.314	1052.5	1405	1442.25
SLM2ch01g00204	11.9053	-0.68664	0.000169532	0.00123139	2991	1	5157.18	4543.96	4898.26	3865.75	2753.44	2451.41
SLM2ch01g00205	12.2636	-0.173508	0.123307	0.238907	11212	0	5261.12	5062.71	5341.73	5247.94	4443.15	4199.31
SLM2ch01g00206	11.1696	-0.571479	4.54905e-09	1.2907e-07	765	1	2831.81	2777.32	2815.02	2059.24	1804.71	1804.89
SLM2ch01g00207	10.9891	0.65839	3.30319e-08	7.46742e-07	961	1	1537.68	1787.26	1528.67	2757.09	2504.89	2398.57
SLM2ch01g00208	10.6604	-0.554518	0.00189521	0.00908103	4534	1	1993.17	1857.39	2033.44	1649.47	1275.17	1081.69
SLM2ch01g00210	11.7499	-0.344069	0.000507496	0.00307627	3584	1	3894.63	3725.1	4020.9	3338.46	2863.8	2968.42
SLM2ch01g00211	10.1722	-0.150715	0.142065	0.265084	11643	0	1263.57	1214.89	1168.53	1066.02	1079.49	1139.71
SLM2ch01g00212	11.3719	-0.694141	0.00121091	0.00627105	4195	1	3273.04	3151.69	3688.54	2789.33	1857.57	1603.88
SLM2ch01g00213	13.4895	-0.22385	0.0813607	0.176298	10026	0	12607.1	11787.9	12892.2	12517.7	9898.09	9512.43
SLM2ch01g00214	4.83122	-0.503948	0.45979	0.605427	16499	0	33.6271	41.2525	26.8188	27.0405	34.3136	10.361
SLM2ch01g00215	8.90643	0.115665	0.555386	0.688489	17525	0	393.336	446.558	543.081	451.369	534.18	512.869
SLM2ch01g00216	12.7709	0.0789757	0.649234	0.764685	18445	0	7788.25	6241.5	6371.38	8837.05	6769.98	5942.03
SLM2ch01g00217	4.62724	2.42663	0.183536	0.319165	12493	0	0	5.15656	26.8188	0	71.4094	100.502
SLM2ch01g00218	1.47417	-0.401228	0.91491	0.949586	20931	0	0	0	9.57814	0	0	7.2527
SLM2ch01g00219	10.758	0.331306	0.024132	0.0692466	7571	0	1483.67	1526.34	1621.58	1612.03	2065.31	2149.91
SLM2ch01g00220	13.479	-0.244799	0.131343	0.250147	11407	0	14598.3	10852.5	11835.7	12425.1	9822.97	9219.21
SLM2ch01g00221	10.443	-0.0708768	0.625553	0.746492	18204	0	1502.01	1373.71	1404.16	1532.99	1386.46	1155.25
SLM2ch01g00222	9.46344	0.344279	0.253505	0.400829	13740	0	489.122	749.764	640.778	513.77	819.817	1052.68
SLM2ch01g00223	9.69379	-0.322899	0.0351262	0.0926338	8238	0	922.199	944.682	911.839	852.816	645.467	723.197
SLM2ch01g00225	4.84406	1.40325	0.0154409	0.0488998	6860	0	11.209	21.6576	20.1141	34.3206	51.9341	53.8772
SLM2ch01g00226	7.88861	1.00853	0.070468	0.157892	9696	0	63.1783	259.891	178.153	170.563	427.529	410.295
SLM2ch01g00227	7.84278	-0.460832	0.125308	0.241918	11253	0	246.599	310.425	250.947	260.005	179.915	147.126
SLM2ch01g00228	10.0231	-0.218129	0.154719	0.28182	11927	0	1278.85	1073.6	1014.33	1051.46	966.346	876.54
SLM2ch01g00229	10.0129	-0.364544	0.0135311	0.0441924	6651	0	1180.01	1073.6	1263.36	1030.66	877.316	823.699
SLM2ch01g00230	3.15298	-1.1664	0.248924	0.39618	13650	0	8.15203	16.501	15.325	8.32016	7.41916	2.0722
SLM2ch01g00232	12.3374	-0.432967	0.015002	0.0478519	6811	0	7252.25	5247.32	5539.04	5335.3	4111.14	3915.42
SLM2ch01g00233	9.21291	-0.240446	0.136515	0.257446	11520	0	685.79	594.036	655.145	499.209	521.196	617.515
SLM2ch01g00234	5.36834	-0.11208	0.873498	0.922724	20566	0	31.5891	74.2545	22.9875	52.001	45.4424	21.7581
SLM2ch01g00235	10.0854	0.112203	0.599913	0.725925	17953	0	1024.1	1061.22	1049.76	1468.51	1049.81	870.324
SLM2ch01g00236	9.31499	0.0981452	0.618829	0.741212	18137	0	633.821	638.383	574.688	804.975	547.163	624.768
SLM2ch01g00237	2.76166	1.68543	0.50284	0.643357	16980	0	0	11.3444	0	0	15.7657	20.722
SLM2ch01g00238	6.94507	0.0938557	0.805739	0.879765	19897	0	102.919	122.726	132.178	176.803	89.0299	116.043
SLM2ch01g00239	10.1324	0.807585	3.18109e-07	5.45863e-06	1266	1	707.189	927.15	910.881	1580.83	1512.58	1361.43
SLM2ch01g00240	7.66033	0.633378	0.00340161	0.0147002	5027	0	174.25	158.822	154.208	279.765	242.978	233.122
SLM2ch01g00241	10.0382	-0.494904	0.000974722	0.00522087	4056	1	1206.5	1234.48	1303.58	1034.82	823.527	798.833
SLM2ch01g00242	10.5117	-0.448261	0.0197403	0.0591122	7255	0	2023.74	1576.88	1515.26	1487.23	1224.16	1038.17
SLM2ch01g00243	8.93342	-0.447647	0.0597155	0.139049	9329	0	532.939	536.283	643.651	512.73	430.311	312.902
SLM2ch01g00244	8.59614	0.584478	0.00851979	0.0307411	6021	0	273.093	305.269	369.716	394.167	533.252	494.219
SLM2ch01g00245	5.66738	1.17942	0.0854958	0.182743	10164	0	17.3231	36.0959	47.8907	30.1606	85.3203	113.971
SLM2ch01g00246	5.50464	1.23998	0.131428	0.250265	11409	0	18.3421	45.3778	24.9032	14.5603	79.756	115.007
SLM2ch01g00247	6.59163	-0.384208	0.327996	0.479232	14869	0	104.957	87.6616	137.925	113.362	70.482	69.4187
SLM2ch01g00248	5.28525	-0.675736	1	1	21704.5	0	0	72.1919	75.6673	92.5617	0	0
SLM2ch01g00249	9.48529	-0.0445481	0.728396	0.825047	19180	0	718.398	709.543	755.715	704.093	654.741	758.425
SLM2ch01g00250	8.97303	0.049921	0.790199	0.868208	19773	0	574.718	429.026	477.949	558.491	473.899	501.472
SLM2ch01g00251	12.0857	-0.197373	0.0443812	0.111337	8660	0	5121.52	4294.39	4547.7	4124.72	4005.42	4048.04
SLM2ch01g00252	8.21877	-0.67236	0.00126551	0.00649497	4233	1	387.222	358.897	382.168	278.725	227.212	202.039
SLM2ch01g00253	9.02126	0.260282	0.192636	0.330832	12650	0	400.469	564.128	459.751	536.65	534.18	635.129
SLM2ch01g00254	10.2251	-0.264057	0.0930741	0.194523	10394	0	1368.52	1334.52	1231.75	901.697	1164.81	1210.16
SLM2ch01g00255	4.98507	-1.86469	0.00228481	0.0105769	4693	0	65.2163	83.5363	32.5657	12.4802	17.6205	19.6859
SLM2ch01g00256	9.28393	-0.113339	0.429601	0.577614	16158	0	682.733	683.76	578.52	616.732	590.751	590.577
SLM2ch01g00257	11.5368	0.22619	0.00415395	0.0173514	5201	0	2811.43	2702.04	2727.85	3319.74	3250.52	3069.96
SLM2ch01g00258	7.61703	0.611676	0.0125368	0.0415693	6552	0	150.813	160.885	164.744	196.564	256.888	274.566
SLM2ch01g00259	10.4505	-0.158442	0.138648	0.26034	11570	0	1507.11	1406.71	1521.01	1401.95	1334.52	1237.1
SLM2ch01g00261	6.16593	-0.539952	0.214797	0.357616	13048	0	112.09	69.0979	78.5408	80.0815	51.9341	46.6245
SLM2ch01g00262	10.4189	0.656794	5.25447e-06	6.2175e-05	1836	1	1177.97	983.872	1109.15	1894.92	1755.56	1506.49
SLM2ch01g00263	6.26823	-0.691636	0.119926	0.23413	11128	0	103.938	84.5676	105.36	90.4817	41.7328	49.7328
SLM2ch01g00264	7.12861	-0.0982883	0.798317	0.873901	19846	0	146.737	138.196	149.419	78.0015	165.076	162.668
SLM2ch01g00265	11.5433	-0.827932	5.23502e-17	5.83235e-15	195	1	4096.4	3934.46	3898.3	2428.45	2235.02	2056.66
SLM2ch01g00266	12.2044	-0.270014	0.00483099	0.0195516	5368	0	5645.28	4792.51	5109.94	4269.28	4179.77	4444.87
SLM2ch01g00267	9.68251	0.061353	0.576945	0.705999	17753	0	777.5	804.424	831.383	822.656	844.857	850.638
SLM2ch01g00268	10.1529	0.420384	7.21631e-05	0.000598604	2619	1	919.142	1033.38	999.958	1313.54	1301.14	1336.57
SLM2ch01g00270	4.77417	-0.202008	0.795511	0.872236	19814	0	54.0072	20.6263	13.4094	20.8004	19.4753	36.2635
SLM2ch01g00272	10.2887	-0.161573	0.319603	0.470993	14742	0	1553.98	1157.13	1257.61	1066.02	1257.55	1224.67
SLM2ch01g00273	9.91792	0.827997	8.73359e-05	0.000700914	2707	1	626.688	696.136	855.328	1021.3	1535.77	1309.63
SLM2ch01g00274	14.1367	1.11976	6.71422e-32	4.70537e-29	31	1	11238.6	12974.9	12443.9	28593.3	25776	25291.2
SLM2ch01g00275	13.4913	-0.567005	2.29433e-06	3.03049e-05	1644	1	15415.5	12817.2	13815.5	10648.8	8949.36	8785.09
SLM2ch01g00276	10.0801	-0.632889	1.70112e-05	0.000172695	2140	1	1488.77	1229.32	1325.61	976.578	828.164	802.977
SLM2ch01g00277	12.3683	-0.494326	2.22199e-06	2.95066e-05	1636	1	6964.89	5879.51	5981.55	4705.05	4307.75	4351.62
SLM2ch01g00278	9.02838	0.342966	0.0490551	0.11976	8898	0	523.768	462.028	405.155	587.611	542.526	634.093
SLM2ch01g00279	11.0089	-0.252095	0.048575	0.118879	8877	0	2458.86	2090.47	2197.23	2084.2	1874.27	1706.46
SLM2ch01g00280	10.2587	0.0894595	0.660363	0.773181	18555	0	1092.37	1282.95	1187.69	938.098	1348.43	1504.42
SLM2ch01g00281	8.31584	-0.1196	0.649796	0.765098	18451	0	368.88	311.456	316.079	399.368	276.364	241.411
SLM2ch01g00282	9.07813	-0.540722	0.0234101	0.067559	7528	0	644.011	556.909	754.757	552.25	446.077	346.057
SLM2ch01g00284	6.64338	0.485853	0.701463	0.804439	18944	0	42.7982	106.225	104.402	0	163.222	191.678
SLM2ch01g00285	8.21106	0.989257	1.02833e-05	0.000111707	1999	1	197.687	192.855	240.411	383.767	375.595	493.183
SLM2ch01g00286	7.57561	-0.471356	0.0210705	0.0621952	7360	0	227.238	218.638	227.96	153.923	163.222	168.884
SLM2ch01g00287	10.3972	0.175091	0.255976	0.403606	13776	0	1218.73	1153.01	1435.76	1624.51	1298.35	1375.94
SLM2ch01g00288	10.3463	-0.401003	0.00967821	0.0337867	6222	0	1668.11	1409.8	1409.9	1246.98	1186.14	965.645
SLM2ch01g00289	9.38701	-0.0781246	0.632195	0.751913	18266	0	724.512	607.443	731.77	645.852	720.586	588.504
SLM2ch01g00290	6.32483	-0.351977	0.37627	0.526706	15520	0	86.6154	70.1293	114.938	87.3616	69.5546	55.9494
SLM2ch01g00291	12.4419	-0.0747565	0.620329	0.742065	18161	0	5999.9	5375.2	5754.55	6547.96	5143.33	4573.34
SLM2ch01g00292	9.27087	0.107128	0.607908	0.732287	18035	0	529.882	619.819	635.989	795.615	579.622	548.097
SLM2ch01g00293	9.865	0.333642	0.0127899	0.0422666	6573	0	768.329	855.989	867.78	1057.7	952.435	1130.38
SLM2ch01g00294	12.9994	-0.00343466	0.974232	0.987228	21439	0	8168.34	8057.65	8369.38	9216.65	7951.49	7368.74
SLM2ch01g00295	0.454199	4.024	0.294542	0.444802	14386	0	1.019	0	0	0	0	16.5776
SLM2ch01g00296	5.14322	0.0674981	0.927403	0.958052	21030	0	19.3611	39.1899	45.0173	13.5203	38.0232	56.9855
SLM2ch01g00297	9.04161	-0.0554415	0.776014	0.859165	19622	0	511.54	490.905	609.17	429.528	554.582	566.746
SLM2ch01g00298	4.65801	0.46576	0.483389	0.626681	16757	0	19.3611	14.4384	30.65	30.1606	19.4753	39.3718
SLM2ch01g00299	4.17559	1.06561	0.450805	0.59707	16403	0	8.15203	21.6576	7.66251	0	38.0232	40.4079
SLM2ch01g00300	7.00708	0.380015	0.55599	0.689001	17531	0	38.7222	144.384	155.166	64.4812	162.294	213.436
SLM2ch01g00302	5.73132	1.00054	0.230849	0.375906	13341	0	21.3991	71.1606	20.1141	20.8004	75.119	129.512
SLM2ch01g00304	9.18812	0.102336	0.538979	0.674655	17356	0	579.813	497.093	612.043	624.012	648.249	540.844
SLM2ch01g00305	3.03026	-0.445116	0.720746	0.819415	19109	0	11.209	2.06263	15.325	2.08004	6.49177	12.4332
SLM2ch01g00306	9.18147	-0.0207549	0.883661	0.929843	20646	0	625.669	584.754	544.038	557.451	600.025	571.927
SLM2ch01g00307	9.60363	0.227043	0.170175	0.301947	12244	0	703.113	689.948	764.336	969.298	719.659	836.132
SLM2ch01g00308	8.51168	-0.109006	0.659445	0.772523	18545	0	346.461	396.024	394.619	456.569	309.75	288.036
SLM2ch01g00309	7.8828	0.542091	0.0215622	0.0633851	7390	0	205.839	171.198	209.761	236.084	302.331	316.01
SLM2ch01g00311	4.09185	1.86643	0.341064	0.492202	15054	0	2.03801	24.7515	0	0	41.7328	55.9494
SLM2ch01g00312	7.73491	0.325199	0.298922	0.449231	14456	0	209.915	227.92	133.136	243.365	278.219	193.751
SLM2ch01g00313	10.3628	0.284743	0.0388861	0.100333	8420	0	1190.2	1062.25	1326.57	1339.55	1554.31	1466.08
SLM2ch01g00314	5.63802	-0.549101	0.248459	0.395673	13642	0	73.3683	41.2525	66.0892	52.001	35.241	36.2635
SLM2ch01g00315	12.4562	0.240723	0.000343003	0.0022191	3358	1	5253.99	5176.16	5078.33	6332.68	5983.55	6008.34
SLM2ch01g00316	12.9627	-0.295393	0.000855825	0.00470227	3954	1	9575.58	8474.3	8480.49	7543.26	6995.34	7079.67
SLM2ch01g00318	11.332	0.681764	0.00042086	0.00262434	3484	1	1564.17	2328.7	2213.51	2725.89	3650.23	3419.13
SLM2ch01g00320	7.03373	2.51598	0.375604	0.525976	15514	0	0	102.1	62.2579	0	518.414	421.692
SLM2ch01g00322	-2.59047	3.79658	0.21403	0.356738	13033	0	0	0	0	0	10.2013	3.1083
SLM2ch01g00323	8.6885	-0.36547	0.0507072	0.122715	8977	0	393.336	498.124	513.388	383.767	344.064	362.635
SLM2ch01g00324	7.47831	1.35697	0.0581453	0.136224	9273	0	47.8932	160.885	125.474	58.2411	352.41	445.523
SLM2ch01g00325	3.89093	0.653697	0.404241	0.554428	15840	0	14.2661	15.4697	5.74688	21.8404	19.4753	14.5054
SLM2ch01g00326	5.71463	-0.413437	0.33656	0.488134	14979	0	55.0262	72.1919	54.5954	42.6408	56.5711	37.2996
SLM2ch01g00327	8.92611	0.0892012	0.593249	0.72018	17896	0	415.754	485.748	513.388	472.169	495.229	537.736
SLM2ch01g00330	9.88885	-0.221431	0.208095	0.349696	12928	0	1161.66	1001.4	908.008	980.739	912.557	740.811
SLM2ch01g00333	7.4782	0.363311	0.0984894	0.202353	10574	0	146.737	163.979	160.913	218.404	196.608	191.678
SLM2ch01g00334	11.9673	0.210727	0.0110146	0.0374537	6389	0	3824.32	3551.84	3790.07	4512.65	4298.48	4111.24
SLM2ch01g00335	9.32133	0.328968	0.0439643	0.110585	8637	0	642.992	557.94	511.473	659.372	710.385	781.219
SLM2ch01g00336	10.0741	0.911133	1.19881e-10	4.91399e-09	530	1	743.873	760.077	854.37	1298.98	1541.33	1594.56
SLM2ch01g00337	10.692	0.207652	0.0221944	0.0647996	7441	0	1515.26	1541.81	1561.24	1863.72	1762.05	1707.49
SLM2ch01g00338	10.3008	0.136723	0.341175	0.492204	15058	0	1317.57	1095.25	1196.31	1406.11	1162.03	1399.77
SLM2ch01g00339	11.2003	-0.0101157	0.914882	0.949586	20930	0	2546.49	2276.11	2261.4	2372.28	2362.08	2300.14
SLM2ch01g00340	7.94054	0.282622	0.237114	0.383224	13442	0	222.143	211.419	234.664	230.884	250.397	331.552
SLM2ch01g00341	11.196	-0.0804316	0.531764	0.668088	17292	0	2476.18	2357.58	2403.16	2640.61	2091.28	2112.61
SLM2ch01g00342	13.5304	0.19616	0.301896	0.452105	14507	0	11595.3	10460.6	11106.8	16683	11277.1	10032.6
SLM2ch01g00346	9.3772	-0.15326	0.371722	0.522527	15455	0	631.783	750.796	721.234	708.253	642.685	540.844
SLM2ch01g00347	7.74886	-0.0286857	0.921499	0.954225	20979	0	171.193	278.454	202.099	185.123	229.994	223.797
SLM2ch01g00348	7.79503	-0.254698	0.398275	0.548689	15769	0	275.131	209.356	243.285	271.445	178.987	159.559
SLM2ch01g00349	5.92363	0.609967	0.267938	0.416497	13976	0	37.7032	47.4404	62.2579	43.6808	62.1355	119.151
SLM2ch01g00350	8.2549	0.546163	0.12389	0.239864	11221	0	180.364	328.989	249.032	236.084	424.747	446.559
SLM2ch01g00351	12.4462	-0.0305398	0.693673	0.798413	18875	0	5864.37	5380.36	5675.05	5531.86	5718.32	5315.19
SLM2ch01g00352	15.7214	-0.493006	2.05828e-06	2.77214e-05	1613	1	68230.5	61003.2	63052.9	50935	43487.4	42205.5
SLM2ch01g00353	13.8834	-0.341241	0.00339788	0.0146874	5026	0	19596.5	15489.3	15939.9	14102.7	13090.2	13084.9
SLM2ch01g00354	7.08891	-0.0389257	0.871496	0.921281	20551	0	145.718	135.102	133.136	132.082	128.908	141.946
SLM2ch01g00355	8.64532	-0.101584	0.540467	0.675778	17375	0	403.526	426.963	413.776	422.248	391.361	346.057
SLM2ch01g00356	10.0078	0.176207	0.175976	0.30911	12368	0	1009.83	878.678	1017.2	1018.18	1095.25	1169.76
SLM2ch01g00357	10.4452	0.325907	0.038131	0.098815	8383	0	1122.94	1263.36	1349.56	1323.94	1593.26	1765.51
SLM2ch01g00358	10.9455	0.316137	0.00153162	0.00760907	4373	1	1789.37	1837.8	1675.22	2058.2	2236.88	2306.36
SLM2ch01g00359	10.7871	-0.00900384	0.946841	0.970518	21195	0	1961.58	1651.13	1704.91	1984.36	1660.04	1640.15
SLM2ch01g00360	9.58602	-0.468165	4.36715e-05	0.000388678	2441	1	900.8	938.494	872.569	673.933	639.903	646.526
SLM2ch01g00361	7.9675	1.44209	0.00475942	0.0193052	5356	0	125.338	157.791	172.407	138.323	485.028	614.407
SLM2ch01g00362	12.8528	-0.67485	9.44453e-07	1.40086e-05	1464	1	11089.8	8465.01	8485.27	6290.04	5733.16	5541.06
SLM2ch01g00363	11.452	0.151459	0.112254	0.222755	10948	0	2547.51	2880.46	2546.83	2860.05	2956.54	3040.95
SLM2ch01g00364	8.68619	0.124264	0.449569	0.596014	16387	0	426.963	363.022	393.662	418.088	462.77	409.259
SLM2ch01g00365	8.23134	0.381215	0.061548	0.142293	9397	0	301.625	253.703	234.664	374.407	338.499	316.01
SLM2ch01g00366	10.345	-0.455739	0.0165101	0.0514977	6965	0	1859.68	1399.49	1310.29	955.778	1244.56	1131.42
SLM2ch01g00367	12.7121	-0.915245	7.05108e-11	2.99189e-09	512	1	10889.1	7991.64	8764	5287.46	4687.05	4684.21
SLM2ch01g00368	11.1721	-0.00254004	0.981506	0.991547	21505	0	2361.03	2214.23	2353.35	2567.81	2244.3	2104.32
SLM2ch01g00369	6.83939	-1.18383	0.00747776	0.0277321	5858	0	92.7294	252.672	172.407	75.9214	73.2642	78.7436
SLM2ch01g00370	6.33371	0.876391	0.116469	0.229007	11049	0	66.2353	44.3464	68.0048	45.7609	121.489	160.595
SLM2ch01g00371	1.6953	-0.447303	0.905692	0.944186	20839	0	0	11.3444	0	8.32016	0	0
SLM2ch01g00372	4.47792	3.00318	0.01722	0.0531796	7034	0	9.17104	14.4384	0	9.36018	82.5382	97.3933
SLM2ch01g00373	10.5048	0.11767	0.346179	0.497272	15124	0	1285.98	1486.12	1412.78	1522.59	1380.89	1637.04
SLM2ch01g00374	5.86918	2.29443	0.0851496	0.182304	10147	0	14.2661	23.7202	41.186	0	178.06	210.328
SLM2ch01g00375	5.20607	2.22246	0.00889166	0.0316622	6101	0	7.13303	27.8454	16.2828	21.8404	72.3368	145.054
SLM2ch01g00376	4.07764	-0.637149	0.411025	0.560689	15926	0	27.5131	16.501	19.1563	11.4402	7.41916	21.7581
SLM2ch01g00379	11.2043	-0.0169898	0.890076	0.933599	20712	0	2696.29	2257.54	2166.58	2360.84	2419.57	2256.62
SLM2ch01g00380	11.3842	-0.0914884	0.484871	0.627686	16782	0	2999.95	2564.87	2712.53	2790.37	2732.11	2246.26
SLM2ch01g00389	12.0374	0.382725	9.82617e-05	0.000776267	2750	1	3549.19	3658.07	3837	4370.16	4897.57	5131.8
SLM2ch01g00391	1.0308	3.14257	0.258791	0.406553	13829	0	0	2.06263	0	0	3.70958	14.5054
SLM2ch01g00392	7.37586	0.939185	0.056659	0.133476	9222	0	70.3113	124.789	164.744	114.402	278.219	297.361
SLM2ch01g00393	2.56016	3.55742	0.121791	0.236835	11172	0	0	5.15656	0	0	38.9506	21.7581
SLM2ch01g00395	2.98127	-1.53618	0.410753	0.560529	15920	0	14.2661	16.501	9.57814	0	13.9109	0
SLM2ch01g00396	10.0922	-0.19635	0.13882	0.260541	11575	0	1104.6	1162.29	1238.45	1139.86	967.273	952.175
SLM2ch01g00397	9.21856	-0.559437	0.00141219	0.00711004	4315	1	778.519	771.422	619.706	548.09	459.988	464.173
SLM2ch01g00400	13.1617	-0.0756583	0.428139	0.576326	16139	0	10332.7	8843.51	9045.6	9359.14	8823.24	8597.55
SLM2ch01g00401	11.007	0.171457	0.316035	0.467143	14697	0	2366.13	1742.92	1708.74	2429.49	2122.81	1999.67
SLM2ch01g00402	3.97781	2.03455	0.0200605	0.0598835	7277	0	6.11403	13.4071	3.83126	18.7204	24.1123	52.8411
SLM2ch01g00403	10.5332	0.320022	0.0103255	0.0355952	6302	0	1484.69	1262.33	1231.75	1737.87	1657.25	1571.76
SLM2ch01g00404	-2.59047	5.01281	0.0492573	0.12013	8908	0	0	0	0	0	10.2013	20.722
SLM2ch01g00405	2.46772	-0.158521	0.954175	0.975171	21257	0	0	17.5323	0	0	7.41916	8.2888
SLM2ch01g00406	2.12034	0.402782	0.884758	0.930457	20658	0	0	11.3444	0	0	4.63698	10.361
SLM2ch01g00407	8.05961	0.568436	0.00312115	0.013715	4944	0	213.991	199.043	244.243	326.566	313.46	334.66
SLM2ch01g00410	11.9946	0.124581	0.0783508	0.171002	9954	0	4014.88	3781.82	3928	4308.8	4162.15	4311.21
SLM2ch01g00411	4.38339	-1.08293	0.113361	0.22452	10969	0	36.6842	24.7515	29.6922	10.4002	22.2575	10.361
SLM2ch01g00414	1.57885	3.28206	0.0679568	0.153659	9608	0	0	0	2.87344	7.28014	9.27395	11.3971
SLM2ch01g00415	11.5687	3.39758	0.216178	0.359277	13072	0	4.07602	1782.11	1021.03	0	13359.1	16224.3
SLM2ch01g00416	2.93011	-0.143193	0.943736	0.968622	21166	0	5.09502	10.3131	8.62033	0	0	21.7581
SLM2ch01g00417	8.84947	0.240732	0.124684	0.2411	11235	0	436.134	426.963	409.944	546.01	505.43	452.775
SLM2ch01g00418	8.65614	0.555553	0.00256003	0.0116304	4782	0	298.568	383.648	316.079	453.449	517.486	496.292
SLM2ch01g00419	10.0004	0.319205	0.0631925	0.145245	9452	0	799.918	1061.22	889.809	1305.22	1061.87	1065.11
SLM2ch01g00422	6.26728	1.19972	0.00573466	0.0224803	5542	0	32.6081	69.0979	50.7641	91.5217	135.4	123.296
SLM2ch01g00424	5.11097	2.45007	0.0633946	0.145648	9456	0	0	17.5323	26.8188	8.32016	98.3039	135.729
SLM2ch01g00425	5.28765	0.963579	0.372891	0.52373	15468	0	6.11403	29.9081	47.8907	5.2001	71.4094	87.0324
SLM2ch01g00426	3.49569	1.73249	0.47173	0.616219	16631	0	0	18.5636	0	0	30.604	31.083
SLM2ch01g00428	5.05749	-0.135851	0.814754	0.885868	19981	0	27.5131	48.4717	28.7344	21.8404	36.1684	37.2996
SLM2ch01g00429	10.4502	0.329547	0.0526703	0.126103	9074	0	1510.16	1147.85	1086.16	1506.99	1718.46	1479.55
SLM2ch01g00430	7.34813	-0.283561	0.371478	0.522286	15452	0	224.181	160.885	154.208	134.163	184.552	124.332
SLM2ch01g00431	7.21713	1.33336	1.34488e-05	0.000140807	2075	1	73.3683	120.664	87.1611	202.804	255.034	250.736
SLM2ch01g00432	10.5543	-0.303938	0.0102966	0.0355183	6298	0	1832.17	1654.23	1525.8	1419.63	1330.81	1309.63
SLM2ch01g00433	6.4046	-1.05696	0.0380371	0.0986694	8375	0	187.497	80.4424	98.6548	40.5608	53.7889	81.8519
SLM2ch01g00436	12.1434	-0.747558	6.62213e-14	4.82771e-12	298	1	6224.08	5529.9	5832.13	3797.11	3317.29	3360.07
SLM2ch01g00439	3.34759	-0.118895	0.937166	0.964286	21114	0	12.2281	19.5949	0	5.2001	6.49177	17.6137
SLM2ch01g00442	2.15588	-1.79875	0.256417	0.403961	13790	0	9.17104	6.18788	9.57814	6.24012	0.927395	0
SLM2ch01g00445	8.79371	0.733862	2.05949e-06	2.77214e-05	1614	1	326.081	381.586	324.699	575.131	565.711	576.071
SLM2ch01g00446	13.3918	-0.495462	0.0184896	0.0561722	7151	0	11941.7	12782.1	13561.7	12392.9	7708.51	7055.84
SLM2ch01g00447	11.0356	-0.0608703	0.80715	0.880819	19908	0	2086.92	2061.59	2283.43	2893.33	1839.95	1432.93
SLM2ch01g00455	-2.59047	5.91418	0.00956342	0.0334835	6205	0	0	0	0	0	28.7492	29.0108
SLM2ch01g00456	4.96322	0.993862	0.109813	0.219192	10884	0	11.209	34.0333	21.0719	50.961	41.7328	39.3718
SLM2ch01g00461	8.56441	1.39964	1.2111e-09	3.90954e-08	673	1	171.193	272.267	255.736	595.931	642.685	606.118
SLM2ch01g00464	11.5781	0.995563	1.04437e-27	4.63038e-25	49	1	2121.57	2053.34	2320.78	4185.04	4278.07	4488.38
SLM2ch01g00465	7.56747	0.899356	0.000809372	0.00450284	3905	1	134.509	155.728	126.431	201.764	288.42	287
SLM2ch01g00469	8.44596	-0.336705	0.22342	0.367899	13193	0	495.236	287.736	392.704	361.927	263.38	305.649
SLM2ch01g00470	9.47077	0.200485	0.21769	0.360989	13101	0	691.904	723.981	569.899	741.534	710.385	829.916
SLM2ch01g00471	11.6002	-0.0804236	0.495575	0.636963	16902	0	3243.49	3237.29	3096.61	3442.46	2775.69	2839.95
SLM2ch01g00472	9.14466	0.171268	0.539559	0.67501	17365	0	429.001	641.476	529.671	413.928	649.177	738.739
SLM2ch01g00477	4.65541	-0.420567	0.758204	0.847365	19439	0	28.5321	47.4404	11.4938	19.7604	0	45.5884
SLM2ch01g00481	8.87317	0.746673	0.0648421	0.148352	9495	0	218.067	432.12	435.805	330.726	676.071	815.41
SLM2ch01g00483	8.34792	0.35796	0.27497	0.42436	14077	0	207.877	314.55	340.982	245.445	432.166	428.945
SLM2ch01g00486	11.0171	0.457234	2.35912e-05	0.000229212	2236	1	1842.36	1656.29	1807.4	2630.21	2277.68	2376.81
SLM2ch01g00487	9.38322	0.448018	0.00014897	0.00110494	2929	1	581.851	568.253	565.11	769.615	808.688	761.533
SLM2ch01g00491	8.84221	0.618482	0.0137647	0.0448332	6670	0	305.701	430.057	375.463	428.488	600.952	676.573
SLM2ch01g00492	5.32607	0.87088	0.632152	0.751903	18265	0	0	66.004	22.9875	0	61.2081	101.538
SLM2ch01g00493	10.237	0.0922543	0.581229	0.709793	17790	0	1295.15	1017.91	1193.44	1449.79	1144.41	1143.85
SLM2ch01g00495	7.35262	-0.773984	0.0946187	0.196764	10447	0	192.592	233.077	215.508	157.043	165.076	52.8411
SLM2ch01g00496	9.80769	0.126181	0.458911	0.604635	16489	0	1003.72	806.486	763.378	862.176	903.283	1043.35
SLM2ch01g00497	-2.59047	-3.20858	0.29507	0.44532	14394.5	0	0	0	9.57814	0	0	0
SLM2ch01g00498	8.83971	0.0658922	0.724332	0.821987	19144	0	383.146	491.936	468.371	485.689	420.11	500.436
SLM2ch01g00499	9.11391	0.698402	0.00344617	0.0148577	5039	0	412.697	503.281	388.872	527.29	736.352	853.746
SLM2ch01g00502	3.10443	0.965309	0.619001	0.741333	18140	0	8.15203	10.3131	0	0	19.4753	16.5776
SLM2ch01g00503	8.78737	0.194891	0.26747	0.416186	13962	0	382.127	383.648	473.16	464.889	503.576	449.667
SLM2ch01g00506	11.4024	-0.0970998	0.369508	0.520189	15432	0	3053.96	2512.28	2832.26	2552.21	2625.46	2674.17
SLM2ch01g00510	7.88293	-0.815095	0.000758859	0.00427658	3855	1	322.005	302.175	315.121	198.644	198.463	136.765
SLM2ch01g00512	13.4369	-0.544866	0.0138603	0.0450569	6683	0	13271.5	13134.8	13777.2	12875.4	7739.11	6929.43
SLM2ch01g00513	11.5455	-0.351004	0.00142618	0.00717216	4320	1	3662.3	3193.98	3270.93	2872.53	2598.56	2469.02
SLM2ch01g00514	-2.59047	-5.11823	0.00414886	0.0173434	5197	0	21.3991	3.09394	11.4938	0	0	0
SLM2ch01g00515	8.67704	0.20736	0.175305	0.30828	12354	0	377.032	369.21	396.535	470.089	426.602	422.729
SLM2ch01g00516	6.09083	0.474795	0.255094	0.402784	13759	0	58.0832	59.8161	55.5532	53.041	102.013	85.9963
SLM2ch01g00517	-2.59047	4.92143	0.0112257	0.0380436	6409	0	0	0	0	2.08004	17.6205	9.32489
SLM2ch01g00522	-2.59047	5.64542	0.0162252	0.0507841	6941	0	0	0	0	0	24.1123	23.8303
SLM2ch01g00526	6.75149	-0.879111	0.00522926	0.0208719	5443	0	179.345	140.259	118.769	74.8814	81.6108	81.8519
SLM2ch01g00529	9.78209	0.320378	0.0788573	0.171886	9966	0	751.006	763.171	849.581	795.615	1000.66	1155.25
SLM2ch01g00530	4.31783	2.65585	0.0696461	0.156373	9676	0	3.05701	9.28181	11.4938	0	44.515	105.682
SLM2ch01g00531	12.2121	0.155639	0.0930515	0.194516	10392	0	4652.77	4369.67	4464.37	5388.34	5010.72	4624.11
SLM2ch01g00532	10.0478	-0.550145	0.00201339	0.00954907	4580	1	1348.14	1252.01	1242.28	1075.38	743.771	805.049
SLM2ch01g00533	13.3639	-0.0155386	0.894965	0.936928	20752	0	11818.4	9653.09	10326.2	11582.7	10015.9	9858.49
SLM2ch01g00534	9.12218	0.403565	0.0117149	0.0392861	6478	0	447.343	504.312	501.895	646.892	571.275	704.548
SLM2ch01g00535	1.32767	3.7363	0.140311	0.262615	11607	0	0	2.06263	0	0	12.9835	14.5054
SLM2ch01g00540	7.92123	-0.242906	0.25994	0.407623	13854	0	232.333	273.298	285.429	202.804	217.01	248.664
SLM2ch01g00541	10.1123	0.0258602	0.847589	0.905972	20325	0	1168.8	1017.91	1104.36	992.179	1200.05	1158.36
SLM2ch01g00542	14.2528	-1.13324	1.49735e-10	6.01294e-09	541	1	31990.6	26349	28399.2	16807.8	11823.4	10912.2
SLM2ch01g00545	7.62955	-0.919955	0.00083966	0.00463338	3937	1	320.986	228.951	267.23	175.763	130.763	125.368
SLM2ch01g00549	10.7766	0.418438	0.0523498	0.125548	9058	0	1710.91	1324.21	1517.18	2657.25	1773.18	1653.61
SLM2ch01g00550	5.85016	1.59181	0.178537	0.312624	12407	0	0	41.2525	58.4267	44.7208	107.578	148.162
SLM2ch01g00552	-2.59047	-5.21996	0.00134359	0.00681044	4286	1	11.209	8.2505	19.1563	0	0	0
SLM2ch01g00553	13.1044	-0.504686	0.0013842	0.00698025	4308	1	13120.7	9216.84	9131.8	7398.7	7351.46	7429.87
SLM2ch01g00555	11.5062	0.386583	7.37822e-06	8.34419e-05	1921	1	2597.44	2549.4	2485.53	3148.14	3308.95	3520.67
SLM2ch01g00556	7.88174	-0.0118699	0.963449	0.980808	21340	0	219.086	269.173	222.213	297.446	185.479	221.725
SLM2ch01g00557	10.4731	-0.182163	0.190966	0.328613	12625	0	1694.6	1385.05	1462.58	1477.87	1267.75	1257.82
SLM2ch01g00558	9.06609	0.0600686	0.728694	0.825103	19185	0	551.281	546.596	476.991	621.932	536.034	483.858
SLM2ch01g00572	7.71593	0.573732	0.0267631	0.0750391	7748	0	207.877	157.791	151.335	217.364	266.162	285.963
SLM2ch01g00573	11.9266	-0.293554	0.0073507	0.0273542	5838	0	4315.48	4293.35	4320.7	3967.67	3358.1	3223.31
SLM2ch01g00574	8.60794	0.586354	0.00642686	0.0245859	5679	0	258.827	337.239	359.18	414.968	514.704	504.58
SLM2ch01g00575	-2.59047	4.72661	0.0795479	0.17306	9986	0	0	0	0	0	4.63698	20.722
SLM2ch01g00576	9.3121	-0.40822	0.0239993	0.0689846	7558	0	785.652	635.289	775.829	635.452	491.519	528.411
SLM2ch01g00577	11.0834	0.068099	0.519341	0.657691	17155	0	2192.9	2004.87	2159.87	2028.04	2312.92	2323.97
SLM2ch01g00578	8.76205	0.210325	0.374293	0.524952	15490	0	458.552	342.396	409.944	359.847	505.43	535.663
SLM2ch01g00582	9.1481	3.91387	0.214329	0.357078	13040	0	0	291.861	146.546	0	2945.41	3662.61
SLM2ch01g00583	3.42838	1.93773	0.418244	0.566928	16027	0	0	16.501	0	0	35.241	27.9747
SLM2ch01g00584	8.73057	-0.344753	0.0860738	0.183545	10188	0	467.723	470.279	498.063	436.808	390.433	303.577
SLM2ch01g00586	10.3736	0.169664	0.0956495	0.1983	10479	0	1217.71	1233.45	1301.67	1344.75	1394.8	1481.62
SLM2ch01g00587	10.3874	-0.168609	0.0691606	0.155556	9659	0	1442.91	1454.15	1362.97	1269.86	1268.68	1251.61
SLM2ch01g00590	7.94715	-0.308522	0.373362	0.524223	15473	0	249.656	289.799	284.471	140.403	206.809	318.083
SLM2ch01g00594	9.74617	0.227798	0.0755215	0.166282	9867	0	766.291	761.109	853.412	893.377	895.864	998.8
SLM2ch01g00595	12.4216	0.27306	0.0380913	0.0987391	8381	0	5474.09	4924.52	4573.56	6864.13	5890.81	5336.95
SLM2ch01g00603	8.49143	0.0547776	0.733217	0.828655	19222	0	340.347	372.304	346.729	360.887	391.361	348.129
SLM2ch01g00604	11.7425	0.0620024	0.48459	0.62741	16779	0	3357.62	3365.17	3337.98	3780.47	3395.19	3326.92
SLM2ch01g00605	6.19639	-0.359721	0.643924	0.760822	18387	0	43.8172	126.851	78.5408	13.5203	76.0464	104.646
SLM2ch01g00617	12.4004	-0.119075	0.133973	0.253754	11470	0	5418.05	5661.91	5822.55	5447.62	4946.73	5169.1
SLM2ch01g00634	6.16286	0.0260695	0.944925	0.969331	21178	0	76.4253	75.2858	61.3001	68.6413	96.4491	51.805
SLM2ch01g00649	11.1383	-0.457299	9.44652e-07	1.40086e-05	1465	1	2655.53	2527.75	2740.31	1810.67	1949.38	2011.07
SLM2ch01g00650	9.89695	0.614029	0.000187124	0.00133682	3041	1	744.892	820.925	746.137	1373.87	1164.81	999.836
SLM2ch01g00659	2.43739	0.165018	0.91593	0.950358	20938	0	10.19	5.15656	0	7.28014	3.70958	6.2166
SLM2ch01g00667	5.19568	0.827296	0.32897	0.480329	14879	0	10.19	20.6263	51.722	17.6803	59.3533	69.4187
SLM2ch01g00677	9.25749	0.886091	0.000444099	0.00274717	3512	1	417.792	482.654	450.173	565.771	918.121	1012.27
SLM2ch01g00802	-2.59047	4.4543	0.105726	0.213216	10772	0	0	0	0	0	6.49177	14.5054
SLM2ch01g00813	6.04591	0.486571	0.467065	0.612075	16578	0	36.6842	74.2545	56.511	23.9205	102.941	107.754
SLM2ch01g00819	12.1792	-0.0373712	0.7947	0.871743	19805	0	5520.97	4571.81	4001.75	4938.01	4352.26	4443.83
SLM2ch01g00825	11.2869	-0.474832	6.191e-05	0.000524773	2563	1	3234.32	2676.26	2926.12	2262.04	1965.15	2131.26
SLM2ch01g00850	3.38855	2.14188	0.14017	0.262448	11603	0	0	8.2505	6.7047	3.12006	20.4027	42.4801
SLM2ch01g00851	-2.59047	5.34739	0.0291151	0.0801376	7893	0	0	0	0	0	12.0561	26.9386
SLM2ch01g00866	2.63677	-0.0774316	0.964499	0.98121	21355	0	11.209	4.12525	3.83126	0	12.9835	5.1805
SLM2ch01g00867	11.3084	-0.402327	0.00944453	0.0331635	6187	0	3058.03	2892.83	2795.86	2640.61	2131.15	1846.33
SLM2ch01g00868	10.6185	0.142437	0.132623	0.251989	11434	0	1419.47	1571.72	1498.02	1678.59	1659.11	1617.35
SLM2ch01g00876	3.10518	-0.187997	0.903611	0.942966	20817	0	12.2281	0	15.325	6.24012	14.8383	3.1083
SLM2ch01g00877	6.04338	-0.663078	0.15264	0.278992	11886	0	87.6344	59.8161	101.528	57.2011	65.845	34.1913
SLM2ch01g00884	6.08086	-0.127161	0.810278	0.88299	19936	0	57.0642	67.0353	88.1189	99.8419	60.2807	34.1913
SLM2ch01g00885	7.90089	-0.597065	0.0158178	0.0497911	6901	0	266.979	268.141	346.729	223.604	195.68	163.704
SLM2ch01g00890	1.90623	1.49204	0.584419	0.712734	17813	0	0	0	6.7047	11.4402	7.41916	0
SLM2ch01g00892	5.94211	-0.278338	0.560514	0.692593	17582	0	65.2163	80.4424	57.4688	44.7208	39.878	82.888
SLM2ch01g00913	8.14495	-0.985932	0.000577591	0.00341819	3671	1	439.191	351.678	404.198	272.485	155.802	175.101
SLM2ch01g00914	7.05874	-1.02857	0.0325628	0.0871424	8118	0	247.618	173.261	150.377	136.243	99.2313	44.5523
SLM2ch01g00915	4.77896	-0.144198	0.82157	0.889736	20060	0	40.7602	24.7515	21.0719	37.4407	22.2575	18.6498
SLM2ch01g00938	2.58623	-2.23188	0.267781	0.416401	13971	0	12.2281	0	26.8188	6.24012	0	2.0722
SLM2ch01g00939	11.855	-0.35112	0.000180167	0.00129607	3020	1	4081.11	4315.01	4155	3558.95	3208.79	3072.03
SLM2ch01g00940	10.9392	-0.0819058	0.438831	0.586094	16266	0	2183.73	1960.53	1915.63	2020.76	1868.7	1835.97
SLM2ch01g00979	-2.59047	-4.43543	0.172634	0.30499	12297	0	22.4181	0	0	0	0	0
SLM2ch01g00981	11.3795	-0.389952	0.0508414	0.122971	8982	0	3239.41	2837.14	3072.67	2999.42	2209.06	1773.8
SLM2ch01g01033	7.85344	-0.134911	0.682045	0.789758	18762	0	306.72	172.229	248.074	283.925	185.479	192.714
SLM2ch01g01037	4.22938	1.86911	0.0120323	0.0401847	6505	0	14.2661	11.3444	3.83126	44.7208	29.6766	33.1552
SLM2ch01g01070	1.96286	1.00668	0.781854	0.863068	19680	0	0	8.2505	0	0	0	16.5776
SLM2ch01g01071	7.54524	-0.409834	0.0822595	0.177873	10047	0	224.181	205.231	216.466	142.483	188.261	155.415
SLM2ch01g01091	9.57735	0.478541	0.00237619	0.0109185	4728	0	720.436	577.535	643.651	965.138	932.032	808.158
SLM2ch01g01103	4.94739	-1.62175	0.00619413	0.0238926	5632	0	60.1213	37.1273	65.1314	21.8404	10.2013	20.722
SLM2ch01g01152	6.20541	0.118524	0.795786	0.872344	19817	0	90.6914	69.0979	52.6798	64.4812	58.4259	107.754
SLM2ch01g01178	0.115163	-3.29793	0.409376	0.559387	15899	0	10.19	0	0	0	0	1.0361
SLM2ch01g01196	3.16278	-1.80959	0.201906	0.342374	12810	0	37.7032	2.06263	10.536	1.04002	10.2013	3.1083
SLM2ch01g01208	9.87502	0.417213	0.0769617	0.168585	9917	0	858.002	771.422	808.395	1472.67	914.412	868.251
SLM2ch01g01295	5.24603	-0.790268	0.103794	0.210368	10719	0	46.8742	45.3778	57.4688	34.3206	31.5314	20.722
SLM2ch01g01299	6.57707	-1.08064	0.0279141	0.0775392	7821	0	114.128	144.384	158.039	106.082	55.6437	35.2274
SLM2ch01g01304	6.8869	-0.212508	0.59992	0.725925	17954	0	80.5013	174.292	127.389	95.6818	132.617	101.538
SLM2ch01g01305	8.72503	0.149118	0.351899	0.502657	15209	0	409.64	388.805	407.071	479.449	402.489	454.848
SLM2ch01g01342	6.82515	0.0682005	0.835966	0.898902	20203	0	112.09	91.7868	128.347	109.202	99.2313	139.873
SLM2ch01g01381	10.4449	0.236862	0.0162003	0.0507354	6937	0	1273.76	1262.33	1316.04	1583.95	1524.64	1430.85
SLM2ch01g01393	6.13105	-1.03324	0.0235325	0.0678673	7533	0	79.4823	94.8808	126.431	70.7213	38.9506	37.2996
SLM2ch01g01419	6.60897	-0.888097	0.00578086	0.0226327	5549	0	130.433	144.384	123.558	70.7213	57.4985	87.0324
SLM2ch01g01436	9.9044	-0.348206	0.0728793	0.161881	9780	0	1076.07	1050.91	1116.81	1068.1	693.691	786.399
SLM2ch01g01439	9.39147	0.0542054	0.750245	0.841373	19372	0	602.232	667.259	707.825	792.495	639.903	620.624
SLM2ch01g01444	6.43767	-0.0206639	0.954926	0.975392	21269	0	101.9	68.0666	91.9501	87.3616	98.3039	72.527
SLM2ch01g01447	4.87303	2.81403	0.00476948	0.0193351	5359	0	6.11403	16.501	10.536	7.28014	97.3765	128.476
SLM2ch01g01456	8.41379	0.123563	0.55657	0.689429	17537	0	355.633	270.204	354.391	362.967	385.796	319.119
SLM2ch01g01462	9.76023	1.0407	2.42881e-11	1.12268e-09	470	1	649.106	578.566	586.182	1075.38	1250.13	1405.99
SLM2ch01g01467	3.62935	1.29829	0.267867	0.416475	13973	0	10.19	1.03131	12.4516	37.4407	8.34656	12.4332
SLM2ch01g01468	6.55942	-0.479606	0.183488	0.319116	12491	0	120.243	111.382	102.486	62.4012	105.723	71.4909
SLM2ch01g01473	10.8609	0.288752	0.00323917	0.0141024	4990	0	1759.82	1626.38	1661.81	1936.52	2062.53	2167.52
SLM2ch01g01479	-2.59047	3.76079	0.246056	0.392911	13603.5	0	0	0	0	0	12.9835	0
SLM2ch01g01480	6.94618	-0.431759	0.180805	0.315679	12443	0	127.376	142.321	159.955	137.283	89.0299	92.2128
SLM2ch01g01481	3.3508	-0.91908	0.715252	0.815046	19065	0	16.3041	25.7828	0	0	22.2575	0
SLM2ch01g01487	5.44166	-0.056523	0.910619	0.946882	20893	0	37.7032	33.002	62.2579	33.2806	41.7328	52.8411
SLM2ch01g01488	4.28285	0.0937366	0.943189	0.968346	21159	0	16.3041	13.4071	26.8188	0	33.3862	26.9386
SLM2ch01g01515	10.531	-0.398416	0.0114882	0.0387188	6446	0	1651.81	1761.48	1682.88	1440.43	1383.67	1042.32
SLM2ch01g01622	10.1783	-0.0331855	0.826558	0.89307	20107	0	1225.86	1159.2	1131.18	1342.67	1081.34	1012.27
SLM2ch01g01646	12.3445	-0.347084	1.45252e-05	0.000150697	2094	1	6173.13	5715.53	5707.61	4802.81	4426.46	4604.43
SLM2ch01g01652	9.26096	0.456557	0.00052012	0.00313616	3603	1	496.255	541.439	533.502	733.214	677.926	744.955
SLM2ch01g01654	14.7224	-0.695552	1.11105e-09	3.6297e-08	665	1	38016	31493.2	33694.9	23610.5	20113.3	20001.9
SLM2ch01g01659	9.81047	0.461977	8.29513e-05	0.000672382	2680	1	718.398	783.798	793.07	1001.54	1062.79	1097.23
SLM2ch01g01667	14.2859	0.165722	0.0077557	0.0285289	5906	0	19212.3	18441.9	18925.4	21985	20651.2	20830.8
SLM2ch01g01670	8.33572	-0.222055	0.165024	0.295024	12152	0	342.385	354.772	349.602	289.125	299.549	308.758
SLM2ch01g01693	4.89376	0.169602	0.804015	0.878316	19887	0	21.3991	33.002	29.6922	46.8009	34.3136	13.4693
SLM2ch01g01704	11.3804	-0.0854545	0.449696	0.596074	16390	0	3026.44	2531.87	2679.96	2758.13	2449.25	2557.09
SLM2ch01g01715	11.2404	-0.390462	0.00393043	0.0166029	5143	0	2983.64	2552.5	2773.83	2429.49	1954.95	1955.12
SLM2ch01g01718	13.6829	-0.552278	1.52848e-10	6.11532e-09	543	1	17158	14971.6	15644.9	11370.5	10510.2	10698.8
SLM2ch01g01719	5.17614	0.464254	0.478143	0.621941	16702	0	21.3991	27.8454	43.1016	30.1606	27.8219	69.4187
SLM2ch01g01752	12.5674	-0.0271902	0.798779	0.874362	19847	0	6517.55	5934.17	5929.83	6699.81	5714.61	5623.95
SLM2ch01g01756	9.9918	0.119497	0.313518	0.46461	14660	0	954.807	1019.97	955.898	1112.82	1098.04	972.897
SLM2ch01g01792	3.18747	-1.23729	0.410864	0.560603	15921	0	26.4941	15.4697	0	5.2001	7.41916	5.1805
SLM2ch01g01793	5.60928	-0.405083	0.46805	0.612811	16593	0	58.0832	30.9394	79.4986	52.001	29.6766	45.5884
SLM2ch01g01794	7.3735	-0.182856	0.474143	0.618664	16650	0	191.573	192.855	145.588	149.763	149.311	167.848
SLM2ch01g01795	8.10024	0.459645	0.0150955	0.0481007	6818	0	235.39	231.014	235.622	359.847	305.113	300.469
SLM2ch01g01796	3.04468	-0.170594	0.879431	0.926738	20616	0	3.05701	16.501	6.7047	12.4802	4.63698	6.2166
SLM2ch01g01799	2.34014	2.66069	0.0871366	0.185175	10223	0	0	4.12525	1.91563	4.16008	27.8219	6.2166
SLM2ch01g01800	4.0088	1.78059	0.0481318	0.118101	8854	0	2.03801	14.4384	9.57814	18.7204	32.4588	38.3357
SLM2ch01g01802	12.6717	0.355413	0.00051365	0.00310577	3593	1	5932.64	5776.38	5596.51	8224.48	7119.61	6795.78
SLM2ch01g01806	7.64776	-0.443018	0.0798494	0.173577	9994	0	215.01	213.482	272.977	144.563	190.116	181.317
SLM2ch01g01807	6.41819	-0.345598	0.426328	0.574635	16118	0	129.414	91.7868	68.0048	88.4017	85.3203	53.8772
SLM2ch01g01812	6.34044	-0.179752	0.709777	0.81072	19020	0	61.1403	111.382	86.2033	45.7609	76.9738	105.682
SLM2ch01g01821	10.6239	0.199017	0.0417781	0.106442	8527	0	1459.21	1502.62	1456.84	1670.27	1799.15	1602.85
SLM2ch01g01825	6.67175	-0.149243	0.632635	0.752038	18275	0	84.5774	120.664	116.853	92.5617	97.3765	100.502
SLM2ch01g01838	9.02816	0.151409	0.467695	0.612605	16585	0	615.479	444.496	426.227	590.731	548.09	511.833
SLM2ch01g01842	8.91929	0.138707	0.302313	0.452542	14513	0	462.628	446.558	475.076	503.369	503.576	517.014
SLM2ch01g01938	8.27084	1.09195	0.149712	0.275238	11817	0	232.333	188.73	213.593	38.4807	684.418	629.948
SLM2ch01g01944	9.74493	-0.176742	0.181542	0.316609	12457	0	851.888	966.34	918.544	880.897	763.246	777.075
SLM2ch01g01947	8.37098	0.289711	0.340951	0.492072	15053	0	413.716	281.548	203.057	365.047	393.216	339.841
SLM2ch01g01972	11.1203	-0.269067	0.0530179	0.12674	9088	0	2386.51	2303.95	2640.69	2353.56	1853.86	1876.38
SLM2ch01g01978	11.5405	-0.115152	0.143862	0.267403	11688	0	3220.05	2970.18	3110.02	2928.7	2837.83	2820.26
SLM2ch01g01987	8.87982	-0.0461895	0.752464	0.843078	19390	0	506.445	464.091	465.498	445.128	488.737	456.92
SLM2ch01g02005	10.612	-0.0755335	0.526888	0.66408	17236	0	1714.98	1648.04	1456.84	1440.43	1622.94	1510.63
SLM2ch01g02012	10.1698	-0.172198	0.101897	0.207491	10669	0	1211.6	1234.48	1222.17	1129.46	1113.8	1012.27
SLM2ch01g02018	9.36527	-0.517203	0.000465979	0.00286134	3538	1	727.569	801.33	838.087	606.331	538.817	508.725
SLM2ch01g02019	7.78431	-0.265902	0.269096	0.41761	13999	0	226.219	254.734	244.243	244.405	183.624	175.101
SLM2ch01g02023	8.79573	1.30326	0.000422728	0.00263296	3488	1	165.079	385.711	297.88	477.369	718.731	898.298
SLM2ch01g02024	6.41272	0.0140153	0.962498	0.980184	21333	0	87.6344	94.8808	71.8361	74.8814	91.8121	90.1406
SLM2ch01g02025	5.86565	-0.289343	0.579885	0.708549	17780	0	61.1403	81.4737	50.7641	78.0015	49.1519	31.083
SLM2ch01g02032	8.56381	0.173437	0.459479	0.6052	16494	0	348.499	352.709	367.801	319.286	509.14	377.14
SLM2ch01g02038	10.8534	0.760838	0.00161844	0.00798742	4402	1	1134.15	1649.07	1480.78	1679.63	2604.13	2941.49
SLM2ch01g02040	13.3661	0.358213	1.72565e-05	0.000174858	2144	1	9081.37	9692.28	9202.68	11090.8	12151.7	12618.7
SLM2ch01g02054	3.16338	-1.85944	0.152581	0.278931	11884	0	12.2281	22.6889	16.2828	10.4002	3.70958	0
SLM2ch01g02057	11.9917	0.336961	0.00200994	0.00953627	4578	1	3595.05	3687.97	3587.97	5160.58	4341.14	4229.36
SLM2ch01g02068	6.81847	0.860229	0.0489976	0.119684	8894	0	46.8742	126.851	77.5829	142.483	152.093	161.632
SLM2ch01g02069	8.79799	0.0809345	0.696338	0.80075	18892	0	467.723	406.337	424.312	555.37	429.384	388.537
SLM2ch01g02073	9.88594	-0.414212	0.00014384	0.00107174	2915	1	1067.92	1115.88	1092.87	791.455	801.269	866.179
SLM2ch01g02084	8.53421	-0.18831	0.446068	0.592722	16349	0	426.963	358.897	401.324	262.085	347.773	432.053
SLM2ch01g02094	10.8665	-0.184828	0.22886	0.373778	13302	0	2058.39	1902.77	2010.45	2106.04	1557.1	1590.41
SLM2ch01g02126	5.1009	-0.0675794	0.906299	0.944424	20848	0	44.8362	29.9081	30.65	43.6808	36.1684	20.722
SLM2ch01g02128	3.59238	-2.30968	0.0666506	0.151431	9562	0	20.3801	24.7515	35.4391	0	2.78219	13.4693
SLM2ch01g02136	8.89008	0.337168	0.103053	0.209178	10703	0	386.203	482.654	397.493	436.808	562.001	600.938
SLM2ch01g02144	11.312	-0.118863	0.291714	0.44173	14347	0	2669.79	2593.75	2684.75	2730.05	2371.35	2218.29
SLM2ch01g02155	3.48092	0.413246	0.675371	0.784674	18698	0	6.11403	12.3758	10.536	9.36018	24.1123	5.1805
SLM2ch01g02159	9.52279	0.406326	0.308914	0.459637	14601	0	484.027	739.451	693.457	371.287	1063.72	1105.52
SLM2ch01g02167	5.48178	-0.383089	0.41838	0.566947	16032	0	66.2353	36.0959	50.7641	35.3607	42.6602	39.3718
SLM2ch01g02168	10.7158	0.983032	3.77179e-07	6.30229e-06	1300	1	903.857	1346.89	1338.07	2665.57	2290.67	2137.47
SLM2ch01g02188	8.79024	-0.748994	2.71055e-05	0.000258049	2282	1	544.148	557.94	619.706	392.087	306.04	326.371
SLM2ch01g02193	5.84112	2.46334	0.355998	0.50652	15269	0	0	19.5949	53.6376	0	169.713	234.158
SLM2ch01g02194	11.119	0.170725	0.0982992	0.202143	10564	0	2001.32	2238.98	2048.76	2531.41	2269.34	2278.38
SLM2ch01g02212	9.04976	0.33006	0.0298456	0.0816618	7940	0	446.324	477.498	494.232	585.531	651.031	546.024
SLM2ch01g02218	-2.59047	-2.96079	0.212771	0.355218	13013	0	3.05701	3.09394	1.91563	0	0	0
SLM2ch01g02226	-2.59047	0.113345	1	1	21704.5	0	0	0	0	0	0	0
SLM2ch01g02237	1.91903	0.91902	0.801783	0.87659	19871	0	0	8.2505	0	15.6003	0	0
SLM2ch01g02257	4.62434	0.108405	0.899622	0.940271	20785	0	28.5321	8.2505	34.4813	21.8404	43.5876	11.3971
SLM2ch01g02262	12.5191	-0.475798	2.20231e-05	0.000216396	2211	1	7686.35	6379.7	6699.91	5394.58	4815.04	4722.54
SLM2ch01g02263	14.6953	-0.461215	3.59067e-09	1.04427e-07	747	1	32914.9	29367.7	31103.1	23666.7	22050.7	22115.5
SLM2ch01g02271	10.6317	-0.367755	0.0036524	0.0156167	5081	0	1944.26	1666.6	1795.9	1538.19	1285.37	1366.62
SLM2ch01g02277	10.8218	1.3426	2.31031e-07	4.16181e-06	1206	1	818.26	1394.33	1197.27	2034.28	3270.92	3342.46
SLM2ch01g02280	11.9123	-0.176385	0.0507183	0.122728	8978	0	3890.56	4194.35	4207.68	3810.63	3384.99	3682.3
SLM2ch01g02290	6.81715	-0.684408	0.0275401	0.0766865	7802	0	163.041	141.29	124.516	99.8419	95.5217	71.4909
SLM2ch01g02307	12.0205	-0.413643	9.85369e-05	0.000778158	2751	1	4951.34	4724.44	4709.57	4009.28	3282.98	3507.2
SLM2ch01g02308	5.494	-0.13652	0.777339	0.859994	19637	0	47.8932	40.2212	53.6376	36.4007	32.4588	60.0938
SLM2ch01g02320	12.0377	-0.62751	2.06178e-06	2.77351e-05	1615	1	5784.89	4778.07	5114.73	3857.43	3160.56	3130.06
SLM2ch01g02322	7.31774	0.204323	0.554857	0.688068	17519	0	118.205	203.169	124.516	148.723	209.591	155.415
SLM2ch01g02323	6.98941	0.342006	0.201927	0.342374	12811	0	116.166	96.9434	125.474	144.563	135.4	149.198
SLM2ch01g02325	9.6388	-0.0265924	0.855289	0.911064	20395	0	796.861	740.482	876.4	873.616	769.738	726.306
SLM2ch01g02326	8.66788	-0.339302	0.168538	0.299686	12216	0	377.032	486.78	508.599	431.608	279.146	374.032
SLM2ch01g02327	7.81981	0.0241771	0.933707	0.962276	21080	0	194.63	222.764	254.779	292.246	197.535	193.751
SLM2ch01g02341	6.13678	-1.77655	0.000175044	0.00126508	3006	1	117.185	142.321	131.221	46.8009	18.5479	48.6967
SLM2ch01g02342	13.5101	-0.260343	0.110759	0.220613	10907	0	13852.3	11473.4	12979.3	13224.9	9448.3	9307.28
SLM2ch01g02343	9.28639	0.333541	0.0521515	0.12516	9052	0	571.661	543.502	553.617	828.896	631.556	642.382
SLM2ch01g02344	10.0841	-0.0624265	0.684535	0.791375	18792	0	1174.91	1109.69	1043.06	1215.78	1058.16	912.804
SLM2ch01g02350	10.8596	0.784978	6.28401e-08	1.31143e-06	1041	1	1187.14	1454.15	1605.3	2454.45	2304.58	2558.13
SLM2ch01g02359	10.7681	0.361885	0.00377145	0.0160373	5109	0	1558.06	1540.78	1516.22	2251.64	1829.75	1849.44
SLM2ch01g02362	2.09447	-0.474506	0.780995	0.862545	19671	0	0	10.3131	4.78907	4.16008	4.63698	2.0722
SLM2ch01g02369	11.1036	-0.125653	0.252169	0.399822	13701	0	2493.5	2304.98	2096.65	2214.2	2026.36	2079.45
SLM2ch01g02374	7.57316	-3.3801	1	1	21704.5	0	1719.06	51.5656	72.7939	65.5212	47.2971	64.2382
SLM2ch01g02375	10.5167	0.757978	0.57218	0.702017	17707	0	114.128	2034.78	1230.79	160.163	2441.83	3113.48
SLM2ch01g02376	-2.59047	-4.45756	0.0894033	0.188789	10288	0	0	10.3131	12.4516	0	0	0
SLM2ch01g02381	7.79193	-1.01938	0.00010751	0.000839563	2782	1	262.903	292.893	390.788	150.803	140.037	176.137
SLM2ch01g02401	9.3697	0.652661	0.000845018	0.00465585	3943	1	462.628	585.786	534.46	677.053	864.332	946.995
SLM2ch01g02413	10.2618	-0.719746	4.22216e-06	5.15607e-05	1779	1	1788.35	1568.63	1369.67	849.696	1008.08	1012.27
SLM2ch01g02415	12.536	-0.453349	1.76732e-10	6.99364e-09	549	1	7163.6	6769.54	6914.46	5282.26	4992.17	4951.52
SLM2ch01g02439	9.93618	0.162203	0.184514	0.320425	12510	0	967.035	835.363	976.013	1028.58	1025.7	1054.75
SLM2ch01g02445	-2.59047	4.11334	0.211186	0.353305	12984	0	0	0	0	0	0	16.5776
SLM2ch01g02458	11.0457	-0.0930448	0.316729	0.46789	14705	0	2217.35	2204.95	2127.3	2148.68	1911.36	2080.49
SLM2ch01g02460	11.0807	0.82802	7.68411e-06	8.64512e-05	1931	1	1395.02	1747.04	1734.6	2244.36	3116.05	3296.87
SLM2ch01g02461	11.7193	0.314997	6.62399e-05	0.000556267	2587	1	3125.29	3022.78	2921.33	3636.95	3738.33	3907.13
SLM2ch01g02480	3.48638	0.431488	0.596963	0.723355	17929	0	6.11403	11.3444	11.4938	13.5203	12.0561	13.4693
SLM2ch01g02483	9.09438	-0.0279611	0.871556	0.9213	20552	0	528.863	585.786	541.165	474.249	523.978	625.804
SLM2ch01g02484	11.0585	0.354815	0.000146669	0.00108936	2925	1	1892.29	1845.02	1920.42	2243.32	2475.22	2516.69
SLM2ch01g02485	2.66001	0.715756	0.640867	0.758677	18351	0	7.13303	0	7.66251	7.28014	13.9109	3.1083
SLM2ch01g02486	2.68923	1.32413	0.49931	0.640274	16941	0	12.2281	0	0	5.2001	12.9835	12.4332
SLM2ch01g02488	7.35094	0.213346	0.77298	0.857123	19590	0	157.946	134.071	162.828	21.8404	248.542	256.953
SLM2ch01g02490	7.36366	0.187908	0.799348	0.874721	19853	0	165.079	134.071	163.786	21.8404	248.542	256.953
SLM2ch01g02491	10.5458	-0.308425	0.014544	0.0467615	6757	0	1561.11	1606.79	1822.72	1401.95	1409.64	1218.45
SLM2ch01g02492	11.6938	-0.372071	0.00252083	0.0114763	4772	0	4044.43	3351.77	3909.8	3213.66	2759.93	2762.24
SLM2ch01g02494	7.11087	0.429087	0.127661	0.245002	11320	0	127.376	136.133	93.8658	150.803	160.439	169.92
SLM2ch01g02495	11.6455	-0.381089	0.00473251	0.0192231	5348	0	3671.47	3447.68	3848.5	3285.42	2561.47	2574.71
SLM2ch01g02498	8.47055	0.471802	0.181145	0.316069	12451	0	212.972	350.646	340.024	254.805	524.906	473.497
SLM2ch01g02499	13.5141	-0.390958	0.00384272	0.0162862	5126	0	14287.5	12424.2	13477.4	12084	9411.2	9153.94
SLM2ch01g02500	10.5647	0.293197	0.0286135	0.0790072	7868	0	1490.8	1342.77	1271.02	1494.51	1698.06	1837
SLM2ch01g02504	4.396	0.239779	0.678695	0.787011	18735	0	18.3421	20.6263	19.1563	20.8004	25.0397	22.7942
SLM2ch01g02505	5.60542	0.168734	0.718017	0.817425	19083	0	36.6842	60.8474	40.2282	62.4012	51.0067	41.444
SLM2ch01g02510	8.66864	0.0915814	0.55642	0.689378	17535	0	423.906	378.492	380.252	402.488	417.328	440.342
SLM2ch01g02511	3.67031	-0.853254	0.650352	0.765503	18457	0	25.4751	0	25.861	0	13.9109	14.5054
SLM2ch01g02512	2.86305	2.46721	0.304348	0.454814	14537	0	0	9.28181	0	0	30.604	20.722
SLM2ch01g02513	10.2115	0.00821301	0.944632	0.969085	21176	0	1156.57	1177.76	1212.59	1286.5	1111.95	1168.72
SLM2ch01g02523	1.43912	-3.93495	0.0248697	0.0708489	7626	0	7.13303	10.3131	14.3672	2.08004	0	0
SLM2ch01g02528	6.33938	-0.861114	0.181867	0.316998	12464	0	90.6914	122.726	113.98	82.1616	82.5382	15.5415
SLM2ch01g02529	2.69247	-0.449821	0.838465	0.900428	20230	0	2.03801	20.6263	0	4.16008	0	12.4332
SLM2ch01g02535	8.45007	1.13885	0.00054305	0.00324918	3631	1	169.155	343.427	194.436	429.528	511.922	615.443
SLM2ch01g02536	2.85165	1.82767	0.462044	0.60726	16529	0	0	0	11.4938	0	23.1849	17.6137
SLM2ch01g02544	4.43978	1.75135	0.0912513	0.19178	10337	0	2.03801	25.7828	7.66251	17.6803	68.6272	33.1552
SLM2ch01g02545	4.38627	1.09992	0.422081	0.570536	16072	0	8.15203	16.501	18.1985	0	47.2971	44.5523
SLM2ch01g02546	12.7534	-0.0431162	0.693799	0.798473	18877	0	7895.25	6332.26	6798.56	7053.41	6750.51	6603.06
SLM2ch01g02553	8.38767	0.141693	0.485542	0.628218	16791	0	304.682	290.83	361.096	382.727	307.895	364.707
SLM2ch01g02554	10.1633	0.529416	8.91007e-05	0.000713232	2714	1	915.066	957.058	991.338	1199.14	1470.85	1462.97
SLM2ch01g02555	8.46035	0.566514	0.0141785	0.0458101	6724	0	247.618	309.394	311.29	340.086	478.536	467.281
SLM2ch01g02556	14.138	-1.00076	9.24241e-29	4.56344e-26	44	1	27868.7	23461.3	25178.1	12714.2	13025.3	12494.3
SLM2ch01g02557	10.9538	-0.220921	0.0435954	0.109835	8623	0	2078.77	2182.26	2162.74	2033.24	1721.25	1757.22
SLM2ch01g02559	10.2266	-0.0921698	0.494159	0.635769	16886	0	1161.66	1327.3	1222.17	1284.42	1153.68	1043.35
SLM2ch01g02560	9.71887	0.00203281	0.992259	0.997401	21613	0	942.579	759.046	824.678	1002.58	759.537	767.75
SLM2ch01g02563	5.79325	-0.287976	0.515342	0.654075	17117	0	59.1023	70.1293	54.5954	39.5207	42.6602	68.3826
SLM2ch01g02564	11.6375	-0.115517	0.378498	0.528665	15554	0	3414.68	3152.72	3381.08	3554.79	2907.38	2720.8
SLM2ch01g02566	9.40447	-0.453973	0.00707125	0.0265324	5790	0	913.028	699.23	767.209	576.171	535.107	625.804
SLM2ch01g02567	3.3311	1.59265	0.260152	0.407807	13859	0	12.2281	5.15656	0	5.2001	21.3301	25.9025
SLM2ch01g02568	7.09991	0.339223	0.278247	0.42784	14128	0	105.976	139.227	120.685	116.482	165.076	181.317
SLM2ch01g02569	12.3006	-0.493169	0.000508314	0.00307967	3585	1	6536.91	5431.92	5987.3	4987.93	3972.96	3796.27
SLM2ch01g02570	7.38373	-0.0676838	0.859079	0.913489	20431	0	163.041	205.231	144.63	241.285	119.634	128.476
SLM2ch01g02571	5.07792	0.054775	0.966071	0.982212	21368	0	50.9502	48.4717	0	52.001	22.2575	29.0108
SLM2ch01g02574	10.0014	-0.110744	0.488036	0.630468	16817	0	1040.4	1098.35	1056.47	1170.02	930.177	858.926
SLM2ch01g02584	12.7903	-0.481812	0.00562764	0.0221246	5526	0	9840.52	7487.33	7785.11	7310.3	5509.65	5162.88
SLM2ch01g02585	5.91744	-0.877264	0.032983	0.0880289	8140	0	74.3873	79.4111	91.9501	59.2811	36.1684	38.3357
SLM2ch01g02590	4.67669	0.965385	0.242284	0.388833	13537	0	10.19	22.6889	22.0297	12.4802	31.5314	63.2021
SLM2ch01g02592	3.8938	0.560375	0.639047	0.757408	18330	0	15.2851	18.5636	2.87344	27.0405	25.0397	2.0722
SLM2ch01g02593	11.9914	-0.30831	0.00433906	0.017976	5244	0	5000.25	4282.01	4310.16	3928.15	3541.72	3507.2
SLM2ch01g02594	8.48761	0.409214	0.0287891	0.0794414	7873	0	303.663	303.206	327.572	476.329	389.506	375.068
SLM2ch01g02597	1.23253	0.0820563	0.980233	0.990768	21494	0	0	2.06263	4.78907	0	0	7.2527
SLM2ch01g02609	3.67563	0.564849	0.545188	0.679647	17427	0	7.13303	6.18788	18.1985	13.5203	9.27395	23.8303
SLM2ch01g02627	11.2895	-0.416381	0.000463499	0.00285094	3532	1	3264.89	2749.48	2660.81	2271.4	2116.32	2112.61
SLM2ch01g02630	6.92264	-0.0906407	0.815425	0.886343	19986	0	151.832	142.321	81.4142	132.082	89.0299	131.585
SLM2ch01g02639	5.80967	0.623325	0.393263	0.543609	15716	0	28.5321	50.5343	56.511	18.7204	75.119	115.007
SLM2ch01g02640	6.6297	0.0609059	0.921784	0.954334	20984	0	83.5584	126.851	80.4564	29.1205	126.126	148.162
SLM2ch01g02644	12.6499	-0.126625	0.435837	0.583422	16229	0	7980.84	6242.54	5922.16	5160.58	6611.4	6680.77
SLM2ch01g02645	7.43074	0.607148	0.0688646	0.155083	9646	0	104.957	178.417	136.01	161.203	229.994	247.628
SLM2ch01g02653	4.4227	0.28465	0.833091	0.897184	20173	0	10.19	29.9081	18.1985	0	30.604	40.4079
SLM2ch01g02654	7.96178	0.635614	0.00307336	0.0135433	4930	0	224.181	207.294	168.575	307.846	294.912	329.48
SLM2ch01g02659	8.20554	-0.132804	0.448244	0.594693	16375	0	302.644	298.049	326.615	266.245	297.694	281.819
SLM2ch01g02660	8.96578	0.191581	0.403376	0.553521	15832	0	510.521	489.873	403.24	409.768	560.147	633.057
SLM2ch01g02661	4.82083	0.26626	0.666649	0.777983	18616	0	39.7412	16.501	21.0719	28.0805	29.6766	35.2274
SLM2ch01g02662	4.29942	-1.4904	0.526348	0.663778	17227	0	0	45.3778	53.6376	0	35.241	0
SLM2ch01g02663	10.9221	-0.287523	0.0452767	0.112906	8712	0	2195.95	2186.38	2048.76	2033.24	1740.72	1495.09
SLM2ch01g02666	7.92899	-0.822528	0.000515501	0.00311436	3596	1	342.385	331.051	298.838	151.843	176.205	221.725
SLM2ch01g02667	8.23232	0.273552	0.148555	0.27362	11795	0	270.036	266.079	284.471	365.047	335.717	291.144
SLM2ch01g02669	9.39558	0.178071	0.295223	0.445397	14400	0	550.262	615.694	733.686	756.094	666.797	726.306
SLM2ch01g02670	7.58774	0.840362	0.0562576	0.132718	9209	0	76.4253	235.139	119.727	236.084	252.251	283.891
SLM2ch01g02671	6.12263	-0.195628	0.692463	0.79749	18863	0	51.9692	84.5676	87.1611	96.7218	42.6602	55.9494
SLM2ch01g02672	8.39657	-0.547554	0.142248	0.265219	11652	0	355.633	386.742	479.865	438.888	207.736	189.606
SLM2ch01g02674	9.12122	0.338339	0.0842218	0.180963	10111	0	419.83	482.654	583.309	551.21	653.814	673.465
SLM2ch01g02676	10.4233	0.390774	0.0326262	0.0872695	8122	0	926.275	1413.93	1257.61	1479.95	1632.22	1604.92
SLM2ch01g02677	5.56915	2.65631	0.305414	0.455771	14558	0	0	29.9081	26.8188	0	140.037	217.581
SLM2ch01g02678	10.3029	0.316818	0.00150621	0.00750857	4358	1	1157.59	1135.48	1102.44	1459.15	1337.3	1432.93
SLM2ch01g02679	8.49173	-1.33002	5.73368e-05	0.000490871	2537	1	563.509	542.47	606.296	335.926	202.172	142.982
SLM2ch01g02680	8.05794	-1.62851	3.1695e-08	7.21775e-07	954	1	588.984	400.149	416.649	197.604	131.69	125.368
SLM2ch01g02681	7.78254	0.346429	0.267436	0.416162	13961	0	184.44	161.916	239.454	176.803	281.001	287
SLM2ch01g02682	12.4882	0.484536	7.60659e-09	2.05539e-07	804	1	4492.79	5046.21	5033.31	6709.17	6701.36	6978.13
SLM2ch01g02685	8.6131	0.655944	0.000709982	0.00405478	3804	1	269.017	324.863	341.94	544.97	440.513	489.039
SLM2ch01g02687	5.46472	-0.0600334	0.961947	0.979807	21329	0	41.7792	35.0646	58.4267	0	68.6272	61.1299
SLM2ch01g02688	8.09632	-0.622066	0.0322316	0.0864375	8101	0	383.146	341.364	294.049	281.845	223.502	156.451
SLM2ch01g02689	9.99577	-0.200554	0.290977	0.441043	14333	0	1106.64	1071.53	1105.32	1203.3	827.236	826.807
SLM2ch01g02691	6.06799	-0.0256125	0.967614	0.983274	21379	0	52.9882	62.9101	87.1611	22.8804	84.3929	92.2128
SLM2ch01g02692	7.8727	2.04088	0.00533369	0.0211952	5467	0	54.0072	194.918	97.697	78.0015	668.652	679.681
SLM2ch01g02694	8.9022	0.178292	0.237262	0.383407	13444	0	415.754	479.56	454.004	489.849	540.671	496.292
SLM2ch01g02697	6.85089	0.765289	0.0834838	0.179769	10089	0	76.4253	74.2545	114.938	84.2416	181.769	185.462
SLM2ch01g02701	8.00211	1.09929	3.19165e-05	0.000296192	2341	1	167.117	176.354	181.985	479.449	355.192	291.144
SLM2ch01g02703	8.60973	0.989617	2.32568e-07	4.17763e-06	1209	1	241.504	324.863	265.314	563.691	575.912	511.833
SLM2ch01g02707	8.41067	-0.230801	0.271076	0.420021	14021	0	420.849	352.709	332.361	362.967	289.347	290.108
SLM2ch01g02712	5.20929	-1.33713	0.0191609	0.0578313	7198	0	63.1783	43.3151	69.9204	19.7604	14.8383	35.2274
SLM2ch01g02714	11.7244	-0.350903	0.00619237	0.0238908	5631	0	4352.17	3558.03	3553.49	2750.85	3222.7	3015.05
SLM2ch01g02715	9.5945	-0.514451	0.00478969	0.0194062	5362	0	1007.8	817.831	946.32	770.655	582.404	587.468
SLM2ch01g02716	10.3777	-0.815569	4.63821e-09	1.31376e-07	767	1	1966.68	1705.79	1622.54	1074.34	1035.9	898.298
SLM2ch01g02717	4.27258	1.35767	0.338828	0.490245	15015	0	14.2661	12.3758	9.57814	0	21.3301	71.4909
SLM2ch01g02718	7.60273	-0.794087	0.00408233	0.0171214	5180	0	254.751	211.419	301.711	170.563	152.093	120.188
SLM2ch01g02719	8.1262	0.170554	0.517638	0.656107	17140	0	196.668	276.392	317.036	331.766	291.202	266.278
SLM2ch01g02721	9.9798	-0.656886	1.04174e-08	2.70715e-07	836	1	1373.62	1211.79	1218.34	809.135	808.688	794.688
SLM2ch01g02722	7.38975	-0.219687	0.450983	0.597233	16405	0	197.687	207.294	137.925	135.203	172.495	158.523
SLM2ch01g02723	12.0192	-0.783598	1.28972e-06	1.83371e-05	1528	1	5871.5	5042.09	5425.06	3881.35	2929.64	2680.39
SLM2ch01g02724	12.4094	-0.110001	0.165459	0.295584	12161	0	5518.93	5643.34	5791.9	5572.43	5092.33	5044.77
SLM2ch01g02725	9.23227	0.92151	0.0240835	0.0691442	7567	0	305.701	491.936	513.388	385.847	907.92	1189.44
SLM2ch01g02727	6.05456	-0.00204942	0.999098	1	21677	0	63.1783	85.5989	50.7641	35.3607	77.9012	85.9963
SLM2ch01g02731	6.54999	0.292834	0.451989	0.598054	16419	0	82.5393	80.4424	90.9923	68.6413	105.723	136.765
SLM2ch01g02734	5.22202	0.526699	0.299645	0.449851	14471	0	34.6461	29.9081	28.7344	47.8409	30.604	55.9494
SLM2ch01g02735	8.66209	-0.254808	0.290372	0.440495	14321	0	432.058	454.809	440.594	485.689	318.097	308.758
SLM2ch01g02736	7.91821	-0.148618	0.467862	0.612605	16591	0	249.656	282.58	231.791	240.245	235.558	213.436
SLM2ch01g02737	4.57197	-0.726662	0.399067	0.549378	15781	0	30.5701	39.1899	22.0297	16.6403	4.63698	34.1913
SLM2ch01g02738	9.0498	0.0313868	0.831847	0.896467	20159	0	496.255	522.876	553.617	555.37	562.929	489.039
SLM2ch01g02739	2.1471	-0.638065	0.767219	0.852837	19543	0	0	4.12525	12.4516	4.16008	6.49177	0
SLM2ch01g02743	8.7736	1.39036	0.00202576	0.00960491	4582	1	156.927	386.742	267.23	340.086	844.857	940.778
SLM2ch01g02744	8.71576	-0.273801	0.273623	0.422893	14056	0	508.483	417.682	460.709	484.649	376.522	285.963
SLM2ch01g02746	9.1306	3.12391	0.039048	0.100691	8425	0	8.15203	323.832	237.538	98.8019	2064.38	2801.61
SLM2ch01g02748	2.65632	-0.025428	0.987437	0.994973	21558	0	6.11403	7.21919	5.74688	10.4002	8.34656	0
SLM2ch01g02749	-2.59047	-4.53479	0.0813015	0.176187	10025	0	0	14.4384	9.57814	0	0	0
SLM2ch01g02750	6.54913	2.41489	0.0193501	0.0582812	7213	0	10.19	58.7848	52.6798	9.36018	317.169	322.227
SLM2ch01g02751	9.33682	-0.612781	0.000958284	0.0051506	4042	1	820.298	795.142	783.492	572.011	583.331	413.404
SLM2ch01g02752	4.39944	-0.0825859	0.909252	0.946111	20877	0	16.3041	13.4071	35.4391	16.6403	14.8383	30.0469
SLM2ch01g02753	9.34363	-0.00154852	0.992509	0.997499	21616	0	672.543	656.946	620.663	707.213	657.523	583.324
SLM2ch01g02754	13.3652	-0.399481	0.000365962	0.00234529	3390	1	12430.8	11745.6	12180.5	10478.2	8813.96	8271.18
SLM2ch01g02755	10.7842	-0.270783	0.00279955	0.0125196	4858	0	1949.36	1875.96	1985.55	1640.11	1647.05	1529.28
SLM2ch01g02760	6.00636	-0.953866	0.0392264	0.101031	8435	0	77.4443	85.5989	105.36	67.6013	39.878	31.083
SLM2ch01g02762	6.00375	-0.41924	0.341627	0.492523	15069	0	75.4063	62.9101	84.2876	78.0015	40.8054	47.6606
SLM2ch01g02765	4.26681	0.120656	0.909829	0.946303	20887	0	19.3611	21.6576	14.3672	2.08004	16.6931	41.444
SLM2ch01g02767	5.15831	1.52013	0.0148724	0.047536	6797	0	14.2661	15.4697	33.5235	38.4807	79.756	63.2021
SLM2ch01g02768	10.4316	0.151197	0.205141	0.346043	12879	0	1307.38	1276.77	1347.64	1297.94	1552.46	1515.81
SLM2ch01g02769	9.79158	0.210223	0.0977224	0.20154	10534	0	747.949	845.676	878.315	994.259	932.959	932.489
SLM2ch01g02770	11.5791	0.0742186	0.419394	0.568074	16039	0	2970.4	3067.12	2907.92	3387.34	3012.18	3018.16
SLM2ch01g02771	6.63492	0.890902	0.491357	0.633365	16854	0	0	142.321	76.6251	30.1606	161.367	214.473
SLM2ch01g02772	2.66748	0.835859	0.749376	0.840789	19363	0	14.2661	0	0	12.4802	12.9835	0
SLM2ch01g02773	8.70966	0.137827	0.410611	0.56037	15919	0	402.507	415.619	379.294	487.769	399.707	429.981
SLM2ch01g02775	11.008	0.0645519	0.642527	0.759965	18367	0	2344.73	1930.62	1766.21	2200.68	2078.29	2039.04
SLM2ch01g02777	11.7113	-0.300071	0.0433745	0.109474	8607	0	3959.85	3592.06	3610	3625.51	2812.79	2627.55
SLM2ch01g02778	7.86093	-0.586702	0.00666417	0.0253332	5715	0	301.625	260.922	292.133	168.483	215.156	185.462
SLM2ch01g02779	8.70764	-0.104216	0.584246	0.712676	17810	0	436.134	434.183	430.059	477.369	345.918	386.465
SLM2ch01g02780	11.3683	-0.0754933	0.569314	0.699538	17680	0	3080.45	2438.02	2622.49	2789.33	2567.03	2369.56
SLM2ch01g02781	12.9557	-0.773131	4.58163e-07	7.49518e-06	1328	1	10885	9999.61	10270.6	7421.58	5752.63	5056.17
SLM2ch01g02782	8.66549	-0.856685	0.000846535	0.00466023	3946	1	572.68	544.533	522.009	384.807	306.968	213.436
SLM2ch01g02783	8.59278	0.759538	0.000568556	0.00337667	3658	1	240.485	326.926	322.783	426.408	548.09	532.555
SLM2ch01g02784	9.65937	0.187482	0.095443	0.198023	10471	0	760.177	722.95	790.197	858.016	870.824	859.963
SLM2ch01g02786	13.8951	-0.278294	0.0876435	0.185943	10240	0	18261.6	15558.4	16512.7	17171.8	12807.3	11523.5
SLM2ch01g02787	9.95579	0.802523	4.04503e-05	0.000363133	2420	1	864.116	740.482	651.314	1594.35	1177.79	1162.5
SLM2ch01g02788	6.52402	-0.552098	0.0748275	0.165038	9850	0	110.052	122.726	101.528	81.1215	81.6108	65.2743
SLM2ch01g02789	8.53116	-0.152669	0.459644	0.605308	16497	0	356.652	393.961	419.523	322.406	417.328	312.902
SLM2ch01g02790	11.5465	0.391473	0.0193734	0.0583189	7217	0	2764.56	2429.77	2640.69	4251.6	2979.72	3046.13
SLM2ch01g02791	8.2592	0.0913059	0.683354	0.790473	18781	0	274.112	316.613	299.796	381.687	271.727	295.288
SLM2ch01g02792	12.0659	0.917304	5.69329e-13	3.52384e-11	351	1	2742.14	3370.33	3246.99	5251.06	6159.76	6265.29
SLM2ch01g02793	14.3843	-0.103881	0.476354	0.620643	16674	0	24747.5	20370.5	21388.9	24534.1	19366.8	17985.6
SLM2ch01g02794	11.4233	0.0287311	0.816696	0.887136	20000	0	2765.58	2691.73	2700.08	3191.82	2599.49	2530.15
SLM2ch01g02795	4.50856	0.00975534	0.98759	0.994973	21563	0	13.2471	43.3151	11.4938	18.7204	25.9671	23.8303
SLM2ch01g02796	9.1021	0.00385525	0.981048	0.99138	21498	0	511.54	616.725	518.177	461.769	613.008	576.071
SLM2ch01g02797	11.2331	-0.199056	0.0553291	0.131068	9171	0	2713.61	2494.75	2528.63	2424.29	2075.51	2240.05
SLM2ch01g02799	7.92389	0.0483327	0.859472	0.913812	20432	0	237.428	283.611	195.394	194.484	297.694	248.664
SLM2ch01g02803	-2.59047	4.97165	0.0512978	0.123731	9006.5	0	0	0	0	0	17.6205	12.4332
SLM2ch01g02804	-2.59047	-3.47162	0.26479	0.413081	13925	0	0	0	11.4938	0	0	0
SLM2ch01g02805	5.17143	0.623945	0.227657	0.372541	13276	0	29.5511	27.8454	29.6922	55.121	50.0793	29.0108
SLM2ch01g02806	13.28	0.146709	0.195461	0.334361	12700	0	9593.93	9126.09	9641.36	9074.17	10719.8	11603.3
SLM2ch01g02807	9.93215	0.872296	8.0524e-05	0.000657416	2661	1	732.664	788.954	644.609	950.578	1486.61	1528.25
SLM2ch01g02808	12.8012	-0.471102	0.000721335	0.00410558	3817	1	8681.92	7874.07	8653.85	7243.74	5544.9	5398.08
SLM2ch01g02813	12.9049	-0.688915	1.56382e-10	6.22233e-09	546	1	10607.8	9038.42	9565.69	6485.56	6127.3	5507.9
SLM2ch01g02814	8.31802	0.229594	0.29452	0.4448	14385	0	275.131	293.924	315.121	282.885	348.701	405.115
SLM2ch01g02815	7.7851	0.733798	0.0139134	0.0451618	6693	0	150.813	205.231	157.082	205.924	310.677	336.732
SLM2ch01g02816	8.31778	-0.0848588	0.959646	0.978334	21310	0	4.07602	537.314	444.426	17.6803	423.82	488.003
SLM2ch01g02817	13.224	0.355985	2.90272e-06	3.73145e-05	1690	1	8962.14	8133.96	8276.47	11196.9	10755.9	10520.6
SLM2ch01g02818	8.69037	0.207163	0.256146	0.403712	13784	0	358.69	413.556	381.21	445.128	498.939	387.501
SLM2ch01g02819	8.60324	0.340913	0.122416	0.237624	11192	0	287.359	380.554	368.758	509.61	376.522	426.873
SLM2ch01g02820	9.97235	0.0512633	0.68623	0.792659	18808	0	1044.48	920.962	995.169	1086.82	1044.25	936.634
SLM2ch01g02821	9.49255	2.88359	0.00474129	0.019246	5352	0	120.243	416.65	258.61	232.964	2605.05	3032.66
SLM2ch01g02822	2.16704	-0.977918	0.541602	0.676925	17382	0	8.15203	3.09394	7.66251	0	6.49177	3.1083
SLM2ch01g02824	3.81019	-0.947583	0.259755	0.407509	13848	0	28.5321	16.501	13.4094	8.32016	15.7657	6.2166
SLM2ch01g02825	14.9653	-0.457695	5.70666e-05	0.000489448	2533	1	41488.8	34776.9	36201.5	30391.5	25934.6	25566.8
SLM2ch01g02826	7.77332	-0.396932	0.386725	0.536844	15650	0	243.542	255.766	253.821	76.9615	231.849	263.169
SLM2ch01g02827	12.0276	-0.0609824	0.676999	0.785853	18714	0	4657.87	4134.53	4000.79	4868.33	3697.52	3697.84
SLM2ch01g02828	7.68289	-0.252706	0.318606	0.469842	14732	0	208.896	220.701	243.285	211.124	147.456	206.184
SLM2ch01g02829	9.17619	-0.147899	0.261928	0.40969	13889	0	572.68	622.913	631.199	530.41	562.001	556.385
SLM2ch01g02830	10.8408	-0.0933957	0.522364	0.660287	17187	0	2165.38	1820.27	1697.25	1949	1776.89	1600.77
SLM2ch01g02831	9.31211	-0.639241	0.000638173	0.00372296	3724	1	832.527	813.706	733.686	617.772	463.698	446.559
SLM2ch01g02832	8.38103	-0.191376	0.27605	0.425634	14090	0	323.024	356.834	388.872	312.006	298.621	325.335
SLM2ch01g02833	6.45831	1.27603	0.00358348	0.0153704	5065	0	42.7982	57.7535	68.9626	105.042	107.578	197.895
SLM2ch01g02834	10.0536	0.390312	0.0404086	0.103474	8484	0	914.047	836.395	1034.44	1498.67	1065.58	1085.83
SLM2ch01g02835	11.4417	-0.125784	0.289843	0.439969	14312	0	2832.83	2889.74	2994.13	3012.94	2584.65	2391.32
SLM2ch01g02839	10.832	-0.376877	0.000583708	0.00345062	3675	1	2074.69	2126.57	2030.57	1760.75	1559.88	1478.51
SLM2ch01g02840	5.25834	2.02991	0.000763322	0.00429393	3862	1	28.5321	20.6263	7.66251	66.5613	90.8847	74.5992
SLM2ch01g02841	11.9217	0.440619	0.00172731	0.00841574	4459	1	3387.17	3202.23	3401.2	5382.1	4206.66	3970.33
SLM2ch01g02842	10.9144	0.912218	2.48164e-06	3.24977e-05	1659	1	1067.92	1754.26	1398.41	2800.77	2669.97	2472.13
SLM2ch01g02843	9.37979	0.0839937	0.551819	0.685592	17486	0	691.904	622.913	626.41	744.654	678.853	634.093
SLM2ch01g02848	1.55055	-0.987871	0.794141	0.871174	19804	0	0	12.3758	0	6.24012	0	0
SLM2ch01g02849	8.77516	-0.64602	0.00706715	0.0265262	5788	0	700.056	466.153	477.949	380.647	303.258	366.779
SLM2ch01g02850	11.6265	-0.333885	0.0396369	0.101874	8452	0	3790.7	3337.33	3520.92	3428.94	2678.32	2341.58
SLM2ch01g02851	8.31066	-0.25636	0.215186	0.358012	13058	0	346.461	378.492	316.079	328.646	247.614	295.288
SLM2ch01g02852	8.79216	-0.209888	0.284937	0.434374	14251	0	416.773	566.191	447.299	433.688	424.747	378.176
SLM2ch01g02853	8.51902	-0.667336	0.00568193	0.0222977	5536	0	559.433	455.84	371.632	339.046	277.291	256.953
SLM2ch01g02854	6.91142	0.151022	0.775126	0.858335	19618	0	102.919	139.227	100.57	55.121	211.446	113.971
SLM2ch01g02855	12.6874	-0.539424	1.51381e-05	0.000156161	2106	1	8441.43	7646.15	7767.87	6348.28	5023.7	5041.66
SLM2ch01g02856	9.5574	0.197525	0.102008	0.207599	10675	0	677.638	730.169	703.036	785.215	854.131	781.219
SLM2ch01g02857	5.86681	1.2107	0.0762052	0.16742	9888	0	18.3421	40.2212	56.511	34.3206	106.65	125.368
SLM2ch01g02858	4.177	1.02145	0.422538	0.570979	16077	0	0	23.7202	14.3672	38.4807	22.2575	16.5776
SLM2ch01g02862	6.45389	-0.953309	0.023407	0.067559	7527	0	113.109	120.664	132.178	93.6018	43.5876	51.805
SLM2ch01g02863	8.30076	-0.426706	0.0655599	0.149515	9525	0	371.937	373.335	351.518	341.126	227.212	247.628
SLM2ch01g02864	13.0517	-0.152619	0.492249	0.634005	16867	0	9487.95	8491.83	8877.02	11183.3	7033.36	5944.1
SLM2ch01g02865	7.90348	0.363566	0.134873	0.254926	11494	0	194.63	254.734	183.9	244.405	305.113	265.241
SLM2ch01g02866	13.3141	-0.445858	0.0011857	0.00615661	4184	1	12882.3	11222.7	11554.1	10304.5	8234.34	7640.2
SLM2ch01g02867	10.8885	-0.972113	2.18183e-08	5.22606e-07	907	1	2798.19	2441.12	2725.94	1680.67	1213.03	1166.65
SLM2ch01g02868	8.8008	-0.473211	0.00661232	0.025189	5703	0	485.046	515.656	575.646	377.527	339.427	418.584
SLM2ch01g02869	7.9123	-0.549704	0.04015	0.102921	8475	0	371.937	249.578	252.863	194.484	222.575	180.281
SLM2ch01g02870	12.5309	0.485359	4.53908e-06	5.48756e-05	1797	1	5549.5	4983.3	4472.03	7135.57	7045.42	6824.79
SLM2ch01g02871	6.78153	0.832362	0.00533833	0.0212037	5469	0	77.4443	72.1919	97.697	130.002	153.948	156.451
SLM2ch01g02872	6.56031	-0.336608	0.308891	0.459635	14600	0	81.5203	121.695	114.938	81.1215	80.6834	90.1406
SLM2ch01g02873	8.61718	0.228668	0.332249	0.483718	14922	0	339.328	442.433	306.5	472.169	353.338	449.667
SLM2ch01g02874	13.6452	-0.431434	0.000904354	0.00491884	3994	1	15632.5	14249.6	14753.2	13021	10265.3	9811.86
SLM2ch01g02875	8.74163	0.60852	0.00165441	0.00813168	4420	1	366.842	359.928	313.205	540.81	447.004	597.829
SLM2ch01g02876	7.70851	-1.17657	4.10924e-06	5.03799e-05	1772	1	310.796	275.36	357.265	144.563	112.215	160.595
SLM2ch01g02877	8.5957	0.343615	0.0652664	0.149097	9510	0	350.537	332.083	347.686	373.367	437.73	496.292
SLM2ch01g02881	8.24511	0.0456114	0.847742	0.906046	20327	0	264.941	279.486	351.518	267.285	295.839	361.599
SLM2ch01g02882	8.13848	0.941231	0.00266551	0.0120191	4818	0	127.376	254.734	227.96	371.287	439.585	360.563
SLM2ch01g02883	10.8298	0.483362	0.0110194	0.0374643	6390	0	1428.64	1599.57	1589.97	1618.27	2268.41	2569.53
SLM2ch01g02884	7.36933	1.27535	0.00117179	0.00609898	4174	1	62.1593	160.885	95.7814	250.645	256.888	264.205
SLM2ch01g02885	10.613	1.32769	0.000609628	0.00357693	3702	1	453.457	1488.18	1023.9	1727.47	2811.86	2904.19
SLM2ch01g02886	7.62095	1.49253	0.00152383	0.00757383	4371	1	74.3873	159.853	117.811	160.163	393.216	437.234
SLM2ch01g02888	12.0633	-0.368351	0.00907771	0.0321329	6137	0	5350.79	4527.46	4709.57	3159.58	3964.61	4176.52
SLM2ch01g02890	5.59491	1.23385	0.358542	0.509139	15299	0	16.3041	22.6889	55.5532	0	109.433	112.935
SLM2ch01g02891	7.58879	-1.38238	1.01367e-05	0.00011033	1996	1	386.203	219.67	326.615	109.202	107.578	140.91
SLM2ch01g02892	4.05048	1.95237	0.288901	0.438847	14302	0	0	18.5636	6.7047	0	40.8054	56.9855
SLM2ch01g02893	10.7509	-0.687072	1.18147e-05	0.000125877	2039	1	2247.92	2161.63	2150.29	1623.47	1312.26	1138.67
SLM2ch01g02894	10.5952	-0.0103369	0.913655	0.948987	20916	0	1588.63	1520.15	1548.79	1617.23	1544.11	1462.97
SLM2ch01g02895	7.79087	0.647651	0.0244543	0.0699684	7593	0	194.63	174.292	161.871	196.564	328.298	306.685
SLM2ch01g02896	13.0897	-0.618892	2.88155e-07	5.01829e-06	1247	1	10640.4	10434.8	11332.9	8148.55	6450.03	6504.63
SLM2ch01g02897	11.4109	1.47905	4.47024e-12	2.38029e-10	408	1	1256.43	1912.05	1724.07	3474.71	5109.95	5054.09
SLM2ch01g02898	14.017	-0.524804	0.000229793	0.00158269	3154	1	22618.8	18105.7	18931.2	16070.4	13163.4	12230.1
SLM2ch01g02899	12.4726	-0.332179	0.00892286	0.0317265	6110	0	6499.21	6203.35	6428.85	5941.63	4590.61	4664.52
SLM2ch01g02901	4.83916	0.90385	0.135911	0.256442	11514	0	23.4371	14.4384	24.9032	24.9605	41.7328	50.7689
SLM2ch01g02902	7.06764	-0.178921	0.497442	0.638519	16925	0	145.718	133.039	149.419	116.482	144.674	117.079
SLM2ch01g02903	8.44302	0.41491	0.028474	0.0787577	7852	0	298.568	340.333	265.314	433.688	389.506	382.321
SLM2ch01g02904	7.98447	0.424177	0.0313642	0.0847016	8044	0	229.276	234.108	192.521	290.165	306.04	283.891
SLM2ch01g02905	11.5441	-0.0369532	0.770347	0.855176	19570	0	3318.9	2927.9	2827.47	3283.34	2645.86	2915.58
SLM2ch01g02907	10.9924	0.331224	0.0115897	0.0389519	6464	0	1862.74	1989.4	1596.68	2143.48	2223.89	2487.67
SLM2ch01g02908	11.3242	-0.425073	0.00381374	0.0161855	5119	0	2944.92	2999.06	2969.22	2652.05	2071.8	1914.71
SLM2ch01g02909	9.63506	0.442173	0.00939608	0.0330254	6181	0	674.581	716.762	655.145	1103.46	817.035	859.963
SLM2ch01g02910	3.13868	-0.842785	0.566584	0.697515	17647	0	22.4181	7.21919	5.74688	11.4402	0	8.2888
SLM2ch01g02911	11.1016	-0.216719	0.0874137	0.185619	10231	0	2336.58	2123.47	2646.44	2161.16	2065.31	1888.81
SLM2ch01g02912	8.91471	0.881039	0.000173374	0.00125468	3002	1	295.511	367.147	404.198	508.57	693.691	762.569
SLM2ch01g02913	10.2852	1.13897	5.62534e-10	1.96796e-08	621	1	712.284	886.929	923.333	1505.95	1960.51	2088.78
SLM2ch01g02914	10.8113	0.386434	7.93697e-05	0.000650255	2651	1	1503.03	1591.32	1620.62	1926.12	2099.62	2137.47
SLM2ch01g02915	8.99683	-0.344181	0.0995736	0.204002	10604	0	550.262	582.692	593.845	568.891	390.433	400.97
SLM2ch01g02916	12.741	-0.00953322	0.894507	0.936673	20747	0	7190.09	6636.5	6779.41	6839.17	6981.43	6649.69
SLM2ch01g02917	5.10337	-1.30833	0.0846579	0.181595	10128	0	48.9122	31.9707	81.4142	9.36018	15.7657	40.4079
SLM2ch01g02918	7.03062	0.590146	0.221945	0.366212	13166	0	88.6534	123.758	107.275	71.7614	183.624	225.87
SLM2ch01g02919	12.2031	-0.224332	0.153152	0.279764	11893	0	5694.2	4904.92	4690.42	5251.06	4034.17	3802.48
SLM2ch01g02920	9.98068	0.116875	0.330951	0.482577	14899	0	921.18	1051.94	937.7	1021.3	1027.55	1107.59
SLM2ch01g02921	11.2588	0.559498	0.00139856	0.0070447	4313	1	1653.84	2382.33	2019.07	2581.33	2990.85	3351.78
SLM2ch01g02922	12.9001	-0.57641	2.48482e-10	9.38831e-09	575	1	9663.22	8882.7	9456.5	6692.53	6314.63	5772.11
SLM2ch01g02923	10.6284	0.0341819	0.841357	0.90224	20259	0	1377.69	1816.14	1498.98	1350.99	1661.89	1792.45
SLM2ch01g02924	9.86715	-0.29415	0.244387	0.391166	13573	0	928.313	1113.82	1060.3	1146.1	779.012	605.082
SLM2ch01g02925	12.597	0.587657	2.67609e-09	7.97503e-08	729	1	5243.8	5201.94	4716.28	8271.28	7137.23	7377.03
SLM2ch01g02926	7.1446	0.518252	0.227605	0.37254	13273	0	112.09	97.9747	144.63	93.6018	177.132	237.267
SLM2ch01g02928	9.02005	1.24204	0.000339289	0.00220032	3350	1	258.827	431.089	322.783	465.929	864.332	1065.11
SLM2ch01g02929	11.1616	0.0468153	0.723146	0.821112	19133	0	2556.68	2083.25	2121.56	2522.05	2324.98	2137.47
SLM2ch01g02930	11.0045	0.184739	0.0187108	0.0566855	7171	0	1927.96	1960.53	1892.64	2146.6	2199.78	2224.51
SLM2ch01g02931	13.8719	-0.320171	0.0566116	0.133393	9220	0	18262.6	15744	16247.4	16853.5	12291.7	11107
SLM2ch01g02932	11.3278	-0.500451	2.16973e-05	0.000213581	2207	1	3117.13	2949.55	3105.23	2439.89	2088.49	1955.12
SLM2ch01g02933	8.66056	1.15542	1.27378e-06	1.81461e-05	1525	1	261.884	252.672	298.838	774.815	513.777	523.23
SLM2ch01g02934	8.60216	-0.149322	0.412961	0.562588	15947	0	423.906	419.744	384.083	369.207	414.546	323.263
SLM2ch01g02935	7.39181	0.52371	0.0630014	0.144914	9444	0	153.87	108.288	158.039	177.843	226.284	199.967
SLM2ch01g02936	10.3853	0.037546	0.768617	0.853997	19553	0	1379.73	1391.24	1189.61	1473.71	1299.28	1292.02
SLM2ch01g02937	11.6815	-0.142038	0.251309	0.3991	13680	0	3549.19	3434.27	3367.67	3533.99	3129.96	2716.65
SLM2ch01g02938	6.82639	0.240235	0.608439	0.732765	18039	0	108.014	97.9747	107.275	201.764	76.0464	92.2128
SLM2ch01g02939	12.3548	0.10386	0.411223	0.560862	15928	0	4748.56	5283.41	5126.22	6275.48	5150.75	4863.45
SLM2ch01g02941	11.7764	-0.534746	0.000870722	0.00476485	3970	1	4692.51	3849.89	4124.35	3528.79	2597.63	2617.19
SLM2ch01g02942	10.7042	-0.360697	0.00360121	0.015419	5074	0	1757.78	1988.37	1925.21	1640.11	1370.69	1405.99
SLM2ch01g02946	5.9195	1.06797	0.124318	0.240541	11228	0	16.3041	79.4111	29.6922	52.001	101.086	109.827
SLM2ch01g02947	10.4365	0.0743024	0.503389	0.643681	16990	0	1279.87	1355.14	1416.61	1528.83	1382.75	1354.18
SLM2ch01g02948	9.59889	0.282125	0.151325	0.277367	11852	0	654.201	786.892	668.554	1033.78	705.748	825.771
SLM2ch01g02949	6.99262	0.510413	0.0966956	0.199992	10504	0	133.49	91.7868	94.8236	135.203	171.568	149.198
SLM2ch01g02950	10.2392	0.4623	2.25095e-06	2.98728e-05	1637	1	1010.85	1032.34	1045.93	1401.95	1373.47	1480.59
SLM2ch01g02951	9.44046	1.71476	0.0319657	0.0858731	8087	0	157.946	621.882	370.674	386.887	1613.67	1775.87
SLM2ch01g02952	7.35008	0.632279	0.0472173	0.116317	8819	0	136.547	146.446	110.149	144.563	242.05	222.761
SLM2ch01g02953	12.4905	-0.335036	0.00746826	0.027711	5855	0	7139.14	5915.61	6334.02	5781.47	4798.34	4790.92
SLM2ch01g02954	10.7762	0.219221	0.0315791	0.0851713	8055	0	1527.49	1721.26	1627.33	1981.24	1889.1	1805.92
SLM2ch01g02955	4.01751	1.44529	0.35576	0.506248	15267	0	2.03801	21.6576	5.74688	0	40.8054	39.3718
SLM2ch01g02956	11.397	-0.0222547	0.853389	0.909494	20384	0	2877.67	2691.73	2583.22	2970.3	2675.53	2381.99
SLM2ch01g02957	6.44395	1.48124	8.26039e-05	0.000670366	2677	1	43.8172	59.8161	52.6798	109.202	187.334	139.873
SLM2ch01g02958	9.20377	0.094251	0.5076	0.647464	17032	0	590.003	585.786	536.376	560.571	653.814	613.371
SLM2ch01g02959	12.5346	-0.258292	0.0899321	0.189668	10301	0	7444.85	6055.87	5966.22	6353.48	5173.94	4748.44
SLM2ch01g02960	12.9812	-0.670396	1.91839e-07	3.53196e-06	1180	1	12062	9231.28	9309.95	6350.36	6514.95	6363.72
SLM2ch01g02963	7.07194	3.09395	0.276281	0.42587	14094	0	0	70.1293	68.0048	0	483.173	696.259
SLM2ch01g02966	6.36039	-0.268439	0.595567	0.721985	17921	0	91.7104	62.9101	115.895	117.522	50.0793	56.9855
SLM2ch01g02967	12.7993	-0.612802	0.00152219	0.00757258	4367	1	8581.04	8610.43	9252.48	7611.9	5151.68	4528.79
SLM2ch01g02968	10.4393	-0.261301	0.0949286	0.197201	10458	0	1294.14	1708.89	1557.41	1130.5	1350.29	1324.14
SLM2ch01g02972	7.05681	2.57274	6.47455e-08	1.34718e-06	1044	1	25.4751	72.1919	66.0892	202.804	383.942	387.501
SLM2ch01g02974	1.66485	2.44531	0.35532	0.505821	15261	0	4.07602	0	0	0	13.9109	8.2888
SLM2ch01g02975	10.4117	-0.101844	0.672166	0.782237	18668	0	1452.08	1367.52	1413.73	1777.39	1247.35	920.056
SLM2ch01g02976	12.5366	0.686159	4.79141e-07	7.79726e-06	1335	1	4084.17	5140.06	4827.38	8574.96	6991.63	7042.37
SLM2ch01g02977	7.14933	0.462468	0.102318	0.208035	10685	0	117.185	113.444	132.178	194.484	134.472	170.956
SLM2ch01g02978	2.80362	1.50065	0.553014	0.686684	17496	0	0	0	12.4516	0	17.6205	17.6137
SLM2ch01g02979	10.0477	0.746048	0.00131401	0.00669338	4263	1	763.234	899.305	789.239	944.338	1622.94	1544.82
SLM2ch01g02980	10.8888	-0.130077	0.511518	0.650835	17072	0	1840.32	1978.06	2132.09	2352.52	1578.43	1506.49
SLM2ch01g02981	5.34804	1.15629	0.0824087	0.178125	10050	0	24.4561	25.7828	31.6079	22.8804	97.3765	62.166
SLM2ch01g02982	10.0973	0.314172	0.0439774	0.110605	8638	0	813.165	1091.13	1043.06	1254.26	1244.56	1165.61
SLM2ch01g02983	4.46271	0.202614	0.838523	0.90044	20231	0	18.3421	3.09394	40.2282	15.6003	31.5314	23.8303
SLM2ch01g02984	10.3825	0.702214	2.30206e-06	3.03842e-05	1646	1	892.648	1207.67	1039.23	1783.63	1683.22	1641.18
SLM2ch01g02985	9.54881	0.161677	0.251481	0.39914	13688	0	763.234	648.696	712.614	850.736	737.279	788.472
SLM2ch01g02986	6.01983	1.38418	0.0701786	0.157357	9689	0	45.8552	39.1899	35.4391	18.7204	119.634	176.137
SLM2ch01g02987	10.462	-0.0563243	0.779467	0.861734	19651	0	1578.44	1357.21	1379.25	1762.83	1284.44	1102.41
SLM2ch01g02988	10.4364	-0.306684	0.0832866	0.179433	10084	0	1677.28	1379.9	1566.03	1511.15	1165.74	1060.97
SLM2ch01g02989	8.25497	-0.0888417	0.789768	0.867997	19767	0	320.986	398.087	226.044	400.408	254.106	234.158
SLM2ch01g02990	8.39965	-0.0954816	0.618864	0.741212	18138	0	383.146	313.519	350.56	343.206	346.846	290.108
SLM2ch01g02991	11.6217	-0.370544	0.000589776	0.00347798	3684	1	3908.9	3289.89	3550.62	2853.81	2868.43	2592.32
SLM2ch01g02992	7.12285	0.0412236	0.885963	0.931397	20665	0	144.699	138.196	129.305	112.322	177.132	134.693
SLM2ch01g02993	6.98064	0.704251	0.0471224	0.116166	8812	0	78.4633	107.257	111.106	123.762	147.456	212.4
SLM2ch01g02995	11.9524	-0.0754401	0.35919	0.509793	15307	0	4149.39	4049.96	4004.62	4064.4	3625.19	3892.63
SLM2ch01g02996	12.0638	-0.288965	0.0864738	0.184073	10206	0	5395.63	4209.82	4590.8	4614.57	3802.32	3202.58
SLM2ch01g02997	8.40742	0.446637	0.0791359	0.172319	9977	0	288.378	240.296	343.855	489.849	354.265	345.021
SLM2ch01g02998	11.4264	-0.198879	0.156296	0.283835	11963	0	2823.66	2866.02	3156	3021.26	2359.29	2326.04
SLM2ch01g02999	12.014	1.76966	0.00710816	0.0266296	5799	0	1261.53	3031.03	2427.1	2720.69	9351.85	10839.7
SLM2ch01g03000	7.50877	0.668304	0.0143295	0.0461882	6740	0	127.376	154.697	151.335	243.365	266.162	179.245
SLM2ch01g03001	6.59919	-0.418359	0.256861	0.40441	13798	0	133.49	89.7242	113.022	104.002	84.3929	63.2021
SLM2ch01g03002	12.5863	0.44231	2.43154e-05	0.000235092	2247	1	5809.34	4986.4	5031.4	7675.34	6741.23	7088.99
SLM2ch01g03003	9.2447	0.138439	0.554495	0.687735	17516	0	679.676	449.652	605.338	768.575	556.437	584.36
SLM2ch01g03004	9.2961	0.291619	0.0991192	0.203301	10592	0	512.559	572.379	619.706	804.975	664.015	617.515
SLM2ch01g03005	10.2819	-0.39189	0.000770774	0.00432913	3868	1	1490.8	1304.61	1482.7	1109.7	1124	1026.77
SLM2ch01g03006	7.71448	-0.2959	0.292506	0.442373	14365	0	250.675	271.235	176.238	162.243	191.971	214.473
SLM2ch01g03007	4.25919	2.10364	0.0676468	0.153115	9598	0	11.209	16.501	0	23.9205	45.4424	49.7328
SLM2ch01g03008	9.29655	0.131617	0.312013	0.462916	14643	0	592.042	573.41	636.946	632.332	685.345	656.887
SLM2ch01g03009	8.2834	-0.585619	0.00395406	0.0166897	5147	0	409.64	373.335	362.054	292.246	253.179	217.581
SLM2ch01g03011	11.997	-0.217803	0.00317413	0.0139028	4960	0	4528.46	4490.34	4204.8	3843.91	3796.76	3729.96
SLM2ch01g03012	9.72395	-0.326271	0.0750022	0.165289	9858	0	1033.27	901.367	906.092	919.377	685.345	661.031
SLM2ch01g03013	13.2823	-0.642475	0.000195802	0.00138696	3067	1	13919.6	11359.9	12061.8	10011.2	7165.05	6745.01
SLM2ch01g03014	9.42818	-0.780243	5.38735e-06	6.35743e-05	1841	1	932.389	797.205	978.886	602.171	504.503	470.389
SLM2ch01g03015	7.2421	1.1515	0.069602	0.15629	9675	0	77.4443	151.603	75.6673	60.3211	281.928	334.66
SLM2ch01g03016	4.99224	-0.692177	0.282424	0.432163	14192	0	33.6271	35.0646	52.6798	20.8004	13.9109	40.4079
SLM2ch01g03017	14.6331	-0.313287	0.00735811	0.0273771	5839	0	32743.7	26143.8	26087	21688.6	23085.6	23613.7
SLM2ch01g03018	8.96172	0.291849	0.113673	0.224954	10978	0	398.431	476.466	476.991	488.809	631.556	534.627
SLM2ch01g03019	4.38034	-0.926697	0.230185	0.375151	13330	0	46.8742	13.4071	25.861	12.4802	20.4027	12.4332
SLM2ch01g03020	9.83958	0.135449	0.243311	0.389953	13554	0	888.572	839.488	894.598	1024.42	939.451	916.948
SLM2ch01g03021	10.7896	-0.216422	0.0535942	0.127831	9108	0	1917.77	1824.39	1981.72	1619.31	1511.65	1795.56
SLM2ch01g03022	5.06973	-1.26694	0.0704844	0.157912	9697	0	44.8362	72.1919	39.2704	13.5203	12.0561	39.3718
SLM2ch01g03025	6.98	-2.4906	7.20181e-12	3.67276e-10	426	1	281.245	278.454	338.108	73.8414	53.7889	32.1191
SLM2ch01g03026	6.75944	-0.00865907	0.976073	0.988232	21457	0	84.5774	108.288	133.136	126.882	94.5943	102.574
SLM2ch01g03027	9.72111	1.27982	0.00957092	0.033499	6207	0	165.079	848.77	611.085	908.977	1452.3	1584.2
SLM2ch01g03028	3.33989	2.84189	0.110832	0.220678	10911	0	0	11.3444	0	5.2001	22.2575	53.8772
SLM2ch01g03029	10.9885	-0.23245	0.011422	0.0385457	6437	0	2197.99	2119.35	2289.18	1958.36	1879.83	1785.2
SLM2ch01g03030	15.6634	-0.161573	0.236073	0.381968	13427	0	57346.5	52998.1	54322.4	58950.4	45551.8	42718.4
SLM2ch01g03031	9.60892	-0.361184	0.0220804	0.0645709	7429	0	951.75	849.802	853.412	747.774	731.715	587.468
SLM2ch01g03032	12.6961	-0.609118	5.79895e-09	1.61723e-07	779	1	8901	7828.69	7856.95	5867.79	5038.54	5212.62
SLM2ch01g03033	6.82564	1.45886	5.68244e-05	0.00048826	2528	1	73.3683	62.9101	68.9626	261.045	153.948	149.198
SLM2ch01g03034	9.61817	-0.370948	0.00463043	0.0189222	5315	0	978.244	844.645	858.201	722.814	668.652	681.753
SLM2ch01g03035	8.47604	0.803715	0.0165194	0.0515172	6966	0	213.991	291.861	302.669	281.845	537.889	591.613
SLM2ch01g03036	10.0641	-0.705696	0.00803041	0.0292916	5956	0	1429.66	1215.92	1455.88	1188.74	726.15	599.902
SLM2ch01g03037	9.30409	1.4668	0.00208355	0.00983169	4604	1	137.566	608.474	394.619	720.734	1074.85	1357.29
SLM2ch01g03038	10.165	-0.416477	0.0280278	0.0778152	7825	0	1277.83	1291.2	1409.9	1231.38	796.632	953.211
SLM2ch01g03039	10.2932	0.654857	0.00627247	0.0241354	5645	0	832.527	1128.26	1039.23	1136.74	1567.3	2019.36
SLM2ch01g03040	9.96865	0.0646016	0.596806	0.723285	17926	0	916.085	973.559	1049.76	1050.42	962.636	1060.97
SLM2ch01g03042	4.15546	2.24749	0.212985	0.355466	13017	0	0	8.2505	16.2828	0	49.1519	67.3465
SLM2ch01g03043	3.75822	2.5974	0.255986	0.403606	13777	0	0	16.501	0	0	40.8054	59.0577
SLM2ch01g03044	10.8677	0.275323	0.00901279	0.0319522	6128	0	1593.72	1733.64	1768.12	2004.12	1955.88	2206.89
SLM2ch01g03045	2.50726	-0.681247	0.747508	0.83943	19346	0	5.09502	3.09394	13.4094	0	0	13.4693
SLM2ch01g03046	8.21283	0.601606	0.00123659	0.00637518	4214	1	254.751	234.108	233.707	344.246	344.991	407.187
SLM2ch01g03047	12.0127	-0.155858	0.12905	0.24684	11358	0	4631.37	4075.75	4377.21	4259.92	3776.35	3708.2
SLM2ch01g03048	11.1369	-0.336696	0.00994562	0.0345713	6249	0	2860.35	2190.51	2541.08	1977.08	1953.09	2081.52
SLM2ch01g03049	7.89636	-0.233847	0.33015	0.481667	14891	0	247.618	265.047	262.441	250.645	236.486	171.993
SLM2ch01g03050	11.9794	-0.251148	0.00306867	0.0135282	4928	0	4678.25	4222.19	4314.95	3813.75	3737.4	3552.78
SLM2ch01g03051	9.35326	0.137814	0.489679	0.631957	16833	0	571.661	620.85	678.132	842.416	588.896	626.84
SLM2ch01g03052	10.3776	0.633963	0.00136139	0.00688939	4293	1	1013.91	1040.59	1149.38	2125.8	1397.58	1448.47
SLM2ch01g03053	1.04487	0.0180422	0.994858	0.99854	21644	0	3.05701	3.09394	0	3.12006	0	3.1083
SLM2ch01g03054	10.7712	0.0968958	0.401116	0.551321	15805	0	1704.79	1763.54	1601.47	1992.68	1689.71	1739.61
SLM2ch01g03055	10.182	0.191852	0.100744	0.205759	10637	0	1105.62	995.217	1159.91	1193.94	1242.71	1287.87
SLM2ch01g03056	2.69377	-1.28521	0.509326	0.649094	17047	0	10.19	13.4071	6.7047	0	0	12.4332
SLM2ch01g03059	5.05058	-0.191689	0.69942	0.803106	18920	0	34.6461	37.1273	34.4813	26.0005	38.0232	29.0108
SLM2ch01g03060	6.8266	-0.577393	0.0425273	0.107845	8567	0	145.718	122.726	147.503	105.042	82.5382	91.1767
SLM2ch01g03061	6.13559	-0.0843457	0.848369	0.906359	20335	0	48.9122	89.7242	78.5408	58.2411	57.4985	89.1045
SLM2ch01g03062	11.0991	0.000114202	0.999755	1	21682	0	2269.32	2099.75	2211.59	2251.64	2150.63	2178.92
SLM2ch01g03063	3.58132	0.718157	0.640835	0.758677	18349	0	0	3.09394	24.9032	7.28014	13.9109	24.8664
SLM2ch01g03064	11.8972	-0.424588	2.89438e-08	6.68231e-07	941	1	4456.11	4340.79	4459.58	3191.82	3464.75	3220.2
SLM2ch01g03065	11.6716	-1.09544	1.46258e-05	0.000151596	2096	1	4581.44	4762.6	4961.48	3257.34	1813.98	1623.57
SLM2ch01g03066	12.0089	-0.449255	0.00123149	0.00635584	4209	1	5193.87	4471.77	4781.41	4134.08	3318.22	3129.02
SLM2ch01g03067	3.82291	-0.260793	0.773316	0.857165	19599	0	25.4751	12.3758	8.62033	17.6803	5.56437	15.5415
SLM2ch01g03068	5.11429	-0.914223	0.289983	0.440083	14315	0	10.19	57.7535	74.7095	12.4802	35.241	27.9747
SLM2ch01g03069	5.70898	0.509159	0.336929	0.488441	14986	0	27.5131	35.0646	68.9626	66.5613	66.7724	53.8772
SLM2ch01g03070	4.59258	-0.135636	0.838138	0.900299	20225	0	25.4751	35.0646	15.325	17.6803	21.3301	30.0469
SLM2ch01g03071	10.1596	0.746785	0.000234144	0.00160923	3161	1	895.705	877.647	875.442	1918.84	1308.55	1217.42
SLM2ch01g03072	7.06136	-0.331188	0.247358	0.394468	13623	0	149.794	132.008	167.617	104.002	111.287	141.946
SLM2ch01g03073	9.72118	-0.106656	0.462595	0.607721	16537	0	798.899	929.213	899.387	844.496	723.368	872.396
SLM2ch01g03074	6.91176	0.667915	0.0224652	0.0653967	7463	0	79.4823	96.9434	110.149	133.123	159.512	162.668
SLM2ch01g03075	4.74112	0.83407	0.543408	0.678323	17404	0	8.15203	29.9081	22.0297	0	58.4259	48.6967
SLM2ch01g03076	7.03553	0.394778	0.161754	0.290999	12076	0	126.357	100.037	116.853	135.203	176.205	139.873
SLM2ch01g03077	10.9031	-0.0643744	0.784957	0.865205	19710	0	1791.41	2066.75	2016.2	1227.22	2132.08	2258.7
SLM2ch01g03078	5.74347	0.793185	0.109854	0.219253	10885	0	52.9882	28.8768	40.2282	46.8009	88.1025	76.6714
SLM2ch01g03079	6.44412	-0.0181404	0.962808	0.980359	21336	0	72.3493	119.632	70.8782	94.6418	77.9012	87.0324
SLM2ch01g03080	7.8438	0.0134611	0.954317	0.97519	21260	0	239.466	257.828	188.689	210.084	278.219	204.112
SLM2ch01g03081	9.04359	-0.368108	0.0189164	0.0571889	7186	0	613.441	528.032	657.06	473.209	466.48	453.812
SLM2ch01g03082	9.4247	0.359103	0.0559927	0.132279	9196	0	595.099	555.878	669.512	933.938	687.2	713.872
SLM2ch01g03083	7.46816	0.245452	0.295603	0.445779	14406	0	148.775	161.916	177.196	183.043	216.083	179.245
SLM2ch01g03084	8.2407	0.197274	0.464764	0.609796	16558	0	270.036	293.924	283.513	227.764	344.991	398.898
SLM2ch01g03085	9.229	-0.00219549	0.984763	0.993633	21531	0	597.137	611.568	592.887	600.091	548.09	650.67
SLM2ch01g03086	6.40265	0.2371	0.72159	0.819902	19120	0	39.7412	115.507	78.5408	34.3206	89.9573	151.271
SLM2ch01g03088	2.88326	-0.863922	0.475579	0.619942	16666	0	10.19	7.21919	12.4516	12.4802	1.85479	2.0722
SLM2ch01g03089	4.22086	0.320591	0.605714	0.730454	18015	0	15.2851	17.5323	17.2407	17.6803	24.1123	20.722
SLM2ch01g03090	8.17681	1.34502	7.43644e-07	1.13453e-05	1424	1	149.794	165.01	229.875	386.887	556.437	440.342
SLM2ch01g03091	10.4782	0.0272905	0.839782	0.901154	20244	0	1405.21	1460.34	1373.51	1638.03	1409.64	1272.33
SLM2ch01g03092	7.76406	0.0866524	0.668148	0.779231	18628	0	205.839	212.45	214.55	243.365	223.502	205.148
SLM2ch01g03093	7.61679	-0.126673	0.648155	0.763828	18435	0	159.984	219.67	235.622	221.524	166.931	175.101
SLM2ch01g03094	12.9635	-0.544136	4.17606e-13	2.65278e-11	342	1	10036.2	9482.92	9415.31	6959.81	6474.14	6409.31
SLM2ch01g03095	8.02841	0.540623	0.0586211	0.13697	9298	0	202.782	273.298	173.364	249.605	328.298	366.779
SLM2ch01g03096	10.4783	0.191426	0.488647	0.630995	16824	0	1707.85	1103.5	1193.44	994.259	1793.58	1785.2
SLM2ch01g03097	6.8906	0.320144	0.455422	0.601133	16459	0	94.7674	143.352	80.4564	97.7618	110.36	189.606
SLM2ch01g03098	8.25962	0.405241	0.0202761	0.0603421	7300	0	249.656	275.36	273.935	367.127	328.298	362.635
SLM2ch01g03099	6.01755	1.28901	0.0387222	0.100064	8407	0	32.6081	50.5343	41.186	35.3607	114.07	154.379
SLM2ch01g03100	9.32884	1.47095	4.26879e-18	5.62057e-16	165	1	337.29	384.68	436.763	972.418	1055.38	1184.26
SLM2ch01g03101	11.2295	0.176856	0.182241	0.317496	12470	0	2368.17	1990.43	2416.56	2841.33	2416.79	2400.64
SLM2ch01g03102	6.90128	0.281769	0.35728	0.507704	15288	0	86.6154	109.319	129.305	126.882	122.416	146.09
SLM2ch01g03103	12.1962	-0.0597071	0.683329	0.790473	18780	0	4742.45	4618.22	5012.24	5492.34	4421.82	3876.05
SLM2ch01g03105	12.488	0.231403	0.196969	0.336306	12724	0	5638.15	5061.68	5205.72	7989.43	5568.08	5115.22
SLM2ch01g03106	7.98921	0.499087	0.0391926	0.100992	8431	0	221.124	209.356	210.719	369.207	244.832	292.18
SLM2ch01g03107	10.387	0.75235	0.019625	0.0588886	7240	0	817.241	1346.89	930.995	989.059	2018.94	2205.86
SLM2ch01g03110	1.9238	2.49803	0.3323	0.483718	14924	0	0	0	4.78907	0	16.6931	10.361
SLM2ch01g03111	8.22858	-2.2551	2.01694e-17	2.33075e-15	188	1	607.327	639.414	719.318	184.083	125.198	102.574
SLM2ch01g03112	10.3455	-0.110197	0.438754	0.586078	16263	0	1500.99	1217.98	1336.15	1135.7	1247.35	1373.87
SLM2ch01g03113	7.82603	1.83574	4.97735e-12	2.61823e-10	413	1	134.509	90.7555	135.052	504.41	393.216	388.537
SLM2ch01g03115	8.03921	-0.779839	0.00337952	0.0146139	5024	0	338.309	408.4	287.344	228.804	217.01	156.451
SLM2ch01g03116	12.8611	2.30816	1.12333e-70	8.13479e-67	3	1	2994.85	3957.15	3077.46	15875.9	16808.1	16986.8
SLM2ch01g03117	12.8572	-0.16495	0.059143	0.137981	9312	0	8142.86	7523.43	7902.92	7565.1	6755.15	6702.53
SLM2ch01g03118	9.15553	0.0521127	0.735107	0.830138	19238	0	564.528	521.844	593.845	517.93	614.863	609.226
SLM2ch01g03119	4.66039	-0.347294	0.63307	0.752381	18279	0	21.3991	26.8141	37.3547	19.7604	10.2013	37.2996
SLM2ch01g03120	8.63692	1.64445	1.43157e-05	0.000148879	2089	1	120.243	290.83	264.357	486.729	784.576	840.277
SLM2ch01g03121	11.6038	0.532029	1.50525e-09	4.78093e-08	684	1	2485.35	2758.76	2520.97	3822.07	3810.67	3595.26
SLM2ch01g03122	8.96773	0.00926049	0.949266	0.972177	21213	0	510.521	458.934	527.756	491.929	516.559	498.364
SLM2ch01g03123	8.72151	1.50873	3.46828e-05	0.000319408	2359	1	139.604	309.394	301.711	497.129	778.084	860.999
SLM2ch01g03124	11.5481	0.525174	7.77636e-09	2.09086e-07	808	1	2379.38	2660.79	2448.17	3703.51	3645.59	3427.42
SLM2ch01g03125	7.93602	1.09294	0.00555045	0.021874	5512	0	109.033	179.448	214.55	215.284	425.674	432.053
SLM2ch01g03126	10.2971	-0.343676	0.0168555	0.0523498	6995	0	1596.78	1265.42	1389.79	1199.14	1020.13	1131.42
SLM2ch01g03127	10.1725	-0.00416241	0.975036	0.987536	21450	0	1223.82	1197.35	1045.93	1250.1	1033.12	1173.9
SLM2ch01g03128	11.3718	0.847087	3.16647e-13	2.09093e-11	329	1	1818.92	2226.6	1882.1	3499.67	3723.49	3439.85
SLM2ch01g03129	15.1036	-0.409415	8.84424e-08	1.76763e-06	1087	1	41421.5	39413.7	40892	32766.9	29211.1	29673.9
SLM2ch01g03130	8.88672	-0.194636	0.298464	0.448791	14448	0	569.623	514.625	434.848	472.169	394.143	461.064
SLM2ch01g03131	3.52971	-0.18434	0.89847	0.939581	20774	0	10.19	12.3758	14.3672	0	5.56437	26.9386
SLM2ch01g03133	-2.59047	-2.20858	0.43077	0.578827	16168	0	0	0	4.78907	0	0	0
SLM2ch01g03134	1.40205	-3.02159	0.144197	0.267775	11698	0	2.03801	6.18788	14.3672	0	2.78219	0
SLM2ch01g03135	7.90578	-1.26607	5.61483e-10	1.96745e-08	620	1	335.252	374.366	406.113	146.643	148.383	168.884
SLM2ch01g03136	7.83412	-1.23867	6.46745e-05	0.000544173	2582	1	364.804	377.46	309.374	208.004	120.561	117.079
SLM2ch01g03137	7.27304	-0.411766	0.269956	0.418765	14005	0	245.58	152.634	136.967	139.363	99.2313	163.704
SLM2ch01g03138	6.89524	-0.8707	0.150022	0.275606	11825	0	190.554	96.9434	195.394	164.323	59.3533	40.4079
SLM2ch01g03140	10.6304	-0.978965	6.63646e-16	6.49447e-14	222	1	2234.68	2196.7	2245.12	1278.18	1055.38	1053.71
SLM2ch01g03141	11.217	-0.501525	1.24978e-05	0.000131931	2058	1	3105.93	2680.38	2710.61	2170.52	1910.43	1920.93
SLM2ch01g03142	11.9862	-1.33886	7.22523e-12	3.67607e-10	427	1	6760.07	5996.05	6601.25	3323.9	2361.15	1967.55
SLM2ch01g03143	9.14729	-0.809897	1.0071e-05	0.00010967	1995	1	843.736	720.888	687.71	414.968	375.595	494.219
SLM2ch01g03144	7.61442	0.714056	0.0016466	0.00810247	4415	1	142.661	178.417	137.925	243.365	257.816	251.772
SLM2ch01g03145	8.57806	-0.0391805	0.839528	0.901123	20240	0	422.887	414.588	324.699	382.727	351.483	396.826
SLM2ch01g03146	3.1852	0.463	0.642887	0.760212	18372	0	9.17104	9.28181	4.78907	5.2001	18.5479	8.2888
SLM2ch01g03147	11.0303	-0.421534	0.0230141	0.0667086	7495	0	2586.23	2311.17	2363.89	2258.92	1737.94	1424.64
SLM2ch01g03148	10.8562	-0.259394	0.00300286	0.0132947	4907	0	2115.45	1946.09	2022.9	1685.87	1671.17	1726.14
SLM2ch01g03150	7.03167	0.377451	0.212103	0.354482	12998	0	111.071	102.1	131.221	126.882	182.697	137.801
SLM2ch01g03151	10.3865	1.72575	9.87729e-07	1.45579e-05	1474	1	418.811	1089.07	700.162	1630.75	2689.45	2982.93
SLM2ch01g03152	11.2784	-0.242348	0.0224189	0.0653059	7458	0	2838.95	2747.42	2518.09	2473.17	2160.83	2217.25
SLM2ch01g03153	8.84624	-0.0898159	0.611037	0.734875	18064	0	453.457	492.967	477.949	517.93	398.78	421.692
SLM2ch01g03154	11.5203	0.447681	0.000101439	0.000797024	2765	1	2201.05	2663.88	2680.92	3397.74	3328.42	3565.22
SLM2ch01g03157	10.5255	0.0675806	0.741989	0.835218	19300	0	1211.6	1597.5	1510.47	1179.38	1505.16	1842.18
SLM2ch01g03158	10.8759	-0.195134	0.276851	0.426415	14105	0	2158.25	1834.71	2039.19	2165.32	1665.6	1438.11
SLM2ch01g03159	9.32683	-0.767223	1.81496e-06	2.4752e-05	1593	1	831.508	765.234	916.628	544.97	492.447	439.306
SLM2ch01g03160	7.80056	0.525398	0.204375	0.345203	12862	0	154.889	233.077	169.533	136.243	344.991	321.191
SLM2ch01g03161	3.71269	0.573527	0.587272	0.71497	17844	0	2.03801	20.6263	9.57814	10.4002	24.1123	13.4693
SLM2ch01g03162	12.0429	-0.135904	0.380379	0.530576	15575	0	4574.31	4306.76	4388.7	4944.25	3667.85	3464.72
SLM2ch01g03163	7.71387	0.582083	0.097567	0.201315	10529	0	136.547	213.482	164.744	165.363	307.895	297.361
SLM2ch01g03164	10.3836	-0.565783	6.77607e-07	1.05e-05	1402	1	1633.46	1550.06	1692.46	1022.34	1081.34	1190.48
SLM2ch01g03165	10.9052	-0.131526	0.263903	0.412081	13913	0	2143.99	1860.49	2017.16	2007.24	1713.83	1775.87
SLM2ch01g03170	7.43857	0.525622	0.232236	0.377362	13370	0	141.642	147.478	144.63	95.6818	244.832	283.891
SLM2ch01g03171	4.4727	1.47129	0.086598	0.184283	10209	0	12.2281	13.4071	14.3672	8.32016	52.8615	49.7328
SLM2ch01g03172	11.1353	1.6225	7.83808e-06	8.78649e-05	1938	1	624.65	1867.71	1353.39	2757.09	4236.34	4847.91
SLM2ch01g03173	5.97876	1.24469	0.136843	0.25782	11531	0	28.5321	60.8474	33.5235	14.5603	105.723	170.956
SLM2ch01g03174	9.44669	-0.42807	0.0253197	0.0719423	7646	0	930.351	791.017	706.867	502.329	662.16	640.309
SLM2ch01g03175	8.53129	-0.186556	0.239923	0.386271	13494	0	367.861	418.713	397.493	348.407	354.265	337.768
SLM2ch01g03176	13.4176	-0.622899	1.36825e-05	0.000142773	2082	1	13612.9	13127.6	13996.5	10711.2	8047.93	7694.07
SLM2ch01g03177	13.1238	-0.456534	0.000154451	0.00114014	2943	1	11340.5	9746.94	10282.1	8652.96	7291.18	6915.96
SLM2ch01g03178	8.08524	0.927908	6.15317e-05	0.000522382	2559	1	176.288	223.795	190.605	318.246	437.73	367.815
SLM2ch01g03179	10.2691	1.81033	0.00547666	0.0216467	5496	0	381.108	938.494	657.06	862.176	2599.49	3470.93
SLM2ch01g03180	8.17698	0.854486	0.0151209	0.048147	6822	0	118.205	278.454	249.032	354.647	393.216	419.62
SLM2ch01g03181	10.867	-0.0225999	0.844778	0.903946	20303	0	1765.93	1934.74	1946.28	2031.16	1828.82	1699.2
SLM2ch01g03182	14.6495	-0.389032	0.00782553	0.0287081	5922	0	35872	26213.9	26145.4	24030.7	21857.8	21488.7
SLM2ch01g03183	12.0535	-0.216415	0.0914084	0.192018	10342	0	5134.76	4163.41	4447.13	4375.36	3849.62	3605.63
SLM2ch01g03184	11.7193	-0.331117	0.0147562	0.047269	6782	0	4206.45	3319.8	3818.8	3362.38	2873.07	2782.96
SLM2ch01g03185	11.8339	0.0105511	0.932653	0.96151	21073	0	3519.64	3512.65	3879.15	4188.16	3426.72	3376.65
SLM2ch01g03186	7.48573	-0.470887	0.0368193	0.0961187	8322	0	220.105	203.169	209.761	170.563	148.383	137.801
SLM2ch01g03188	10.266	-0.339924	0.0244964	0.0700341	7597	0	1352.22	1358.24	1445.34	1270.9	1074.85	937.67
SLM2ch01g03189	7.89825	0.962467	0.00149192	0.00745105	4350	1	125.338	193.887	193.478	251.685	368.176	379.212
SLM2ch01g03190	1.46292	4.04145	0.0316284	0.0852514	8060	0	2.03801	0	0	5.2001	5.56437	22.7942
SLM2ch01g03191	9.26317	-0.360073	0.110182	0.219687	10896	0	725.531	656.946	705.909	707.213	443.295	476.606
SLM2ch01g03192	7.52186	1.04565	0.0308182	0.0835944	8009	0	116.166	125.82	141.756	102.962	360.757	328.444
SLM2ch01g03193	8.23282	0.309219	0.368007	0.51858	15417	0	251.694	305.269	253.821	191.364	416.4	396.826
SLM2ch01g03195	12.4418	0.29392	0.000148011	0.00109821	2928	1	4905.49	5149.34	5018.95	6466.84	5837.95	6175.15
SLM2ch01g03196	3.52382	1.01929	0.451613	0.597702	16415	0	0	17.5323	6.7047	10.4002	23.1849	15.5415
SLM2ch01g03197	5.56308	0.561078	0.657666	0.770938	18533	0	0	66.004	50.7641	23.9205	77.9012	70.4548
SLM2ch01g03198	7.41759	0.860043	0.0512666	0.123711	9003	0	111.071	154.697	114.938	119.602	225.357	346.057
SLM2ch01g03201	13.7807	-0.0833884	0.556725	0.689558	17540	0	16516	13285.4	13658.4	15890.5	12851.8	12276.7
SLM2ch01g03202	9.2009	-0.699274	0.0120102	0.0401333	6501	0	856.983	672.416	720.276	635.452	424.747	325.335
SLM2ch01g03203	8.24794	0.60483	0.00212853	0.00999619	4626	1	222.143	231.014	286.386	375.447	387.651	361.599
SLM2ch01g03204	8.81106	0.0977944	0.537992	0.673848	17344	0	480.97	413.556	408.029	453.449	453.496	486.967
SLM2ch01g03205	14.2982	-0.125168	0.204566	0.345364	12868	0	22874.6	19703.2	20540.3	20898.2	18602.6	18372.1
SLM2ch01g03207	10.676	-0.413397	0.00569828	0.0223497	5539	0	2162.33	1855.33	1646.48	1563.15	1325.25	1364.54
SLM2ch01g03208	11.1949	-0.198235	0.197197	0.336616	12727	0	2833.85	2282.29	2416.56	2505.41	2176.6	1883.63
SLM2ch01g03209	10.4102	0.107	0.345839	0.496948	15119	0	1215.67	1365.46	1352.43	1412.35	1328.96	1495.09
SLM2ch01g03210	11.8006	-0.0902436	0.302494	0.45275	14515	0	3556.33	3793.17	3692.37	3346.78	3325.64	3699.91
SLM2ch01g03211	3.43141	-0.441924	0.824325	0.891589	20086	0	6.11403	0	31.6079	16.6403	11.1287	0
SLM2ch01g03212	10.8239	0.259515	0.0154247	0.04887	6857	0	1627.35	1710.95	1632.12	2172.6	1876.12	1901.24
SLM2ch01g03213	9.8217	-0.323323	0.03989	0.102424	8461	0	1019	1083.91	933.869	928.738	785.504	712.836
SLM2ch01g03214	9.35315	-0.16686	0.201193	0.341612	12795	0	725.531	656.946	696.331	656.252	593.533	601.974
SLM2ch01g03215	11.0256	-0.392737	0.00855706	0.0308419	6027	0	2450.71	2270.95	2444.34	2175.72	1616.45	1666.05
SLM2ch01g03216	8.82876	-0.371133	0.057809	0.135553	9265	0	445.305	574.441	531.587	380.647	457.206	361.599
SLM2ch01g03217	11.1385	-0.015303	0.894158	0.936444	20744	0	2413	2177.1	2208.72	2484.61	2062.53	2179.95
SLM2ch01g03218	9.79527	0.358372	0.0400735	0.102752	8472	0	660.315	894.148	799.775	954.738	932.959	1130.38
SLM2ch01g03220	10.2803	-0.0630898	0.643748	0.76078	18383	0	1302.29	1245.83	1265.27	1399.87	1123.08	1127.28
SLM2ch01g03221	14.6975	-0.579332	0.000112092	0.00086971	2800	1	35309.5	29986.4	32139.4	26476.8	19715.5	19018.6
SLM2ch01g03222	12.3316	1.30154	2.3168e-10	8.78404e-09	573	1	2260.15	4074.72	3514.22	8232.8	7907.9	8136.49
SLM2ch01g03223	3.56477	-0.121862	0.930567	0.960075	21057	0	8.15203	15.4697	13.4094	0	10.2013	23.8303
SLM2ch01g03224	8.78769	1.16345	0.00106515	0.00562881	4111	1	196.668	397.055	292.133	420.168	737.279	826.807
SLM2ch01g03225	11.1365	0.0153697	0.901571	0.941891	20795	0	2373.26	2082.22	2262.36	2524.13	2218.33	2047.33
SLM2ch01g03226	10.8127	1.39396	7.67184e-25	2.48762e-22	67	1	1042.44	1219.01	1067	3295.82	2656.99	2794.36
SLM2ch01g03227	9.83759	-0.0966611	0.559586	0.69188	17571	0	1028.18	833.301	976.97	997.379	889.372	767.75
SLM2ch01g03228	10.9652	-0.0224138	0.882914	0.929282	20641	0	2166.4	1825.42	2052.6	2342.12	1835.31	1773.8
SLM2ch01g03229	13.7519	0.265647	0.00952572	0.0333905	6197	0	12726.3	12973.9	12046.4	13372.6	15765.7	16239.8
SLM2ch01g03230	11.1801	0.120449	0.326092	0.477382	14840	0	2485.35	2075	2115.81	2580.29	2446.47	2230.72
SLM2ch01g03231	11.0551	0.302496	0.00375571	0.0159798	5106	0	1870.89	1880.08	1997.04	2556.37	2186.8	2345.73
SLM2ch01g03232	9.84425	-1.02844	0.000280284	0.00187706	3244	1	1409.28	1258.2	1271.02	951.618	494.302	484.895
SLM2ch01g03233	9.9628	-0.54744	0.000511333	0.00309521	3589	1	1180.01	1178.79	1260.48	966.178	710.385	799.869
SLM2ch01g03234	11.7296	-0.169285	0.14102	0.263608	11622	0	3985.33	3365.17	3452.92	3426.86	3225.48	2954.96
SLM2ch01g03235	11.9653	-0.412284	0.000189525	0.00135086	3048	1	4768.94	4593.47	4475.86	3907.35	3279.27	3211.91
SLM2ch01g03236	7.63972	1.02457	0.0152567	0.0484649	6839	0	92.7294	176.354	150.377	163.283	300.476	389.573
SLM2ch01g03237	4.7003	1.66499	0.115697	0.22786	11031	0	3.05701	20.6263	20.1141	9.36018	35.241	94.285
SLM2ch01g03238	0.991362	3.09833	0.259475	0.407275	13841	0	2.03801	0	0	0	10.2013	7.2527
SLM2ch01g03239	4.48932	1.34936	0.458753	0.604465	16488	0	0	27.8454	14.3672	0	54.7163	52.8411
SLM2ch01g03240	12.6128	-0.314712	0.0237013	0.0682724	7542	0	7034.19	7287.26	6634.78	6716.45	5024.63	5107.97
SLM2ch01g03241	11.5223	0.526053	4.81372e-06	5.7778e-05	1810	1	2221.43	2585.5	2546.83	3249.02	3522.25	3818.03
SLM2ch01g03242	7.57111	0.33077	0.35319	0.503811	15230	0	144.699	202.137	161.871	146.643	194.753	298.397
SLM2ch01g03243	7.98462	2.10064	0.118057	0.231291	11089	0	28.5321	165.01	173.364	18.7204	762.319	792.616
SLM2ch01g03244	4.69498	1.40569	0.434226	0.581959	16210	0	0	24.7515	22.9875	0	61.2081	65.2743
SLM2ch01g03245	3.5674	1.64446	0.496951	0.638228	16916	0	0	0	20.1141	0	20.4027	42.4801
SLM2ch01g03246	9.4617	2.32034	0.0220313	0.0644792	7423	0	54.0072	521.844	370.674	451.369	1988.33	2287.71
SLM2ch01g03247	6.36581	1.81182	0.0196857	0.05903	7245	0	28.5321	41.2525	62.2579	24.9605	200.317	238.303
SLM2ch01g03248	9.835	-0.338161	0.0384133	0.099408	8395	0	1055.69	1037.5	987.506	665.613	895.864	875.504
SLM2ch01g03249	9.73062	-0.635386	4.38499e-05	0.000389787	2444	1	1055.69	1039.56	1081.37	785.215	584.259	675.537
SLM2ch01g03250	3.9	1.33567	0.102497	0.208321	10689	0	8.15203	12.3758	7.66251	38.4807	12.9835	19.6859
SLM2ch01g03251	5.19558	-0.0350247	0.968395	0.983654	21388	0	9.17104	48.4717	53.6376	48.8809	47.2971	12.4332
SLM2ch01g03252	5.66692	0.178026	0.725965	0.823174	19159	0	54.0072	43.3151	45.9751	81.1215	42.6602	38.3357
SLM2ch01g03253	12.7925	-0.524822	0.00318947	0.0139418	4970	0	9474.7	7620.37	8433.55	7478.78	5240.71	5024.05
SLM2ch01g03254	6.5325	0.165783	0.631764	0.751647	18260	0	95.7864	90.7555	75.6673	107.122	75.119	111.899
SLM2ch01g03255	10.5183	-0.146622	0.223019	0.367442	13186	0	1614.1	1411.87	1603.38	1504.91	1301.14	1375.94
SLM2ch01g03256	11.3607	0.0956134	0.355759	0.506248	15266	0	2645.34	2487.53	2498.94	2495.01	2956.54	2703.18
SLM2ch01g03257	10.89	0.184669	0.127122	0.244402	11299	0	1997.25	1668.66	1674.26	1976.04	2141.36	1952.01
SLM2ch01g03258	9.91708	-0.477559	0.00768837	0.0283294	5896	0	1255.41	1081.85	1085.2	991.139	709.457	757.389
SLM2ch01g03259	8.05917	-0.382111	0.310622	0.461483	14623	0	339.328	260.922	313.205	359.847	192.898	148.162
SLM2ch01g03260	9.39413	0.501754	0.126248	0.243298	11273	0	533.958	572.379	590.013	1248.02	586.114	567.782
SLM2ch01g03261	-2.59047	3.65388	0.257486	0.40514	13806	0	0	0	0	0	12.0561	0
SLM2ch01g03262	6.97557	2.96142	4.23729e-07	7.0164e-06	1312	1	16.3041	70.1293	48.8485	170.563	403.417	479.714
SLM2ch01g03263	8.76645	-0.680155	2.72231e-05	0.000259048	2283	1	556.376	546.596	550.743	356.727	372.813	302.541
SLM2ch01g03264	10.8692	0.314365	0.00132695	0.0067418	4276	1	1604.93	1695.48	1731.73	2214.2	1978.13	2064.95
SLM2ch01g03265	10.3452	-0.0942003	0.633075	0.752381	18280	0	1354.26	1299.45	1378.29	1606.83	1169.45	1000.87
SLM2ch01g03266	10.4172	-0.207547	0.18966	0.32704	12599	0	1564.17	1452.09	1391.7	1511.15	1106.38	1199.8
SLM2ch01g03267	5.63451	-0.159336	0.73654	0.830842	19258	0	56.0452	39.1899	62.2579	54.081	53.7889	33.1552
SLM2ch01g03268	13.7206	-0.301035	0.00297449	0.013196	4897	0	16426.3	14086.7	14438.1	13149	11726	11610.5
SLM2ch01g03269	6.54265	-0.398987	0.247901	0.395103	13631	0	108.014	87.6616	125.474	98.8019	73.2642	71.4909
SLM2ch01g03270	7.96486	0.216248	0.489917	0.632184	16836	0	258.827	239.265	197.31	178.883	291.202	337.768
SLM2ch01g03271	8.64251	0.15186	0.361644	0.512473	15331	0	345.442	374.366	417.607	436.808	423.82	403.043
SLM2ch01g03272	12.7101	0.158796	0.114788	0.226541	11008	0	6568.5	6176.53	6280.39	7882.31	6687.45	6669.37
SLM2ch01g03273	9.44079	0.446816	0.000759628	0.00427759	3858	1	587.965	626.007	571.815	875.697	794.778	763.605
SLM2ch01g03274	12.9291	0.169267	0.0964483	0.199556	10500	0	6936.36	7876.13	7252.57	7573.42	8292.77	8945.68
SLM2ch01g03276	5.06967	0.213667	0.735719	0.830409	19246	0	24.4561	42.2838	26.8188	17.6803	47.2971	43.5162
SLM2ch01g03277	9.41711	0.748293	3.70773e-06	4.60026e-05	1751	1	566.566	478.529	537.334	1007.78	831.873	818.519
SLM2ch01g03278	10.0657	-0.607488	6.99522e-09	1.9044e-07	798	1	1344.07	1304.61	1319.87	820.575	910.702	873.432
SLM2ch01g03279	8.66254	-0.253487	0.156048	0.283527	11957	0	454.476	392.93	479.865	364.007	342.209	407.187
SLM2ch01g03280	12.1301	-0.337313	0.00118655	0.00615957	4185	1	5266.21	4977.11	4872.4	4416.96	3868.16	3679.19
SLM2ch01g03281	9.61818	0.0876185	0.64092	0.758677	18353	0	931.37	665.197	690.584	821.616	868.969	739.775
SLM2ch01g03282	8.52026	1.14905	0.00824774	0.0299736	5978	0	188.516	301.143	249.989	238.164	625.064	777.075
SLM2ch01g03283	-2.59047	-4.44584	0.0909823	0.191289	10333	0	9.17104	0	13.4094	0	0	0
SLM2ch01g03284	6.1122	2.16979	0.121483	0.236426	11163	0	6.11403	50.5343	41.186	0	230.921	209.292
SLM2ch01g03285	9.2599	-0.346158	0.0869839	0.184905	10220	0	853.926	650.758	568.942	538.73	570.348	522.194
SLM2ch01g03287	5.48301	-0.406886	0.427709	0.576032	16131	0	47.8932	57.7535	48.8485	52.001	41.7328	22.7942
SLM2ch01g03288	8.37985	0.456896	0.0584026	0.13665	9285	0	210.934	340.333	301.711	391.047	401.562	378.176
SLM2ch01g03289	3.8666	0.922246	0.281004	0.430956	14165	0	9.17104	8.2505	14.3672	23.9205	8.34656	27.9747
SLM2ch01g03290	13.2668	-0.164509	0.107488	0.215682	10827	0	10980.8	10112	10209.3	10379.4	8839.93	8709.45
SLM2ch01g03292	7.63827	0.118095	0.68986	0.795517	18839	0	190.554	242.358	140.799	183.043	209.591	230.014
SLM2ch01g03296	12.3372	0.840794	2.09846e-05	0.000207789	2194	1	2917.41	4509.93	4172.24	5657.71	7293.96	7823.59
SLM2ch01g03297	7.44925	1.14459	0.0764312	0.167741	9899	0	52.9882	172.229	127.389	78.0015	299.549	402.007
SLM2ch01g03298	6.49251	1.19695	0.0423122	0.107412	8558	0	32.6081	83.5363	62.2579	58.2411	163.222	187.534
SLM2ch01g03299	10.4652	2.50878	0.113134	0.224172	10964	0	36.6842	1016.87	724.107	82.1616	4529.4	5505.83
SLM2ch01g03300	8.25571	-0.455228	0.0734276	0.162694	9804	0	458.552	324.863	290.218	286.005	249.469	247.628
SLM2ch01g03301	9.11631	-0.414936	0.0124339	0.0413036	6540	0	738.778	575.472	608.212	491.929	486.882	463.136
SLM2ch01g03302	7.08305	0.24662	0.526184	0.66361	17226	0	170.174	110.35	92.908	106.082	183.624	153.343
SLM2ch01g03303	8.60562	0.800523	0.00143314	0.0072017	4323	1	209.915	340.333	335.235	466.969	558.292	517.014
SLM2ch01g03304	11.8549	-0.16198	0.0582546	0.136396	9278	0	3887.5	3864.33	4001.75	3751.35	3423.94	3330.02
SLM2ch01g03305	5.73476	-0.000591398	0.994276	0.998263	21637	0	55.0262	45.3778	59.3845	68.6413	36.1684	54.9133
SLM2ch01g03306	4.5815	1.25083	0.369009	0.519722	15425	0	0	21.6576	24.9032	6.24012	71.4094	33.1552
SLM2ch01g03307	9.11067	-0.202267	0.252508	0.400024	13713	0	542.11	662.103	574.688	449.288	568.493	528.411
SLM2ch01g03308	12.9089	0.0392745	0.681578	0.789427	18757	0	7850.41	7662.65	7246.82	8563.52	7496.13	7328.33
SLM2ch01g03309	9.28002	0.221042	0.134398	0.254335	11480	0	638.916	544.533	544.038	647.932	715.949	649.634
SLM2ch01g03311	10.9369	-0.980886	4.98123e-11	2.17741e-09	497	1	3028.48	2571.06	2662.72	1610.99	1374.4	1200.84
SLM2ch01g03312	13.1058	-0.117794	0.521543	0.659557	17179	0	9733.53	8604.24	9209.38	11024.2	7357.02	7006.1
SLM2ch01g03313	9.73483	0.814427	4.27308e-09	1.22309e-07	759	1	649.106	709.543	568.942	1178.34	1100.82	1110.7
SLM2ch01g03314	5.5377	0.371535	0.369615	0.5203	15433	0	47.8932	39.1899	35.4391	48.8809	54.7163	54.9133
SLM2ch01g03315	9.41474	0.562384	8.19103e-05	0.00066698	2668	1	548.224	575.472	561.279	735.294	858.768	894.154
SLM2ch01g03316	10.5766	1.39848	6.34665e-09	1.74257e-07	791	1	647.068	1213.85	960.687	2098.76	2637.51	2702.15
SLM2ch01g03317	6.65475	0.855925	0.0928652	0.194233	10387	0	43.8172	78.3798	102.486	75.9214	148.383	182.353
SLM2ch01g03318	4.55158	1.09239	0.196762	0.336058	12720	0	12.2281	20.6263	15.325	9.36018	34.3136	59.0577
SLM2ch01g03319	9.86975	-0.31358	0.0154509	0.0489101	6863	0	1086.26	991.091	1051.68	925.617	780.867	811.266
SLM2ch01g03320	8.74403	0.0561351	0.738416	0.832275	19275	0	421.868	424.901	414.733	442.008	386.724	482.822
SLM2ch01g03321	7.77564	0.417427	0.143086	0.266461	11666	0	148.775	236.171	183.9	287.045	263.38	209.292
SLM2ch01g03322	10.6295	-0.71452	3.17701e-08	7.22729e-07	955	1	2130.74	1982.18	1975.01	1409.23	1161.1	1139.71
SLM2ch01g03323	14.3571	-0.495852	2.43413e-05	0.000235238	2248	1	27658.8	23298.4	23801.7	19798.9	16824.8	16391.1
SLM2ch01g03324	10.222	-0.472741	0.0194267	0.0584632	7219	0	1616.14	1215.92	1388.83	1257.38	848.566	935.598
SLM2ch01g03325	10.5151	-0.145464	0.127783	0.245194	11322	0	1566.21	1524.28	1526.76	1470.59	1338.23	1365.58
SLM2ch01g03326	10.3708	-0.413426	0.0117162	0.0392861	6479	0	1572.32	1565.53	1446.3	1371.79	1104.53	965.645
SLM2ch01g03327	10.4083	-0.202915	0.17164	0.303829	12273	0	1623.27	1356.18	1394.58	1431.07	1241.78	1127.28
SLM2ch01g03328	7.26378	0.204919	0.494314	0.635856	16889	0	127.376	139.227	162.828	164.323	202.172	128.476
SLM2ch01g03329	9.18257	-0.569169	0.0138731	0.0450732	6686	0	692.923	677.572	752.842	628.172	397.852	405.115
SLM2ch01g03330	5.92319	1.59079	0.0372588	0.0970645	8338	0	13.2471	62.9101	28.7344	38.4807	169.713	107.754
SLM2ch01g03331	7.59101	1.60717	2.47203e-05	0.000238053	2256	1	65.2163	146.446	119.727	247.525	393.216	368.851
SLM2ch01g03332	11.7559	-0.395486	0.00485918	0.0196401	5375	0	4640.55	3708.6	3550.62	3289.58	2842.47	2914.55
SLM2ch01g03333	8.87887	-0.73821	0.00327139	0.0142313	4994	0	646.049	576.504	601.507	484.649	277.291	331.552
SLM2ch01g03334	9.02903	-0.435225	0.00528682	0.0210513	5456	0	651.144	602.287	568.942	460.729	405.272	481.786
SLM2ch01g03335	4.19736	-1.269	0.165807	0.296084	12166	0	49.9312	27.8454	7.66251	15.6003	7.41916	12.4332
SLM2ch01g03337	6.6629	0.484396	0.403751	0.553896	15836	0	38.7222	133.039	85.2454	65.5212	134.472	159.559
SLM2ch01g03338	8.81017	-0.413176	0.0374853	0.0974831	8353	0	515.616	511.531	526.798	383.767	319.024	464.173
SLM2ch01g03339	10.1605	0.0523017	0.735805	0.830409	19250	0	1083.2	1079.78	1208.76	1363.47	1065.58	1067.18
SLM2ch01g03340	7.07656	1.22007	0.14058	0.262989	11613	0	59.1023	151.603	54.5954	23.9205	279.146	314.974
SLM2ch01g03341	6.95304	0.16684	0.735896	0.830424	19252	0	115.147	135.102	100.57	59.2811	133.545	201.003
SLM2ch01g03342	9.5118	0.152014	0.294956	0.445272	14391	0	738.778	710.574	628.326	836.176	759.537	712.836
SLM2ch01g03343	11.6257	-0.383095	0.00135231	0.00684985	4289	1	3933.36	3403.33	3489.32	3084.7	2635.66	2580.92
SLM2ch01g03344	4.66119	1.59402	0.374437	0.525053	15493	0	0	21.6576	22.0297	0	76.9738	54.9133
SLM2ch01g03345	5.8379	-0.892953	0.0521441	0.12516	9050	0	60.1213	112.413	61.3001	41.6008	40.8054	43.5162
SLM2ch01g03346	6.48926	1.37194	0.130327	0.248627	11388	0	6.11403	87.6616	73.7517	43.6808	165.076	224.834
SLM2ch01g03347	13.2546	0.274109	0.0177642	0.0544478	7088	0	10165.6	8543.39	7952.73	11195.8	10611.3	10433.5
SLM2ch01g03348	10.2723	0.560942	0.00348442	0.014984	5052	0	907.933	1077.72	1068.92	1168.98	1556.17	1781.05
SLM2ch01g03349	5.79827	0.089145	0.902381	0.94242	20802	0	47.8932	40.2212	73.7517	14.5603	69.5546	88.0684
SLM2ch01g03350	3.39036	3.86168	0.0733599	0.162594	9802	0	0	8.2505	0	0	63.9903	55.9494
SLM2ch01g03351	5.29834	2.6709	0.292486	0.442373	14362	0	0	24.7515	22.0297	0	163.222	134.693
SLM2ch01g03352	5.38056	1.36233	0.44289	0.589679	16317	0	0	45.3778	32.5657	0	111.287	89.1045
SLM2ch01g03353	5.20221	2.02555	0.257366	0.405047	13804	0	0	42.2838	12.4516	0	96.4491	126.404
SLM2ch01g03354	7.15643	1.47611	0.605504	0.730282	18013	0	0	159.853	96.7392	0	327.37	386.465
SLM2ch01g03355	3.83486	1.17292	0.416595	0.565499	16003	0	0	23.7202	4.78907	7.28014	35.241	21.7581
SLM2ch01g03356	4.38086	0.0958729	0.903902	0.942966	20825	0	20.3801	11.3444	28.7344	9.36018	32.4588	22.7942
SLM2ch01g03357	5.32454	0.429128	0.530436	0.667037	17276	0	34.6461	26.8141	42.1438	84.2416	32.4588	22.7942
SLM2ch01g03358	6.11803	0.423505	0.438829	0.586094	16265	0	34.6461	89.7242	55.5532	62.4012	117.779	61.1299
SLM2ch01g03359	11.2196	0.109811	0.216859	0.359995	13087	0	2371.22	2184.32	2331.32	2588.61	2455.74	2387.17
SLM2ch01g03360	11.8196	0.223196	0.183639	0.319291	12495	0	4053.6	3001.12	2981.68	3412.3	3915.46	4387.88
SLM2ch01g03361	12.3681	0.167201	0.0148873	0.0475568	6800	0	4873.9	5089.53	5003.62	5446.58	5791.58	5568
SLM2ch01g03362	8.37218	-0.14736	0.459548	0.605255	16495	0	370.918	361.991	313.205	347.367	270.799	326.371
SLM2ch01g03363	6.14947	-0.331337	0.414577	0.563798	15975	0	70.3113	80.4424	88.1189	43.6808	78.8286	67.3465
SLM2ch01g03364	10.0244	-0.283517	0.0897377	0.189332	10297	0	1103.58	1098.35	1245.16	1086.82	782.721	962.536
SLM2ch01g03365	11.3785	-0.282127	0.0231029	0.0668622	7505	0	3228.21	2859.83	2719.23	2584.45	2500.26	2158.2
SLM2ch01g03366	10.9439	-0.213111	0.106999	0.214997	10812	0	2118.51	2122.44	2121.56	1599.55	1788.02	2101.21
SLM2ch01g03367	10.7315	0.239305	0.0749631	0.165237	9856	0	1725.17	1576.88	1392.66	1684.83	1860.35	1996.56
SLM2ch01g03368	10.1976	0.145381	0.410073	0.559935	15910	0	1075.05	1129.29	1145.55	1521.55	1127.71	1055.79
SLM2ch01g03369	10.2499	0.163515	0.0993708	0.203682	10599	0	1162.68	1127.22	1161.83	1353.07	1269.6	1243.32
SLM2ch01g03370	6.36986	1.86191	0.0457252	0.113607	8744	0	21.3991	74.2545	34.4813	12.4802	207.736	252.808
SLM2ch01g03371	9.75193	2.12794	0.00629861	0.0242147	5651	0	131.452	638.383	467.413	730.094	2158.05	2519.79
SLM2ch01g03374	7.37974	1.86476	0.00427369	0.0177594	5228	0	26.4941	116.538	118.769	120.642	408.054	424.801
SLM2ch01g03377	7.62499	3.59934	0.0895159	0.188956	10292	0	0	102.1	68.0048	10.4002	956.144	1095.16
SLM2ch01g03379	8.04484	0.0932536	0.78741	0.866897	19733	0	195.649	276.392	295.007	171.603	352.41	294.252
SLM2ch01g03380	7.77693	-0.244176	0.392331	0.542684	15706	0	206.858	223.795	285.429	255.845	171.568	177.173
SLM2ch01g03381	6.87337	-0.167197	0.717982	0.817425	19081	0	108.014	139.227	125.474	55.121	157.657	119.151
SLM2ch01g03382	7.33313	1.03409	0.00213526	0.0100213	4629	0	99.8624	143.352	94.8236	168.483	242.978	280.783
SLM2ch01g03383	11.2858	-0.0805288	0.480066	0.62377	16720	0	2668.77	2448.34	2585.14	2694.69	2205.35	2384.06
SLM2ch01g03384	12.183	-0.301527	0.0290344	0.079956	7889	0	5301.88	4890.48	5293.84	4978.57	3849.62	3737.21
SLM2ch01g03385	9.40709	0.641994	4.77145e-06	5.73022e-05	1809	1	512.559	566.191	551.701	765.454	894.009	884.829
SLM2ch01g03386	7.18237	0.44737	0.112611	0.223342	10954	0	114.128	126.851	132.178	170.563	137.254	201.003
SLM2ch01g03387	9.32015	-0.765818	2.22766e-05	0.000218393	2216	1	862.078	801.33	837.129	592.811	448.859	428.945
SLM2ch01g03388	10.5847	-0.0684522	0.705168	0.807153	18980	0	1579.46	1577.91	1560.28	1891.8	1340.09	1267.15
SLM2ch01g03389	10.7562	-0.439552	0.00547872	0.0216488	5498	0	2134.81	1958.46	1949.15	1714.99	1529.27	1211.2
SLM2ch01g03390	7.93317	0.066224	0.777488	0.860027	19640	0	211.953	293.924	210.719	252.725	245.76	251.772
SLM2ch01g03391	6.69398	-0.457674	0.113742	0.225051	10980	0	134.509	115.507	113.98	98.8019	84.3929	81.8519
SLM2ch01g03392	4.3532	1.16145	0.21378	0.35644	13029	0	15.2851	11.3444	14.3672	5.2001	39.878	46.6245
SLM2ch01g03394	10.2965	-0.293777	0.00600185	0.0233173	5592	0	1342.03	1427.34	1407.99	1182.5	1169.45	1055.79
SLM2ch01g03395	7.49844	0.400078	0.256895	0.404422	13800	0	156.927	190.793	124.516	143.523	204.027	275.602
SLM2ch01g03398	10.7417	-0.531669	0.000177166	0.00127829	3011	1	2171.5	1934.74	2069.84	1654.67	1348.43	1269.22
SLM2ch01g03399	10.6777	3.64887	0.0855304	0.182781	10166	0	2.03801	852.896	532.545	12.4802	7775.28	9616.04
SLM2ch01g03400	3.29824	0.171256	0.8742	0.923241	20571	0	3.05701	11.3444	13.4094	17.6803	7.41916	6.2166
SLM2ch01g03401	6.27563	-1.13341	0.00359528	0.0153997	5072	0	111.071	86.6303	146.546	61.3612	51.0067	44.5523
SLM2ch01g03402	9.97793	-0.460888	0.00717071	0.026813	5810	0	1254.39	1089.07	1205.89	1030.66	803.124	744.955
SLM2ch01g03403	-2.59047	-2.78335	0.349284	0.500177	15171	0	7.13303	0	0	0	0	0
SLM2ch01g03404	9.38931	-0.18752	0.110224	0.21971	10899	0	693.942	725.013	727.939	617.772	625.064	642.382
SLM2ch01g03405	7.4743	0.0359031	0.931616	0.960765	21065	0	178.326	133.039	215.508	118.562	151.165	270.422
SLM2ch01g03406	12.1283	-0.413837	0.000567985	0.00337467	3656	1	5676.87	4740.94	5084.08	4312.96	3624.26	3698.87
SLM2ch01g03407	9.9145	0.103442	0.501599	0.642374	16964	0	948.693	978.716	865.864	1155.46	953.362	892.082
SLM2ch01g03408	11.0007	-0.383264	0.00266871	0.0120311	4819	0	2500.64	2198.76	2320.78	2021.8	1737.01	1623.57
SLM2ch01g03409	9.91406	0.0973561	0.518727	0.657104	17150	0	951.75	979.747	866.822	1147.14	944.088	902.443
SLM2ch01g03410	9.3377	0.832466	0.0297452	0.0814076	7938	0	377.032	551.752	525.84	403.528	1099.89	1086.87
SLM2ch01g03411	10.2384	0.58041	0.000892802	0.00486973	3983	1	811.127	1172.6	979.844	1371.79	1609.03	1450.54
SLM2ch01g03412	9.56539	-0.343923	0.0067258	0.0255005	5730	0	871.249	844.645	844.792	625.052	663.087	729.414
SLM2ch01g03413	12.6314	-0.142923	0.1219	0.236961	11176	0	7189.08	6270.38	6541.87	6224.52	6195.93	5694.4
SLM2ch01g03414	7.31497	1.64079	6.29442e-06	7.24676e-05	1887	1	97.8244	84.5676	88.1189	172.643	295.839	375.068
SLM2ch01g03415	9.23109	0.680075	1.1373e-05	0.000121653	2031	1	466.704	507.406	450.173	849.696	694.619	737.703
SLM2ch01g03416	14.4508	-0.690966	2.28329e-08	5.44621e-07	910	1	30695.5	26997.7	27663.6	20361.5	16759	15752.9
SLM2ch01g03417	8.18038	0.705479	0.0519162	0.124765	9040	0	158.965	262.985	259.568	235.044	497.084	379.212
SLM2ch01g03419	6.28589	0.0200233	0.955604	0.975954	21272	0	64.1973	103.131	65.1314	69.6813	86.2477	79.7797
SLM2ch01g03423	6.95166	0.328517	0.395744	0.546043	15745	0	108.014	123.758	99.6127	85.2816	147.456	183.39
SLM2ch01g03424	9.96441	-0.00831191	0.936645	0.963933	21110	0	1025.12	952.933	1027.73	1036.9	957.999	993.619
SLM2ch01g03425	11.7377	-0.44403	6.83097e-05	0.00057078	2600	1	4171.8	3897.33	3880.1	3269.82	2848.96	2664.85
SLM2ch01g03426	5.91629	0.0468027	0.928285	0.958508	21040	0	92.7294	44.3464	41.186	45.7609	83.4656	54.9133
SLM2ch01g03429	8.55147	0.44607	0.0606695	0.140726	9366	0	322.005	357.865	284.471	333.846	479.463	500.436
SLM2ch01g03430	11.2906	-0.383557	0.0105175	0.0361069	6327	0	3124.27	2643.25	2815.97	2587.57	2059.74	1932.33
SLM2ch01g03431	7.49774	-0.632118	0.00683139	0.0258287	5746	0	215.01	258.859	201.141	142.483	142.819	150.234
SLM2ch01g03432	9.61052	0.243254	0.0394361	0.10145	8445	0	742.854	738.42	674.301	867.376	827.236	856.854
SLM2ch01g03433	10.2376	-0.00369597	0.971425	0.985395	21417	0	1231.98	1156.1	1238.45	1304.18	1136.06	1177.01
SLM2ch01g03435	5.41681	1.45395	0.411676	0.561356	15932	0	0	38.1586	39.2704	0	126.126	85.9963
SLM2ch01g03437	9.35186	0.0108075	0.946796	0.970518	21193	0	591.023	643.539	718.361	578.251	707.602	681.753
SLM2ch01g03438	8.26373	-0.788495	0.00860237	0.030939	6040	0	491.16	408.4	312.247	278.725	166.931	255.917
SLM2ch01g03439	10.2478	0.743944	1.09006e-05	0.000117236	2020	1	746.93	1048.84	1022.95	1657.79	1501.45	1561.4
SLM2ch01g03440	9.3561	0.0565413	0.730801	0.82665	19206	0	627.707	597.13	703.036	730.094	694.619	580.216
SLM2ch01g03441	6.66528	0.755	0.0178594	0.0546474	7100	0	87.6344	83.5363	63.2157	112.322	138.182	145.054
SLM2ch01g03442	6.62425	0.532243	0.260143	0.407807	13858	0	81.5203	105.194	59.3845	67.6013	121.489	166.812
SLM2ch01g03443	9.85813	-0.414751	0.00452423	0.0186047	5283	0	1086.26	1037.5	1090.95	904.817	811.471	695.223
SLM2ch01g03445	11.6843	-0.0172353	0.870729	0.921026	20538	0	3582.82	3126.94	3222.09	3544.39	3155	3114.51
SLM2ch01g03446	10.6931	0.504028	0.00142808	0.00717839	4322	1	1117.85	1523.25	1529.63	2027	1879.83	2007.96
SLM2ch01g03447	2.75579	0.304644	0.799632	0.874827	19855	0	9.17104	6.18788	2.87344	13.5203	2.78219	6.2166
SLM2ch01g03448	12.1304	0.0233802	0.790159	0.868207	19772	0	4309.37	4547.06	4485.44	4825.69	4518.27	4215.89
SLM2ch01g03449	9.13906	0.0915167	0.51562	0.654237	17122	0	531.92	530.095	576.604	563.691	556.437	625.804
SLM2ch01g03450	10.9237	-0.170597	0.27548	0.424906	14085	0	2233.66	1983.21	1965.43	2193.4	1666.53	1632.89
SLM2ch01g03451	11.2866	1.14864	8.47495e-29	4.28182e-26	43	1	1572.32	1723.32	1737.47	4015.52	3498.13	3645
SLM2ch01g03453	12.4695	-0.261705	0.0104653	0.0359688	6321	0	6606.2	5907.36	6116.6	5683.71	5026.48	4829.26
SLM2ch01g03454	9.55315	0.595526	0.000630821	0.00368502	3719	1	581.851	654.884	596.718	761.294	962.636	1046.46
SLM2ch01g03455	8.78588	-0.0453982	0.792077	0.869568	19789	0	480.97	433.151	431.016	494.009	404.344	405.115
SLM2ch01g03456	11.326	0.172667	0.133198	0.252706	11451	0	2283.59	2563.84	2406.99	3003.58	2484.49	2688.68
SLM2ch01g03457	9.1778	0.424604	0.163777	0.293423	12126	0	322.005	693.042	484.654	555.37	744.698	712.836
SLM2ch01g03458	6.84734	0.378443	0.391241	0.541418	15699	0	69.2923	107.257	126.431	78.0015	160.439	155.415
SLM2ch01g03459	2.10624	-3.28008	0.0541067	0.128748	9130	0	21.3991	9.28181	9.57814	0	0	4.1444
SLM2ch01g03460	9.62995	0.281687	0.447529	0.593999	16368	0	668.467	778.641	708.782	394.167	1096.18	1130.38
SLM2ch01g03461	9.01726	-0.118966	0.448984	0.595529	16379	0	525.806	487.811	606.296	508.57	496.156	486.967
SLM2ch01g03462	10.2683	0.251266	0.0273271	0.0762721	7783	0	1188.16	1037.5	1165.66	1408.19	1328.03	1300.3
SLM2ch01g03463	5.4333	0.944695	0.0604414	0.140362	9355	0	22.4181	42.2838	28.7344	49.9209	76.0464	53.8772
SLM2ch01g03464	10.4998	0.228705	0.0506114	0.122552	8971	0	1398.07	1315.95	1298.8	1674.43	1615.52	1412.2
SLM2ch01g03465	12.4762	1.66321	4.56162e-16	4.5046e-14	220	1	2208.18	3806.57	3589.89	11088.7	9744.14	9587.03
SLM2ch01g03466	7.2605	0.753409	0.0208026	0.0615297	7345	0	109.033	148.509	96.7392	188.244	161.367	247.628
SLM2ch01g03467	9.34598	-0.346749	0.0102168	0.0352989	6288	0	754.063	715.731	731.77	550.17	549.018	632.021
SLM2ch01g03469	9.15405	0.500055	0.00254492	0.0115715	4778	0	457.533	507.406	472.202	776.895	611.153	644.454
SLM2ch01g03470	11.208	-0.433332	1.80537e-05	0.000181894	2156	1	2890.92	2689.66	2666.55	2074.84	2156.19	1876.38
SLM2ch01g03471	9.22455	0.210928	0.297004	0.447215	14428	0	475.875	642.508	549.785	556.41	623.209	751.172
SLM2ch01g03472	10.3647	-0.566913	7.88744e-07	1.19328e-05	1436	1	1685.43	1567.6	1561.24	1182.5	1021.99	1045.42
SLM2ch01g03473	2.0892	-2.39588	0.350947	0.501913	15190	0	9.17104	0	20.1141	0	5.56437	0
SLM2ch01g03474	-2.59047	4.20137	0.202753	0.343427	12826	0	0	0	0	0	17.6205	0
SLM2ch01g03475	5.77427	0.849649	0.134312	0.254219	11478	0	59.1023	40.2212	22.9875	49.9209	65.845	104.646
SLM2ch01g03476	4.62685	-0.0228845	0.977236	0.988797	21471	0	17.3231	39.1899	18.1985	33.2806	27.8219	12.4332
SLM2ch01g03477	7.98562	0.548726	0.0285358	0.0788527	7862	0	219.086	237.202	172.407	299.526	260.598	359.526
SLM2ch01g03478	13.7908	-0.111607	0.240411	0.386912	13499	0	14685.9	14398.2	15109.5	15143.7	12937.2	12822.8
SLM2ch01g03479	8.10912	-0.224585	0.540202	0.67553	17372	0	266.979	337.239	291.175	138.323	299.549	328.444
SLM2ch01g03480	10.2485	0.137029	0.568813	0.699149	17675	0	1307.38	986.966	1185.77	1710.83	1128.64	987.403
SLM2ch01g03481	10.5964	0.464549	0.0309612	0.0838876	8017	0	1230.96	1438.68	1284.43	1289.62	1967.93	2198.6
SLM2ch01g03482	5.54278	2.60918	0.0118432	0.0396874	6483	0	3.05701	25.7828	27.7766	12.4802	138.182	194.787
SLM2ch01g03483	10.4218	-0.0573634	0.580736	0.709395	17784	0	1300.25	1479.93	1417.56	1344.75	1364.2	1325.17
SLM2ch01g03484	11.3408	-0.297568	0.0494584	0.120458	8920	0	2984.66	2690.69	2951.03	2810.13	2158.05	2050.44
SLM2ch01g03485	9.63796	0.0694168	0.74977	0.8411	19366	0	891.629	662.103	779.661	637.532	832.801	978.078
SLM2ch01g03486	12.3361	0.686501	1.01857e-08	2.65648e-07	833	1	3987.36	4313.98	3926.08	5659.79	6865.51	7153.23
SLM2ch01g03487	6.11205	0.927106	0.0291333	0.0801741	7894	0	32.6081	54.6596	63.2157	110.242	81.6108	94.285
SLM2ch01g03488	8.14386	0.816053	4.02107e-05	0.000361281	2418	1	222.143	184.605	232.749	404.568	360.757	360.563
SLM2ch01g03489	4.33603	-1.21894	0.31402	0.465132	14667	0	37.7032	28.8768	25.861	15.6003	24.1123	0
SLM2ch01g03490	8.48961	-0.217567	0.375213	0.525598	15509	0	392.317	394.993	375.463	395.207	241.123	363.671
SLM2ch01g03491	9.407	0.137138	0.260907	0.408608	13872	0	638.916	679.635	623.537	729.054	718.731	687.97
SLM2ch01g03492	11.3493	-0.649857	8.28786e-05	0.000672093	2679	1	3636.83	3049.59	3117.68	2473.17	2060.67	1714.74
SLM2ch01g03493	8.0712	-0.0829729	0.810489	0.88312	19938	0	293.473	262.985	273.935	394.167	201.245	188.57
SLM2ch01g03494	4.8957	-0.956686	0.15271	0.279073	11888	0	31.5891	52.5969	40.2282	35.3607	11.1287	17.6137
SLM2ch01g03495	13.2236	-0.505117	6.73638e-14	4.87826e-12	300	1	11640.1	11147.5	11398	8350.32	8011.77	7725.16
SLM2ch01g03496	13.1393	-0.649018	2.69322e-05	0.000256624	2280	1	12551.1	10574	10768.7	8717.44	6719.9	6177.22
SLM2ch01g03497	11.4143	0.289478	0.00609178	0.0236034	5607	0	2442.55	2368.93	2594.72	2786.21	2976.01	3289.62
SLM2ch01g03498	11.3485	-0.273816	0.0130256	0.0428629	6602	0	3097.77	2639.13	2864.82	2536.61	2354.66	2223.47
SLM2ch01g03499	3.65197	1.21331	0.154677	0.281791	11925	0	5.09502	7.21919	12.4516	28.0805	14.8383	14.5054
SLM2ch01g03500	3.64988	3.21079	0.0455242	0.113317	8727	0	0	12.3758	0	12.4802	48.2245	53.8772
SLM2ch01g03501	8.83189	-0.272959	0.292487	0.442373	14363	0	616.498	446.558	439.637	323.446	405.272	514.941
SLM2ch01g03502	8.94449	-0.0398541	0.86792	0.919418	20507	0	500.331	500.187	498.063	637.532	445.15	375.068
SLM2ch01g03503	9.62876	0.246438	0.0599094	0.13941	9335	0	788.709	687.886	703.993	916.257	845.784	824.735
SLM2ch01g03504	9.03187	-0.38197	0.127564	0.244903	11316	0	606.308	584.754	601.507	622.972	376.522	376.104
SLM2ch01g03505	11.6567	0.301859	0.000283828	0.00189728	3250	1	3003.01	2754.64	2966.35	3720.15	3543.58	3490.62
SLM2ch01g03506	9.30403	0.157428	0.402808	0.553056	15823	0	504.407	700.261	590.971	592.811	709.457	700.403
SLM2ch01g03507	10.0046	-0.0135874	0.924558	0.95625	21005	0	1127.02	968.403	1000.92	996.339	920.903	1150.07
SLM2ch01g03509	7.87249	0.976395	0.000108206	0.000844083	2785	1	149.794	186.668	164.744	269.365	319.951	396.826
SLM2ch01g03510	6.70053	-0.448048	0.236452	0.382467	13431	0	122.281	145.415	96.7392	72.8014	118.707	75.6353
SLM2ch01g03511	7.57555	1.46437	0.000313468	0.00205992	3306	1	78.4633	130.977	135.052	183.043	355.192	412.368
SLM2ch01g03512	4.24949	-1.35222	0.057961	0.135866	9268	0	32.6081	42.2838	16.2828	11.4402	13.9109	10.361
SLM2ch01g03513	9.78309	-0.255476	0.121285	0.236209	11155	0	931.37	976.653	979.844	950.578	782.721	685.898
SLM2ch01g03514	8.55896	1.22274	0.0359401	0.0943793	8273	0	91.7104	369.21	279.682	216.324	702.965	809.194
SLM2ch01g03515	8.22025	0.714707	0.0467169	0.115451	8791	0	196.668	239.265	262.441	212.164	447.004	486.967
SLM2ch01g03516	7.44342	0.883151	0.00137438	0.00694222	4301	1	102.919	147.478	134.094	197.604	258.743	252.808
SLM2ch01g03517	9.67585	0.267775	0.129624	0.24759	11374	0	693.942	663.134	879.273	1002.58	830.946	858.926
SLM2ch01g03519	9.88282	0.4484	0.00781394	0.0286804	5918	0	768.329	877.647	778.703	1275.06	1108.24	925.237
SLM2ch01g03520	9.91807	-0.610268	8.4348e-05	0.000682164	2686	1	1298.21	1042.66	1245.16	781.055	862.477	705.584
SLM2ch01g03521	11.4791	-1.02612	9.79413e-08	1.92908e-06	1103	1	4957.46	3532.25	3731.64	2406.61	1925.27	1669.16
SLM2ch01g03522	14.569	-1.11364	7.02494e-15	6.03228e-13	253	1	40222.1	32680.2	34362.5	19498.3	15364.2	14707.4
SLM2ch01g03523	7.30892	1.26336	0.0274246	0.0764335	7795	0	81.5203	140.259	85.2454	79.0415	291.202	366.779
SLM2ch01g03524	5.32842	0.445812	0.516947	0.655461	17134	0	18.3421	49.503	35.4391	53.041	21.3301	66.3104
SLM2ch01g03525	7.54682	-0.64355	0.00281822	0.0125927	4862	0	241.504	226.889	232.749	150.803	162.294	135.729
SLM2ch01g03526	11.3627	-0.390722	0.00384418	0.0162892	5127	0	3284.25	2947.49	2814.06	2643.73	2159.9	2096.03
SLM2ch01g03527	5.27831	0.832447	0.0776345	0.169747	9936	0	28.5321	30.9394	27.7766	52.001	63.9903	39.3718
SLM2ch01g03528	5.58037	1.11086	0.0126906	0.0419769	6567	0	25.4751	31.9707	40.2282	56.1611	76.0464	78.7436
SLM2ch01g03529	11.5056	-0.4577	0.000960866	0.0051632	4043	1	3222.09	3355.89	3644.48	2899.57	2346.31	2197.57
SLM2ch01g03530	11.3568	0.0157037	0.864061	0.916857	20474	0	2522.04	2602	2701.04	2472.13	2659.77	2778.82
SLM2ch01g03531	4.32807	0.445194	0.746908	0.838907	19342	0	12.2281	28.8768	10.536	0	45.4424	24.8664
SLM2ch01g03532	6.83445	0.964402	0.139591	0.261635	11591	0	30.5701	134.071	80.4564	67.6013	200.317	210.328
SLM2ch01g03533	11.4984	-0.289538	0.00457162	0.0187464	5298	0	3425.89	3003.18	3166.53	2577.17	2476.14	2797.47
SLM2ch01g03534	9.87186	0.35798	0.0844962	0.181355	10122	0	938.503	826.081	718.361	1237.62	1124	820.591
SLM2ch01g03535	8.16673	0.450309	0.0681961	0.154008	9620	0	230.295	262.985	244.243	256.885	347.773	403.043
SLM2ch01g03536	10.7227	0.376872	5.86874e-05	0.000500976	2545	1	1547.87	1435.59	1465.46	1838.75	1953.09	1985.17
SLM2ch01g03537	11.4955	-0.692424	4.88738e-06	5.85649e-05	1813	1	4225.81	3197.07	3587.97	2565.73	2201.64	2046.3
SLM2ch01g03538	13.7656	-0.168671	0.0130128	0.0428273	6600	0	15472.6	14445.6	14377.7	13521.3	12930.7	12956.4
SLM2ch01g03539	5.36921	1.14326	0.44213	0.588739	16315	0	3.05701	39.1899	41.186	0	63.0629	121.224
SLM2ch01g03540	8.95652	0.684895	0.00129405	0.00661487	4250	1	353.594	390.867	431.016	495.049	671.434	723.197
SLM2ch01g03541	5.21715	1.31906	0.286675	0.436166	14279	0	0	50.5343	20.1141	28.0805	70.482	77.7075
SLM2ch01g03544	1.90461	2.45966	0.340471	0.491575	15047	0	0	0	4.78907	0	13.9109	12.4332
SLM2ch01g03546	1.64197	-0.340638	0.927501	0.958062	21032	0	0	0	10.536	8.32016	0	0
SLM2ch01g03547	10.278	-0.0740462	0.519751	0.657865	17164	0	1397.05	1202.51	1222.17	1235.54	1179.65	1215.34
SLM2ch01g03549	9.36951	0.346533	0.0782138	0.170773	9950	0	537.015	653.852	568.942	603.211	765.101	869.287
SLM2ch01g03550	5.15236	0.184998	0.70178	0.804709	18946	0	34.6461	30.9394	34.4813	41.6008	29.6766	42.4801
SLM2ch01g03551	8.0568	0.902373	0.000288616	0.00192455	3258	1	192.592	201.106	190.605	273.525	396.925	421.692
SLM2ch01g03552	12.1403	0.340633	0.000906246	0.00492574	3997	1	4184.03	3912.8	3938.53	4543.85	5339.01	5357.67
SLM2ch01g03553	6.63125	-0.111908	0.729458	0.825725	19192	0	113.109	89.7242	106.317	76.9615	107.578	101.538
SLM2ch01g03554	6.89652	0.0948589	0.724396	0.822016	19145	0	117.185	117.57	111.106	139.363	114.997	115.007
SLM2ch01g03555	7.04218	0.0197282	0.95686	0.976824	21281	0	125.338	95.9121	171.449	151.843	135.4	110.863
SLM2ch01g03556	9.59498	0.2507	0.295417	0.445579	14403	0	671.524	733.263	722.192	1141.94	713.167	675.537
SLM2ch01g03557	9.95054	-0.578823	0.0258289	0.0730546	7681	0	1180.01	1245.83	1202.06	1155.46	626.919	646.526
SLM2ch01g03558	2.59363	-0.760886	0.774903	0.858172	19616.5	0	12.2281	11.3444	0	0	13.9109	0
SLM2ch01g03559	9.09331	-0.182405	0.264416	0.412675	13920	0	534.977	563.097	647.482	559.531	507.285	471.425
SLM2ch01g03560	11.3437	0.183985	0.0289167	0.0797125	7881	0	2536.3	2451.43	2327.49	2818.45	2674.61	2817.15
SLM2ch01g03561	-2.59047	5.35753	0.0273281	0.0762721	7784	0	0	0	0	0	18.5479	20.722
SLM2ch01g03562	3.51479	0.10074	0.945541	0.969689	21184	0	3.05701	18.5636	11.4938	0	24.1123	11.3971
SLM2ch01g03563	4.88021	0.151846	0.790723	0.868575	19777	0	25.4751	39.1899	19.1563	36.4007	28.7492	27.9747
SLM2ch01g03565	10.1253	0.100503	0.326344	0.477622	14844	0	1099.51	1096.29	1040.19	1115.94	1206.54	1146.96
SLM2ch01g03566	11.7537	-0.304467	0.0158097	0.0497883	6897	0	3990.42	3641.56	3880.1	3588.07	2890.69	2843.06
SLM2ch01g03567	9.34545	-0.871977	3.80881e-05	0.000345785	2393	1	994.548	834.332	811.268	581.371	378.377	482.822
SLM2ch01g03568	12.2552	-0.118936	0.555164	0.688292	17523	0	5004.33	5117.37	5161.66	6318.12	3848.69	3907.13
SLM2ch01g03569	4.49778	2.90659	0.420543	0.569062	16055	0	0	24.7515	0	0	69.5546	116.043
SLM2ch01g03571	-2.59047	4.28327	0.195582	0.334437	12704.5	0	0	0	0	0	0	18.6498
SLM2ch01g03572	15.2564	-0.406373	6.65469e-07	1.03414e-05	1398	1	49099.7	42797.4	43280.7	33787.1	34150.4	34056.6
SLM2ch01g03573	11.6088	-0.0701083	0.579422	0.708143	17776	0	3194.58	3177.47	3227.83	3527.75	2907.38	2709.4
SLM2ch01g03574	5.07408	-0.910663	0.067117	0.1523	9574	0	37.7032	44.3464	56.511	20.8004	25.9671	26.9386
SLM2ch01g03575	5.49559	-0.731764	0.203143	0.343714	12839	0	75.4063	45.3778	53.6376	56.1611	25.0397	23.8303
SLM2ch01g03576	5.16073	-1.14491	0.0308515	0.0836555	8012	0	41.7792	53.6283	64.1735	17.6803	21.3301	33.1552
SLM2ch01g03577	10.3456	0.101414	0.508376	0.648263	17037	0	1318.59	1142.69	1307.42	1139.86	1501.45	1401.84
SLM2ch01g03578	13.2662	-0.384239	0.000789437	0.00441001	3889	1	12305.5	10556.5	10902.8	9570.26	8478.25	7821.51
SLM2ch01g03579	7.18328	-0.902009	0.0101398	0.0350887	6278	0	185.459	196.981	213.593	139.363	67.6998	111.899
SLM2ch01g03580	7.15879	1.28908	0.00121446	0.00628195	4200	1	65.2163	96.9434	112.064	147.683	218.865	303.577
SLM2ch01g03581	4.47362	-0.473613	0.481684	0.625177	16738	0	35.6652	23.7202	19.1563	16.6403	12.9835	26.9386
SLM2ch01g03582	9.16786	0.217166	0.156763	0.284494	11971	0	559.433	468.216	572.773	620.892	598.17	641.346
SLM2ch01g03583	9.65031	0.459279	0.000678281	0.00391802	3761	1	649.106	710.574	696.331	1041.06	897.718	887.937
SLM2ch01g03584	12.6851	-0.282753	0.00175338	0.00852771	4466	1	7630.3	7013.96	7147.21	6436.68	5864.85	5611.51
SLM2ch01g03585	10.1335	0.531355	0.000823784	0.00456316	3922	1	811.127	975.622	1016.24	1530.91	1225.09	1295.12
SLM2ch01g03586	9.40719	-0.0740117	0.538668	0.674403	17351	0	728.588	674.478	686.753	681.213	648.249	655.851
SLM2ch01g03587	11.1961	-0.424497	0.00108975	0.0057338	4129	1	3143.63	2543.22	2467.33	2036.36	2081.07	1958.23
SLM2ch01g03588	6.0022	-0.618369	0.291213	0.44134	14335	0	67.2543	47.4404	123.558	50.961	74.1916	30.0469
SLM2ch01g03589	6.54482	0.814464	0.143382	0.266768	11676	0	36.6842	83.5363	90.9923	63.4412	174.35	133.657
SLM2ch01g03590	13.6502	-0.562149	1.36011e-06	1.92896e-05	1530	1	17068.3	14357.9	15438	11841.7	10175.4	9723.79
SLM2ch01g03591	10.0403	-0.621711	0.000158554	0.00116607	2954	1	1423.55	1249.95	1245.16	1003.62	801.269	741.847
SLM2ch01g03592	13.2144	-0.26235	0.0994068	0.203728	10600	0	10733.2	9903.7	10590.5	10848.4	7561.05	7625.69
SLM2ch01g03593	5.21509	0.204409	0.797557	0.873377	19839	0	11.209	49.503	43.1016	17.6803	40.8054	61.1299
SLM2ch01g03594	11.4213	-0.495591	7.66768e-07	1.16327e-05	1432	1	3493.15	3184.69	3091.82	2463.81	2254.5	2211.04
SLM2ch01g03595	10.4309	0.0173066	0.909353	0.946111	20879	0	1426.61	1213.85	1475.99	1581.87	1297.43	1286.84
SLM2ch01g03596	12.0458	0.199129	0.0187024	0.0566681	7170	0	4080.09	3923.11	3835.09	4270.32	4796.49	4523.61
SLM2ch01g03597	10.113	1.73129	2.01368e-06	2.71385e-05	1612	1	445.305	707.48	670.47	980.739	2305.5	2767.42
SLM2ch01g03598	10.9952	0.435112	0.0229496	0.066575	7489	0	1871.91	1704.76	1689.58	1806.51	2374.13	2939.41
SLM2ch01g03599	10.3481	0.994759	7.14024e-05	0.0005932	2615	1	769.348	991.091	1009.54	1225.14	2058.82	2235.9
SLM2ch01g03600	3.85131	-0.227605	0.812264	0.884565	19949	0	24.4561	5.15656	17.2407	9.36018	21.3301	9.32489
SLM2ch01g03601	8.80282	-0.123695	0.416915	0.565845	16007	0	445.305	485.748	467.413	463.849	405.272	414.44
SLM2ch01g03602	10.3451	-0.195282	0.125289	0.241904	11252	0	1520.35	1276.77	1378.29	1316.66	1175.94	1154.21
SLM2ch01g03603	7.31926	0.052072	0.856233	0.911891	20399	0	187.497	127.883	155.166	153.923	191.971	141.946
SLM2ch01g03604	11.8671	-0.480067	0.0219359	0.0642346	7419	0	4740.41	4038.62	4455.75	4262	2603.2	2623.4
SLM2ch01g03605	14.4031	-0.654944	1.41476e-07	2.68434e-06	1145	1	29786.5	24985.6	26785.3	19794.7	16128.3	15874.1
SLM2ch01g03606	9.94919	0.339816	0.0836074	0.179981	10092	0	846.793	943.651	845.75	1405.07	981.184	950.103
SLM2ch01g03607	7.37781	-0.207749	0.458726	0.604465	16487	0	143.68	172.229	220.297	160.163	163.222	140.91
SLM2ch01g03608	8.07518	0.285859	0.130992	0.249609	11401	0	263.922	235.139	233.707	273.525	316.242	303.577
SLM2ch01g03609	9.02885	0.0606712	0.7886	0.867437	19750	0	418.811	574.441	541.165	450.328	504.503	645.49
SLM2ch01g03610	7.20547	0.221335	0.45517	0.600979	16454	0	113.109	148.509	148.461	125.842	177.132	175.101
SLM2ch01g03611	8.12834	-0.539528	0.0227139	0.0660059	7476	0	331.176	334.145	346.729	291.205	194.753	210.328
SLM2ch01g03612	11.2814	-0.287404	0.00301792	0.0133478	4912	0	2688.13	2635	2926.12	2392.05	2200.71	2166.48
SLM2ch01g03613	7.19832	0.707478	0.0355786	0.0936221	8256	0	96.8054	133.039	114.938	131.042	204.027	227.942
SLM2ch01g03614	11.5395	-0.0506872	0.505944	0.646187	17010	0	2941.87	3148.6	2997.96	2931.82	2967.66	2875.18
SLM2ch01g03615	9.47347	0.409624	0.307416	0.457973	14583	0	431.039	723.981	695.373	376.487	972.837	1108.63
SLM2ch01g03616	7.17576	-1.27927	0.00642554	0.0245852	5678	0	233.352	186.668	255.736	39.5207	118.707	120.188
SLM2ch01g03617	13.0539	-0.453353	4.16321e-05	0.000372205	2430	1	10771.9	9554.08	9526.42	8118.39	6803.37	6880.74
SLM2ch01g03618	11.9784	0.43965	4.50895e-06	5.46026e-05	1794	1	3486.01	3569.37	3338.94	5131.46	4448.71	4517.39
SLM2ch01g03619	10.9065	-0.368408	0.00279859	0.0125185	4856	0	2479.24	1980.12	2083.25	1686.91	1693.42	1687.81
SLM2ch01g03620	14.9445	-0.466997	8.69308e-05	0.00069832	2704	1	38691.6	35103.8	37417	31090.3	24915.4	24453
SLM2ch01g03621	11.1449	-0.2708	0.051816	0.124607	9034	0	2677.94	2385.43	2398.37	2326.52	2096.84	1761.37
SLM2ch01g03622	8.41044	-0.557829	0.054849	0.130072	9161	0	403.526	425.932	408.987	395.207	216.083	230.014
SLM2ch01g03623	5.13521	0.319108	0.516728	0.655222	17133	0	28.5321	37.1273	28.7344	46.8009	39.878	31.083
SLM2ch01g03624	6.57298	0.08181	0.80752	0.880973	19913	0	87.6344	99.006	90.9923	108.162	113.142	72.527
SLM2ch01g03625	8.1026	0.845257	0.00191987	0.00918501	4541	1	213.991	186.668	214.55	265.205	452.569	387.501
SLM2ch01g03626	12.0873	-0.479963	7.69919e-05	0.000632753	2643	1	5722.73	4732.69	4961.48	4033.2	3650.23	3370.43
SLM2ch01g03627	7.42091	-0.388074	0.083724	0.180179	10095	0	213.991	182.542	191.563	143.523	148.383	157.487
SLM2ch01g03628	11.5873	-1.03927	8.64714e-10	2.89906e-08	648	1	4782.19	4074.72	4376.25	2634.37	2042.12	1762.41
SLM2ch01g03629	12.5079	-0.679403	6.98569e-08	1.43174e-06	1060	1	8514.8	6710.75	6886.68	4934.89	4381.01	4491.49
SLM2ch01g03630	12.4018	-0.153201	0.142152	0.265192	11645	0	6320.88	5345.29	5453.79	5427.86	5064.5	4902.82
SLM2ch01g03631	9.0425	0.73646	6.60535e-06	7.55668e-05	1899	1	384.165	422.838	418.565	600.091	684.418	757.389
SLM2ch01g03632	7.84325	-1.28615	6.22711e-07	9.76779e-06	1385	1	342.385	306.3	427.185	154.963	166.004	120.188
SLM2ch01g03633	7.57067	0.447881	0.0543651	0.129207	9141	0	173.231	160.885	154.208	190.324	228.139	247.628
SLM2ch01g03634	10.957	-0.475084	0.0126291	0.0418372	6558	0	2457.84	2263.73	2309.29	1241.78	1976.28	1840.11
SLM2ch01g03635	8.33109	-0.218418	0.28896	0.438879	14303	0	333.214	323.832	385.041	335.926	254.106	305.649
SLM2ch01g03636	9.93312	0.0643195	0.61998	0.741883	18155	0	932.389	941.588	994.211	1077.46	896.791	1024.7
SLM2ch01g03637	8.09011	-0.138118	0.464156	0.609256	16551	0	298.568	304.237	254.779	256.885	263.38	259.025
SLM2ch01g03638	16.0824	-0.675608	0.000570494	0.00338524	3661	1	93348.9	82652.5	87076.8	73556.4	48158.7	42989.8
SLM2ch01g03639	14.8472	-0.0921558	0.406368	0.556466	15865	0	34401.6	27933.1	28959.5	30510	28198.4	26936.5
SLM2ch01g03640	9.06055	-1.39201	3.01023e-12	1.66405e-10	393	1	922.199	826.081	846.708	405.608	310.677	272.494
SLM2ch01g03643	6.67482	0.5207	0.221994	0.366225	13169	0	93.7484	84.5676	77.5829	73.8414	176.205	117.079
SLM2ch01g03644	4.85936	-0.0804824	0.918342	0.952132	20954	0	15.2851	34.0333	40.2282	12.4802	20.4027	51.805
SLM2ch01g03645	12.7005	0.522612	0.000384804	0.00243586	3432	1	5996.84	5355.61	5308.21	9609.78	7362.59	6961.55
SLM2ch01g03646	11.588	-0.222273	0.173689	0.306406	12315	0	3032.56	3214.6	3727.81	3442.46	2614.33	2493.89
SLM2ch01g03647	7.98898	-0.806284	0.000867214	0.00474924	3967	1	408.621	304.237	295.007	169.523	197.535	209.292
SLM2ch01g03648	9.32233	-0.651228	0.00438806	0.0181359	5256	0	730.626	833.301	842.876	655.212	391.361	485.931
SLM2ch01g03649	1.2801	3.6758	0.0689419	0.155192	9651	0	2.03801	0	0	7.28014	16.6931	2.0722
SLM2ch01g03651	8.83644	0.0502014	0.753949	0.844312	19399	0	426.963	447.59	473.16	509.61	459.988	425.837
SLM2ch01g03652	9.39204	0.396592	0.0318779	0.0857228	8078	0	564.528	547.627	644.609	628.172	842.075	842.349
SLM2ch01g03653	7.46047	0.505422	0.081713	0.17692	10034	0	117.185	156.76	169.533	189.284	186.406	253.844
SLM2ch01g03657	11.1806	0.223944	0.0642926	0.147322	9481	0	2008.46	2124.5	2310.25	2401.41	2331.47	2792.29
SLM2ch01g03658	6.10927	-0.228771	0.629406	0.749631	18239	0	108.014	44.3464	71.8361	72.8014	58.4259	60.0938
SLM2ch01g03659	10.8917	0.158835	0.446786	0.593267	16361	0	1926.94	1589.25	1878.27	2602.13	1847.37	1572.8
SLM2ch01g03660	1.74184	-0.706757	0.746892	0.838907	19341	0	6.11403	0	6.7047	0	3.70958	4.1444
SLM2ch01g03661	5.60982	2.31168	0.00838366	0.0303558	6000	0	9.17104	27.8454	28.7344	17.6803	114.997	193.751
SLM2ch01g03662	9.19517	0.550614	0.00470632	0.0191362	5343	0	473.837	501.218	477.949	569.931	715.949	842.349
SLM2ch01g03663	8.63925	-0.187596	0.254643	0.402248	13753	0	421.868	434.183	420.48	366.087	340.354	414.44
SLM2ch01g03664	12.552	-0.255826	0.0566735	0.133496	9223	0	7220.66	6049.68	6415.44	6365.96	4999.59	5121.44
SLM2ch01g03665	13.9253	-0.304533	0.0023062	0.010651	4704	0	18025.2	16426.7	17415	15563.9	13356.3	13076.6
SLM2ch01g03666	9.34862	0.0540824	0.791319	0.869049	19781	0	611.403	561.034	747.095	790.415	613.936	588.504
SLM2ch01g03667	10.4968	1.91885	0.0111165	0.037759	6396	0	342.385	1021	865.864	847.616	3602	3979.66
SLM2ch01g03668	1.38566	2.68236	0.193738	0.332225	12669	0	0	3.09394	0	2.08004	7.41916	10.361
SLM2ch01g03669	8.45297	1.59823	2.9492e-10	1.10088e-08	582	1	139.604	242.358	222.213	587.611	641.757	599.902
SLM2ch01g03671	12.7208	-0.10805	0.32287	0.473931	14799	0	7643.55	6671.56	6709.49	7161.58	6286.81	6059.11
SLM2ch01g03672	9.9033	0.733752	2.63771e-05	0.000251887	2275	1	639.935	870.428	717.403	1390.51	1179.65	1134.53
SLM2ch01g03674	9.16414	0.117304	0.463126	0.608271	16541	0	581.851	535.251	535.418	658.332	613.008	521.158
SLM2ch01g03675	6.22218	0.470475	0.374373	0.525024	15491	0	56.0452	95.9121	38.3126	54.081	103.868	105.682
SLM2ch01g03676	8.40348	0.0032195	0.987539	0.994973	21562	0	397.412	342.396	274.893	316.166	323.661	377.14
SLM2ch01g03677	9.33961	-0.0044889	0.979595	0.990353	21489	0	562.49	674.478	709.74	564.731	680.708	695.223
SLM2ch01g03678	2.65428	2.80448	0.0716557	0.159891	9736	0	6.11403	1.03131	0	3.12006	25.0397	21.7581
SLM2ch01g03679	10.3957	-0.479779	0.0101962	0.0352448	6285	0	1758.8	1499.53	1514.3	890.257	1185.21	1346.93
SLM2ch01g03680	10.893	-0.301851	0.0231487	0.0669649	7510	0	2009.48	2094.6	2229.79	1467.47	1840.88	1829.75
SLM2ch01g03682	11.3538	-0.115911	0.235057	0.380836	13409	0	2639.22	2897.99	2635.9	2414.93	2682.03	2445.19
SLM2ch01g03683	6.73021	-0.35036	0.28639	0.435854	14275	0	118.205	121.695	119.727	119.602	89.9573	72.527
SLM2ch01g03684	8.24462	-0.192164	0.346966	0.498013	15135	0	330.157	305.269	337.151	245.445	276.364	329.48
SLM2ch01g03685	13.9075	-0.301447	0.0146302	0.0469276	6773	0	18515.3	16118.4	16541.4	15911.3	13172.7	12441.5
SLM2ch01g03686	13.5385	0.370613	0.0546023	0.129672	9148	0	8593.26	11719.8	11079	10167.2	14665.8	15753.9
SLM2ch01g03687	5.66249	1.72263	0.00522112	0.0208471	5441	0	10.19	36.0959	37.3547	64.4812	95.5217	116.043
SLM2ch01g03688	10.7456	1.14883	9.29734e-08	1.84968e-06	1092	1	974.168	1281.92	1203.01	1851.23	2881.42	2937.34
SLM2ch01g03689	8.45953	1.00437	3.23949e-06	4.09174e-05	1720	1	218.067	279.486	248.074	498.169	575.912	421.692
SLM2ch01g03690	10.5959	0.583221	0.00111794	0.00585802	4146	1	1148.42	1283.98	1361.05	2337.96	1716.61	1628.75
SLM2ch01g03691	11.3316	-0.257039	0.0362205	0.0948974	8292	0	2854.23	2703.07	2894.51	2685.33	2127.44	2259.73
SLM2ch01g03692	8.37417	0.200465	0.40791	0.557963	15882	0	263.922	321.77	342.897	276.645	390.433	399.934
SLM2ch01g03693	12.4875	-0.487014	5.57195e-05	0.00048055	2519	1	7331.74	6339.48	6724.81	5512.1	4547.95	4492.53
SLM2ch01g03694	10.6909	-0.0827411	0.483412	0.626681	16758	0	1729.25	1799.64	1574.65	1732.67	1477.34	1609.06
SLM2ch01g03695	6.81782	-0.406375	0.229633	0.374724	13312	0	134.509	125.82	129.305	110.242	67.6998	116.043
SLM2ch01g03696	3.97356	-1.06241	0.15767	0.285702	11989	0	21.3991	23.7202	22.9875	13.5203	13.9109	5.1805
SLM2ch01g03697	10.4397	-0.343523	0.0489575	0.119613	8892	0	1662	1425.27	1606.25	1500.75	1151.82	1046.46
SLM2ch01g03698	12.1681	-0.489013	4.672e-05	0.000412263	2462	1	5824.63	5220.5	5311.08	4406.56	3748.53	3498.91
SLM2ch01g03699	8.6253	-0.082198	0.71064	0.811451	19026	0	376.013	376.429	466.455	308.886	405.272	437.234
SLM2ch01g03700	6.5265	-0.838312	0.0179386	0.0548509	7105	0	147.756	91.7868	130.263	78.0015	67.6998	61.1299
SLM2ch01g03705	4.31921	-1.4302	0.0282131	0.0782196	7836	0	39.7412	28.8768	29.6922	13.5203	7.41916	15.5415
SLM2ch01g03707	4.46937	1.38187	0.461589	0.606839	16525	0	7.13303	34.0333	0	0	48.2245	59.0577
SLM2ch01g03709	3.34928	-1.39706	0.116042	0.228358	11039	0	9.17104	16.501	23.9454	6.24012	7.41916	5.1805
SLM2ch01g03710	10.522	-0.133198	0.258168	0.405839	13819	0	1519.34	1635.66	1464.5	1535.07	1310.41	1366.62
SLM2ch01g03711	11.6057	-0.121487	0.431227	0.579245	16173	0	3232.28	3351.77	3167.49	2375.4	3199.51	3389.08
SLM2ch01g03712	4.32806	-0.761237	0.307051	0.457617	14577	0	25.4751	17.5323	35.4391	9.36018	12.0561	24.8664
SLM2ch01g03714	7.70045	-0.0683937	0.812819	0.884705	19958	0	228.257	239.265	171.449	254.805	183.624	170.956
SLM2ch01g03715	10.7148	-0.432349	0.00430475	0.0178645	5235	0	1914.71	2027.56	1914.67	1729.55	1283.51	1327.24
SLM2ch01g03716	12.7313	-0.408807	0.0079312	0.0289979	5942	0	8245.78	7292.41	7967.1	7214.62	5443.81	5046.84
SLM2ch01g03717	7.44321	0.745396	0.0230237	0.0667188	7497	0	142.661	148.509	112.064	153.923	248.542	273.53
SLM2ch01g03718	13.3585	-0.106422	0.218512	0.361902	13117	0	11522.9	10505	10665.3	9447.54	10219.9	10700.8
SLM2ch01g03719	8.63847	-0.175938	0.28469	0.434235	14242	0	459.571	427.995	383.126	375.447	386.724	362.635
SLM2ch01g03720	11.1747	-0.247499	0.0618168	0.142702	9411	0	2335.56	2640.16	2580.35	2438.85	1968.86	1957.19
SLM2ch01g03721	9.62804	-0.0151543	0.914319	0.949365	20923	0	844.755	745.639	795.943	860.096	698.328	802.977
SLM2ch01g03722	10.5239	-0.572783	0.00578271	0.0226353	5550	0	1996.23	1681.04	1709.7	1544.43	1140.7	936.634
SLM2ch01g03723	13.0303	-0.0954822	0.559567	0.69188	17570	0	10907.4	7597.68	7436.47	8144.39	7834.63	8301.23
SLM2ch01g03724	13.4478	-0.358656	0.00586106	0.0228763	5566	0	13829.9	12030.3	12098.1	11486	8970.69	9146.69
SLM2ch01g03725	12.3976	-0.312466	0.0226102	0.0657749	7468	0	6523.67	5839.29	5675.05	5688.91	4494.16	4342.29
SLM2ch01g03726	9.86461	0.745993	0.0285965	0.0789803	7866	0	432.058	949.839	777.745	786.255	1388.31	1447.43
SLM2ch01g03727	8.46494	-0.302921	0.0650084	0.148648	9501	0	402.507	403.243	371.632	295.366	326.443	332.588
SLM2ch01g03728	11.7643	0.0172909	0.858024	0.91294	20418	0	3724.46	3397.14	3251.78	3696.23	3427.65	3374.58
SLM2ch01g03729	12.8001	-0.366659	0.000466709	0.00286501	3539	1	8342.59	7766.82	8185.48	7036.77	5803.64	6002.12
SLM2ch01g03730	5.83258	0.242044	0.575617	0.705	17738	0	55.0262	62.9101	39.2704	59.2811	51.0067	75.6353
SLM2ch01g03731	8.93894	0.299315	0.0678833	0.153541	9605	0	459.571	469.247	398.451	574.091	492.447	566.746
SLM2ch01g03732	5.63261	-0.502323	0.486792	0.629185	16808	0	64.1973	39.1899	73.7517	11.4402	64.9177	48.6967
SLM2ch01g03733	9.68359	0.319966	0.0450472	0.11254	8696	0	672.543	808.549	726.981	793.535	977.474	985.331
SLM2ch01g03734	9.88376	-0.24636	0.0810886	0.175831	10019	0	1153.51	960.152	973.139	801.855	913.484	886.901
SLM2ch01g03735	5.6689	-0.283669	0.48604	0.6286	16798	0	49.9312	62.9101	55.5532	49.9209	50.0793	38.3357
SLM2ch01g03736	3.65841	-1.46555	0.418481	0.567049	16033	0	15.2851	23.7202	23.9454	0	0	22.7942
SLM2ch01g03737	9.04745	-0.018906	0.933376	0.962026	21078	0	683.752	460.997	453.046	542.89	476.681	557.421
SLM2ch01g03738	11.5692	0.367579	0.0853605	0.182525	10160	0	2283.59	2888.71	2853.33	2476.29	3608.49	4269.77
SLM2ch01g03739	8.05842	-0.537992	0.00417836	0.0174299	5208	0	342.385	317.644	303.627	236.084	223.502	204.112
SLM2ch01g03740	6.00919	-0.910255	0.0580276	0.135992	9270	0	104.957	93.8494	66.0892	50.961	27.8219	62.166
SLM2ch01g03741	15.263	-0.52565	3.72261e-06	4.60957e-05	1754	1	48837.8	45247.8	47444.4	37729.8	30596.6	29986.8
SLM2ch01g03742	10.3354	-0.840553	8.92257e-05	0.000713826	2715	1	1789.37	1599.57	1797.82	1231.38	954.29	710.764
SLM2ch01g03743	8.31441	1.15793	0.000246534	0.00168479	3179	1	144.699	274.329	220.297	359.847	516.559	550.169
SLM2ch01g03744	9.97804	-0.2102	0.100895	0.206025	10639	0	1062.82	1195.29	996.127	977.618	932.959	902.443
SLM2ch01g03745	10.6086	1.1271	9.50063e-09	2.48976e-07	829	1	822.336	1149.91	1197.27	1925.08	2407.52	2590.25
SLM2ch01g03746	5.41327	1.916	0.0105963	0.0363017	6341	0	10.19	41.2525	14.3672	36.4007	101.086	110.863
SLM2ch01g03747	6.9673	0.649591	0.0271803	0.0759767	7772	0	94.7674	120.664	84.2876	142.483	174.35	153.343
SLM2ch01g03748	11.6567	-0.275516	0.0166057	0.0517587	6970	0	4020.99	3230.07	3405.03	3002.54	2899.96	2901.08
SLM2ch01g03749	5.84856	-0.74618	0.231962	0.37717	13361	0	84.5774	100.037	39.2704	65.5212	21.3301	46.6245
SLM2ch01g03750	12.4599	0.448228	3.58582e-06	4.4643e-05	1745	1	4926.89	4904.92	4637.74	7186.54	6499.18	6056
SLM2ch01g03751	8.0096	-0.12547	0.512731	0.651866	17088	0	250.675	273.298	283.513	269.365	234.631	236.231
SLM2ch01g03752	9.90005	0.436515	0.122942	0.238369	11205	0	799.918	756.983	907.05	1606.83	958.926	768.786
SLM2ch01g03753	7.38627	0.168123	0.479981	0.623734	16718	0	145.718	163.979	163.786	198.644	161.367	171.993
SLM2ch01g03754	11.6268	-0.760696	1.08603e-10	4.46856e-09	528	1	4649.72	3736.45	3962.48	2539.73	2332.4	2416.18
SLM2ch01g03755	8.68111	0.813339	0.0451387	0.112719	8699	0	249.656	298.049	381.21	252.725	666.797	712.836
SLM2ch01g03756	10.4787	0.1248	0.261886	0.409669	13888	0	1314.52	1299.45	1485.57	1424.83	1502.38	1542.75
SLM2ch01g03757	4.39907	0.447084	0.567167	0.697942	17652	0	13.2471	10.3131	30.65	15.6003	24.1123	34.1913
SLM2ch01g03758	13.2641	-0.174452	0.0111976	0.037969	6407	0	10598.7	10318.3	10435.4	9746.02	9069	8966.4
SLM2ch01g03759	6.29122	1.30743	0.00131434	0.00669338	4265	1	41.7792	44.3464	63.2157	87.3616	146.528	135.729
SLM2ch01g03760	5.83985	0.756803	0.117367	0.230271	11073	0	34.6461	64.9727	32.5657	64.4812	67.6998	91.1767
SLM2ch01g03761	9.23604	0.103593	0.50397	0.644195	16996	0	584.908	583.723	576.604	648.972	685.345	540.844
SLM2ch01g03762	10.2803	0.0754268	0.626219	0.746972	18213	0	1220.77	1263.36	1150.33	1054.58	1420.77	1354.18
SLM2ch01g03763	7.08838	-0.0545139	0.87182	0.921443	20555	0	137.566	130.977	147.503	184.083	114.997	101.538
SLM2ch01g03764	13.4495	1.71235	1.05544e-16	1.14076e-14	201	1	4590.61	7727.63	6221	16515.5	21319.9	22916.4
SLM2ch01g03765	9.13918	-0.497597	0.0267986	0.0751226	7750	0	785.652	513.594	710.698	533.53	476.681	413.404
SLM2ch01g03766	9.11372	-0.450241	0.00425625	0.017697	5225	0	696.999	638.383	607.254	424.328	514.704	482.822
SLM2ch01g03767	8.26357	0.761072	8.46276e-05	0.000683979	2688	1	206.858	247.515	253.821	418.088	363.539	418.584
SLM2ch01g03768	12.3698	-0.211044	0.0452902	0.112927	8713	0	6243.44	5379.33	5460.5	5312.42	4676.85	4769.17
SLM2ch01g03769	13.0001	-0.394122	7.98887e-05	0.000653704	2654	1	9849.7	8873.41	9452.67	7768.95	7158.56	6512.92
SLM2ch01g03770	9.22293	0.548559	0.082473	0.17821	10054	0	427.982	534.22	520.093	416.008	813.325	938.706
SLM2ch01g03771	9.7529	0.650486	1.12828e-07	2.18856e-06	1120	1	724.512	693.042	648.44	1010.9	1128.64	1103.45
SLM2ch01g03772	9.35325	-0.00878349	0.952564	0.974331	21239	0	696.999	646.633	624.495	689.533	676.071	590.577
SLM2ch01g03773	12.7261	-0.393871	0.000525017	0.00316042	3609	1	8007.34	7507.96	7783.2	6719.57	5702.55	5310.01
SLM2ch01g03774	10.2657	-0.30787	0.0200815	0.0599273	7280	0	1312.48	1354.11	1442.47	1250.1	1049.81	1019.52
SLM2ch01g03775	6.92857	0.575299	0.0381456	0.098815	8385	0	85.5964	110.35	103.444	164.323	141.891	139.873
SLM2ch01g03777	12.2409	0.523738	2.13715e-15	1.95082e-13	238	1	4114.74	4022.12	3973.97	5912.51	5849.08	5649.85
SLM2ch01g03778	11.9324	-0.567998	4.9222e-06	5.88849e-05	1816	1	5080.76	4603.78	4591.76	3685.83	2986.21	2958.06
SLM2ch01g03779	9.8239	0.058564	0.776872	0.859608	19634	0	863.097	814.737	986.548	1168.98	823.527	782.255
SLM2ch01g03780	11.7036	-0.309041	0.0823509	0.178035	10049	0	4008.76	3446.65	3681.84	3789.83	2671.83	2528.08
SLM2ch01g03781	5.96321	-0.0395882	0.934858	0.962778	21095	0	44.8362	57.7535	87.1611	44.7208	52.8615	87.0324
SLM2ch01g03783	12.5524	-0.492485	0.00213961	0.0100374	4631	0	8581.04	6136.31	6656.81	5671.23	5022.77	4498.74
SLM2ch01g03784	8.50097	1.09919	7.06579e-05	0.000588139	2610	1	192.592	311.456	238.496	421.208	523.051	646.526
SLM2ch01g03785	4.29375	-2.15494	0.0599375	0.13945	9337	0	45.8552	23.7202	54.5954	17.6803	10.2013	0
SLM2ch01g03786	13.6693	-0.38372	0.000724477	0.00412023	3820	1	15174	14418.8	15048.2	13121.9	10539.8	10553.7
SLM2ch01g03787	11.1919	0.0594926	0.511032	0.650453	17068	0	2444.59	2168.85	2261.4	2422.21	2388.04	2354.02
SLM2ch01g03788	4.81819	0.204663	0.739103	0.832789	19281	0	29.5511	19.5949	29.6922	41.6008	30.604	18.6498
SLM2ch01g03789	12.024	0.286808	0.031245	0.0844802	8035	0	3885.46	3745.73	3680.88	5374.82	4440.37	3984.84
SLM2ch01g03790	9.74197	0.145948	0.33795	0.489268	15006	0	801.956	799.267	840.961	995.299	942.233	764.641
SLM2ch01g03791	12.2138	-0.584093	4.38132e-07	7.2147e-06	1319	1	5925.51	5762.97	5759.34	4449.2	3604.78	3584.9
SLM2ch01g03792	10.1706	-0.0852749	0.660297	0.773146	18554	0	1201.41	1100.41	1259.53	1416.51	938.524	1001.91
SLM2ch01g03793	10.1568	0.0678995	0.568671	0.699054	17673	0	1166.76	1131.35	1046.89	1090.98	1157.39	1257.82
SLM2ch01g03794	6.64992	-0.0848063	0.817251	0.887384	20008	0	77.4443	94.8808	137.925	84.2416	105.723	102.574
SLM2ch01g03795	9.66236	-0.0788081	0.735656	0.830409	19244	0	834.565	860.115	803.606	1063.94	643.612	657.923
SLM2ch01g03796	14.4185	-0.498285	0.000741558	0.00419472	3839	1	28936.7	24237.9	24904.1	22159.7	16837.8	16278.2
SLM2ch01g03797	3.38843	0.156139	0.934676	0.962778	21090	0	12.2281	17.5323	0	0	17.6205	15.5415
SLM2ch01g03798	12.5373	-0.0857915	0.353188	0.503811	15229	0	6370.81	6137.34	5862.78	6248.44	5661.75	5400.15
SLM2ch01g03799	7.21956	0.402252	0.300866	0.450956	14489	0	82.5393	159.853	146.546	124.802	179.915	209.292
SLM2ch01g03801	10.4081	0.207213	0.0643353	0.147388	9483	0	1354.26	1225.2	1214.51	1361.39	1507.94	1510.63
SLM2ch01g03802	7.83445	1.5568	0.023957	0.0688812	7556	0	103.938	165.01	130.263	58.2411	518.414	597.829
SLM2ch01g03803	10.1294	-0.147296	0.37056	0.521367	15441	0	1204.46	1175.7	1156.08	1280.26	997.877	914.876
SLM2ch01g03804	11.8677	0.00187489	0.989749	0.996215	21584	0	3725.48	3841.64	3636.82	4411.76	3265.36	3541.39
SLM2ch01g03805	9.3689	-0.00597499	0.966485	0.982457	21371	0	733.683	594.036	659.934	685.373	645.467	648.598
SLM2ch01g03806	11.2561	-0.143311	0.32093	0.472163	14766	0	2586.23	2466.9	2657.93	2756.05	2204.42	2021.43
SLM2ch01g03807	11.3445	-0.884412	7.49374e-07	1.14167e-05	1426	1	3804.96	3109.41	3684.71	2385.81	1662.82	1692.99
SLM2ch01g03808	10.4229	0.0463178	0.69945	0.803106	18921	0	1226.88	1391.24	1434.81	1359.31	1340.09	1485.77
SLM2ch01g03809	10.1995	-0.00331601	0.979163	0.990101	21485	0	1245.22	1157.13	1129.26	1269.86	1183.36	1070.29
SLM2ch01g03810	7.38204	0.435982	0.217922	0.361264	13105	0	115.147	147.478	167.617	133.123	191.971	256.953
SLM2ch01g03811	6.71694	0.571872	0.336251	0.487835	14974	0	33.6271	69.0979	156.124	99.8419	132.617	152.307
SLM2ch01g03812	10.7244	0.247623	0.0937169	0.195487	10415	0	1505.07	1570.69	1582.31	2149.72	1813.98	1566.58
SLM2ch01g03813	13.2116	-0.191534	0.0221738	0.0647621	7438	0	10913.5	9509.73	9988.08	9054.41	8948.43	8627.6
SLM2ch01g03815	13.4007	-0.600509	0.00216774	0.0101452	4642	0	14245.7	12550	13154.6	11670.1	7764.15	6913.89
SLM2ch01g03816	5.04914	-0.412183	0.55128	0.685217	17477	0	40.7602	41.2525	32.5657	11.4402	25.9671	48.6967
SLM2ch01g03817	9.49707	-0.179468	0.591045	0.718307	17876	0	794.823	695.105	817.015	1044.18	580.549	412.368
SLM2ch01g03819	5.91212	-0.263437	0.513629	0.652632	17097	0	69.2923	57.7535	70.8782	49.9209	44.515	70.4548
SLM2ch01g03820	2.26092	-0.461162	0.831244	0.896084	20153	0	0	8.2505	8.62033	10.4002	1.85479	0
SLM2ch01g03821	8.8346	0.640824	0.0141436	0.0457042	6723	0	288.378	404.275	404.198	520.01	461.843	728.378
SLM2ch01g03822	13.0918	-0.11054	0.492057	0.633914	16863	0	9468.59	8724.9	9020.69	10512.5	7562.91	7131.47
SLM2ch01g03823	8.45619	-0.160838	0.400393	0.550785	15793	0	371.937	373.335	368.758	368.167	349.628	278.711
SLM2ch01g03824	8.65318	0.191664	0.241044	0.387415	13517	0	402.507	385.711	341.94	442.008	405.272	443.451
SLM2ch01g03825	7.01679	0.272282	0.332185	0.483682	14920	0	112.09	121.695	119.727	131.042	171.568	124.332
SLM2ch01g03826	9.83377	0.402519	0.00312668	0.013731	4947	0	726.55	894.148	760.504	1078.5	1052.59	1016.41
SLM2ch01g03827	10.5653	0.0278721	0.875702	0.924423	20580	0	1374.64	1533.56	1593.8	1889.72	1352.14	1347.97
SLM2ch01g03828	4.10425	-2.10618	0.216397	0.359475	13078	0	46.8742	38.1586	22.0297	0	0	24.8664
SLM2ch01g03829	11.4544	-0.356147	0.001032	0.00548438	4088	1	3348.45	3091.88	3084.16	2730.05	2282.32	2428.62
SLM2ch01g03830	8.14336	-0.89321	0.000565019	0.00336026	3653	1	398.431	348.584	408.987	265.205	196.608	160.595
SLM2ch01g03831	7.77888	-0.625384	0.0160622	0.0503827	6926	0	249.656	291.861	276.808	211.124	183.624	135.729
SLM2ch01g03832	8.18315	-0.682118	0.00584755	0.0228363	5563	0	459.571	300.112	344.813	226.724	251.324	210.328
SLM2ch01g03833	8.59933	-1.66478	2.05117e-10	7.88701e-09	565	1	838.641	624.975	608.212	245.445	249.469	158.523
SLM2ch01g03834	8.85648	0.5301	0.000238767	0.00163841	3166	1	380.089	407.368	369.716	529.37	575.912	565.71
SLM2ch01g03835	7.81758	-0.333084	0.267845	0.416471	13972	0	257.808	213.482	288.302	248.565	211.446	142.982
SLM2ch01g03836	10.113	0.979339	0.00815649	0.0296718	5972	0	816.222	687.886	862.033	694.733	1786.16	2184.1
SLM2ch01g03837	7.0798	1.22735	0.118255	0.231555	11095	0	95.7864	106.225	63.2157	22.8804	306.968	291.144
SLM2ch01g03838	12.668	0.139814	0.345965	0.497096	15120	0	6741.73	5809.38	6049.55	8232.8	6138.43	6122.31
SLM2ch01g03839	9.62679	0.600737	0.00495471	0.0199557	5394	0	546.186	679.635	700.162	1218.9	879.171	822.663
SLM2ch01g03840	10.6628	0.101138	0.223729	0.36826	13198	0	1540.73	1562.44	1592.84	1681.71	1693.42	1661.9
SLM2ch01g03841	12.3739	-0.377669	0.000587275	0.00346641	3680	1	6642.89	5343.23	6163.53	4558.41	4560	4851.02
SLM2ch01g03842	10.4361	-0.102627	0.503063	0.643491	16984	0	1576.4	1269.55	1460.67	1160.66	1370.69	1479.55
SLM2ch01g03843	11.7769	0.777658	1.07929e-30	6.51324e-28	36	1	2718.7	2622.63	2699.12	4583.37	4550.73	4650.01
SLM2ch01g03844	13.1831	-0.409923	0.00252822	0.0115051	4774	0	12009	9935.67	10216	9334.18	7293.96	7578.03
SLM2ch01g03845	7.69911	-0.779386	0.00382978	0.0162382	5123	0	324.043	247.515	245.2	190.324	153.948	131.585
SLM2ch01g03846	7.71358	-0.884661	0.00979992	0.0341465	6235	0	282.264	290.83	282.555	223.604	137.254	102.574
SLM2ch01g03847	9.99543	-0.428621	0.000278567	0.00186671	3242	1	1122.94	1139.6	1290.18	899.617	881.025	858.926
SLM2ch01g03848	10.7902	-0.804066	3.81518e-07	6.35619e-06	1304	1	2336.58	2306.02	2377.29	1627.63	1241.78	1151.11
SLM2ch01g03849	8.36498	-0.693753	0.0042219	0.0175753	5218	0	413.716	462.028	382.168	329.686	226.284	221.725
SLM2ch01g03850	12.104	0.0678851	0.417487	0.566353	16013	0	4151.42	4579.03	4169.36	4679.05	4453.35	4388.92
SLM2ch01g03851	9.80938	0.803998	0.000774346	0.00434582	3871	1	678.657	676.541	681.964	803.935	1282.59	1470.23
SLM2ch01g03852	6.7071	0.299073	0.423708	0.572169	16088	0	92.7294	83.5363	106.317	86.3216	103.868	157.487
SLM2ch01g03853	6.71244	-0.436471	0.123308	0.238907	11213	0	134.509	116.538	114.938	97.7618	82.5382	90.1406
SLM2ch01g03854	13.1792	-0.200318	0.132197	0.251311	11428	0	10473.3	9628.33	9724.69	10265	7939.43	7755.2
SLM2ch01g03855	12.2154	0.0180399	0.921565	0.954225	20981	0	4896.32	4458.36	4823.55	6151.72	4348.56	3856.36
SLM2ch01g03856	15.1311	-0.209155	0.223432	0.367899	13194	0	39012.6	37289.2	39446.6	42921.6	29889	27316.8
SLM2ch01g03857	8.61361	-0.105925	0.617605	0.740128	18127	0	333.214	441.402	444.426	430.568	356.12	346.057
SLM2ch01g03858	4.79439	0.453416	0.613188	0.736768	18081	0	8.15203	23.7202	39.2704	61.3612	19.4753	16.5776
SLM2ch01g03859	-2.59047	-4.3586	0.11193	0.222274	10940	0	3.05701	0	18.1985	0	0	0
SLM2ch01g03860	3.37829	-0.0601822	0.969889	0.984379	21405	0	4.07602	0	27.7766	3.12006	4.63698	22.7942
SLM2ch01g03861	-2.59047	6.13491	0.00634095	0.0243374	5660	0	0	0	0	0	44.515	22.7942
SLM2ch01g03862	10.7131	0.013247	0.935074	0.962871	21096	0	1798.54	1586.16	1628.28	2031.16	1515.36	1512.71
SLM2ch01g03863	9.3409	-0.459998	0.00642289	0.0245837	5676	0	893.667	673.447	714.529	548.09	539.744	570.891
SLM2ch01g03864	3.90124	-0.314564	0.724801	0.822262	19150	0	9.17104	8.2505	32.5657	14.5603	11.1287	14.5054
SLM2ch01g03865	6.38096	0.292103	0.526883	0.66408	17235	0	102.919	59.8161	63.2157	110.242	109.433	56.9855
SLM2ch01g03866	11.6353	-0.0751005	0.546238	0.680682	17434	0	3347.43	3267.2	3179.94	3540.23	3032.58	2724.94
SLM2ch01g03867	8.0879	-0.626151	0.00196184	0.00936107	4553	1	364.804	360.959	288.302	214.244	217.938	224.834
SLM2ch01g03868	7.41566	2.7117	0.0737323	0.163169	9817	0	15.2851	93.8494	90.9923	5.2001	580.549	725.27
SLM2ch01g03869	6.58549	0.137623	0.721342	0.819822	19115	0	69.2923	113.444	91.9501	93.6018	129.835	78.7436
SLM2ch01g03873	3.20292	-0.931302	0.353713	0.504325	15237	0	13.2471	13.4071	11.4938	11.4402	6.49177	2.0722
SLM2ch01g03874	2.10339	0.678529	0.805856	0.879782	19899	0	10.19	0	0	0	11.1287	5.1805
SLM2ch01g03875	7.88072	-0.0338145	0.90862	0.945754	20872	0	166.098	288.768	260.525	265.205	225.357	208.256
SLM2ch01g03876	10.9428	0.311542	0.00209149	0.0098563	4610	1	1725.17	1802.73	1772.91	2383.72	2089.42	2105.35
SLM2ch01g03878	13.9097	0.334699	0.00472289	0.0191964	5345	0	14065.3	13395.7	13650.8	20068.2	16191.4	15587.1
SLM2ch01g03879	11.62	0.345864	0.0243578	0.0697566	7586	0	2708.51	2784.54	2883.02	2865.25	3633.53	4146.47
SLM2ch01g03880	9.66923	-0.130277	0.422915	0.571311	16082	0	1008.81	775.547	771.04	785.215	781.794	767.75
SLM2ch01g03881	7.78914	0.325869	0.345006	0.496079	15109	0	271.055	172.229	149.419	199.684	227.212	316.01
SLM2ch01g03882	10.9339	0.293051	0.109086	0.218042	10869	0	1733.33	1868.74	1700.12	1641.15	2306.43	2548.8
SLM2ch01g03883	7.68142	-0.60758	0.0148839	0.0475568	6799	0	271.055	210.388	278.724	184.083	142.819	171.993
SLM2ch01g03884	6.97664	-0.420643	0.287188	0.436682	14286	0	159.984	166.041	111.106	105.042	72.3368	149.198
SLM2ch01g03885	9.68396	0.68753	5.64827e-08	1.1995e-06	1023	1	636.878	674.478	633.115	1133.62	1021.99	976.006
SLM2ch01g03886	-2.59047	-3.48081	0.263798	0.411948	13912	0	0	1.03131	10.536	0	0	0
SLM2ch01g03887	9.25014	1.3615	0.00175801	0.00854235	4471	1	258.827	532.157	348.644	449.288	1010.86	1468.15
SLM2ch01g03888	12.338	0.0894226	0.437486	0.584918	16249	0	5222.4	4802.82	5032.35	6071.63	5063.58	4885.21
SLM2ch01g03889	12.3849	-0.130212	0.276778	0.426364	14103	0	5862.33	5234.94	5688.46	5776.27	4546.09	5014.72
SLM2ch01g03890	10.8598	-0.111511	0.542819	0.677821	17398	0	2460.9	1649.07	1684.79	1758.67	1781.53	1823.53
SLM2ch01g03891	3.72905	-0.881053	0.269039	0.41761	13991	0	19.3611	15.4697	19.1563	7.28014	6.49177	15.5415
SLM2ch01g03892	8.48075	0.885986	0.000173295	0.00125453	3001	1	210.934	334.145	243.285	455.529	490.592	510.797
SLM2ch01g03893	7.65039	1.268	0.000714359	0.00407335	3810	1	157.946	128.914	101.528	187.204	344.064	404.079
SLM2ch01g03894	5.24084	2.03998	0.0336603	0.0895355	8167	0	4.07602	28.8768	22.9875	15.6003	79.756	134.693
SLM2ch01g03895	8.09946	0.875339	0.00131408	0.00669338	4264	1	174.25	246.484	186.774	464.889	336.644	312.902
SLM2ch01g03897	-2.59047	5.30854	0.030947	0.083883	8015	0	0	0	0	0	12.0561	25.9025
SLM2ch01g03898	7.96586	0.270539	0.292451	0.442373	14360	0	195.649	251.64	235.622	216.324	324.588	282.855
SLM2ch01g03899	12.2295	-0.446161	1.5559e-06	2.17516e-05	1554	1	6034.54	5554.65	5226.79	4280.72	3940.5	4121.6
SLM2ch01g03900	5.62368	0.908868	0.0304108	0.0828537	7974	0	40.7602	28.8768	38.3126	76.9615	67.6998	58.0216
SLM2ch01g03901	11.1838	0.519299	8.64061e-06	9.55304e-05	1965	1	2135.83	1818.2	1875.4	3023.34	2643.08	2688.68
SLM2ch01g03902	5.16416	-0.844448	0.103526	0.209941	10713	0	63.1783	47.4404	33.5235	28.0805	23.1849	29.0108
SLM2ch01g03903	8.29136	0.373657	0.0907493	0.190939	10324	0	339.328	239.265	247.116	358.807	351.483	359.526
SLM2ch01g03904	10.473	-0.485219	0.0001717	0.00124506	2996	1	1889.23	1631.54	1523.88	1260.5	1151.82	1191.51
SLM2ch01g03905	10.3814	0.109828	0.431352	0.579358	16175	0	1437.82	1258.2	1156.08	1257.38	1472.7	1426.71
SLM2ch01g03906	1.96001	0.734537	0.748192	0.83985	19354	0	7.13303	0	1.91563	0	12.9835	2.0722
SLM2ch01g03907	7.42291	-0.86232	0.00724101	0.0270095	5824	0	225.2	262.985	205.93	172.643	98.3039	110.863
SLM2ch01g03909	9.34847	0.102955	0.574496	0.704222	17723	0	502.369	695.105	689.626	677.053	657.523	692.114
SLM2ch01g03910	12.0732	-0.313859	0.00252075	0.0114763	4771	0	5048.15	4358.33	5006.49	4087.28	3887.64	3620.13
SLM2ch01g03911	9.93606	-0.300103	0.0595783	0.138788	9326	0	1204.46	954.995	1101.49	996.339	807.761	844.421
SLM2ch01g03912	8.69379	0.036507	0.927287	0.958052	21027	0	387.222	368.179	471.245	190.324	498.939	568.819
SLM2ch01g03913	8.84602	-1.1604	1.45959e-10	5.89399e-09	538	1	725.531	596.099	742.306	319.286	273.582	330.516
SLM2ch01g03914	2.05592	-2.85539	0.133332	0.252872	11455	0	3.05701	11.3444	19.1563	0	4.63698	0
SLM2ch01g03915	4.76471	-0.254629	0.721485	0.81987	19118	0	41.7792	18.5636	28.7344	15.6003	17.6205	41.444
SLM2ch01g03916	8.40533	-0.279242	0.0979114	0.201773	10542	0	367.861	359.928	392.704	314.086	282.855	326.371
SLM2ch01g03917	11.9813	-0.227262	0.0680845	0.153884	9612	0	4906.51	3939.61	4277.6	4088.32	3487.01	3635.67
SLM2ch01g03918	11.2266	-0.0408849	0.638493	0.756962	18323	0	2518.98	2391.61	2381.13	2250.6	2370.42	2466.95
SLM2ch01g03919	11.8763	-0.177391	0.227758	0.372678	13277	0	4153.46	3829.26	4010.37	4267.2	3213.42	3124.88
SLM2ch01g03920	11.1034	0.550763	6.55643e-07	1.0218e-05	1394	1	1891.27	1653.19	1908.92	2847.57	2609.69	2531.19
SLM2ch01g03921	8.54151	0.717545	0.00622729	0.0239837	5640	0	276.15	319.707	275.85	340.086	501.721	591.613
SLM2ch01g03922	9.18447	0.170962	0.208779	0.350547	12939	0	526.825	557.94	560.321	627.132	651.959	572.963
SLM2ch01g03923	3.45828	3.25201	0.0778402	0.170094	9942	0	0	2.06263	8.62033	0	51.0067	50.7689
SLM2ch01g03924	10.1265	-0.0982624	0.546207	0.680682	17433	0	1131.09	1191.17	1147.46	1235.54	1124	881.721
SLM2ch01g03925	4.62959	-0.809844	0.36162	0.512473	15330	0	8.15203	55.6909	34.4813	19.7604	25.9671	10.361
SLM2ch01g03926	7.38306	0.266987	0.69848	0.8025	18909	0	43.8172	253.703	158.997	74.8814	186.406	288.036
SLM2ch01g03927	12.6677	-0.449519	0.000152308	0.00112773	2934	1	7780.1	7194.44	7835.88	6394.04	5201.76	5107.97
SLM2ch01g03929	5.91647	-0.629869	0.187857	0.324759	12566	0	69.2923	67.0353	89.0767	71.7614	32.4588	41.444
SLM2ch01g03931	8.11541	0.685591	0.000519355	0.00313416	3600	1	190.554	241.327	224.128	331.766	352.41	370.924
SLM2ch01g03932	3.68619	-1.0412	0.171433	0.303561	12269	0	24.4561	17.5323	13.4094	8.32016	9.27395	9.32489
SLM2ch01g03933	10.1314	-0.204605	0.0784346	0.171066	9961	0	1150.46	1198.39	1263.36	1127.38	987.676	1019.52
SLM2ch01g03934	10.8262	-0.304248	0.019609	0.0588568	7238	0	2024.76	1988.37	2039.19	1856.44	1617.38	1427.74
SLM2ch01g03935	5.57249	-0.591721	0.223499	0.367982	13195	0	61.1403	69.0979	45.0173	46.8009	43.5876	25.9025
SLM2ch01g03936	9.93703	0.875113	8.34322e-15	6.99832e-13	259	1	722.474	736.357	712.614	1233.46	1356.78	1392.52
SLM2ch01g03937	10.5769	-0.84611	7.11144e-05	0.000591259	2613	1	2377.34	1953.31	1813.14	1462.27	1040.54	914.876
SLM2ch01g03938	10.4695	0.41847	0.000246439	0.00168467	3178	1	1173.89	1207.67	1297.84	1639.07	1518.15	1760.33
SLM2ch01g03939	9.22845	-0.880573	6.13666e-05	0.000521261	2557	1	807.051	802.361	832.34	540.81	459.061	326.371
SLM2ch01g03940	11.6156	-0.441613	0.0023861	0.0109571	4731	0	4212.56	3185.72	3572.65	2985.9	2451.11	2641.02
SLM2ch01g03941	9.07257	-1.63755	4.56123e-17	5.13434e-15	193	1	1062.82	900.336	885.978	367.127	287.492	261.097
SLM2ch01g03942	9.50727	-0.634395	0.00382674	0.0162311	5122	0	807.051	1025.12	887.894	734.254	551.8	466.245
SLM2ch01g03943	10.1045	-0.281668	0.0274381	0.0764419	7798	0	1268.66	1186.01	1186.73	1109.7	970.983	914.876
SLM2ch01g03944	8.46151	-0.62595	0.0198541	0.0593791	7264	0	453.457	378.492	481.78	310.966	340.354	199.967
SLM2ch01g03945	7.90583	-0.249575	0.526923	0.66408	17238	0	235.39	232.045	317.036	332.806	197.535	129.512
SLM2ch01g03946	11.4009	0.143918	0.516507	0.655018	17131	0	2350.84	2741.23	2625.37	1936.52	3041.86	3548.64
SLM2ch01g03947	10.5214	-0.758453	2.18529e-10	8.36987e-09	567	1	1751.67	1907.93	2075.58	1205.38	1107.31	1077.54
SLM2ch01g03948	8.84848	-0.112882	0.556757	0.689558	17541	0	469.761	442.433	525.84	521.05	419.183	389.573
SLM2ch01g03949	10.4865	0.801805	2.73928e-10	1.02782e-08	579	1	950.731	1205.6	1103.4	1890.76	1911.36	1880.52
SLM2ch01g03951	9.78815	0.853799	3.31112e-07	5.66409e-06	1270	1	613.441	678.604	681.006	981.779	1246.42	1337.6
SLM2ch01g03952	3.29626	2.3855	0.208722	0.350478	12938	0	0	6.18788	6.7047	0	52.8615	14.5054
SLM2ch01g03953	11.4977	-0.527848	8.1065e-09	2.16889e-07	812	1	3727.52	3378.58	3310.21	2326.52	2462.23	2435.87
SLM2ch01g03954	12.662	0.00010959	0.998651	1	21673	0	6519.59	6374.54	6547.62	6201.64	6539.06	6702.53
SLM2ch01g03955	9.00795	0.0387709	0.843386	0.903524	20279	0	457.533	447.59	618.748	522.09	539.744	503.544
SLM2ch01g03956	10.8182	0.348287	0.000986529	0.00527371	4064	1	1475.52	1675.88	1649.36	1970.84	2152.48	1988.27
SLM2ch01g03957	5.51483	1.34802	0.0446886	0.11194	8673	0	30.5701	24.7515	30.65	26.0005	69.5546	123.296
SLM2ch01g03958	8.52622	0.402128	0.13157	0.250469	11412	0	285.321	290.83	385.999	531.45	413.618	326.371
SLM2ch01g03959	9.29096	1.84645	0.000525161	0.00316042	3610	1	131.452	475.435	384.083	473.209	1363.27	1727.18
SLM2ch01g03960	9.54696	-0.133072	0.385661	0.535675	15641	0	808.07	697.167	844.792	681.213	788.286	673.465
SLM2ch01g03961	5.08691	-0.518247	0.689396	0.795217	18834	0	16.3041	58.7848	46.9329	0	51.0067	34.1913
SLM2ch01g03962	3.53547	-0.0920501	0.941	0.967177	21137	0	15.2851	7.21919	13.4094	10.4002	22.2575	1.0361
SLM2ch01g03963	1.81116	0.48	0.869175	0.919987	20525	0	0	4.12525	4.78907	0	0	12.4332
SLM2ch01g03964	11.8645	0.415234	0.00179603	0.0086805	4495	1	2955.11	3242.45	3489.32	4956.73	3999.85	3961.01
SLM2ch01g03965	11.3223	-0.362824	0.0147158	0.0471535	6780	0	3140.57	2635	2935.7	2645.81	2151.56	1976.88
SLM2ch01g03966	10.311	-0.231728	0.136596	0.257488	11525	0	1558.06	1302.55	1269.1	1298.98	1196.34	1021.59
SLM2ch01g03967	7.24263	2.23503	0.0109886	0.037383	6386	0	10.19	120.664	78.5408	60.3211	413.618	511.833
SLM2ch01g03968	11.8316	-0.364188	0.00208933	0.00984917	4608	1	4733.28	3792.14	3880.1	3257.34	3250.52	3130.06
SLM2ch01g03969	8.30957	1.33861	0.00775411	0.028528	5905	0	144.699	266.079	187.732	187.204	536.962	789.508
SLM2ch01g03970	10.6798	-0.483879	0.00660623	0.0251746	5701	0	2061.45	1783.14	1975.01	1719.15	1192.63	1249.54
SLM2ch01g03971	12.9832	-0.0204334	0.898581	0.939581	20777	0	8628.93	7800.85	8034.14	10032	7186.38	6901.46
SLM2ch01g03972	7.12674	-0.812058	0.00648824	0.0247771	5689	0	220.105	163.979	171.449	126.882	89.0299	100.502
SLM2ch01g03973	11.1137	0.0451623	0.645734	0.762198	18405	0	2036.99	2326.64	2180.94	2347.32	2193.29	2212.07
SLM2ch01g03974	9.66412	-0.598666	0.00671993	0.0254827	5729	0	1050.59	916.837	1027.73	863.216	575.912	538.772
SLM2ch01g03975	9.72558	0.164611	0.180433	0.315257	12434	0	806.032	795.142	797.859	847.616	864.332	977.042
SLM2ch01g03976	6.3838	-0.115693	0.785922	0.865676	19723	0	63.1783	97.9747	99.6127	54.081	96.4491	90.1406
SLM2ch01g03977	9.06682	-0.0633752	0.758176	0.847365	19438	0	500.331	478.529	665.681	492.969	484.1	596.793
SLM2ch01g03978	12.2649	-0.154657	0.220975	0.365106	13148	0	5633.06	4746.1	5199.01	5299.94	4431.09	4263.55
SLM2ch01g03979	7.4999	-0.745848	0.0111623	0.0378907	6400	0	248.637	182.542	272.019	137.283	166.004	116.043
SLM2ch01g03980	6.56842	-1.04919	0.0489498	0.119608	8891	0	202.782	133.039	73.7517	86.3216	73.2642	38.3357
SLM2ch01g03981	12.5557	-0.383353	0.00344736	0.0148599	5040	0	6868.09	6876.79	6883.81	6189.16	5069.14	4556.77
SLM2ch01g03982	12.1055	0.036595	0.629378	0.749631	18238	0	4296.12	4231.48	4525.67	4636.41	4364.32	4387.88
SLM2ch01g03983	9.94775	0.442457	0.000573508	0.0033968	3668	1	931.37	780.704	829.467	1115.94	1216.74	1121.06
SLM2ch01g03984	13.8007	-0.289401	0.000181477	0.00130377	3024	1	16202.2	15046.9	16076	13655.5	12353.8	12714
SLM2ch01g03985	13.5067	-0.403481	0.00208502	0.00983651	4605	1	14811.2	12437.6	12909.4	11706.5	9426.97	9227.5
SLM2ch01g03986	6.8535	0.915237	0.0212671	0.0626479	7375	0	72.3493	96.9434	83.3298	100.882	217.01	158.523
SLM2ch01g03987	6.9946	1.6469	0.100024	0.204731	10614	0	9.17104	136.133	70.8782	22.8804	315.314	338.805
SLM2ch01g03989	4.91714	2.34955	0.182506	0.317857	12474	0	0	25.7828	14.3672	0	75.119	129.512
SLM2ch01g03990	3.12843	-2.17528	0.082805	0.178768	10063	0	31.5891	3.09394	21.0719	5.2001	0.927395	6.2166
SLM2ch01g03991	7.86301	0.853763	0.0246374	0.0703441	7609	0	95.7864	247.515	176.238	301.606	281.928	355.382
SLM2ch01g03992	9.59926	1.65267	3.77994e-05	0.000343595	2390	1	187.497	636.32	488.485	1094.1	1349.36	1682.63
SLM2ch01g03993	8.88552	0.955009	0.000432546	0.00268179	3504	1	307.739	398.087	313.205	450.328	751.19	773.966
SLM2ch01g03994	7.21068	-0.348996	0.320642	0.471915	14761	0	131.452	139.227	230.833	156.003	119.634	118.115
SLM2ch01g03995	4.32484	0.746643	0.564996	0.696033	17635	0	0	19.5949	26.8188	12.4802	34.3136	31.083
SLM2ch01g03996	7.37581	1.49805	2.12449e-06	2.83853e-05	1626	1	65.2163	113.444	117.811	251.685	297.694	288.036
SLM2ch01g03997	6.31235	1.15612	0.00170677	0.00832875	4452	1	37.7032	58.7848	63.2157	112.322	131.69	111.899
SLM2ch01g03999	-2.59047	-3.29793	0.284826	0.434235	14246.5	0	10.19	0	0	0	0	0
SLM2ch01g04000	0.827691	-1.87287	0.628682	0.749129	18232	0	10.19	0	0	0	2.78219	0
SLM2ch01g04001	4.81701	0.279786	0.639286	0.75749	18333	0	25.4751	34.0333	17.2407	34.3206	37.0958	21.7581
SLM2ch01g04002	11.3741	0.313717	0.0176457	0.0541918	7074	0	2139.91	2607.16	2395.49	2606.29	3104.92	3166.32
SLM2ch01g04003	11.6438	0.279411	0.0202621	0.0603088	7299	0	3296.48	2767.01	2650.27	3728.47	3386.85	3460.57
SLM2ch01g04004	10.6738	0.627094	1.19751e-06	1.71949e-05	1513	1	1211.6	1439.71	1292.09	2243.32	1900.23	1946.83
SLM2ch01g04005	8.36545	0.24242	0.169346	0.300796	12231	0	310.796	312.488	286.386	339.046	341.281	395.79
SLM2ch01g04006	9.94603	-0.00953614	0.961434	0.979606	21322	0	1245.22	869.397	854.37	958.898	1041.46	949.067
SLM2ch01g04007	8.81438	0.607129	0.000223599	0.00154507	3144	1	365.823	370.241	358.222	535.61	505.43	625.804
SLM2ch01g04008	6.10461	1.27772	0.0462386	0.114576	8767	0	26.4941	63.9414	42.1438	39.5207	131.69	150.234
SLM2ch01g04009	12.0576	-0.719202	2.88509e-07	5.01829e-06	1249	1	5954.04	5083.34	5371.42	3876.15	3192.09	2899.01
SLM2ch01g04010	4.86464	-1.25227	0.0913004	0.191831	10339	0	60.1213	27.8454	46.9329	34.3206	12.9835	9.32489
SLM2ch01g04011	4.06291	-1.8654	0.0452747	0.112906	8711	0	47.8932	12.3758	35.4391	8.32016	14.8383	3.1083
SLM2ch01g04012	3.82205	-0.446357	0.609896	0.733962	18052	0	22.4181	17.5323	9.57814	7.28014	8.34656	20.722
SLM2ch01g04013	9.43983	0.20888	0.405941	0.556092	15859	0	674.581	524.938	738.475	963.058	703.893	572.963
SLM2ch01g04014	6.03164	-0.600969	0.197566	0.337033	12735	0	68.2733	54.6596	118.769	56.1611	56.5711	46.6245
SLM2ch01g04015	8.26913	-0.678539	0.00737343	0.0274059	5845	0	399.45	354.772	416.649	316.166	204.027	211.364
SLM2ch01g04016	8.08162	1.70802	1.00556e-11	4.98764e-10	438	1	126.357	181.511	141.756	524.17	398.78	546.024
SLM2ch01g04017	11.7212	-0.555469	2.54691e-07	4.52057e-06	1224	1	4378.66	3684.88	4215.34	2940.14	2773.84	2641.02
SLM2ch01g04018	9.95808	-0.325583	0.0091652	0.0323657	6152	0	1128.04	1087	1125.43	985.939	838.365	841.313
SLM2ch01g04019	9.36468	-0.349078	0.0259367	0.0732833	7689	0	853.926	683.76	694.415	564.731	607.444	580.216
SLM2ch01g04020	7.70502	0.52971	0.226336	0.371273	13244	0	134.509	168.104	218.382	122.722	287.492	341.913
SLM2ch01g04021	7.02115	0.999005	0.0146506	0.0469724	6776	0	51.9692	127.883	95.7814	157.043	184.552	209.292
SLM2ch01g04022	11.2583	0.0568021	0.514816	0.653632	17108	0	2441.53	2357.58	2406.03	2602.13	2546.63	2345.73
SLM2ch01g04023	10.4238	0.112313	0.581495	0.709958	17794	0	1161.66	1335.55	1466.41	1816.91	1276.1	1191.51
SLM2ch01g04024	10.9695	-0.12031	0.129275	0.247118	11365	0	2097.11	2085.31	2088.99	1915.72	1877.05	1976.88
SLM2ch01g04025	8.30278	0.0977579	0.669558	0.780177	18644	0	256.789	309.394	349.602	376.487	287.492	316.01
SLM2ch01g04028	11.2349	-0.271326	0.274613	0.42399	14071	0	2693.23	2690.69	2559.28	3130.46	1885.39	1565.55
SLM2ch01g04029	11.9339	-0.00105497	0.992437	0.997488	21615	0	4239.06	3624.03	3879.15	4376.4	3713.29	3643.96
SLM2ch01g04030	12.4153	-0.500947	0.00165085	0.00811788	4418	1	6933.31	6276.57	6284.22	5671.23	4191.83	3912.31
SLM2ch01g04031	14.6936	-0.306952	0.0142987	0.0461027	6738	0	33546.6	27130.7	27739.3	26518.4	23134.8	21818.2
SLM2ch01g04032	4.54669	-1.43619	0.0233578	0.0674439	7524	0	38.7222	40.2212	36.3969	7.28014	16.6931	18.6498
SLM2ch01g04033	11.6956	-0.370471	0.0102373	0.0353475	6292	0	4356.24	3287.82	3669.39	3190.78	2927.79	2632.73
SLM2ch01g04034	12.713	1.65961	3.88814e-12	2.09084e-10	404	1	2391.6	5050.34	3890.64	11466.2	12224.9	12112
SLM2ch01g04037	11.8313	-0.542813	1.41081e-06	1.98895e-05	1541	1	4884.09	4068.53	4242.16	2803.89	3124.39	3129.02
SLM2ch01g04038	5.12042	0.745547	0.248296	0.39555	13637	0	30.5701	16.501	33.5235	22.8804	50.0793	62.166
SLM2ch01g04039	7.90036	0.181443	0.462898	0.608045	16539	0	199.725	244.421	228.918	303.686	251.324	208.256
SLM2ch01g04040	8.91376	2.96509	0.215096	0.357971	13054	0	5.09502	272.267	240.411	0	1738.87	2304.29
SLM2ch01g04041	9.94529	4.8662	0.134073	0.253833	11475	0	0	319.707	227.96	0	7154.85	8818.24
SLM2ch01g04043	0.53521	2.18602	0.57295	0.702803	17711	0	2.03801	0	0	0	9.27395	0
SLM2ch01g04044	5.91804	0.148318	0.827565	0.89367	20118	0	79.4823	52.5969	40.2282	18.7204	86.2477	85.9963
SLM2ch01g04045	4.74291	-0.291157	0.725197	0.822467	19155	0	35.6652	7.21919	45.9751	22.8804	17.6205	32.1191
SLM2ch01g04046	5.66399	0.155564	0.774743	0.858082	19615	0	28.5321	49.503	66.0892	66.5613	38.0232	55.9494
SLM2ch01g04047	10.5353	-0.302789	0.00630101	0.0242172	5652	0	1704.79	1633.6	1606.25	1213.7	1383.67	1411.17
SLM2ch01g04048	9.36613	-0.668518	0.0247632	0.0706475	7615	0	799.918	855.989	840.003	302.646	623.209	644.454
SLM2ch01g04049	10.8815	1.84646	1.25563e-21	2.70085e-19	101	1	789.728	1146.82	1047.85	4295.28	3281.12	3155.96
SLM2ch01g04051	1.14812	2.20729	0.453627	0.599456	16440	0	0	3.09394	0	0	1.85479	12.4332
SLM2ch01g04052	8.60207	1.02615	0.00165217	0.00812251	4419	1	193.611	345.49	277.766	371.287	660.305	632.021
SLM2ch01g04053	6.52434	-0.127688	0.732715	0.828298	19218	0	78.4633	126.851	83.3298	88.4017	100.159	75.6353
SLM2ch01g04054	13.4471	0.118293	0.372094	0.522915	15459	0	12583.7	9749	9826.21	12514.6	11596.1	10796.2
SLM2ch01g04055	14.8554	0.068847	0.652846	0.767233	18486	0	32593.9	26565.6	27672.2	36630.5	28097.3	26348
SLM2ch01g04056	11.1353	-0.273601	0.0319751	0.0858877	8088	0	2641.26	2361.71	2416.56	1798.19	2276.75	2062.87
SLM2ch01g04057	10.2452	-0.154083	0.271726	0.420742	14030	0	1414.38	1253.04	1173.32	1278.18	1098.04	1075.47
SLM2ch01g04058	10.0972	0.334847	0.00179477	0.00867634	4494	1	991.491	1003.47	930.995	1190.82	1295.57	1203.95
SLM2ch01g04059	8.17187	0.195102	0.266018	0.414579	13940	0	267.998	287.736	252.863	319.286	306.968	299.433
SLM2ch01g04060	8.90473	0.23719	0.135321	0.255529	11505	0	412.697	468.216	443.468	541.85	550.873	468.317
SLM2ch01g04061	10.5945	-0.419443	0.00285233	0.0127268	4869	0	1935.09	1668.66	1760.46	1532.99	1250.13	1227.78
SLM2ch01g04062	13.3741	-0.0935821	0.474421	0.618952	16652	0	11807.2	10651.4	10443	12026.8	9678.29	9130.11
SLM2ch01g04063	15.5935	-0.0442834	0.527648	0.664743	17244	0	52133.3	49018.3	49472.1	51299	47188.6	47582.9
SLM2ch01g04064	12.5934	-0.159447	0.248638	0.395812	13647	0	7760.74	5778.44	6054.34	6223.48	5652.47	5667.46
SLM2ch01g04065	11.8049	-0.494704	0.00749291	0.0277674	5862	0	4881.03	3816.89	4042.93	3774.23	2735.82	2532.23
SLM2ch01g04066	7.0288	0.97058	0.00683485	0.0258373	5747	0	75.4063	113.444	90.9923	126.882	222.575	198.931
SLM2ch01g04067	12.7831	0.156645	0.068116	0.153924	9614	0	7140.16	6559.15	6329.24	7075.25	7610.2	7640.2
SLM2ch01g04068	10.4004	0.0439855	0.83169	0.896398	20156	0	1748.61	1109.69	1135.01	1433.15	1323.39	1360.4
SLM2ch01g04069	9.25447	0.0778907	0.70007	0.803434	18930	0	668.467	525.969	589.056	516.89	742.843	622.696
SLM2ch01g04070	10.3099	-0.100524	0.628309	0.748808	18229	0	1474.5	1228.29	1240.37	1581.87	1061.87	1034.03
SLM2ch01g04071	6.0781	0.17411	0.707376	0.808765	19001	0	78.4633	57.7535	54.5954	66.5613	48.2245	100.502
SLM2ch01g04072	6.0708	-0.13535	0.848056	0.906228	20330	0	80.5013	61.8788	68.9626	15.6003	64.9177	111.899
SLM2ch01g04073	10.825	0.649587	1.00719e-09	3.32466e-08	658	1	1373.62	1592.35	1379.25	2324.44	2249.86	2242.12
SLM2ch01g04074	5.5738	1.32792	0.126786	0.243974	11289	0	11.209	46.4091	32.5657	17.6803	66.7724	141.946
SLM2ch01g04075	4.72573	0.476478	0.518272	0.656719	17145	0	21.3991	25.7828	20.1141	11.4402	32.4588	49.7328
SLM2ch01g04076	10.7836	0.00392179	0.973571	0.986927	21431	0	1915.73	1689.29	1676.17	1900.12	1669.31	1726.14
SLM2ch01g04077	6.33916	-0.445671	0.184019	0.319722	12504	0	99.8624	89.7242	93.8658	59.2811	64.9177	83.9241
SLM2ch01g04078	4.5733	-0.558397	0.659909	0.772817	18551	0	27.5131	37.1273	22.0297	0	37.0958	21.7581
SLM2ch01g04079	8.30044	-0.630438	0.00546697	0.0216215	5493	0	349.518	439.339	387.915	203.844	274.509	281.819
SLM2ch01g04080	9.30044	-0.814644	0.000185746	0.00132829	3038	1	899.781	749.764	859.159	605.291	429.384	391.646
SLM2ch01g04081	10.0939	0.368388	0.000286048	0.00190919	3255	1	976.206	962.215	947.278	1211.62	1211.18	1302.38
SLM2ch01g04082	4.32701	1.42397	0.281098	0.431031	14168	0	30.5701	6.18788	0	34.3206	43.5876	20.722
SLM2ch01g04083	9.0156	-0.106937	0.645833	0.762211	18407	0	487.084	520.813	603.423	641.692	426.602	427.909
SLM2ch01g04084	9.84713	0.317712	0.0381478	0.098815	8387	0	740.816	895.179	839.045	1130.5	908.847	1045.42
SLM2ch01g04085	9.27159	-0.20592	0.175137	0.308123	12348	0	624.65	710.574	656.103	512.73	597.242	616.479
SLM2ch01g04086	10.1044	0.713755	0.0783423	0.171002	9952	0	521.73	1178.79	878.315	690.573	1585.85	1953.05
SLM2ch01g04087	12.5655	0.192383	0.0525604	0.125882	9071	0	5681.97	5787.73	5542.87	7183.42	5984.48	6271.51
SLM2ch01g04089	15.1092	-0.634748	5.44597e-05	0.000470807	2513	1	47505	40959.6	43656.2	35095.5	26037.5	23959.8
SLM2ch01g04090	10.8229	-0.14678	0.37476	0.525234	15499	0	2106.28	1917.21	1694.37	2050.92	1596.97	1516.85
SLM2ch01g04091	8.29424	0.202929	0.410213	0.56	15914	0	302.644	315.582	259.568	422.248	277.291	310.83
SLM2ch01g04095	10.7696	0.316767	0.00227805	0.0105501	4691	0	1528.51	1551.09	1612.96	1787.79	2054.18	2002.78
SLM2ch01g04096	3.91737	1.86857	0.339784	0.491115	15029	0	0	23.7202	0	2.08004	38.9506	45.5884
SLM2ch01g04097	4.15324	2.35798	0.190034	0.32743	12608	0	0	8.2505	15.325	0	47.2971	73.5631
SLM2ch01g04098	11.2804	-0.276489	0.04867	0.11906	8880	0	3039.69	2547.34	2625.37	2596.93	2082	2101.21
SLM2ch01g04099	9.89698	-0.313246	0.070387	0.157759	9693	0	1235.03	998.311	954.941	948.498	873.606	743.919
SLM2ch01g04101	8.92176	0.218521	0.130516	0.248877	11393	0	427.982	475.435	445.384	502.329	513.777	553.277
SLM2ch01g04102	5.15916	0.350514	0.558167	0.690871	17552	0	32.6081	27.8454	34.4813	19.7604	46.3698	54.9133
SLM2ch01g04103	13.6999	-0.278925	8.40271e-05	0.000680114	2684	1	15548	14079.5	14344.2	11976.9	12168.4	12096.5
SLM2ch01g04104	4.50249	0.201799	0.772792	0.857101	19588	0	14.2661	17.5323	31.6079	15.6003	32.4588	24.8664
SLM2ch01g04105	5.5671	1.32602	0.101963	0.207565	10672	0	28.5321	40.2212	21.0719	13.5203	112.215	99.4655
SLM2ch01g04106	8.86769	-0.347681	0.09395	0.195786	10425	0	598.156	510.5	472.202	357.767	391.361	493.183
SLM2ch01g04108	4.04877	-0.385636	0.615333	0.738611	18099	0	22.4181	11.3444	22.9875	21.8404	10.2013	11.3971
SLM2ch01g04109	11.0416	0.658125	0.036767	0.0960282	8318	0	1241.15	2134.82	1657.98	1513.23	2992.7	3437.78
SLM2ch01g04110	8.45859	0.206428	0.36943	0.520113	15431	0	331.176	282.58	368.758	302.646	423.82	407.187
SLM2ch01g04111	9.17096	-0.300033	0.0640804	0.146913	9476	0	628.726	575.472	714.529	536.65	546.236	475.57
SLM2ch01g04112	9.61242	0.114113	0.562975	0.694563	17607	0	600.194	886.929	770.082	740.494	908.847	793.652
SLM2ch01g04113	3.46484	-0.659931	0.522141	0.660082	17185	0	11.209	10.3131	20.1141	2.08004	13.9109	10.361
SLM2ch01g04115	11.0598	-0.272809	0.00229112	0.0105975	4696	0	2248.94	2393.68	2396.45	1971.88	1846.44	2007.96
SLM2ch01g04116	9.43918	0.722996	0.000401447	0.00252064	3460	1	418.811	660.04	542.123	896.497	847.639	931.453
SLM2ch01g04117	13.1532	0.249766	0.00151166	0.00753401	4359	1	8875.53	8215.44	7971.89	10306.6	9844.3	9649.19
SLM2ch01g04118	9.51522	0.289683	0.0246783	0.0704425	7610	0	698.018	675.51	612.043	849.696	782.721	794.688
SLM2ch01g04119	6.59044	-0.300935	0.312562	0.463541	14649	0	118.205	102.1	100.57	82.1616	96.4491	81.8519
SLM2ch01g04120	12.182	-0.141872	0.179618	0.314136	12422	0	5411.93	4706.91	4523.76	4649.93	4394	4227.29
SLM2ch01g04121	11.2578	0.922386	2.08622e-21	4.35799e-19	104	1	1754.73	1885.24	1696.29	3155.42	3476.8	3481.29
SLM2ch01g04122	11.2184	-0.122832	0.481027	0.624534	16733	0	2727.87	2236.92	2494.15	1785.71	2528.08	2536.37
SLM2ch01g04123	14.4765	0.33374	1.10889e-05	0.000118849	2027	1	20103.9	20766.5	20047	23786.3	26301.9	26684.7
SLM2ch01g04124	5.73297	-0.607787	0.244082	0.390823	13568	0	50.9502	59.8161	86.2033	56.1611	48.2245	24.8664
SLM2ch01g04125	7.31299	0.0117094	0.961732	0.97968	21327	0	151.832	154.697	168.575	132.082	187.334	159.559
SLM2ch01g04126	8.85293	-0.450665	0.0063498	0.0243555	5664	0	571.661	553.815	496.148	404.568	426.602	355.382
SLM2ch01g04127	10.2709	-0.446741	0.00131434	0.00669338	4266	1	1537.68	1374.74	1414.69	1166.9	1087.83	920.056
SLM2ch01g04128	6.49472	0.935396	0.0091506	0.0323194	6151	0	45.8552	72.1919	77.5829	112.322	135.4	126.404
SLM2ch01g04129	7.65375	0.510316	0.13365	0.253298	11463	0	156.927	223.795	125.474	307.846	214.228	198.931
SLM2ch01g04130	7.33804	-0.650144	0.071619	0.159844	9734	0	249.656	217.607	140.799	154.963	93.6669	138.837
SLM2ch01g04131	8.87494	0.408678	0.0279084	0.0775333	7820	0	434.096	390.867	397.493	450.328	604.662	567.782
SLM2ch01g04132	4.94288	0.788633	0.16897	0.300203	12228	0	24.4561	23.7202	22.0297	23.9205	44.515	52.8411
SLM2ch01g04133	10.0879	-0.259727	0.193351	0.331823	12659	0	1303.31	1197.35	1071.79	1239.7	942.233	801.941
SLM2ch01g04134	8.94838	0.136554	0.601434	0.72702	17972	0	432.058	519.782	461.666	437.848	414.546	701.439
SLM2ch01g04135	11.7208	0.53	2.26606e-09	6.93383e-08	710	1	2837.93	2711.32	2877.27	3789.83	4096.3	4281.16
SLM2ch01g04136	12.6846	0.231279	0.148101	0.273063	11783	0	5160.24	6752	6316.78	5869.87	7604.64	7924.09
SLM2ch01g04137	8.69493	0.306875	0.0967683	0.200066	10508	0	340.347	385.711	391.746	399.368	467.407	515.978
SLM2ch01g04138	9.94642	-0.00189861	0.990223	0.996461	21589	0	1024.1	1037.5	900.345	948.498	1011.79	997.764
SLM2ch01g04139	13.925	-0.102054	0.408019	0.558059	15884	0	16258.2	16096.7	15985.9	17612.7	14106.6	13320.1
SLM2ch01g04140	9.56158	-0.309037	0.0315311	0.0850843	8051	0	829.47	892.085	801.69	620.892	755.827	659.995
SLM2ch01g04141	11.385	0.044524	0.616756	0.739477	18119	0	2805.32	2506.09	2588.97	2794.53	2669.97	2683.5
SLM2ch01g04142	8.19418	0.97006	0.0717381	0.159962	9743	0	112.09	341.364	174.322	176.803	457.206	595.757
SLM2ch01g04143	10.0907	0.0962794	0.558995	0.691423	17564	0	1101.54	1012.75	1049.76	912.097	1235.29	1235.03
SLM2ch01g04144	3.98788	0.855561	0.547042	0.681333	17443	0	10.19	17.5323	7.66251	0	19.4753	44.5523
SLM2ch01g04145	6.10653	-0.664644	0.049271	0.12015	8909	0	80.5013	89.7242	90.0345	48.8809	59.3533	55.9494
SLM2ch01g04146	11.6	-0.259769	0.0419516	0.106771	8536	0	3476.84	3192.94	3519.97	2459.65	2861.94	3189.11
SLM2ch01g04149	9.22823	-0.0903827	0.587039	0.714758	17843	0	617.517	679.635	559.363	639.612	586.114	518.05
SLM2ch01g04150	9.26765	0.593973	0.00209972	0.00988436	4615	1	474.856	518.75	511.473	918.337	722.441	630.985
SLM2ch01g04151	9.86965	-0.0807453	0.804598	0.878752	19891	0	1480.61	693.042	712.614	1110.74	804.052	814.374
SLM2ch01g04152	12.7156	-0.313767	0.034708	0.091843	8210	0	7968.61	7104.71	7424.02	7299.9	5623.72	5176.35
SLM2ch01g04153	9.93464	-0.00991905	0.952438	0.974278	21238	0	999.643	1036.47	909.923	849.696	920.903	1155.25
SLM2ch01g04154	8.2935	-0.0602787	0.791455	0.869149	19783	0	258.827	339.302	363.012	330.726	322.733	268.35
SLM2ch01g04155	8.77098	2.32804	6.3674e-05	0.000537627	2573	1	92.7294	279.486	212.635	270.405	1251.98	1414.28
SLM2ch01g04156	9.90796	1.08095	7.14506e-12	3.65239e-10	425	1	569.623	754.921	657.06	1303.14	1368.84	1519.96
SLM2ch01g04157	9.50875	1.29351	0.000155391	0.00114592	2946	1	311.815	655.915	428.143	735.294	1407.79	1278.55
SLM2ch01g04158	6.2366	0.531273	0.122379	0.237577	11190	0	65.2163	58.7848	64.1735	108.162	78.8286	84.9602
SLM2ch01g04159	6.42248	-0.734692	0.147981	0.272864	11782	0	74.3873	133.039	124.516	84.2416	33.3862	81.8519
SLM2ch01g04160	7.49521	0.0289716	0.903373	0.942867	20815	0	202.782	171.198	161.871	193.444	194.753	158.523
SLM2ch01g04161	11.4265	0.283974	0.00618501	0.0238751	5628	0	2489.43	2472.06	2521.92	3285.42	2740.45	3085.5
SLM2ch01g04162	10.2012	0.402387	0.00943674	0.0331415	6186	0	1000.66	1068.44	1002.83	1553.79	1369.76	1136.6
SLM2ch01g04163	8.48154	-0.333143	0.18624	0.322704	12538	0	456.514	375.398	371.632	398.328	312.532	244.519
SLM2ch01g04164	8.32173	0.482872	0.0266152	0.0747917	7731	0	283.283	241.327	287.344	396.247	311.605	426.873
SLM2ch01g04165	9.09084	-0.202361	0.129193	0.247027	11362	0	554.338	580.629	619.706	513.77	503.576	507.689
SLM2ch01g04166	13.0455	0.307869	0.00888989	0.0316611	6100	0	8362.97	7279	7154.87	10541.6	8970.69	8707.38
SLM2ch01g04167	6.08261	2.12807	0.428321	0.576474	16141	0	0	60.8474	36.3969	0	174.35	250.736
SLM2ch01g04168	6.18826	1.63553	0.00704818	0.0264687	5785	0	20.3801	57.7535	45.9751	63.4412	124.271	197.895
SLM2ch01g04169	6.84438	0.653079	0.223842	0.368351	13202	0	63.1783	121.695	90.0345	60.3211	185.479	186.498
SLM2ch01g04170	3.00822	1.96213	0.289999	0.440083	14316	0	12.2281	0	0	9.36018	9.27395	29.0108
SLM2ch01g04171	8.49441	1.47667	0.00101654	0.00540886	4083	1	144.699	282.58	221.255	269.365	671.434	864.107
SLM2ch01g04172	10.0422	1.24798	1.4055e-12	8.18618e-11	373	1	538.034	782.766	731.77	1545.47	1612.74	1716.82
SLM2ch01g04173	9.14372	-0.028666	0.895285	0.936946	20759	0	557.395	462.028	694.415	632.332	474.826	572.963
SLM2ch01g04174	12.3353	-0.42175	0.00182644	0.0088098	4504	1	6561.37	5528.87	5852.24	5180.34	4138.04	4076.02
SLM2ch01g04175	6.50088	-0.944207	0.00209821	0.00987941	4614	1	141.642	115.507	119.727	62.4012	72.3368	61.1299
SLM2ch01g04176	7.8066	-0.135297	0.523164	0.661183	17190	0	227.238	250.609	226.044	229.844	223.502	187.534
SLM2ch01g04177	13.7596	-0.359845	9.22015e-05	0.000733997	2729	1	16312.2	15189.2	15631.5	13416.3	11908.7	11403.3
SLM2ch01g04178	11.2738	-0.272159	0.131376	0.250188	11408	0	2914.35	2531.87	2716.36	2849.65	1905.8	2003.82
SLM2ch01g04179	12.623	-0.406549	0.000358273	0.00230281	3380	1	7415.29	7138.75	7234.37	6250.52	5265.75	4921.47
SLM2ch01g04180	11.9746	0.648313	2.58679e-12	1.44468e-10	389	1	2937.79	3409.52	3296.8	4955.69	4986.6	5173.24
SLM2ch01g04181	2.01651	0.639508	0.776036	0.859165	19623	0	0	2.06263	7.66251	11.4402	3.70958	0
SLM2ch01g04182	15.8708	-0.578337	0.00138208	0.00697454	4305	1	92567.4	62811.1	64280.8	57050.3	46730.5	43332.8
SLM2ch01g04183	10.8865	-0.646991	1.69902e-06	2.34357e-05	1575	1	2429.31	2316.33	2361.01	1763.87	1406.86	1367.65
SLM2ch01g04184	10.789	-0.310711	0.00455969	0.0187086	5294	0	2071.64	1854.3	1985.55	1722.27	1513.51	1530.32
SLM2ch01g04185	10.9443	0.376553	0.000445295	0.00275378	3513	1	1618.18	1827.49	1742.26	2088.36	2263.77	2383.03
SLM2ch01g04186	8.03256	0.81266	0.000214949	0.00149912	3115	1	179.345	222.764	190.605	296.406	373.74	370.924
SLM2ch01g04187	9.67034	0.758664	1.35643e-07	2.58496e-06	1140	1	653.182	673.447	552.659	1114.9	1080.42	984.294
SLM2ch01g04188	11.4834	-0.450707	0.0118657	0.0397507	6485	0	3443.22	3347.64	3250.82	3101.34	2271.19	1974.81
SLM2ch01g04189	12.6293	-0.371475	2.37239e-05	0.00023009	2240	1	7637.44	6815.95	7165.41	5886.51	5529.13	5295.5
SLM2ch01g04190	8.01168	-0.195914	0.452595	0.598674	16424	0	310.796	237.202	280.64	294.326	237.413	191.678
SLM2ch01g04191	9.51419	-0.105717	0.58569	0.713595	17831	0	889.591	699.23	686.753	810.175	705.748	598.865
SLM2ch01g04192	3.16899	1.63227	0.50729	0.647229	17027	0	0	0	15.325	0	27.8219	19.6859
SLM2ch01g04195	4.37414	-0.848025	0.39321	0.543609	15714	0	30.5701	29.9081	22.9875	32.2406	12.0561	2.0722
SLM2ch01g04196	3.18086	-0.468007	0.813945	0.885255	19975	0	22.4181	0	9.57814	16.6403	6.49177	0
SLM2ch01g04198	13.875	-0.20929	0.00244286	0.0111776	4748	0	17060.2	15686.3	15716.8	14242	13855.3	13821.6
SLM2ch01g04199	9.88948	0.162039	0.318325	0.469523	14729	0	901.819	833.301	954.941	1158.58	992.313	858.926
SLM2ch01g04200	4.79019	-1.65924	0.00551132	0.0217539	5504	0	64.1973	40.2212	43.1016	19.7604	17.6205	9.32489
SLM2ch01g04201	10.4125	-0.10506	0.335685	0.487353	14964	0	1371.58	1414.96	1453.96	1257.38	1257.55	1427.74
SLM2ch01g04202	10.9755	-0.0137458	0.915541	0.950045	20936	0	2066.54	1881.11	2121.56	2274.52	1786.16	1950.98
SLM2ch01g04203	5.23597	-0.292335	0.530076	0.666738	17272	0	46.8742	36.0959	42.1438	32.2406	39.878	30.0469
SLM2ch01g04204	10.8171	1.4276	1.36992e-57	3.72019e-54	8	1	1055.69	1144.76	1099.57	2857.97	3038.15	2980.86
SLM2ch01g04205	7.58971	1.16093	7.69984e-06	8.65833e-05	1932	1	140.623	103.131	142.714	318.246	248.542	297.361
SLM2ch01g04206	10.2855	0.00994269	0.924846	0.956365	21009	0	1214.65	1202.51	1314.12	1296.9	1251.06	1209.13
SLM2ch01g04208	2.49718	1.11873	0.574588	0.704255	17725	0	0	0	11.4938	9.36018	8.34656	7.2527
SLM2ch01g04209	8.49983	-0.308528	0.283298	0.432856	14218	0	324.043	449.652	434.848	229.844	335.717	410.295
SLM2ch01g04210	12.6413	-0.17458	0.00966137	0.0337503	6219	0	6745.81	6889.17	6726.73	6120.52	6159.76	5760.71
SLM2ch01g04211	3.19218	0.490712	0.755197	0.845181	19412	0	12.2281	5.15656	5.74688	0	5.56437	26.9386
SLM2ch01g04212	5.89466	-0.710403	0.180272	0.315001	12433	0	102.919	79.4111	45.9751	64.4812	31.5314	43.5162
SLM2ch01g04213	5.17727	0.494666	0.337264	0.488699	14993	0	28.5321	22.6889	40.2282	36.4007	51.0067	41.444
SLM2ch01g04214	6.32422	0.528025	0.187543	0.324418	12559	0	77.4443	55.6909	67.047	66.5613	102.941	119.151
[truncated: 19,726 more rows]

## Sheet: DE_Analysis_5v8
gene_id	BaseMean	Log2FC	P-Value	FDR	Rank	estimatedDEG	WT5DPA_1	WT5DPA_2	WT5DPA_3	WT8DPA_1	WT8DPA_2	WT8DPA_3
SLM2ch01g00027	11.5138	1.29456	1.93076e-22	3.00041e-21	1398	1	1695.88	1922.06	1982.94	3951.08	5206.56	4581.43
SLM2ch01g00028	5.36097	-1.84305	0.055789	0.0960621	12617	0	8.13157	94.9168	130.481	20.1021	11.0621	33.9278
SLM2ch01g00029	12.1274	0.557731	7.5434e-12	5.73208e-11	2859	1	3902.25	3562.77	3598.24	5321.04	5760.89	5202.66
SLM2ch01g00030	4.72893	-1.13245	0.333632	0.428295	16923	0	43.3684	29.6615	44.7637	29.1481	24.5824	0
SLM2ch01g00031	2.30166	-4.15048	0.00905134	0.0196307	10017	0	8.13157	16.102	38.0968	0	0	3.50978
SLM2ch01g00033	8.81149	0.451215	0.00738489	0.0163795	9795	0	404.771	405.091	342.871	472.4	542.043	561.564
SLM2ch01g00034	5.23594	1.07406	0.148771	0.221393	14598	0	50.5964	17.7969	9.52419	60.3064	40.561	63.176
SLM2ch01g00035	9.55467	-0.909975	3.82592e-12	2.98664e-11	2783	1	1068.85	1016.12	1007.66	604.069	497.794	544.015
SLM2ch01g00037	8.01475	-0.467111	0.156198	0.230421	14727	0	239.429	388.989	283.821	191.975	169.619	298.331
SLM2ch01g00038	9.04426	-1.34337	3.77564e-13	3.20539e-12	2559	1	929.709	785.606	807.652	307.563	291.302	395.435
SLM2ch01g00039	8.05793	1.037	9.86256e-07	4.36917e-06	4904	1	195.158	176.274	186.674	437.222	319.572	388.415
SLM2ch01g00040	4.17739	-1.11677	0.388541	0.483867	17445	0	37.0438	30.509	12.3815	0	12.2912	24.5684
SLM2ch01g00041	5.69039	1.122	0.359747	0.454918	17180	0	0	28.814	76.1935	62.3166	74.9764	91.2542
SLM2ch01g00042	12.1879	1.33989	1.94192e-11	1.4248e-10	2961	1	3947.42	2456.82	2393.43	6739.24	8034.77	7495.71
SLM2ch01g00044	5.69566	-1.5096	0.00273151	0.00671746	8834	1	93.0613	86.4421	82.8605	22.1124	20.8951	49.1369
SLM2ch01g00045	12.1964	-0.680632	4.44255e-17	5.02679e-16	1920	1	6433.88	5756.03	5636.42	3737.99	3723.01	3660.7
SLM2ch01g00046	10.1277	-0.507265	0.00352406	0.00844196	9069	1	1622.7	1257.65	1121	875.448	995.588	944.129
SLM2ch01g00047	3.54065	-0.464332	0.746325	0.810007	20017	0	22.5877	5.08483	13.3339	0	9.83297	19.8887
SLM2ch01g00048	11.5852	0.416335	1.69731e-08	9.31165e-08	3960	1	2642.76	2702.59	2633.44	3385.2	3543.56	3719.19
SLM2ch01g00049	11.4575	0.96985	1.23982e-21	1.83598e-20	1467	1	2237.08	1886.47	1904.84	4087.77	3848.38	3871.28
SLM2ch01g00050	7.82518	1.18918	1.71484e-06	7.38011e-06	5048	1	140.947	168.647	140.958	369.879	388.402	269.083
SLM2ch01g00051	7.71246	1.02123	1.66424e-07	8.15417e-07	4434	1	144.561	154.24	142.863	301.532	279.011	315.88
SLM2ch01g00052	6.59344	1.97592	0.00933558	0.0201766	10052	0	6.32455	48.3059	91.4322	191.975	170.848	211.756
SLM2ch01g00053	4.60846	-1.61708	0.240147	0.329042	15855	0	11.7456	21.1868	95.2419	11.0562	30.728	0
SLM2ch01g00054	10.344	0.482628	0.00296141	0.00722233	8908	1	1313.7	998.321	986.706	1523.74	1685.13	1400.4
SLM2ch01g00055	4.1872	0.131313	0.842355	0.886235	20648	0	18.9737	16.102	17.1435	14.0715	20.8951	22.2286
SLM2ch01g00056	11.697	-0.366435	1.28901e-06	5.63683e-06	4968	1	3585.12	3844.98	3879.2	3000.25	2962.18	2810.16
SLM2ch01g00057	10.2528	0.0301897	0.857652	0.898696	20732	0	1399.53	1185.61	1037.18	1134.77	1402.43	1161.74
SLM2ch01g00058	2.90994	-2.53698	0.287544	0.380328	16425	0	0	30.509	23.8105	0	0	9.3594
SLM2ch01g00059	-2.65448	-5.69564	0.0165059	0.0333666	10747	0	0	25.4241	26.6677	0	0	0
SLM2ch01g00060	-2.65448	-5.52121	0.0227626	0.0442759	11169	0	0	19.4918	26.6677	0	0	0
SLM2ch01g00061	9.1593	1.58814	1.76156e-11	1.29817e-10	2948	1	435.491	288.988	264.773	965.908	891.113	1117.28
SLM2ch01g00062	8.88053	0.520349	0.00278026	0.00681806	8859	1	327.973	421.193	431.446	564.87	572.771	555.714
SLM2ch01g00063	7.83417	2.02721	4.51342e-15	4.48145e-14	2188	1	138.237	100.849	100.004	403.048	556.792	422.343
SLM2ch01g00064	7.48059	0.0608843	0.831952	0.878419	20575	0	159.017	177.969	187.627	137.7	195.43	214.096
SLM2ch01g00065	10.4959	1.28004	9.66009e-10	6.05672e-09	3465	1	1199.86	761.877	818.128	1924.78	2551.66	2274.33
SLM2ch01g00066	9.07501	1.60314	0.000401205	0.00117043	7447	1	116.552	351.701	460.018	667.391	1143.08	1009.65
SLM2ch01g00067	9.92238	0.273354	0.0544654	0.0940588	12580	0	1010.12	810.183	827.652	1003.1	1071.79	1125.47
SLM2ch01g00068	14.2912	-0.370479	5.60712e-06	2.23718e-05	5445	1	24120.9	22388.5	21875.2	18925.2	16392.8	17579.3
SLM2ch01g00069	9.48486	0.542032	0.00650889	0.0146292	9666	0	727.324	586.45	467.638	805.091	896.03	892.653
SLM2ch01g00070	6.97624	-0.885054	0.000547833	0.00155842	7637	1	183.412	158.477	171.435	86.4392	89.7259	101.783
SLM2ch01g00071	9.43841	-1.81777	4.71977e-20	6.38462e-19	1606	1	1457.36	1390.7	1060.04	311.583	369.966	427.023
SLM2ch01g00072	9.93649	0.0637289	0.683716	0.756763	19628	0	1095.05	966.117	814.318	1035.26	921.841	1048.25
SLM2ch01g00073	9.88122	-0.0111561	0.9281	0.95174	21185	0	1012.83	994.931	832.414	902.586	958.715	956.999
SLM2ch01g00074	-2.65448	-4.81552	0.0737222	0.121972	13131	0	5.42104	22.8817	0	0	0	0
SLM2ch01g00075	6.00157	-3.60017	2.52548e-05	9.05529e-05	6059	1	30.7193	288.14	350.49	7.03575	28.2698	19.8887
SLM2ch01g00076	9.3991	-0.00529821	0.986144	0.994383	21545	0	381.28	766.962	880.988	625.177	747.306	649.308
SLM2ch01g00077	5.70183	0.0482941	0.927995	0.951695	21184	0	26.2017	48.3059	79.0508	60.3064	52.8522	45.6271
SLM2ch01g00078	9.49484	0.151416	0.36658	0.461759	17247	0	744.49	586.45	722.886	723.677	855.469	701.955
SLM2ch01g00080	11.146	-1.2736	3.53565e-24	6.00563e-23	1279	1	3140.59	3838.2	3591.57	1318.7	1602.77	1450.71
SLM2ch01g00081	12.2752	-0.641422	8.62095e-21	1.22322e-19	1531	1	5887.25	6441.63	6243.11	4064.65	3924.58	3916.91
SLM2ch01g00082	7.72968	-0.955676	0.000501182	0.00143568	7584	1	240.333	301.7	344.776	141.72	186.826	128.692
SLM2ch01g00083	8.96746	-0.0275723	0.884453	0.919146	20905	0	561.078	424.583	530.498	538.737	459.691	489.029
SLM2ch01g00084	10.0425	0.373427	0.00526571	0.012094	9459	0	890.858	943.236	945.752	1326.74	1044.75	1229.59
SLM2ch01g00085	3.95139	-0.166812	0.825297	0.873319	20530	0	12.6491	12.7121	23.8105	9.04597	17.2077	17.5489
SLM2ch01g00086	13.4521	0.720432	2.52232e-20	3.466e-19	1581	1	8271.61	8780.65	9140.37	15383.2	13744	14029.7
SLM2ch01g00087	5.29104	-0.142825	0.797449	0.852042	20333	0	43.3684	45.7635	34.2871	19.097	54.0813	38.6075
SLM2ch01g00088	9.10693	-0.491636	0.00109334	0.00293533	8092	1	675.824	685.604	600.024	421.14	471.983	501.898
SLM2ch01g00090	6.2259	-0.483775	0.304082	0.397963	16600	0	128.298	83.8997	53.3355	68.3473	70.0599	51.4767
SLM2ch01g00091	7.48384	-0.153241	0.538783	0.62819	18633	0	221.359	160.172	184.769	180.919	161.015	167.299
SLM2ch01g00092	2.63007	-1.97224	0.272445	0.364052	16258	0	2.71052	1.69494	32.3823	7.03575	0	2.33985
SLM2ch01g00093	11.5524	0.926868	1.02968e-18	1.28268e-17	1744	1	2378.94	2225.46	1930.55	3997.31	4218.34	4208.22
SLM2ch01g00094	9.40111	0.147254	0.296795	0.390095	16529	0	624.324	583.06	720.029	727.698	716.578	690.256
SLM2ch01g00095	5.74029	-3.75051	0.0464573	0.0818759	12327	0	0	263.564	324.775	17.0868	18.4368	8.18948
SLM2ch01g00096	4.71682	-3.7617	0.00837007	0.0183011	9936	0	1.80701	152.545	136.196	12.0613	0	9.3594
SLM2ch01g00097	6.2221	-0.860601	0.133505	0.202077	14353	0	68.6666	86.4421	146.673	25.1277	62.6852	78.385
SLM2ch01g00098	9.47794	1.07035	2.66127e-13	2.28613e-12	2529	1	556.561	487.296	432.398	989.026	1054.59	1056.44
SLM2ch01g00099	10.7096	0.0861701	0.511513	0.602473	18445	0	1877.49	1496.63	1501.97	1789.09	1752.73	1634.39
SLM2ch01g00100	12.2451	0.00789824	0.934521	0.956446	21227	0	4786.78	4597.53	5139.25	5306.97	4399.03	4897.31
SLM2ch01g00101	10.3715	0.246756	0.146369	0.218412	14559	0	969.464	1294.09	1384.82	1383.03	1579.42	1366.47
SLM2ch01g00102	7.60753	0.424277	0.157432	0.231941	14746	0	136.43	161.02	207.627	202.027	282.698	193.038
SLM2ch01g00104	8.11495	-3.77364	0.00271253	0.00667683	8826	1	27.1052	1400.02	1648.64	76.3882	71.289	77.2151
SLM2ch01g00106	4.7194	-1.25066	0.0420675	0.0751947	12154	0	39.7543	36.4413	45.7161	26.1328	11.0621	14.0391
SLM2ch01g00107	9.07807	0.472837	0.00416052	0.00980871	9215	1	446.333	427.126	502.877	721.667	603.499	584.963
SLM2ch01g00108	9.68569	0.61404	6.15088e-05	0.000207625	6436	1	619.806	630.519	746.697	938.77	1145.54	972.208
SLM2ch01g00109	9.15027	0.99326	4.8812e-13	4.10228e-12	2585	1	416.517	383.057	408.588	830.219	731.327	843.516
SLM2ch01g00110	8.69279	-0.309609	0.150169	0.223118	14622	0	506.868	493.228	381.92	307.563	394.548	412.984
SLM2ch01g00111	4.16472	0.484409	0.653087	0.730528	19422	0	29.8157	11.8646	3.80968	43.2196	11.0621	9.3594
SLM2ch01g00112	10.2702	0.364864	0.0058908	0.0133896	9558	0	1156.49	965.27	1142.9	1325.74	1537.63	1340.73
SLM2ch01g00113	11.1039	-0.102082	0.419676	0.515111	17700	0	2039.22	2358.51	2442.96	2299.69	2186.61	1887.09
SLM2ch01g00114	8.64831	-0.0112153	0.957114	0.972923	21372	0	369.535	401.701	437.16	437.222	344.154	417.663
SLM2ch01g00115	8.44618	0.248557	0.188743	0.269297	15226	0	374.052	290.683	295.25	368.874	377.34	394.265
SLM2ch01g00116	10.1436	0.502696	0.033029	0.0611048	11743	0	645.104	1007.64	1198.14	1216.18	1411.03	1412.1
SLM2ch01g00117	8.91987	-0.194312	0.191891	0.272918	15275	0	537.587	504.245	512.402	498.533	436.338	423.513
SLM2ch01g00118	9.55825	-0.555145	2.78194e-05	9.90133e-05	6104	1	960.428	829.674	951.467	634.223	650.205	581.453
SLM2ch01g00119	8.80525	-0.324506	0.0449303	0.0795916	12264	0	447.236	521.195	533.355	424.155	401.923	373.206
SLM2ch01g00120	10.2781	-0.266265	0.00830395	0.0181748	9926	0	1345.32	1324.6	1415.29	1139.79	1193.48	1063.46
SLM2ch01g00122	2.54957	1.05632	0.495477	0.586863	18342	0	0	9.32218	2.85726	5.02554	8.60385	11.6993
SLM2ch01g00124	8.26403	0.357937	0.0937285	0.149658	13606	0	302.675	295.767	216.199	355.808	346.612	341.618
SLM2ch01g00125	9.03021	-0.640373	0.0441602	0.0784063	12236	0	365.017	777.979	815.271	428.176	433.88	394.265
SLM2ch01g00126	11.7408	0.184987	0.0384372	0.0696105	11996	0	3460.43	3087.34	3082.03	3556.07	3853.3	3537.85
SLM2ch01g00127	13.0133	0.382525	1.59701e-07	7.83891e-07	4426	1	7719.57	7146.73	6858.37	9712.35	9172.93	9435.45
SLM2ch01g00128	8.8392	1.03337	0.00475427	0.0110266	9367	0	180.701	279.666	500.02	596.029	625.623	744.072
SLM2ch01g00129	6.36102	-0.441328	0.394061	0.489311	17496	0	44.2719	98.3067	144.768	71.3626	70.0599	70.1955
SLM2ch01g00130	9.77983	0.0668667	0.555202	0.642882	18762	0	875.499	882.218	819.081	865.397	955.027	878.614
SLM2ch01g00131	12.5861	0.706817	6.23733e-18	7.42906e-17	1824	1	4898.82	4743.3	4796.38	8564.52	7458.31	7543.68
SLM2ch01g00132	9.3798	0.975789	1.97116e-09	1.19652e-08	3579	1	491.508	536.449	397.159	969.928	939.049	893.823
SLM2ch01g00133	8.20865	0.166836	0.401085	0.496415	17553	0	301.771	287.293	248.581	290.476	351.529	298.331
SLM2ch01g00134	11.6573	0.0395567	0.768657	0.82845	20157	0	3752.27	2995.81	2809.64	3396.26	3051.91	3375.23
SLM2ch01g00135	7.10164	0.431379	0.35268	0.447702	17114	0	63.2455	122.036	169.531	167.853	109.392	201.227
SLM2ch01g00136	8.61527	-0.210861	0.313264	0.407622	16696	0	449.043	373.735	442.875	337.716	317.113	438.722
SLM2ch01g00137	11.2595	-0.161447	0.0713005	0.118598	13061	0	2773.77	2512.75	2491.53	2430.35	2261.58	2262.63
SLM2ch01g00138	7.37187	0.0896054	0.88199	0.917376	20887	0	55.114	223.732	202.865	94.4801	251.97	166.129
SLM2ch01g00139	4.67079	-0.357156	0.534814	0.624467	18606	0	33.4298	33.0514	20.0008	22.1124	19.6659	25.7384
SLM2ch01g00141	12.3117	0.60865	8.00667e-09	4.56189e-08	3813	1	3687.21	4023.79	4640.19	6437.71	6081.69	6314.09
SLM2ch01g00142	6.06327	-5.2644	0.0515291	0.0895647	12499	0	0	570.348	673.36	0	15.9786	16.379
SLM2ch01g00143	-2.65448	-9.04021	0.0127837	0.0266505	10421	0	0	241.529	287.631	0	0	0
SLM2ch01g00145	10.8459	1.13342	0.00018451	0.000571986	7008	1	657.753	1365.28	1704.83	2465.53	2717.59	2995.01
SLM2ch01g00146	11.0508	-0.060957	0.82946	0.876375	20562	0	1214.31	2432.24	2853.45	1867.49	2278.79	2084.81
SLM2ch01g00147	13.6968	-0.0365817	0.648041	0.725766	19398	0	14690.1	13121.4	12531.9	13256.4	13152.8	12924.2
SLM2ch01g00148	14.8399	0.283177	4.41854e-08	2.31531e-07	4146	1	27586.8	25969.9	26200.1	32971.5	32056.7	32025.5
SLM2ch01g00149	7.3157	-0.112801	0.646964	0.72484	19390	0	184.316	166.952	145.72	156.797	165.931	136.881
SLM2ch01g00150	9.16707	-4.5906	1.43641e-148	4.52262e-146	69	1	3239.07	2759.37	2466.77	132.674	119.225	99.4436
SLM2ch01g00151	14.4446	-0.493616	3.20215e-08	1.70132e-07	4089	1	28446.9	27076.7	23848.6	19455.9	17771.9	19145.8
SLM2ch01g00152	13.5982	0.236628	0.0270829	0.0514764	11430	0	10871.9	11568.8	11833.8	15292.7	11963	13127.7
SLM2ch01g00153	-2.65448	-6.47429	0.00335047	0.00807152	9018	1	0	47.4584	41.9064	0	0	0
SLM2ch01g00154	11.2868	1.66509	4.85513e-44	1.96055e-42	538	1	1188.11	1503.41	1517.2	4405.39	4474	4467.94
SLM2ch01g00156	7.51209	0.735022	0.00817005	0.017907	9912	0	106.614	171.189	146.673	257.307	217.554	231.645
SLM2ch01g00157	8.7267	-0.423882	0.0368417	0.0671993	11910	0	500.543	538.144	433.351	298.517	406.839	391.925
SLM2ch01g00158	10.6892	-0.0794991	0.402098	0.497385	17563	0	1697.69	1641.55	1752.45	1700.64	1510.59	1607.48
SLM2ch01g00159	8.00782	-0.228951	0.567396	0.654387	18837	0	147.272	376.277	312.394	179.914	288.844	244.514
SLM2ch01g00161	11.7872	2.52554	5.64696e-07	2.58438e-06	4747	1	610.771	1722.91	2084.85	7591.58	9211.04	8638.73
SLM2ch01g00162	-2.65448	-7.19819	0.000579176	0.00164028	7671	1	0	77.1199	70.479	0	0	0
SLM2ch01g00163	10.6191	-2.05492	0.0106103	0.0226034	10198	0	604.446	4107.69	4905.91	670.407	958.715	685.576
SLM2ch01g00172	1.70189	-1.55301	0.474888	0.567457	18181	0	9.93858	6.77977	0	2.01021	3.68736	0
SLM2ch01g00173	10.381	0.396807	6.60692e-06	2.60879e-05	5502	1	1193.53	1142.39	1150.52	1581.03	1484.78	1524.41
SLM2ch01g00175	6.16594	-2.47102	3.93657e-12	3.0686e-11	2787	1	196.965	163.562	146.673	36.1839	30.728	24.5684
SLM2ch01g00176	5.36451	-1.68471	0.000348603	0.00102788	7368	1	67.7631	72.8825	80.9556	17.0868	31.9572	19.8887
SLM2ch01g00177	7.50544	0.970602	0.000275595	0.000827574	7234	1	151.789	134.748	102.861	290.476	242.137	230.475
SLM2ch01g00178	8.11845	-0.477919	0.0287777	0.0542045	11534	0	363.21	340.683	280.011	253.287	202.805	250.364
SLM2ch01g00179	7.44154	-1.10568	0.00680384	0.0152228	9710	0	140.044	283.055	341.919	93.475	120.454	141.561
SLM2ch01g00180	11.0811	-0.0152224	0.911297	0.939547	21071	0	2468.38	2103.42	1961.98	2258.48	1912.51	2294.22
SLM2ch01g00181	11.0608	-1.68506	7.40135e-17	8.25009e-16	1949	1	4945.8	3460.23	3085.84	1027.22	1354.49	1192.15
SLM2ch01g00182	4.07042	-0.790648	0.545552	0.634339	18683	0	30.7193	12.7121	22.8581	10.0511	28.2698	0
SLM2ch01g00183	4.28484	-0.523281	0.599348	0.682431	19080	0	3.61403	32.2039	34.2871	9.04597	23.3533	16.379
SLM2ch01g00184	7.57671	1.00615	0.000227877	0.000695019	7123	1	128.298	133.9	141.91	206.047	331.863	273.762
SLM2ch01g00185	3.04981	-1.04135	0.474756	0.567363	18179	0	4.51754	10.1697	20.9532	5.02554	12.2912	0
SLM2ch01g00188	5.16841	0.85757	0.487312	0.579213	18278	0	0	37.2887	42.8589	34.1736	46.7066	64.3459
SLM2ch01g00189	11.7549	-0.00335037	0.979536	0.989695	21502	0	4007.96	3310.22	3062.03	3493.75	3198.17	3664.21
SLM2ch01g00190	9.76858	0.619799	2.65238e-06	1.10963e-05	5193	1	671.306	780.521	659.074	1156.88	1038.61	1048.25
SLM2ch01g00191	13.8943	1.96707	1.79799e-213	1.34695e-210	29	1	7840.64	7690.8	7569.83	28507.9	31560.2	30251.9
SLM2ch01g00192	11.0056	0.577728	1.07286e-08	6.01322e-08	3876	1	1542.29	1686.47	1820.07	2415.27	2512.32	2607.76
SLM2ch01g00193	-2.65448	-3.66078	0.267764	0.359151	16194.5	0	0	12.7121	0	0	0	0
SLM2ch01g00194	7.51602	-0.738998	0.00562387	0.0128501	9508	0	265.631	261.869	181.912	147.751	146.265	131.032
SLM2ch01g00195	8.96822	0.693965	7.49166e-05	0.000248939	6538	1	377.666	447.465	356.205	612.11	711.661	587.302
SLM2ch01g00196	10.0796	0.723044	1.43675e-06	6.24893e-06	4995	1	886.341	836.454	803.842	1236.28	1631.04	1303.3
SLM2ch01g00197	12.4028	0.149256	0.0646788	0.109129	12876	0	5558.38	5069.57	4798.29	5698.96	5651.5	5757.2
SLM2ch01g00198	12.8998	1.0103	5.6839e-14	5.18399e-13	2382	1	6363.4	4947.54	4843.05	11910.5	9904.26	10724.7
SLM2ch01g00199	13.7656	0.987262	2.30712e-80	2.2376e-78	224	1	10234.9	9600.16	9838.49	19602.6	19748.3	19474.6
SLM2ch01g00201	7.29112	-1.00665	0.000514122	0.00147003	7598	1	206.903	245.767	213.342	114.582	82.3511	134.541
SLM2ch01g00202	7.76389	0.471104	0.0481555	0.0844509	12388	0	223.166	167.799	162.864	278.415	248.283	241.005
SLM2ch01g00203	10.5328	0.669426	5.3852e-05	0.000183404	6379	1	914.35	1283.92	1325.77	1855.43	1889.16	1860.18
SLM2ch01g00204	11.8574	0.907368	1.08456e-07	5.43655e-07	4334	1	3358.34	2516.14	2253.42	4508.91	5674.85	5061.1
SLM2ch01g00205	12.1104	0.176135	0.0471173	0.0829114	12346	0	4559.1	4060.24	3860.16	4752.15	4666.97	4680.87
SLM2ch01g00206	10.5475	-0.366009	3.31004e-05	0.000116473	6174	1	1788.94	1649.18	1659.11	1331.77	1318.85	1304.47
SLM2ch01g00207	11.6763	1.0223	1.85128e-38	6.09381e-37	660	1	2395.2	2289.02	2204.85	4688.83	4435.9	4868.06
SLM2ch01g00208	10.3051	0.158592	0.37696	0.47256	17330	0	1432.96	1165.27	994.326	1321.72	1501.99	1186.3
SLM2ch01g00210	11.3753	-0.0985011	0.490999	0.582671	18307	0	2900.26	2616.99	2728.68	2091.63	2897.04	2713.06
SLM2ch01g00211	9.93741	-0.0182263	0.922483	0.947517	21151	0	926.095	986.457	1047.66	740.764	1173.81	1008.48
SLM2ch01g00212	11.0778	0.425605	0.0501227	0.0874772	12448	0	2423.21	1697.49	1474.34	2073.54	2940.06	2501.3
SLM2ch01g00213	12.8192	-0.80564	2.28306e-09	1.37471e-08	3608	1	10874.6	9045.06	8744.16	4703.9	6152.98	5541.93
SLM2ch01g00214	3.93208	-0.982636	0.256458	0.346641	16073	0	23.4912	31.3564	9.52419	10.0511	6.14561	16.379
SLM2ch01g00215	8.68499	-0.261247	0.150337	0.223306	14626	0	392.122	488.143	471.448	364.854	416.672	346.298
SLM2ch01g00216	13.0612	0.815907	1.20968e-09	7.52153e-09	3494	1	7677.1	6186.54	5462.12	11820.1	10725.3	11475.8
SLM2ch01g00217	-2.65448	-7.29314	0.0411468	0.0738406	12106	0	0	65.2553	92.3847	0	0	0
SLM2ch01g00218	-2.65448	-2.72967	0.386491	0.481838	17424	0	0	0	6.66693	0	0	0
SLM2ch01g00219	11.0291	0.504197	0.000919319	0.00250278	7980	1	1400.44	1887.32	1976.27	2602.22	2391.87	2472.05
SLM2ch01g00220	13.7633	1.12505	7.40587e-21	1.05573e-19	1524	1	10794.2	8976.42	8474.63	22483.2	18681.4	20440.9
SLM2ch01g00221	10.2203	-0.0652954	0.625494	0.705401	19264	0	1331.77	1266.97	1061.95	1167.93	1098.83	1231.93
SLM2ch01g00222	9.09626	-0.795406	0.00759978	0.0167995	9828	0	446.333	749.165	967.658	404.053	460.921	381.396
SLM2ch01g00223	9.34986	-0.0554231	0.707693	0.777164	19783	0	740.876	589.84	664.789	614.121	642.831	663.347
SLM2ch01g00225	5.43373	0.0645706	0.887479	0.921318	20927	0	29.8157	47.4584	49.5258	52.2656	40.561	39.7775
SLM2ch01g00226	7.58138	-1.34577	0.00963549	0.0207505	10088	0	148.175	390.684	377.158	151.771	56.5396	152.09
SLM2ch01g00227	7.53514	0.164952	0.565303	0.652423	18824	0	225.877	164.409	135.244	188.96	196.659	203.567
SLM2ch01g00228	9.56433	-0.392512	0.0074135	0.0164362	9799	0	913.446	883.065	805.747	668.396	732.556	581.453
SLM2ch01g00229	8.80253	-1.74715	7.98471e-27	1.54744e-25	1121	1	895.376	801.708	757.173	269.369	234.762	226.965
SLM2ch01g00230	2.22087	-0.372548	0.860354	0.900346	20760	0	7.22806	6.77977	1.90484	0	12.2912	0
SLM2ch01g00232	12.4773	1.02521	6.48111e-18	7.71096e-17	1826	1	4634.99	3756.84	3599.19	8634.88	7809.84	7960.17
SLM2ch01g00233	9.07162	0.255067	0.176101	0.254392	15039	0	433.684	476.279	567.642	548.789	538.355	676.217
SLM2ch01g00234	4.879	-0.546966	0.377126	0.472713	17332	0	45.1754	41.5261	20.0008	18.0919	23.3533	31.588
SLM2ch01g00235	9.99746	0.0297585	0.879358	0.915251	20873	0	1275.75	959.338	800.032	1014.15	1032.46	1051.76
SLM2ch01g00236	8.4698	-1.47546	3.53281e-13	3.00393e-12	2555	1	699.315	500.008	574.309	207.052	223.7	207.077
SLM2ch01g00237	2.75211	-1.45419	0.464013	0.557282	18089	0	0	14.407	19.0484	4.02043	0	8.18948
SLM2ch01g00238	6.58816	-0.486294	0.217262	0.303031	15576	0	153.596	81.3572	106.671	95.4852	68.8308	79.5549
SLM2ch01g00239	10.9197	1.07276	6.39626e-29	1.35967e-27	1022	1	1373.33	1382.23	1251.48	2628.36	2861.39	2938.85
SLM2ch01g00240	7.33203	-0.98214	0.000883719	0.00241373	7954	1	243.044	222.037	214.294	150.766	99.5588	93.594
SLM2ch01g00241	9.36803	-0.534594	0.0035452	0.00848887	9073	1	898.99	752.555	734.315	491.497	503.94	651.648
SLM2ch01g00242	10.4371	0.611435	1.42947e-05	5.34331e-05	5812	1	1292.02	1118.66	954.324	1678.53	1737.98	1724.47
SLM2ch01g00243	8.60047	0.0961565	0.684308	0.757302	19631	0	445.429	393.227	287.631	459.334	374.882	369.696
SLM2ch01g00244	9.15569	0.828374	5.88422e-05	0.000199275	6415	1	342.429	487.296	454.304	687.493	880.051	712.484
SLM2ch01g00245	5.31261	-1.61867	0.0144618	0.0296903	10582	0	26.2017	77.9674	104.766	21.1073	27.0407	19.8887
SLM2ch01g00246	4.75475	-2.47921	0.00727524	0.016161	9780	0	12.6491	72.8825	105.719	7.03575	7.37473	19.8887
SLM2ch01g00247	5.84971	-0.779962	0.0656874	0.110624	12900	0	98.4823	64.4078	63.8121	36.1839	46.7066	49.1369
SLM2ch01g00248	4.29764	-0.893472	1	1	21673	0	80.4122	0	0	0	0	43.2872
SLM2ch01g00249	9.42058	0.21666	0.150281	0.223264	14623	0	611.675	598.315	697.171	747.8	658.809	809.588
SLM2ch01g00250	8.50425	-0.680838	2.22956e-05	8.07555e-05	5998	1	485.184	433.058	460.971	304.547	269.178	286.632
SLM2ch01g00251	12.0215	0.371805	2.46194e-07	1.18383e-06	4518	1	3583.31	3660.23	3721.1	4918.99	4461.71	4807.22
SLM2ch01g00252	6.60544	-2.24265	2.65394e-14	2.48093e-13	2324	1	242.14	207.63	185.722	44.2247	47.9357	42.1173
SLM2ch01g00253	8.85053	-0.303051	0.0667056	0.112087	12929	0	466.21	488.143	583.833	427.171	401.923	417.663
SLM2ch01g00254	9.2635	-1.36601	2.66834e-08	1.42782e-07	4060	1	783.341	1064.42	1112.43	278.415	428.963	441.062
SLM2ch01g00255	3.09186	-1.63262	0.274885	0.366756	16283	0	10.8421	16.102	18.096	1.00511	13.5203	0
SLM2ch01g00256	9.04596	-0.0590358	0.643203	0.721464	19368	0	535.78	539.839	542.879	516.625	543.272	493.708
SLM2ch01g00257	12.0655	1.13525	3.78089e-28	7.79316e-27	1054	1	2884	2970.39	2822.02	7141.29	5785.47	6131.58
SLM2ch01g00258	7.75633	-0.0408821	0.893327	0.9258	20963	0	170.763	234.75	252.391	221.124	161.015	257.384
SLM2ch01g00259	10.1286	-0.179996	0.112881	0.175544	13970	0	1217.93	1219.51	1137.19	968.923	1138.17	1048.25
SLM2ch01g00261	5.00566	-1.46058	0.00514023	0.0118321	9438	0	69.5701	47.4584	42.8589	16.0817	22.1242	19.8887
SLM2ch01g00262	10.4265	-0.333987	0.00360086	0.00861074	9085	1	1646.19	1604.26	1384.82	1278.5	1200.85	1198
SLM2ch01g00263	4.10388	-3.31015	0.0250661	0.0481358	11313	0	78.6051	38.1362	45.7161	0	0	16.379
SLM2ch01g00264	4.91049	-4.05734	0.00271411	0.00667921	8828	1	67.7631	150.85	149.53	22.1124	0	0
SLM2ch01g00265	10.8088	-0.334361	0.00138677	0.00364036	8276	1	2109.69	2042.41	1890.55	1726.77	1568.36	1497.5
SLM2ch01g00266	12.4645	1.09174	3.7919e-47	1.66087e-45	496	1	3708.9	3819.55	4085.88	8644.93	7895.88	8212.87
SLM2ch01g00267	9.58138	0.0374393	0.75694	0.818828	20083	0	714.674	772.046	781.936	768.907	823.511	735.883
SLM2ch01g00268	9.97406	-0.476268	0.000375494	0.00110283	7397	1	1141.13	1189	1228.62	970.934	794.012	793.209
SLM2ch01g00270	4.81028	0.56502	0.354331	0.449366	17130	0	18.0701	17.7969	33.3347	37.189	41.7901	23.3985
SLM2ch01g00272	10.1348	0.150853	0.282363	0.374844	16365	0	926.095	1149.17	1125.76	1285.53	1162.75	1105.58
SLM2ch01g00273	10.4157	0.459633	0.0195019	0.0386709	10956	0	887.244	1403.41	1203.86	1757.93	1409.8	1637.9
SLM2ch01g00274	14.7589	0.430644	1.38767e-09	8.5621e-09	3521	1	24840.1	23554.6	23248.6	34483.2	31248	30832.2
SLM2ch01g00275	12.9093	-0.288332	0.000433748	0.0012576	7493	1	9251.01	8178.1	8075.56	7117.16	6720.84	7046.46
SLM2ch01g00276	8.95873	-1.30128	6.77288e-18	8.04928e-17	1828	1	848.394	756.792	738.125	338.721	320.801	291.311
SLM2ch01g00277	11.886	-0.165337	0.0151337	0.030912	10636	0	4087.47	3936.5	4000.16	3731.96	3520.2	3470
SLM2ch01g00278	9.5821	1.06608	9.19514e-14	8.23431e-13	2426	1	510.482	495.771	582.881	1229.25	1050.9	1047.08
SLM2ch01g00279	10.695	-0.0681631	0.507283	0.598459	18415	0	1810.63	1712.74	1568.63	1701.65	1580.65	1574.72
SLM2ch01g00280	9.44254	-1.43306	6.40069e-10	4.07547e-09	3412	1	814.964	1232.22	1382.91	427.171	381.028	462.12
SLM2ch01g00281	7.67735	-0.839283	0.0051643	0.0118813	9442	0	346.947	252.546	221.914	182.93	122.912	153.26
SLM2ch01g00282	9.57797	1.85502	3.14174e-20	4.29272e-19	1590	1	479.762	407.634	318.108	1249.35	1644.56	1467.09
SLM2ch01g00284	4.72059	-4.08061	0.102822	0.162163	13775	0	0	149.155	176.198	4.02043	0	15.209
SLM2ch01g00285	8.93206	0.749905	0.000410657	0.00119447	7469	1	333.394	343.226	453.352	539.743	726.411	634.099
SLM2ch01g00286	7.21868	0.0569229	0.817999	0.867557	20484	0	133.719	149.155	155.244	145.741	169.619	140.391
SLM2ch01g00287	10.4729	0.285096	0.00826689	0.0181046	9920	0	1411.28	1186.46	1264.81	1575	1546.23	1585.25
SLM2ch01g00288	10.1922	0.400566	0.00167979	0.00432745	8433	1	1083.31	1083.92	887.655	1396.09	1323.76	1312.66
SLM2ch01g00289	9.32772	0.261771	0.0829784	0.135014	13352	0	561.078	658.485	540.974	664.376	688.308	758.111
SLM2ch01g00290	5.53096	-0.921291	0.0900707	0.144669	13526	0	75.8946	63.5603	51.4306	21.1073	27.0407	52.6466
SLM2ch01g00291	12.3172	0.138386	0.265961	0.357351	16169	0	5688.48	4700.08	4203.98	5416.52	5342.99	5302.1
SLM2ch01g00292	9.46355	0.592792	0.00277169	0.00680088	8854	1	691.183	529.67	503.83	727.698	930.445	942.96
SLM2ch01g00293	10.1145	0.467399	0.000143013	0.000452578	6865	1	918.867	870.353	1039.09	1222.21	1331.14	1357.11
SLM2ch01g00294	12.8602	0.033679	0.704532	0.774514	19762	0	8006.88	7266.22	6773.61	7179.48	7674.63	7713.32
SLM2ch01g00295	1.32117	-2.04708	0.587096	0.67151	18994	0	0	0	15.2387	0	3.68736	0
SLM2ch01g00296	3.97022	-2.1447	0.0494072	0.0864089	12422	0	11.7456	34.7463	52.3831	1.00511	6.14561	15.209
SLM2ch01g00297	7.23889	-3.2566	3.45969e-32	8.61946e-31	872	1	373.149	506.788	520.973	46.2349	43.0193	57.3263
SLM2ch01g00298	3.9902	-1.50039	0.0378278	0.0687123	11959	0	26.2017	17.7969	36.1919	8.04086	8.60385	11.6993
SLM2ch01g00299	3.70514	-1.75526	0.357618	0.453002	17150	0	0	34.7463	37.1444	0	4.91649	16.379
SLM2ch01g00300	5.79429	-2.53298	3.11217e-05	0.000109974	6148	1	56.0175	148.307	196.198	15.0766	30.728	23.3985
SLM2ch01g00302	4.1724	-3.85501	0.000421665	0.00122436	7482	1	18.0701	68.6452	119.052	6.03064	0	8.18948
SLM2ch01g00304	9.10928	0.0442551	0.777477	0.836214	20199	0	542.104	592.382	497.163	568.891	603.499	510.087
SLM2ch01g00305	1.48666	-2.37806	0.252301	0.342171	16019	0	1.80701	5.9323	11.429	0	3.68736	0
SLM2ch01g00306	9.18396	0.326279	0.0165739	0.033476	10756	0	484.28	548.314	525.735	685.483	609.644	658.668
SLM2ch01g00307	9.48998	-0.144914	0.364522	0.459832	17222	0	842.069	657.638	768.602	747.8	664.955	638.779
SLM2ch01g00308	8.07356	-0.449674	0.0837159	0.136	13373	0	396.64	283.055	264.773	195.996	256.886	238.665
SLM2ch01g00309	7.74779	-0.518886	0.0555563	0.0956918	12613	0	205.096	276.276	290.488	212.078	149.953	176.659
SLM2ch01g00311	-2.65448	-6.47754	0.00335986	0.00809054	9022	1	0	38.1362	51.4306	0	0	0
SLM2ch01g00312	7.22311	-1.04464	0.00494654	0.0114311	9401	0	211.421	254.241	178.102	106.541	65.1434	140.391
SLM2ch01g00313	10.1242	-0.463606	0.00181857	0.00465132	8494	1	1163.72	1420.36	1347.67	1071.44	929.216	850.535
SLM2ch01g00314	6.06609	1.72071	4.19546e-06	1.70526e-05	5345	1	45.1754	32.2039	33.3347	122.623	99.5588	142.731
SLM2ch01g00315	12.8193	0.78948	4.49216e-34	1.20214e-32	811	1	5501.46	5467.89	5523.08	9910.36	8988.57	9607.42
SLM2ch01g00316	12.4717	-0.382223	1.29394e-09	8.02019e-09	3505	1	6553.14	6392.48	6507.88	5208.47	4880.84	4836.47
SLM2ch01g00318	10.7815	-1.48897	2.04437e-22	3.17469e-21	1399	1	2368.09	3335.65	3142.98	1065.41	1028.77	1057.61
SLM2ch01g00320	-2.65448	-9.74314	0.00759048	0.0167823	9826	0	0	473.736	387.635	0	0	0
SLM2ch01g00322	-2.65448	-3.59903	0.25906	0.349549	16100.5	0	0	9.32218	2.85726	0	0	0
SLM2ch01g00323	8.12798	-0.450791	0.0243748	0.047016	11263	0	333.394	314.412	333.347	241.226	204.034	272.593
SLM2ch01g00324	5.73668	-4.57942	1.20373e-08	6.71056e-08	3897	1	50.5964	322.039	409.54	6.03064	19.6659	7.01955
SLM2ch01g00325	3.79542	-0.532964	0.552814	0.640527	18750	0	18.9737	17.7969	13.3339	5.02554	7.37473	22.2286
SLM2ch01g00326	5.8673	1.01886	0.00831159	0.0181861	9929	0	37.0438	51.6958	34.2871	87.4443	81.122	80.7248
SLM2ch01g00327	8.46381	-0.714973	0.000173621	0.000541318	6968	1	410.192	452.55	494.306	259.318	315.884	251.534
SLM2ch01g00330	9.44319	-0.361259	0.0947907	0.151055	13633	0	852.008	833.912	680.98	763.882	486.732	591.982
SLM2ch01g00333	7.69171	0.36995	0.0629926	0.106703	12825	0	189.737	179.664	176.198	244.241	216.325	244.514
SLM2ch01g00334	11.8925	-0.0556183	0.501164	0.592435	18378	0	3920.32	3928.03	3779.2	3930.97	3445.23	3811.62
SLM2ch01g00335	9.26454	-0.144843	0.339078	0.433704	16985	0	572.824	649.163	718.124	609.095	589.978	555.714
SLM2ch01g00336	11.2084	1.6532	1.23757e-33	3.24712e-32	828	1	1128.48	1408.5	1465.77	3791.26	4266.28	4532.29
SLM2ch01g00337	10.1289	-1.02926	1.89684e-20	2.63148e-19	1566	1	1619.09	1610.2	1569.59	832.229	811.22	707.805
SLM2ch01g00338	9.77347	-0.886659	4.04397e-09	2.37768e-08	3695	1	1221.54	1061.88	1286.72	713.626	571.541	645.799
SLM2ch01g00339	11.3681	0.648521	3.77932e-21	5.47736e-20	1499	1	2060.9	2158.51	2114.37	3349.02	3228.9	3350.67
SLM2ch01g00340	6.88074	-2.10854	5.94122e-06	2.36311e-05	5462	1	200.579	228.817	304.774	25.1277	73.7473	71.3654
SLM2ch01g00341	11.09	0.178668	0.10923	0.170709	13901	0	2294.01	1911.05	1941.98	2204.2	2401.7	2351.55
SLM2ch01g00342	13.526	0.113595	0.486977	0.578879	18276	0	14493.2	10305.3	9222.28	12079.4	12259.3	12469.1
SLM2ch01g00346	8.77781	-0.736673	9.12214e-06	3.51505e-05	5638	1	615.289	587.298	497.163	327.665	360.133	332.259
SLM2ch01g00347	7.81334	0.453159	0.104569	0.164467	13812	0	160.824	210.173	205.723	306.558	287.614	195.377
SLM2ch01g00348	6.68227	-1.65131	1.61811e-06	6.99154e-06	5028	1	235.815	163.562	146.673	50.2554	63.9143	59.6662
SLM2ch01g00349	6.04155	-0.095445	0.858027	0.898777	20740	0	37.9473	56.7806	109.528	64.3269	58.9978	67.8557
SLM2ch01g00350	8.23147	-0.309443	0.378503	0.474165	17342	0	205.096	388.142	410.493	327.665	200.347	281.952
SLM2ch01g00351	12.5263	0.493073	1.28026e-11	9.56779e-11	2907	1	4805.76	5225.51	4885.91	7336.28	6750.34	6908.41
SLM2ch01g00352	15.1221	-0.397458	6.87116e-08	3.52066e-07	4240	1	44249.3	39739.6	38796.8	31971.5	30195.8	31051
SLM2ch01g00353	13.4642	-0.192376	0.00849183	0.01853	9956	0	12251.6	11962.1	12028.1	11342.6	9898.12	10476.7
SLM2ch01g00354	6.7042	-0.429529	0.112049	0.174375	13960	0	114.745	117.799	130.481	88.4494	92.1841	88.9143
SLM2ch01g00355	8.58605	0.290186	0.10602	0.166482	13835	0	366.824	357.633	318.108	483.457	399.464	391.925
SLM2ch01g00356	10.2221	0.550779	2.88014e-06	1.19891e-05	5219	1	884.534	1000.86	1075.28	1467.46	1403.66	1465.92
SLM2ch01g00357	10.6927	0.463007	0.00298192	0.00726828	8913	1	1150.17	1455.96	1622.92	1800.15	2040.34	1988.87
SLM2ch01g00358	10.9605	0.01258	0.927747	0.951543	21180	0	1788.04	2044.1	2120.09	2197.16	1681.44	2125.75
SLM2ch01g00359	10.5536	-0.149514	0.185802	0.265842	15184	0	1723.89	1516.97	1507.68	1470.47	1490.92	1319.68
SLM2ch01g00360	8.93068	-0.538865	0.000173181	0.000540103	6966	1	585.473	584.755	594.31	400.033	442.484	372.036
SLM2ch01g00361	8.87948	0.649329	0.175938	0.254206	15036	0	120.166	443.228	564.785	617.136	558.021	594.322
SLM2ch01g00362	12.2015	-0.321862	0.000130947	0.000416642	6828	1	5464.41	5239.07	5093.54	4554.14	3981.12	4102.93
SLM2ch01g00363	11.9941	1.2331	1.87864e-58	1.14323e-56	357	1	2484.65	2701.74	2795.35	6110.05	6387.74	6264.95
SLM2ch01g00364	8.3785	-0.438626	0.0205811	0.0405555	11025	0	363.21	422.888	376.206	287.461	250.741	319.39
SLM2ch01g00365	8.80087	1.0648	8.72164e-12	6.58807e-11	2876	1	325.263	309.327	290.488	709.606	596.124	629.42
SLM2ch01g00366	10.6398	1.34064	4.71849e-19	6.02641e-18	1701	1	830.323	1137.31	1040.04	2316.77	2615.57	2684.98
SLM2ch01g00367	11.489	-1.22479	4.60485e-34	1.23051e-32	813	1	4593.43	4283.12	4305.89	2054.44	1699.87	1885.92
SLM2ch01g00368	11.1353	0.236967	0.0640527	0.108258	12854	0	2230.76	2050.88	1934.36	2789.17	2200.13	2336.34
SLM2ch01g00369	-2.65448	-7.67417	2.42754e-10	1.60788e-09	3280	1	65.956	66.9502	72.3839	0	0	0
SLM2ch01g00370	6.77095	0.269627	0.604168	0.686734	19113	0	39.7543	111.019	147.625	128.654	109.392	121.672
SLM2ch01g00371	-2.65448	-2.84626	0.369722	0.464827	17278.5	0	7.22806	0	0	0	0	0
SLM2ch01g00372	5.13877	-1.42319	0.154429	0.228354	14692	0	8.13157	75.4249	89.5274	6.03064	24.5824	33.9278
SLM2ch01g00373	10.1935	-0.438471	0.00106103	0.00285672	8069	1	1322.73	1261.88	1504.82	1033.25	903.404	1081.01
SLM2ch01g00374	4.65178	-4.47843	0.0694738	0.116031	13007	0	0	162.714	193.341	11.0562	4.91649	0
SLM2ch01g00375	6.37111	0.37028	0.584767	0.669233	18983	0	18.9737	66.1028	133.339	90.4597	97.1006	94.7639
SLM2ch01g00376	3.59603	-0.0349418	0.973392	0.985534	21456	0	9.93858	6.77977	20.0008	14.0715	14.7495	7.01955
SLM2ch01g00379	10.9496	-0.189797	0.0444947	0.0789294	12247	0	2050.96	2211.05	2074.37	1942.87	1718.31	1894.11
SLM2ch01g00380	11.3785	0.386572	0.000223466	0.000683005	7108	1	2424.11	2496.65	2064.84	3039.44	2958.5	3134.23
SLM2ch01g00389	12.5369	0.913631	1.06777e-19	1.41707e-18	1637	1	3796.54	4475.5	4717.33	8236.85	8249.86	7982.4
SLM2ch01g00391	-2.65448	-4.05648	0.174903	0.253127	15010	0	0	3.38989	13.3339	0	0	0
SLM2ch01g00392	6.49528	-2.42403	1.41463e-06	6.1601e-06	4989	1	99.3858	254.241	273.344	32.1634	33.1863	51.4767
SLM2ch01g00393	-2.65448	-5.78952	0.0142836	0.0293633	10568	0	0	35.5938	20.0008	0	0	0
SLM2ch01g00395	2.65479	1.14325	0.737074	0.802251	19960	0	0	12.7121	0	0	0	28.0782
SLM2ch01g00396	9.82662	-0.0266723	0.827674	0.875118	20546	0	990.244	883.913	875.273	889.52	964.86	844.686
SLM2ch01g00397	8.6979	-0.173852	0.244083	0.333085	15920	0	476.148	420.346	426.684	397.017	394.548	381.396
SLM2ch01g00400	13.5452	1.14719	8.39702e-59	5.16785e-57	353	1	8130.66	8062.84	7903.17	18973.4	16676.7	17719.7
SLM2ch01g00401	10.7969	-0.283775	0.00590641	0.0134181	9563	0	2110.59	1939.86	1838.17	1607.17	1526.57	1703.41
SLM2ch01g00402	5.49821	1.28474	0.0361027	0.0660824	11869	0	16.2631	22.0343	48.5734	46.2349	82.3511	83.0647
SLM2ch01g00403	10.5257	-0.0300961	0.752371	0.814697	20063	0	1509.76	1514.43	1444.82	1409.16	1568.36	1399.23
SLM2ch01g00404	-2.65448	-4.81897	0.0693504	0.11586	13004	0	0	9.32218	19.0484	0	0	0
SLM2ch01g00405	-2.65448	-3.84056	0.205751	0.289467	15441	0	0	6.77977	7.61935	0	0	0
SLM2ch01g00406	-2.65448	-3.77522	0.221041	0.307357	15623	0	0	4.23736	9.52419	0	0	0
SLM2ch01g00407	8.05431	-0.276885	0.1601	0.235282	14783	0	283.701	286.445	307.631	229.164	276.552	218.776
SLM2ch01g00410	12.5012	1.1913	6.98461e-97	8.87373e-95	171	1	3743.23	3803.45	3963.02	8843.94	8657.93	8781.46
SLM2ch01g00411	3.84304	0.292723	0.719857	0.787853	19850	0	9.03507	20.3393	9.52419	19.097	9.83297	18.7188
SLM2ch01g00414	-2.65448	-4.65234	0.0114459	0.0241795	10284	0	6.32455	8.47471	10.4766	0	0	0
SLM2ch01g00415	6.28229	-13.7198	0.000226853	0.000692376	7118	1	0	12207.8	14913.9	2.01021	0	0
SLM2ch01g00416	1.8502	-1.77364	0.622104	0.702381	19242	0	0	0	20.0008	0	0	5.84963
SLM2ch01g00417	9.31682	1.0009	2.45889e-12	1.96035e-11	2725	1	474.341	461.872	416.207	883.489	832.115	990.926
SLM2ch01g00418	9.05792	0.546505	0.00947939	0.0204468	10072	0	393.929	472.889	456.209	763.882	503.94	664.517
SLM2ch01g00419	9.73757	-0.535501	2.65752e-05	9.49116e-05	6083	1	1133.9	970.355	979.087	682.468	703.057	741.732
SLM2ch01g00422	6.62562	-0.191661	0.604353	0.686804	19115	0	79.5087	123.731	113.338	70.3575	92.1841	114.653
SLM2ch01g00424	5.35141	-1.71384	0.0918697	0.147199	13559	0	7.22806	89.832	124.767	20.1021	39.3319	8.18948
SLM2ch01g00425	-2.65448	-7.21931	7.60903e-06	2.9726e-05	5561	1	4.51754	65.2553	80.0032	0	0	0
SLM2ch01g00426	-2.65448	-5.81383	0.0132199	0.027431	10470	0	0	27.9666	28.5726	0	0	0
SLM2ch01g00428	-2.65448	-6.42414	4.21346e-06	1.7113e-05	5349	1	18.9737	33.0514	34.2871	0	0	0
SLM2ch01g00429	10.8023	0.675172	7.45403e-06	2.91519e-05	5555	1	1309.18	1570.36	1360.05	2496.69	1880.56	2392.5
SLM2ch01g00430	5.95969	-2.19472	4.86535e-07	2.24559e-06	4707	1	116.552	168.647	114.29	19.097	30.728	37.4376
SLM2ch01g00431	7.45191	-0.568858	0.0193776	0.03847	10943	0	176.184	233.055	230.485	138.705	147.495	145.071
SLM2ch01g00432	10.8225	1.14499	7.05683e-55	3.99244e-53	384	1	1233.29	1216.12	1203.86	2736.91	2677.03	2665.09
SLM2ch01g00433	4.6877	-2.09187	0.000525785	0.00150042	7613	1	35.2368	49.1533	75.2411	11.0562	13.5203	12.8692
SLM2ch01g00436	11.6488	0.0648616	0.42803	0.523177	17774	0	3298.71	3031.4	3088.7	3370.12	3093.7	3388.1
SLM2ch01g00439	-2.65448	-4.72822	0.0131205	0.0272489	10460	0	4.51754	5.9323	16.1911	0	0	0
SLM2ch01g00442	-2.65448	-2.64077	0.398734	0.494011	17534.5	0	5.42104	0.847471	0	0	0	0
SLM2ch01g00445	9.04658	0.0741615	0.665967	0.741575	19510	0	499.64	516.958	529.545	585.978	447.4	594.322
SLM2ch01g00446	12.4624	-1.04216	4.53209e-08	2.37138e-07	4152	1	10766.2	7044.18	6485.98	3669.65	4154.43	3974.24
SLM2ch01g00447	11.2104	0.73401	0.00146094	0.00381661	8316	1	2513.56	1681.38	1317.2	2711.78	3220.3	3236.01
SLM2ch01g00455	-2.65448	-5.71892	0.0158066	0.0321233	10690	0	0	26.2716	26.6677	0	0	0
SLM2ch01g00456	4.79316	-1.02367	0.0644088	0.108751	12866	0	44.2719	38.1362	36.1919	22.1124	23.3533	12.8692
SLM2ch01g00461	9.53464	0.841494	2.78676e-11	2.01673e-10	3002	1	517.71	587.298	557.165	1013.15	1041.07	924.241
SLM2ch01g00464	12.2556	0.659858	1.33011e-11	9.92673e-11	2911	1	3635.71	3909.39	4125.88	6628.68	5615.86	6194.75
SLM2ch01g00465	7.79809	-0.147271	0.582304	0.667279	18958	0	175.28	263.564	263.82	234.19	197.889	202.397
SLM2ch01g00469	8.49719	0.74936	3.09342e-05	0.000109329	6147	1	314.421	240.682	280.964	480.441	453.546	471.48
SLM2ch01g00470	9.29971	-0.24225	0.0990584	0.157095	13699	0	644.201	649.163	762.888	609.095	589.978	539.335
SLM2ch01g00471	11.4842	0.157558	0.141391	0.212165	14478	0	2990.61	2536.48	2610.58	3177.14	3102.3	2797.29
SLM2ch01g00472	9.50925	0.84375	0.00115796	0.00309297	8133	1	359.596	593.23	679.075	841.275	1052.13	1035.38
SLM2ch01g00477	4.07987	-0.439193	0.760654	0.822027	20103	0	17.1666	0	41.9064	15.0766	8.60385	19.8887
SLM2ch01g00481	8.51356	-1.18762	0.00107362	0.0028881	8076	1	287.315	617.807	749.554	221.124	265.49	239.835
SLM2ch01g00483	6.5615	-3.64571	8.15425e-05	0.000269268	6579	1	213.228	394.922	394.302	43.2196	36.8736	0
SLM2ch01g00486	12.2143	2.24348	9.78356e-219	7.87214e-216	27	1	2284.97	2081.39	2184.85	10416.9	9950.97	10654.5
SLM2ch01g00487	10.0027	1.09254	1.77845e-23	2.91819e-22	1324	1	668.596	738.995	700.028	1574	1513.05	1407.42
SLM2ch01g00491	9.58861	1.16347	2.01538e-07	9.77541e-07	4479	1	372.245	549.161	621.93	1053.35	1300.41	1103.24
SLM2ch01g00492	-2.65448	-7.21443	0.000582153	0.00164785	7675	1	0	55.9331	93.3371	0	0	0
SLM2ch01g00493	9.18281	-1.89015	2.91706e-34	7.91175e-33	801	1	1259.49	1045.78	1051.47	313.593	315.884	276.102
SLM2ch01g00495	6.48085	-0.651755	0.2108	0.295479	15499	0	136.43	150.85	48.5734	75.383	79.8929	58.4963
SLM2ch01g00496	10.292	1.14001	2.87469e-15	2.90208e-14	2152	1	749.008	825.437	959.086	1976.04	1663	1944.42
SLM2ch01g00497	-2.65448	0.153741	1	1	21673	0	0	0	0	0	0	0
SLM2ch01g00498	8.74599	0.0500983	0.761388	0.822616	20108	0	421.938	383.905	460.018	430.186	474.441	405.964
SLM2ch01g00499	9.60007	0.562653	0.0121774	0.0254918	10378	0	458.078	672.892	784.793	865.397	968.548	995.606
SLM2ch01g00502	-2.65448	-5.0386	0.0494498	0.0864764	12423	0	0	17.7969	15.2387	0	0	0
SLM2ch01g00503	8.78604	0.104021	0.544602	0.633512	18676	0	403.868	460.177	413.35	404.053	464.608	504.238
SLM2ch01g00506	11.2671	0.127344	0.156288	0.230506	14730	0	2217.21	2399.19	2458.19	2729.87	2470.53	2527.04
SLM2ch01g00510	7.07739	-0.48697	0.184036	0.263837	15154	0	172.57	181.359	125.719	145.741	120.454	76.0451
SLM2ch01g00512	12.8145	-0.377103	0.0837951	0.136078	13378	0	11185.4	7072.15	6369.78	5410.49	7403	6149.13
SLM2ch01g00513	10.8549	-0.72356	1.52091e-10	1.02614e-09	3220	1	2495.49	2374.61	2269.62	1600.13	1313.93	1409.76
SLM2ch01g00514	-2.65448	0.153741	1	1	21673	0	0	0	0	0	0	0
SLM2ch01g00515	8.23951	-0.776797	1.94341e-06	8.29968e-06	5087	1	408.385	389.837	388.587	239.216	233.533	219.946
SLM2ch01g00516	5.64247	-1.08616	0.0220423	0.0430406	11126	0	46.0789	93.2218	79.0508	32.1634	34.4154	36.2677
SLM2ch01g00517	1.92729	-2.42924	0.225346	0.312302	15676	0	1.80701	16.102	8.57177	0	4.91649	0
SLM2ch01g00522	-2.65448	-5.45011	0.025541	0.0489439	11337	0	0	22.0343	21.9056	0	0	0
SLM2ch01g00526	6.31453	0.304329	0.429943	0.524869	17794	0	65.0525	74.5775	75.2411	78.3984	67.6017	119.332
SLM2ch01g00529	9.43435	-0.723977	0.000288174	0.000862456	7259	1	691.183	914.422	1061.95	507.579	572.771	534.656
SLM2ch01g00530	3.13303	-4.77742	0.0235597	0.0456588	11210	0	0	40.6786	97.1468	5.02554	0	0
SLM2ch01g00531	12.2962	0.318793	0.000110088	0.000354426	6748	1	4681.07	4578.89	4250.65	5834.65	5242.2	5774.75
SLM2ch01g00532	9.48225	-0.267283	0.146514	0.218587	14561	0	934.227	679.672	740.03	724.682	591.207	639.949
SLM2ch01g00533	13.3116	0.218395	0.0118894	0.0249658	10346	0	10062.4	9152.69	9062.27	11762.8	10159.9	10976.2
SLM2ch01g00534	9.41417	0.482363	0.00122208	0.00324845	8173	1	561.982	522.042	647.645	810.116	859.156	749.922
SLM2ch01g00535	-2.65448	-4.64791	0.0850422	0.137754	13409	0	0	11.8646	13.3339	0	0	0
SLM2ch01g00540	7.73741	0.172372	0.430831	0.525613	17806	0	176.184	198.308	228.581	213.083	237.22	229.305
SLM2ch01g00541	9.98804	0.0221167	0.873536	0.910807	20836	0	861.946	1096.63	1064.8	1049.33	1026.32	994.436
SLM2ch01g00542	13.6386	0.221288	0.125301	0.191729	14198	0	14601.6	10804.4	10030.9	14079.5	13471.2	13760.7
SLM2ch01g00545	6.61229	-0.80108	0.0250409	0.0481003	11310	0	152.693	119.493	115.243	56.286	95.8715	70.1955
SLM2ch01g00549	10.9691	0.284539	0.111795	0.174116	13949	0	2308.46	1620.37	1520.06	2153.94	2351.31	2131.6
SLM2ch01g00550	6.92194	0.824561	0.0947222	0.150983	13629	0	38.8508	98.3067	136.196	177.904	163.473	142.731
SLM2ch01g00552	-2.65448	0.153741	1	1	21673	0	0	0	0	0	0	0
SLM2ch01g00553	13.2298	1.05777	2.73127e-30	6.17448e-29	961	1	6427.55	6717.91	6829.8	15222.3	12501.4	13858.9
SLM2ch01g00555	11.6854	0.270811	0.00326539	0.0078823	9000	1	2734.92	3023.78	3236.32	3695.78	3549.7	3606.88
SLM2ch01g00556	6.91509	-1.60615	2.24155e-07	1.08232e-06	4499	1	258.403	169.494	203.818	63.3218	78.6638	65.5158
SLM2ch01g00557	10.0342	-0.388205	0.000234237	0.000713316	7134	1	1283.88	1158.49	1156.24	911.632	899.717	938.28
SLM2ch01g00558	8.58824	-0.706434	0.000960263	0.00260641	8004	1	540.297	489.838	444.78	322.639	238.45	342.788
SLM2ch01g00572	8.03863	0.365759	0.0902044	0.144798	13534	0	188.833	243.224	262.868	297.512	293.76	304.181
SLM2ch01g00573	11.5296	-0.191701	0.0341376	0.0629683	11778	0	3446.88	3068.69	2962.98	2768.07	2738.48	2792.61
SLM2ch01g00574	9.10384	0.700866	0.000191747	0.000592813	7027	1	360.499	470.347	463.828	657.34	800.158	646.969
SLM2ch01g00575	-2.65448	-4.53403	0.106122	0.166618	13837	0	0	4.23736	19.0484	0	0	0
SLM2ch01g00576	9.23959	0.572847	0.000332767	0.000984256	7345	1	552.043	449.16	485.734	668.396	806.304	737.053
SLM2ch01g00577	10.9512	-0.0347548	0.757647	0.819307	20090	0	1761.84	2113.59	2136.28	1895.63	2014.53	1958.45
SLM2ch01g00578	8.69033	-0.0635673	0.795137	0.850325	20315	0	312.614	461.872	492.401	452.298	403.152	356.827
SLM2ch01g00582	-2.65448	-12.5574	0.000698293	0.00194493	7800	1	0	2691.57	3366.8	0	0	0
SLM2ch01g00583	-2.65448	-5.84862	0.0124284	0.0259848	10391	0	0	32.2039	25.7153	0	0	0
SLM2ch01g00584	8.22026	-0.364995	0.093601	0.149475	13604	0	379.473	356.785	279.059	244.241	293.76	250.364
SLM2ch01g00586	10.7234	0.829619	5.60998e-16	5.94231e-15	2051	1	1168.24	1274.6	1361.96	2145.9	2321.81	2294.22
SLM2ch01g00587	9.85122	-0.601331	1.31806e-09	8.15111e-09	3513	1	1103.18	1159.34	1150.52	762.876	749.764	737.053
SLM2ch01g00590	6.34899	-2.60581	8.49468e-09	4.8235e-08	3826	1	121.974	188.986	292.393	39.1992	29.4989	30.4181
SLM2ch01g00594	9.99595	0.571545	7.92632e-06	3.08767e-05	5577	1	776.113	818.657	918.132	1172.96	1347.12	1214.38
SLM2ch01g00595	12.4884	0.170085	0.133539	0.202099	14355	0	5963.15	5383.14	4905.91	6767.39	5717.87	5800.49
SLM2ch01g00603	8.59535	0.454674	0.0747492	0.123408	13159	0	313.517	357.633	320.013	604.069	382.257	372.036
SLM2ch01g00604	12.2202	1.19973	3.4984e-81	3.43903e-79	221	1	3284.25	3102.59	3058.22	7134.25	7237.07	7323.73
SLM2ch01g00605	4.8269	-2.11854	0.0196424	0.0389175	10965	0	11.7456	69.4926	96.1943	7.03575	22.1242	11.6993
SLM2ch01g00617	12.1836	-0.0100021	0.878572	0.914521	20871	0	4732.57	4520.41	4751.62	4717.97	4714.91	4474.96
SLM2ch01g00634	6.00689	-0.0367183	0.931676	0.954433	21207	0	59.6315	88.137	47.621	59.3013	51.6231	79.5549
SLM2ch01g00649	11.0526	0.584875	5.94056e-09	3.4352e-08	3756	1	1573.01	1781.38	1848.65	2702.73	2584.84	2516.51
SLM2ch01g00650	10.6658	1.23468	1.20862e-20	1.6984e-19	1546	1	1193.53	1064.42	919.085	2311.75	2565.18	2599.57
SLM2ch01g00659	2.25781	-0.209584	0.891055	0.92415	20947	0	6.32455	3.38989	5.71452	0	9.83297	3.50978
SLM2ch01g00667	5.74836	0.547204	0.430933	0.525691	17809	0	15.3596	54.2382	63.8121	93.475	66.3726	35.0978
SLM2ch01g00677	10.4305	1.74545	9.14095e-14	8.18916e-13	2425	1	491.508	838.997	930.514	2355.97	2727.42	2497.79
SLM2ch01g00802	-2.65448	-4.26065	0.137628	0.207435	14414	0	0	5.9323	13.3339	0	0	0
SLM2ch01g00813	5.60282	-1.10604	0.131149	0.199086	14311	0	20.7807	94.0693	99.0516	29.1481	49.1649	21.0587
SLM2ch01g00819	12.0056	-0.00368282	0.968708	0.981997	21431	0	4289.85	3977.18	4084.93	4403.37	3866.82	4050.28
SLM2ch01g00825	11.0058	0.217851	0.00997499	0.0213968	10128	0	1965.13	1795.79	1959.13	2152.94	2257.9	2241.58
SLM2ch01g00850	3.61174	-1.43975	0.220655	0.306937	15618	0	2.71052	18.6444	39.0492	3.01532	11.0621	8.18948
SLM2ch01g00851	-2.65448	-5.15373	0.0431283	0.0767876	12202	0	0	11.0171	24.7629	0	0	0
SLM2ch01g00866	2.74537	0.549812	0.719359	0.787427	19847	0	0	11.8646	4.7621	11.0562	8.60385	4.6797
SLM2ch01g00867	11.0016	0.10118	0.461181	0.554464	18070	0	2294.01	1947.49	1697.21	2224.3	2032.97	2112.88
SLM2ch01g00868	10.2572	-0.562084	8.63835e-09	4.89867e-08	3831	1	1458.26	1516.13	1486.73	994.051	1070.56	956.999
SLM2ch01g00876	1.92241	-1.88277	0.262576	0.353524	16136	0	5.42104	13.5595	2.85726	1.00511	4.91649	0
SLM2ch01g00877	5.54596	-0.0232533	0.957922	0.97353	21376	0	49.6929	60.1705	31.4298	35.1788	43.0193	60.8361
SLM2ch01g00884	5.09897	-1.50559	0.0187839	0.037442	10899	0	86.7367	55.0856	31.4298	21.1073	27.0407	12.8692
SLM2ch01g00885	6.67101	-1.55244	4.77613e-07	2.20628e-06	4703	1	194.254	178.816	150.482	60.3064	49.1649	69.0256
SLM2ch01g00890	-2.65448	-4.05601	0.166957	0.243415	14901	0	9.93858	6.77977	0	0	0	0
SLM2ch01g00892	4.26972	-2.7767	0.000104315	0.000337792	6709	1	38.8508	36.4413	76.1935	10.0511	7.37473	4.6797
SLM2ch01g00913	6.65993	-1.66413	4.77103e-06	1.92088e-05	5396	1	236.719	142.375	160.959	63.3218	61.4561	45.6271
SLM2ch01g00914	5.56039	-1.64078	0.0144356	0.0296476	10578	0	118.359	90.6794	40.954	35.1788	11.0621	33.9278
SLM2ch01g00915	3.97964	-1.12973	0.225343	0.312302	15675	0	32.5263	20.3393	17.1435	4.02043	22.1242	5.84963
SLM2ch01g00938	1.87706	1.17804	0.595005	0.678456	19052	0	5.42104	0	1.90484	13.0664	0	3.50978
SLM2ch01g00939	11.6716	0.290924	5.91944e-05	0.000200311	6420	1	3091.8	2932.25	2823.92	3544.01	3627.14	3653.68
SLM2ch01g00940	10.6791	-0.132973	0.240505	0.329423	15861	0	1755.52	1707.65	1687.69	1752.91	1451.59	1492.82
SLM2ch01g00979	-2.65448	0.153741	1	1	21673	0	0	0	0	0	0	0
SLM2ch01g00981	11.0619	0.0720988	0.685715	0.758434	19642	0	2605.72	2018.68	1630.54	2175.05	2217.34	2183.08
SLM2ch01g01033	7.51763	-0.220057	0.459042	0.552626	18046	0	246.658	169.494	177.15	172.878	136.432	200.057
SLM2ch01g01037	5.8255	1.63758	0.00115521	0.0030862	8132	1	38.8508	27.1191	30.4774	54.2758	124.141	121.672
SLM2ch01g01070	-2.65448	-3.92232	0.240014	0.328895	15852.5	0	0	0	15.2387	0	0	0
SLM2ch01g01071	7.57657	0.769007	0.00117561	0.00313453	8148	1	123.781	172.037	142.863	259.318	250.741	237.495
SLM2ch01g01091	10.0565	0.785784	1.45398e-12	1.18217e-11	2672	1	838.455	851.709	742.887	1369.96	1370.47	1454.22
SLM2ch01g01103	-2.65448	-5.55777	0.000486151	0.00139612	7565	1	18.9737	9.32218	19.0484	0	0	0
SLM2ch01g01152	5.74608	-0.745163	0.16558	0.24183	14875	0	56.0175	53.3907	99.0516	30.1532	61.4561	32.7579
SLM2ch01g01178	-2.65448	0.0776808	0.87675	0.91309	20857	0	0	0	0.952419	0	0	0
SLM2ch01g01196	2.59881	0.948317	0.547507	0.636109	18699	0	0.903507	9.32218	2.85726	2.01021	20.8951	2.33985
SLM2ch01g01208	9.73569	-0.375366	0.0855425	0.13845	13423	0	1279.37	835.607	798.127	786.999	749.764	708.975
SLM2ch01g01295	5.03649	0.684037	0.177082	0.255655	15048	0	29.8157	28.814	19.0484	44.2247	45.4775	35.0978
SLM2ch01g01299	6.05405	0.369202	0.494218	0.585883	18326	0	92.1578	50.8483	32.3823	59.3013	95.8715	71.3654
SLM2ch01g01304	6.27549	-0.71402	0.0836761	0.135956	13371	0	83.1227	121.188	93.3371	40.2043	66.3726	74.8752
SLM2ch01g01305	8.69117	0.0887965	0.587444	0.671802	18997	0	416.517	367.803	418.112	391.992	460.921	425.853
SLM2ch01g01342	6.32477	-0.770924	0.0420335	0.0751463	12152	0	94.8683	90.6794	128.577	62.3166	74.9764	46.797
SLM2ch01g01381	10.4526	0.0831778	0.365313	0.46059	17231	0	1376.04	1393.24	1315.29	1482.53	1368.01	1476.45
SLM2ch01g01393	5.01945	-0.865057	0.172953	0.250727	14986	0	61.4385	35.5938	34.2871	35.1788	13.5203	23.3985
SLM2ch01g01419	6.28982	0.549964	0.157795	0.232382	14752	0	61.4385	52.5432	80.0032	110.562	103.246	70.1955
SLM2ch01g01436	9.24806	-0.649536	0.00154032	0.00399753	8371	1	927.902	633.909	722.886	524.666	424.047	507.747
SLM2ch01g01439	9.8359	1.1449	7.8723e-16	8.22635e-15	2079	1	688.473	584.755	570.499	1222.21	1438.07	1416.78
SLM2ch01g01444	5.66071	-1.22953	0.00796269	0.0175002	9885	0	75.8946	89.832	66.6693	44.2247	22.1242	32.7579
SLM2ch01g01447	3.57952	-5.14599	7.13536e-05	0.000238046	6512	1	6.32455	88.9845	118.1	0	3.68736	2.33985
SLM2ch01g01456	8.14938	-0.348752	0.0611988	0.104041	12779	0	315.324	352.548	293.345	260.323	234.762	259.723
SLM2ch01g01462	10.6284	0.990469	2.92595e-09	1.74268e-08	3647	1	934.227	1142.39	1292.43	2481.61	1927.26	2284.86
SLM2ch01g01467	3.13927	-1.92916	0.168575	0.245429	14922	0	32.5263	7.62724	11.429	3.01532	0	10.5293
SLM2ch01g01468	5.88418	-0.578681	0.24364	0.332666	15911	0	54.2104	96.6117	65.7169	34.1736	41.7901	69.0256
SLM2ch01g01473	11.0328	0.354057	0.000383424	0.00112308	7417	1	1682.33	1884.78	1992.46	2384.11	2308.29	2413.56
SLM2ch01g01479	-2.65448	-3.56124	0.279015	0.371227	16326	0	0	11.8646	0	0	0	0
SLM2ch01g01480	6.20991	-0.723786	0.0720384	0.119633	13082	0	119.263	81.3572	84.7653	64.3269	41.7901	66.6857
SLM2ch01g01481	2.59208	-0.338319	0.900103	0.930912	21006	0	0	20.3393	0	5.02554	11.0621	0
SLM2ch01g01487	5.15883	-0.218965	0.66604	0.741581	19512	0	28.9122	38.1362	48.5734	38.1941	30.728	30.4181
SLM2ch01g01488	4.41195	0.41688	0.751711	0.814209	20057	0	0	30.509	24.7629	17.0868	35.6445	21.0587
SLM2ch01g01515	9.66116	-1.03245	2.47707e-07	1.19032e-06	4521	1	1251.36	1264.43	958.134	547.783	471.983	678.557
SLM2ch01g01622	10.0858	0.159239	0.256142	0.34632	16068	0	1166.43	988.152	930.514	1059.38	1171.35	1214.38
SLM2ch01g01646	12.2765	0.515143	2.02235e-15	2.0627e-14	2130	1	4172.4	4044.98	4232.55	5915.06	5719.1	6158.49
SLM2ch01g01652	9.45346	0.231278	0.113841	0.176783	13989	0	636.973	619.502	684.789	710.611	860.385	707.805
SLM2ch01g01654	14.3294	0.21743	0.0153169	0.0312568	10646	0	20511.4	18380	18386.5	24183.9	20644.3	21766.5
SLM2ch01g01659	10.0496	0.315789	0.0201369	0.0397992	10992	0	870.078	971.202	1008.61	1069.43	1163.98	1313.83
SLM2ch01g01667	14.8933	1.35315	3.09287e-128	6.52356e-126	103	1	19099.2	18871.5	19148.4	51062.5	46926.6	47933
SLM2ch01g01670	8.31558	0.482065	0.0112906	0.0238839	10270	0	251.175	273.733	283.821	364.854	428.963	335.768
SLM2ch01g01693	5.53765	1.44702	0.0118986	0.0249803	10348	0	40.6578	31.3564	12.3815	71.3626	65.1434	93.594
SLM2ch01g01704	11.0537	-0.26265	0.00992319	0.0212941	10124	0	2396.1	2238.17	2350.57	2111.73	1933.41	1777.12
SLM2ch01g01715	10.9711	0.16152	0.195358	0.277251	15308	0	2110.59	1786.47	1797.22	2322.8	2122.69	1923.36
SLM2ch01g01718	13.7581	1.00715	6.9115e-54	3.71664e-52	404	1	9878.05	9604.39	9834.68	20761.5	18608.9	19555.3
SLM2ch01g01719	5.28935	0.0466727	0.937294	0.958245	21250	0	26.2017	25.4241	63.8121	43.2196	47.9357	28.0782
SLM2ch01g01752	12.7129	0.626193	2.55938e-16	2.75533e-15	2018	1	5820.4	5222.12	5169.73	8102.17	8441.61	8479.62
SLM2ch01g01756	9.95552	0.112844	0.288523	0.381391	16435	0	966.753	1003.41	894.322	1017.17	1025.09	1055.27
SLM2ch01g01792	2.61077	0.380777	0.798235	0.852505	20342	0	4.51754	6.77977	4.7621	8.04086	0	12.8692
SLM2ch01g01793	4.06947	-2.362	0.00699995	0.0156133	9740	0	45.1754	27.1191	41.9064	15.0766	2.45824	4.6797
SLM2ch01g01794	6.4498	-1.36474	0.000145533	0.000459685	6878	1	130.105	136.443	154.292	56.286	38.1028	69.0256
SLM2ch01g01795	8.28712	0.222287	0.241892	0.330842	15884	0	312.614	278.818	276.202	349.777	368.736	293.651
SLM2ch01g01796	2.96971	0.353155	0.718382	0.786755	19837	0	10.8421	4.23736	5.71452	11.0562	6.14561	9.3594
SLM2ch01g01799	1.62338	-3.82143	0.0445572	0.079008	12252	0	3.61403	25.4241	5.71452	0	2.45824	0
SLM2ch01g01800	4.05703	-1.40156	0.247656	0.337092	15961	0	16.2631	29.6615	35.2395	11.0562	19.6659	0
SLM2ch01g01802	13.2202	1.04963	2.69298e-44	1.09355e-42	535	1	7144.94	6506.04	6246.92	13377	13946.8	13864.8
SLM2ch01g01806	6.82563	-0.907151	0.00238849	0.00596504	8699	1	125.588	173.732	166.673	83.4239	74.9764	90.0842
SLM2ch01g01807	5.736	-0.707043	0.145384	0.217286	14536	0	76.7981	77.9674	49.5258	27.1379	43.0193	54.9865
SLM2ch01g01812	4.5178	-3.18482	0.00138936	0.00364627	8278	1	39.7543	70.3401	97.1468	8.04086	14.7495	0
SLM2ch01g01821	10.9641	0.783052	1.22761e-17	1.4385e-16	1854	1	1451.03	1644.09	1473.39	2673.59	2630.32	2557.46
SLM2ch01g01825	6.6339	0.373286	0.248412	0.337909	15971	0	80.4122	88.9845	92.3847	106.541	140.12	92.4241
SLM2ch01g01838	8.9005	-0.100675	0.523548	0.61389	18522	0	513.192	500.856	470.495	473.406	503.94	407.134
SLM2ch01g01842	8.86319	0.050641	0.709785	0.779146	19791	0	437.298	460.177	475.257	495.518	454.775	471.48
SLM2ch01g01938	6.76547	-3.84658	5.45113e-05	0.000185475	6385	1	33.4298	625.434	579.071	33.1685	4.91649	47.9669
SLM2ch01g01944	9.34827	-0.309854	0.0491083	0.085937	12414	0	765.271	697.469	714.314	508.584	667.413	580.283
SLM2ch01g01947	8.03545	-0.658405	0.0360787	0.0660439	11868	0	317.131	359.328	312.394	270.374	131.516	224.626
SLM2ch01g01972	10.8084	-0.0445005	0.694726	0.765982	19704	0	2044.64	1694.1	1724.83	1804.17	1725.69	1767.76
SLM2ch01g01978	11.3853	0.108043	0.098655	0.156535	13692	0	2544.28	2593.26	2592.49	2826.36	2775.36	2729.44
SLM2ch01g01987	8.73221	0.0512294	0.737831	0.802874	19965	0	386.701	446.617	420.017	454.308	405.61	438.722
SLM2ch01g02005	10.4433	0.0375156	0.739683	0.804366	19978	0	1251.36	1483.07	1388.63	1472.48	1419.64	1339.56
SLM2ch01g02012	10.2569	0.650826	1.89253e-09	1.15137e-08	3571	1	981.209	1017.81	930.514	1504.65	1442.99	1651.93
SLM2ch01g02018	8.45082	-1.00436	2.90916e-06	1.20914e-05	5227	1	526.745	492.381	467.638	198.006	297.447	245.684
SLM2ch01g02019	7.10786	-0.773768	0.0124416	0.0260073	10393	0	212.324	167.799	160.959	83.4239	102.017	131.032
SLM2ch01g02023	9.74766	0.885864	0.000642761	0.00180134	7752	1	414.71	656.79	825.747	1299.6	1064.42	1141.85
SLM2ch01g02024	6.28578	0.0278458	0.934926	0.956669	21231	0	65.0525	83.8997	82.8605	73.3728	79.8929	83.0647
SLM2ch01g02025	5.2035	-0.707319	0.212685	0.297795	15516	0	67.7631	44.916	28.5726	25.1277	35.6445	25.7384
SLM2ch01g02032	8.36512	-0.278263	0.285927	0.378489	16412	0	277.377	465.262	346.681	321.634	312.197	264.403
SLM2ch01g02038	11.538	0.894526	2.70663e-05	9.65066e-05	6093	1	1459.16	2379.7	2703.92	3966.15	4161.81	4035.07
SLM2ch01g02040	13.3192	-0.153567	0.119697	0.18444	14099	0	9635	11104.4	11599.5	10330.5	9126.23	9616.78
SLM2ch01g02054	1.85613	-0.388154	0.864947	0.904085	20784	0	9.03507	3.38989	0	7.03575	2.45824	0
SLM2ch01g02057	12.2234	0.43515	7.53006e-06	2.94333e-05	5558	1	4483.2	3967.01	3887.78	5887.92	5148.79	5644.89
SLM2ch01g02068	7.23496	0.271439	0.284676	0.377201	16396	0	123.781	138.985	148.577	142.725	179.452	174.319
SLM2ch01g02069	8.50398	-0.355707	0.161649	0.237189	14806	0	482.473	392.379	357.157	244.241	393.319	325.239
SLM2ch01g02073	9.58248	0.107392	0.570818	0.657147	18871	0	687.569	732.215	796.222	726.693	980.839	679.726
SLM2ch01g02084	7.92351	-0.744194	0.00729577	0.0162033	9782	0	227.684	317.802	397.159	184.94	192.972	184.848
SLM2ch01g02094	10.3639	-0.508132	0.000351042	0.00103451	7372	1	1829.6	1422.9	1461.96	1069.43	1173.81	1071.65
SLM2ch01g02126	5.25686	0.698436	0.252717	0.342543	16028	0	37.9473	33.0514	19.0484	29.1481	72.5182	44.4572
SLM2ch01g02128	-2.65448	-3.8922	0.206247	0.290014	15449.5	0	0	2.54241	12.3815	0	0	0
SLM2ch01g02136	8.54889	-0.726891	0.00139941	0.00366955	8285	1	379.473	513.568	552.403	257.307	329.405	286.632
SLM2ch01g02144	11.1843	0.171764	0.0824163	0.13423	13339	0	2371.71	2166.98	2039.13	2356.98	2590.99	2461.52
SLM2ch01g02155	-2.65448	-5.11896	0.00487969	0.0112907	9389	0	8.13157	22.0343	4.7621	0	0	0
SLM2ch01g02159	8.06575	-3.04698	1.97717e-12	1.58912e-11	2703	1	322.552	972.05	1016.23	82.4188	86.0385	111.143
SLM2ch01g02167	4.87052	-0.542003	0.661812	0.73816	19478	0	30.7193	38.9837	36.1919	21.1073	51.6231	0
SLM2ch01g02168	10.862	-0.382038	0.000269459	0.000810467	7223	1	2315.69	2093.25	1964.84	1625.26	1563.44	1702.24
SLM2ch01g02188	8.44602	0.370035	0.0390351	0.0705287	12024	0	340.622	279.666	300.012	367.869	393.319	428.193
SLM2ch01g02193	-2.65448	-8.52533	0.0183812	0.0367201	10875	0	0	155.087	215.247	0	0	0
SLM2ch01g02194	11.2275	0.351921	8.66679e-06	3.35506e-05	5612	1	2199.14	2073.76	2094.37	2607.25	2828.21	2690.83
SLM2ch01g02212	8.72953	-0.66868	0.000871771	0.00238499	7941	1	508.675	594.925	501.925	403.048	310.968	295.991
SLM2ch01g02218	-2.65448	4.90561	0.00794304	0.0174605	9883	0	0	0	0	10.0511	13.5203	3.50978
SLM2ch01g02226	-2.65448	5.40212	0.0250067	0.0480515	11306	0	0	0	0	16.0817	22.1242	0
SLM2ch01g02237	2.82444	1.2978	0.506661	0.597828	18412	0	13.5526	0	0	8.04086	14.7495	10.5293
SLM2ch01g02257	3.42919	-2.20048	0.03295	0.0609691	11741	0	18.9737	39.8312	10.4766	9.04597	3.68736	2.33985
SLM2ch01g02262	11.9023	-0.451406	4.14265e-06	1.68601e-05	5338	1	4686.49	4400.07	4341.13	3534.96	2944.98	3340.14
SLM2ch01g02263	14.522	0.419008	3.34148e-24	5.68915e-23	1276	1	20560.2	20150.3	20329.4	27236.4	27422.9	26951.6
SLM2ch01g02271	9.93879	-0.710996	4.44646e-09	2.60586e-08	3707	1	1336.29	1174.6	1256.24	827.203	753.451	720.674
SLM2ch01g02277	11.5785	0.457762	0.0263359	0.050259	11384	0	1767.26	2989.03	3072.5	3614.37	3499.31	3638.47
SLM2ch01g02280	11.7882	0.232461	0.00141545	0.00370624	8297	1	3310.45	3093.27	3384.9	3802.32	3927.04	3770.67
SLM2ch01g02290	5.59256	-1.45565	0.0577882	0.0990336	12677	0	86.7367	87.2895	65.7169	5.02554	34.4154	47.9669
SLM2ch01g02307	11.4107	-0.498327	2.88369e-06	1.20016e-05	5220	1	3483.02	3000.05	3223.94	2131.83	2491.43	2248.6
SLM2ch01g02308	3.70028	-3.15849	0.0016186	0.0041862	8400	1	31.6228	29.6615	55.2403	6.03064	0	7.01955
SLM2ch01g02320	11.4154	-0.307821	0.00557473	0.0127458	9502	0	3351.11	2888.18	2877.26	2512.77	2244.38	2607.76
SLM2ch01g02322	6.71966	-1.10419	0.0015104	0.00393069	8348	1	129.202	191.529	142.863	71.3626	56.5396	87.7444
SLM2ch01g02323	6.12571	-1.76706	0.000212243	0.000651085	7082	1	125.588	123.731	137.148	59.3013	33.1863	21.0587
SLM2ch01g02325	9.4959	0.0484592	0.685275	0.758079	19638	0	758.946	703.401	667.646	744.784	733.786	724.184
SLM2ch01g02326	8.39132	0.0974104	0.672359	0.747076	19552	0	374.956	255.089	343.823	307.563	356.445	377.886
SLM2ch01g02327	7.4946	-0.357997	0.175324	0.253583	15020	0	253.886	180.511	178.102	155.792	153.64	168.469
SLM2ch01g02341	-2.65448	-6.67031	2.05572e-06	8.74497e-06	5107	1	40.6578	16.9494	44.7637	0	0	0
SLM2ch01g02342	13.5274	0.609369	2.05121e-06	8.72918e-06	5105	1	11489	8634.04	8555.58	14197.1	14819.5	14735.2
SLM2ch01g02343	9.8631	1.13126	4.56659e-16	4.86558e-15	2039	1	720.095	577.128	590.5	1365.94	1455.28	1313.83
SLM2ch01g02344	10.0037	0.211388	0.134667	0.203545	14373	0	1056.2	966.965	839.081	1142.81	1160.29	1010.82
SLM2ch01g02350	11.3293	0.456565	2.29497e-07	1.10624e-06	4507	1	2132.28	2105.97	2351.52	2895.71	3142.86	3004.37
SLM2ch01g02359	11.271	0.953006	1.62144e-22	2.52696e-21	1394	1	1956.09	1672.06	1700.07	3450.53	3531.27	3333.12
SLM2ch01g02362	1.22284	-0.957045	0.684121	0.757134	19630	0	3.61403	4.23736	1.90484	5.02554	0	0
SLM2ch01g02369	10.5911	-0.594595	6.43334e-09	3.70531e-08	3772	1	1923.57	1851.72	1911.51	1370.97	1218.06	1176.94
SLM2ch01g02374	6.05499	0.650651	0.437401	0.531491	17879	0	56.921	43.221	59.05	24.1226	194.201	31.588
SLM2ch01g02375	8.56718	-4.4023	2.6825e-05	9.57247e-05	6088	1	139.14	2231.39	2862.02	89.4545	98.3297	59.6662
SLM2ch01g02376	-2.65448	0.153741	1	1	21673	0	0	0	0	0	0	0
SLM2ch01g02381	6.87815	-0.50836	0.114288	0.177376	13998	0	131.009	127.968	161.911	111.567	110.621	73.7053
SLM2ch01g02401	9.7052	0.31078	0.129061	0.196439	14273	0	588.183	789.843	870.511	807.101	1070.56	911.372
SLM2ch01g02413	9.68292	-0.141567	0.351378	0.446284	17105	0	738.166	921.201	930.514	732.723	838.261	776.83
SLM2ch01g02415	12.4369	0.559476	6.03698e-24	1.00887e-22	1300	1	4588.91	4561.94	4551.61	6636.72	6922.41	6634.64
SLM2ch01g02439	10.2813	0.829684	4.08603e-16	4.36425e-15	2034	1	893.569	937.303	969.563	1685.56	1737.98	1553.66
SLM2ch01g02445	0.99308	-2.70325	0.477877	0.570245	18206	0	0	0	15.2387	0	0	2.33985
SLM2ch01g02458	10.7178	-0.258294	0.0148851	0.0304644	10615	0	1866.65	1746.64	1912.46	1402.12	1638.42	1579.4
SLM2ch01g02460	11.2529	-0.193152	0.28442	0.376931	16393	0	1949.77	2847.5	3030.6	2143.89	2234.54	2468.54
SLM2ch01g02461	12.2033	0.953253	9.33545e-33	2.36654e-31	857	1	3159.57	3416.16	3591.57	6798.55	6360.7	6527.01
SLM2ch01g02480	3.53435	-0.0317986	0.982027	0.99152	21517	0	11.7456	11.0171	12.3815	20.1021	4.91649	9.3594
SLM2ch01g02483	8.79509	-0.275386	0.157422	0.231941	14745	0	411.999	478.821	575.261	434.206	394.548	382.565
SLM2ch01g02484	11.5144	0.855574	8.2278e-17	9.15253e-16	1953	1	1948.87	2261.9	2313.43	3856.6	4160.58	3788.22
SLM2ch01g02485	-2.65448	-4.44511	0.0269199	0.0512159	11419	0	6.32455	12.7121	2.85726	0	0	0
SLM2ch01g02486	2.8579	-0.709451	0.531366	0.620942	18591	0	4.51754	11.8646	11.429	4.02043	2.45824	10.5293
SLM2ch01g02488	5.72822	-3.20118	0.000374043	0.00109871	7396	1	18.9737	227.122	236.2	7.03575	19.6659	25.7384
SLM2ch01g02490	5.74414	-3.16935	0.000443996	0.00128491	7507	1	18.9737	227.122	236.2	7.03575	19.6659	26.9083
SLM2ch01g02491	10.3876	0.2967	0.0128879	0.026837	10433	0	1217.93	1288.16	1120.05	1601.14	1495.84	1357.11
SLM2ch01g02492	11.1143	-0.479485	1.77733e-06	7.63242e-06	5059	1	2791.84	2522.07	2539.15	1989.11	1729.37	1914
SLM2ch01g02494	7.33467	0.317373	0.219654	0.305897	15600	0	131.009	146.613	156.197	175.894	211.409	153.26
SLM2ch01g02495	11.102	-0.394949	0.00193272	0.00491668	8540	1	2854.18	2340.72	2366.76	1949.91	2060.01	1740.85
SLM2ch01g02498	8.49639	-0.137509	0.680335	0.753957	19603	0	221.359	479.669	435.256	282.435	377.34	373.206
SLM2ch01g02499	13.3771	0.428538	4.07295e-05	0.000141598	6249	1	10497.9	8600.14	8414.62	12619.1	12095.8	12313.5
SLM2ch01g02500	10.3212	-0.483827	0.000506962	0.0014507	7592	1	1298.34	1551.72	1688.64	1066.42	1034.92	1144.19
SLM2ch01g02504	-2.65448	-5.94464	4.62817e-05	0.00015932	6311	1	18.0701	22.8817	20.9532	0	0	0
SLM2ch01g02505	5.29212	-0.482018	0.336912	0.431722	16954	0	54.2104	46.6109	38.0968	44.2247	29.4989	25.7384
SLM2ch01g02510	8.30911	-0.51084	0.00383176	0.00910676	9141	1	349.657	381.362	404.778	283.44	244.595	269.083
SLM2ch01g02511	3.66375	1.09144	0.423494	0.518742	17736	0	0	12.7121	13.3339	25.1277	23.3533	7.01955
SLM2ch01g02512	-2.65448	-5.5477	0.0218175	0.0426591	11111	0	0	27.9666	19.0484	0	0	0
SLM2ch01g02513	10.6015	1.0779	1.38427e-35	3.9158e-34	768	1	1117.64	1016.12	1074.33	2277.57	2277.56	2217.01
SLM2ch01g02523	0.616014	2.69474	0.488358	0.580171	18287	0	1.80701	0	0	0	0	11.6993
SLM2ch01g02528	5.22443	-1.04464	0.198045	0.280368	15346	0	71.3771	75.4249	14.2863	14.0715	41.7901	22.2286
SLM2ch01g02529	-2.65448	-3.90368	0.20071	0.283473	15381	0	3.61403	0	11.429	0	0	0
SLM2ch01g02535	7.91632	-1.91362	3.93818e-11	2.80514e-10	3050	1	373.149	467.804	565.737	97.4954	116.767	159.11
SLM2ch01g02536	2.79919	-1.67993	0.297623	0.390946	16539	0	0	21.1868	16.1911	2.01021	6.14561	3.50978
SLM2ch01g02544	5.16751	-0.0194759	0.976487	0.987671	21479	0	15.3596	62.7129	30.4774	41.2094	31.9572	33.9278
SLM2ch01g02545	-2.65448	-6.38797	0.00405484	0.00958453	9191	1	0	43.221	40.954	0	0	0
SLM2ch01g02546	13.0364	0.913292	8.10437e-36	2.31668e-34	760	1	6127.59	6168.74	6069.77	12183.9	10697	11708.6
SLM2ch01g02553	8.19849	-0.213945	0.260284	0.350939	16113	0	332.491	281.36	335.252	275.399	292.531	250.364
SLM2ch01g02554	9.99482	-0.570857	0.000400103	0.00116737	7446	1	1041.74	1344.09	1344.82	863.387	747.306	900.842
SLM2ch01g02555	8.5797	-0.0361583	0.880657	0.916253	20881	0	295.447	437.295	429.541	315.604	440.025	377.886
SLM2ch01g02556	13.8816	0.790113	1.8502e-46	7.94379e-45	506	1	11045.4	11902.7	11485.2	20021.7	19544.3	19976.5
SLM2ch01g02557	10.3713	-0.636595	7.12034e-11	4.97714e-10	3108	1	1766.36	1572.91	1615.3	1060.39	1060.73	1065.8
SLM2ch01g02559	10.2563	0.459459	3.52296e-05	0.000123446	6200	1	1115.83	1054.25	959.086	1463.44	1478.63	1360.62
SLM2ch01g02560	9.30069	-0.52667	0.00291184	0.00711342	8893	1	870.981	694.079	705.743	558.84	453.546	563.904
SLM2ch01g02563	5.15205	-0.704653	0.287084	0.379766	16423	0	34.3333	38.9837	62.8597	29.1481	12.2912	42.1173
SLM2ch01g02564	11.249	-0.350985	0.00322039	0.00779012	8981	1	3088.19	2656.82	2501.05	2311.75	2023.13	2130.43
SLM2ch01g02566	8.78675	-0.480093	0.00614801	0.0139029	9607	0	500.543	488.991	575.261	423.15	345.383	353.317
SLM2ch01g02567	4.64703	1.30492	0.105662	0.166037	13825	0	4.51754	19.4918	23.8105	30.1532	29.4989	58.4963
SLM2ch01g02568	6.74832	-0.7531	0.0445311	0.078981	12249	0	101.193	150.85	166.673	101.516	62.6852	84.2346
SLM2ch01g02569	11.9288	0.0605413	0.571204	0.657504	18873	0	4333.22	3630.57	3489.66	4007.36	4011.85	3925.1
SLM2ch01g02570	7.0797	-0.2139	0.56821	0.654948	18847	0	209.614	109.324	118.1	124.633	110.621	141.561
SLM2ch01g02571	3.87808	-2.12675	0.205801	0.289499	15444	0	45.1754	20.3393	26.6677	21.1073	0	0
SLM2ch01g02574	9.33343	-0.91331	5.07911e-09	2.96066e-08	3727	1	1016.45	850.014	789.556	479.436	452.317	478.499
SLM2ch01g02584	12.7075	0.629706	3.90781e-07	1.83126e-06	4636	1	6350.75	5034.83	4745.91	8429.83	8059.35	8470.26
SLM2ch01g02585	3.3709	-3.89702	0.00401624	0.00950363	9181	1	51.4999	33.0514	35.2395	8.04086	0	0
SLM2ch01g02590	6.12539	2.19854	0.000381447	0.00111835	7410	1	10.8421	28.814	58.0976	182.93	149.953	115.823
SLM2ch01g02592	4.06756	0.118478	0.911306	0.939547	21072	0	23.4912	22.8817	1.90484	15.0766	22.1242	15.209
SLM2ch01g02593	12.001	0.633331	4.53872e-20	6.14354e-19	1605	1	3412.55	3236.49	3223.94	5248.67	4900.51	5165.22
SLM2ch01g02594	8.42831	-0.217874	0.215376	0.300884	15551	0	413.806	355.938	344.776	337.716	302.364	318.22
SLM2ch01g02597	1.51694	0.729757	0.845669	0.888918	20668	0	0	0	6.66693	11.0562	0	0
SLM2ch01g02609	4.2106	0.79785	0.285711	0.378227	16411	0	11.7456	8.47471	21.9056	20.1021	34.4154	18.7188
SLM2ch01g02627	10.8301	-0.197969	0.0173477	0.0348745	10806	0	1973.26	1933.93	1941.98	1769.99	1715.85	1613.33
SLM2ch01g02630	6.45735	-0.532596	0.135669	0.20488	14386	0	114.745	81.3572	120.957	78.3984	81.122	59.6662
SLM2ch01g02639	4.64635	-2.68659	0.021713	0.0424587	11110	0	16.2631	68.6452	105.719	12.0613	0	17.5489
SLM2ch01g02640	4.75319	-3.54858	1.19457e-05	4.51889e-05	5743	1	25.2982	115.256	136.196	7.03575	4.91649	11.6993
SLM2ch01g02644	12.3495	-0.180271	0.185548	0.265549	15180	0	4483.2	6041.62	6141.2	4893.87	4761.62	5052.91
SLM2ch01g02645	7.26974	-0.639662	0.0417863	0.074809	12135	0	140.044	210.173	227.628	105.536	141.349	124.012
SLM2ch01g02653	2.59209	-3.69555	0.105473	0.165779	13822	0	0	27.9666	37.1444	5.02554	0	0
SLM2ch01g02654	7.59759	-1.06271	4.36781e-06	1.76875e-05	5364	1	267.438	269.496	302.869	113.577	135.203	153.26
SLM2ch01g02659	7.58793	-0.802995	0.000739124	0.00205155	7827	1	231.298	272.038	259.058	145.741	168.39	122.842
SLM2ch01g02660	9.68385	1.53439	5.57235e-14	5.08867e-13	2379	1	355.982	511.873	581.928	1488.56	1365.55	1345.41
SLM2ch01g02661	4.16786	-1.27542	0.043383	0.0771973	12208	0	24.3947	27.1191	32.3823	13.0664	11.0621	10.5293
SLM2ch01g02662	3.97785	1.1073	0.555193	0.642882	18761	0	0	32.2039	0	15.0766	34.4154	19.8887
SLM2ch01g02663	10.9761	0.705976	2.18382e-08	1.17989e-07	4021	1	1766.36	1590.7	1374.34	2667.55	2404.16	2646.37
SLM2ch01g02666	6.9935	-0.75583	0.0150582	0.0307751	10630	0	131.912	161.02	203.818	110.562	95.8715	87.7444
SLM2ch01g02667	8.50156	0.572721	0.0107118	0.0228062	10204	0	317.131	306.785	267.63	346.762	462.15	517.107
SLM2ch01g02669	9.33023	-0.0040982	0.973819	0.985753	21462	0	656.85	609.332	667.646	596.029	723.953	608.361
SLM2ch01g02670	8.1729	0.627466	0.00285591	0.00699173	8874	1	205.096	230.512	260.963	357.818	314.655	403.624
SLM2ch01g02671	5.29714	-1.12897	0.0412026	0.0739346	12107	0	84.0262	38.9837	51.4306	23.1175	34.4154	22.2286
SLM2ch01g02672	7.50285	-0.908133	0.030925	0.0576445	11655	0	381.28	189.834	174.293	92.4699	157.328	147.411
SLM2ch01g02674	8.43739	-1.41011	2.67638e-11	1.94073e-10	2996	1	478.859	597.467	619.073	206.047	247.053	184.848
SLM2ch01g02676	9.81908	-1.30013	1.14784e-16	1.26647e-15	1969	1	1285.69	1491.55	1475.3	502.554	668.642	555.714
SLM2ch01g02677	-2.65448	-8.3501	0.0207253	0.0407731	11043	0	0	127.968	200.008	0	0	0
SLM2ch01g02678	10.6466	0.67441	1.25632e-11	9.40186e-11	2903	1	1267.62	1222.05	1317.2	2088.61	1867.04	2119.9
SLM2ch01g02679	6.34441	-2.63719	2.10812e-07	1.02002e-06	4490	1	291.833	184.749	131.434	19.097	29.4989	49.1369
SLM2ch01g02680	6.02904	-2.11153	0.00935269	0.0202076	10055	0	171.666	120.341	115.243	3.01532	47.9357	43.2872
SLM2ch01g02681	7.5013	-0.621533	0.0617361	0.104832	12794	0	153.596	256.784	263.82	114.582	161.015	162.62
SLM2ch01g02682	12.4883	-0.183019	0.0729939	0.120921	13114	0	5828.53	6123.83	6414.54	4778.28	5866.6	5533.75
SLM2ch01g02685	8.97792	0.381066	0.0105236	0.0224297	10193	0	473.438	402.549	449.542	574.921	609.644	541.675
SLM2ch01g02687	3.63605	-3.34533	0.129537	0.197045	14282	0	0	62.7129	56.1927	0	0	11.6993
SLM2ch01g02688	7.37938	-0.494627	0.165035	0.24123	14863	0	244.851	204.241	143.815	178.909	140.12	101.783
SLM2ch01g02689	9.39201	-0.691418	0.00063453	0.00178126	7739	1	1045.36	755.944	760.031	605.075	474.441	506.578
SLM2ch01g02691	5.281	-1.2799	0.0788557	0.129294	13250	0	19.8772	77.1199	84.7653	18.0919	36.8736	19.8887
SLM2ch01g02692	9.13995	0.753296	0.371046	0.466356	17285	0	67.7631	611.027	624.787	699.555	735.015	762.791
SLM2ch01g02694	8.83458	-0.013093	0.938472	0.959179	21256	0	425.552	494.076	456.209	449.283	518.689	395.435
SLM2ch01g02697	6.09593	-1.99556	0.000153099	0.000481761	6904	1	73.1841	166.104	170.483	24.1226	29.4989	49.1369
SLM2ch01g02701	8.48792	0.189116	0.422594	0.51802	17723	0	416.517	324.582	267.63	392.997	341.696	415.323
SLM2ch01g02703	9.76195	1.61847	1.0223e-20	1.44217e-19	1540	1	489.701	526.28	470.495	1247.34	1800.66	1516.22
SLM2ch01g02707	8.41776	0.55502	0.00198225	0.0050309	8560	1	315.324	264.411	266.677	397.017	451.088	395.435
SLM2ch01g02712	3.05305	-2.6835	0.00686868	0.0153473	9723	0	17.1666	13.5595	32.3823	5.02554	2.45824	2.33985
SLM2ch01g02714	11.2482	-0.303401	0.00863913	0.0188288	9968	0	2389.78	2944.96	2771.54	2334.86	2089.51	2144.47
SLM2ch01g02715	9.67569	0.98868	7.14715e-11	4.99106e-10	3111	1	669.499	532.212	540.022	1058.38	1204.54	1193.32
SLM2ch01g02716	9.1368	-1.36004	5.5526e-21	7.98876e-20	1510	1	933.323	946.625	825.747	358.823	322.03	373.206
SLM2ch01g02717	4.72371	-0.208509	0.881333	0.916737	20886	0	0	19.4918	65.7169	19.097	17.2077	37.4376
SLM2ch01g02718	7.26568	0.430642	0.108526	0.169731	13891	0	148.175	138.985	110.481	162.827	168.39	204.737
SLM2ch01g02719	7.09819	-1.91814	3.63309e-15	3.63604e-14	2170	1	288.219	266.106	244.772	65.332	70.0599	76.0451
SLM2ch01g02721	9.56204	0.123814	0.325938	0.420453	16841	0	702.929	738.995	730.506	752.825	748.535	865.745
SLM2ch01g02722	7.43198	0.599865	0.0157187	0.0319686	10682	0	117.456	157.63	145.72	219.113	190.514	228.135
SLM2ch01g02723	11.158	-0.625008	1.9072e-05	6.98127e-05	5935	1	3371.89	2677.16	2463.91	1784.07	1973.97	1761.91
SLM2ch01g02724	12.2972	0.191014	0.00514401	0.0118396	9439	0	4840.99	4653.47	4637.33	5204.45	5652.73	5275.19
SLM2ch01g02725	9.29051	-0.531033	0.180935	0.260181	15108	0	335.201	829.674	1093.38	446.268	617.019	499.558
SLM2ch01g02727	5.50142	-0.826255	0.185869	0.265885	15187	0	30.7193	71.1876	79.0508	18.0919	43.0193	40.9474
SLM2ch01g02731	5.91958	-1.26963	0.00685166	0.0153156	9719	0	59.6315	96.6117	125.719	38.1941	31.9572	46.797
SLM2ch01g02734	4.5585	-1.54981	0.0209388	0.0411054	11065	0	41.5613	27.9666	51.4306	17.0868	17.2077	7.01955
SLM2ch01g02735	7.58864	-1.57408	5.30137e-09	3.08359e-08	3735	1	421.938	290.683	283.821	104.531	114.308	115.823
SLM2ch01g02736	7.53773	-0.307641	0.132264	0.200445	14335	0	208.71	215.258	196.198	166.848	162.244	171.979
SLM2ch01g02737	3.80944	-0.506019	0.72721	0.793861	19901	0	14.4561	4.23736	31.4298	13.0664	0	22.2286
SLM2ch01g02738	8.8823	-0.0620395	0.656925	0.733743	19450	0	482.473	514.415	449.542	449.283	468.295	467.97
SLM2ch01g02739	-2.65448	-3.2476	0.316683	0.411283	16727.5	0	3.61403	5.9323	0	0	0	0
SLM2ch01g02743	9.74107	0.819871	0.022774	0.0442901	11171	0	295.447	772.046	864.797	1056.37	1253.7	1100.9
SLM2ch01g02744	8.55925	0.27725	0.240355	0.329258	15859	0	421.034	344.073	262.868	447.273	377.34	421.173
SLM2ch01g02746	7.68208	-5.76772	4.31349e-07	2.00536e-06	4673	1	85.8332	1886.47	2575.34	20.1021	28.2698	35.0978
SLM2ch01g02748	4.56427	4.18143	2.01998e-07	9.79555e-07	4480	1	9.03507	7.62724	0	94.4801	113.079	94.7639
SLM2ch01g02749	-2.65448	0.153741	1	1	21673	0	0	0	0	0	0	0
SLM2ch01g02750	4.71008	-5.83937	1.45254e-07	7.16868e-07	4402	1	8.13157	289.835	296.202	2.01021	3.68736	4.6797
SLM2ch01g02751	7.22217	-3.3087	2.37607e-33	6.15992e-32	838	1	496.929	533.059	380.015	39.1992	51.6231	51.4767
SLM2ch01g02752	4.16434	-0.0972744	0.891179	0.924234	20948	0	14.4561	13.5595	27.6202	16.0817	17.2077	18.7188
SLM2ch01g02753	8.93818	-0.502395	0.000917354	0.00249869	7976	1	614.385	600.857	536.212	376.915	428.963	430.532
SLM2ch01g02754	12.7211	-0.579388	1.75139e-09	1.0715e-08	3551	1	9102.84	8054.37	7603.16	5833.64	5263.1	5474.08
SLM2ch01g02755	10.4588	-0.0766583	0.467915	0.560878	18124	0	1424.83	1505.11	1405.77	1488.56	1307.79	1315
SLM2ch01g02760	4.64358	-1.44529	0.02782	0.0526426	11481	0	58.728	36.4413	28.5726	20.1021	15.9786	9.3594
SLM2ch01g02762	4.62102	-2.02372	0.000807829	0.00222632	7883	1	67.7631	37.2887	43.8113	15.0766	9.83297	11.6993
SLM2ch01g02765	4.21231	0.023542	0.980888	0.9906	21512	0	1.80701	15.2545	38.0968	24.1226	7.37473	24.5684
SLM2ch01g02767	6.56169	1.57099	0.0003666	0.00107772	7390	1	33.4298	72.8825	58.0976	145.741	217.554	125.182
SLM2ch01g02768	10.0701	-0.57747	0.000439063	0.00127148	7502	1	1127.58	1418.67	1393.39	927.714	963.631	748.752
SLM2ch01g02769	9.71971	-0.0496655	0.630809	0.710142	19298	0	863.753	852.556	857.177	856.351	808.762	821.287
SLM2ch01g02770	11.3004	-0.325408	0.000101309	0.000328792	6694	1	2942.72	2752.59	2774.4	2385.12	2209.96	2164.36
SLM2ch01g02771	7.76911	1.63905	0.00673187	0.0150726	9703	0	26.2017	147.46	197.151	360.834	431.422	362.677
SLM2ch01g02772	2.40095	-1.03826	0.695651	0.766769	19710	0	10.8421	11.8646	0	11.0562	0	0
SLM2ch01g02773	8.3302	-0.589207	0.000573627	0.00162556	7666	1	423.745	365.26	395.254	272.384	267.948	246.854
SLM2ch01g02775	11.2274	0.678746	1.63892e-06	7.07442e-06	5033	1	1911.82	1899.18	1874.36	3571.15	2539.36	2990.33
SLM2ch01g02777	11.2266	-0.356875	0.00479874	0.0111203	9375	0	3149.63	2570.38	2415.34	2098.66	2162.02	2091.83
SLM2ch01g02778	7.05651	-0.72529	0.00783736	0.0172597	9865	0	146.368	196.613	170.483	112.572	103.246	94.7639
SLM2ch01g02779	8.22629	-0.547292	0.00834128	0.0182437	9933	0	414.71	316.107	355.252	274.394	235.991	232.815
SLM2ch01g02780	11.0201	-0.314373	0.000405126	0.00117981	7460	1	2423.21	2345.8	2178.18	1937.85	1799.43	1849.65
SLM2ch01g02781	12.0609	-0.702602	9.27901e-07	4.12411e-06	4888	1	6447.43	5256.86	4647.81	3431.44	3579.2	3037.13
SLM2ch01g02782	6.9519	-2.25343	5.42077e-12	4.17611e-11	2820	1	334.298	280.513	196.198	50.2554	58.9978	60.8361
SLM2ch01g02783	9.39796	1.14529	3.47983e-10	2.27435e-09	3324	1	370.438	500.856	489.543	1079.49	1048.44	882.123
SLM2ch01g02784	9.65619	0.108009	0.330673	0.425156	16897	0	745.394	795.776	790.508	869.418	845.636	797.889
SLM2ch01g02786	13.6502	0.103218	0.432652	0.527402	17822	0	14917.8	11703.6	10592.8	13164.9	13444.1	13365.2
SLM2ch01g02787	10.1412	-0.118537	0.478333	0.570632	18211	0	1385.08	1076.29	1068.61	1207.13	958.715	1085.69
SLM2ch01g02788	6.18657	0.183354	0.646814	0.724817	19387	0	70.4736	74.5775	60.0024	93.475	51.6231	87.7444
SLM2ch01g02789	8.31556	0.020277	0.930547	0.953546	21201	0	280.087	381.362	287.631	372.895	266.719	322.899
SLM2ch01g02790	11.2272	-0.715662	5.21165e-07	2.39575e-06	4726	1	3693.54	2722.93	2800.11	1868.49	1869.49	1874.22
SLM2ch01g02791	8.05981	-0.177614	0.45707	0.550679	18032	0	331.587	248.309	271.439	259.318	285.156	208.247
SLM2ch01g02792	12.9936	1.23467	3.56243e-30	8.0035e-29	967	1	4561.81	5628.9	5759.28	12035.2	12894.7	12604.8
SLM2ch01g02793	14.4067	0.460667	8.15858e-05	0.000269369	6580	1	21313.7	17697.7	16533	27314.8	23401.2	25723.1
SLM2ch01g02794	11.6384	0.711304	5.62685e-12	4.33026e-11	2823	1	2772.86	2375.46	2325.81	4288.79	4032.75	3915.74
SLM2ch01g02795	3.86155	-1.01061	0.41469	0.510347	17653	0	16.2631	23.7292	21.9056	11.0562	19.6659	0
SLM2ch01g02796	8.5692	-0.775564	0.00109462	0.0029377	8095	1	401.157	560.179	529.545	242.231	349.07	279.612
SLM2ch01g02797	10.6904	-0.580446	1.0628e-07	5.33733e-07	4326	1	2106.08	1896.64	2059.13	1228.24	1439.3	1386.36
SLM2ch01g02799	7.82056	0.0368432	0.896181	0.92796	20981	0	168.956	272.038	228.581	268.364	188.056	230.475
SLM2ch01g02803	-2.65448	-4.77563	0.0721947	0.119819	13089.5	0	0	16.102	11.429	0	0	0
SLM2ch01g02804	-2.65448	0.153741	1	1	21673	0	0	0	0	0	0	0
SLM2ch01g02805	-2.65448	-6.90335	1.88669e-07	9.18199e-07	4464	1	47.8859	45.7635	26.6677	0	0	0
SLM2ch01g02806	13.0988	-0.214099	0.0836477	0.13593	13369	0	7883.1	9795.92	10666.1	7976.53	8544.85	7914.54
SLM2ch01g02807	10.6074	0.765851	0.000333076	0.000985036	7346	1	825.806	1358.5	1404.82	2112.74	1884.24	2105.87
SLM2ch01g02808	13.2862	1.75334	3.6617e-55	2.08247e-53	382	1	6292.93	5067.03	4962.1	17631.6	19327.9	18068.3
SLM2ch01g02813	12.5091	0.203492	0.00519938	0.0119518	9451	0	5634.27	5599.24	5063.06	6261.82	6154.21	6349.18
SLM2ch01g02814	8.14922	-0.274823	0.279152	0.371331	16332	0	245.754	318.649	372.396	252.282	223.7	298.331
SLM2ch01g02815	8.15223	0.288224	0.291001	0.383966	16465	0	178.894	283.903	309.536	311.583	335.55	295.991
SLM2ch01g02816	3.78543	-8.72608	4.09075e-09	2.40453e-08	3696	1	15.3596	387.294	448.589	2.01021	0	0
SLM2ch01g02817	13.4771	0.454095	1.77932e-10	1.19566e-09	3233	1	9727.16	9828.97	9670.86	14208.2	12457.1	13373.4
SLM2ch01g02818	8.70877	0.132606	0.446907	0.540514	17962	0	386.701	455.94	356.205	424.155	457.233	432.872
SLM2ch01g02819	8.94922	0.661198	0.000308626	0.00091936	7293	1	442.719	344.073	392.397	543.763	683.392	637.609
SLM2ch01g02820	9.6401	-0.410162	0.00629776	0.014209	9629	0	944.165	954.253	860.987	632.212	645.289	799.059
SLM2ch01g02821	10.1024	-1.40708	0.132547	0.200822	14339	0	202.386	2380.55	2787.73	668.396	672.329	684.406
SLM2ch01g02822	2.10666	1.11167	0.614486	0.695822	19185	0	0	5.9323	2.85726	3.01532	15.9786	0
SLM2ch01g02824	2.795	-0.786959	0.443242	0.537039	17925	0	7.22806	14.407	5.71452	5.02554	6.14561	4.6797
SLM2ch01g02825	14.5224	-0.120314	0.0972984	0.154609	13672	0	26402.3	23699.5	23501.9	22978.8	21744.4	22991.4
SLM2ch01g02826	5.96474	-2.94889	8.85421e-07	3.94784e-06	4872	1	66.8596	211.868	241.914	30.1532	20.8951	16.379
SLM2ch01g02827	12.4512	1.21992	1.5854e-23	2.61128e-22	1319	1	4229.32	3378.87	3399.18	9351.52	8054.43	8233.93
SLM2ch01g02828	6.91871	-0.96828	0.00259363	0.00642199	8774	1	183.412	134.748	189.531	82.4188	105.704	71.3654
SLM2ch01g02829	8.62749	-0.649148	1.75417e-05	6.4636e-05	5896	1	460.789	513.568	511.449	327.665	309.739	310.03
SLM2ch01g02830	10.5513	-0.178106	0.0857379	0.138714	13428	0	1693.17	1623.76	1471.49	1413.18	1352.03	1467.09
SLM2ch01g02831	8.90125	0.130581	0.456754	0.550359	18030	0	536.683	423.736	410.493	507.579	508.856	484.349
SLM2ch01g02832	8.08735	-0.09414	0.593709	0.677433	19040	0	271.052	272.886	299.06	266.353	251.97	271.423
SLM2ch01g02833	7.01784	0.131385	0.749794	0.812757	20042	0	91.2543	98.3067	181.912	101.516	146.265	159.11
SLM2ch01g02834	10.2012	0.218822	0.164267	0.240366	14846	0	1301.95	973.745	998.135	1249.35	1354.49	1206.19
SLM2ch01g02835	11.1305	-0.187547	0.092139	0.147522	13569	0	2617.46	2361.9	2198.18	2267.52	2040.34	1994.72
SLM2ch01g02839	10.618	0.256101	0.0116466	0.0245416	10310	0	1529.64	1425.45	1359.1	1769.99	1772.39	1609.82
SLM2ch01g02840	6.11046	-0.0300906	0.950308	0.967797	21332	0	57.8245	83.0522	68.5742	89.4545	45.4775	70.1955
SLM2ch01g02841	11.5202	-0.931648	5.92704e-14	5.3854e-13	2391	1	4675.65	3844.13	3649.67	2087.61	2256.67	2035.67
SLM2ch01g02842	10.9004	-0.634918	4.61911e-11	3.27621e-10	3063	1	2433.15	2439.87	2272.47	1569.98	1414.72	1616.84
SLM2ch01g02843	9.1117	-0.31351	0.0187451	0.037368	10898	0	646.911	620.349	582.881	523.661	484.274	480.839
SLM2ch01g02848	-2.65448	-2.43122	0.429853	0.524869	17790	0	5.42104	0	0	0	0	0
SLM2ch01g02849	6.25617	-4.08597	0.0113122	0.0239228	10272	0	330.684	277.123	337.156	4.02043	51.6231	0
SLM2ch01g02850	11.0304	-0.544829	0.000174668	0.000544428	6970	1	2978.86	2447.5	2152.47	1715.72	1651.94	1827.42
SLM2ch01g02851	7.75665	-0.543339	0.0141511	0.0291432	10549	0	285.508	226.275	271.439	163.832	178.223	195.377
SLM2ch01g02852	8.29896	-0.471438	0.0130229	0.0270895	10444	0	376.763	388.142	347.633	255.297	307.28	239.835
SLM2ch01g02853	7.53948	-0.981032	1.54352e-05	5.7331e-05	5849	1	294.543	253.394	236.2	136.695	138.891	121.672
SLM2ch01g02854	6.15445	-1.3894	0.0442896	0.0786041	12241	0	47.8859	193.223	104.766	20.1021	40.561	71.3654
SLM2ch01g02855	12.1629	-0.1992	0.0565905	0.0972188	12646	0	5515.01	4590.75	4634.47	4522.98	4138.45	4177.8
SLM2ch01g02856	10.0749	1.13836	2.07936e-19	2.71969e-18	1661	1	682.148	780.521	718.124	1744.87	1455.28	1600.46
SLM2ch01g02857	5.84374	-0.986487	0.153192	0.22681	14673	0	29.8157	97.4592	115.243	21.1073	62.6852	38.6075
SLM2ch01g02858	6.20623	3.36501	4.62126e-14	4.25051e-13	2362	1	33.4298	20.3393	15.2387	162.827	304.822	243.344
SLM2ch01g02862	5.48914	-0.649587	0.301733	0.395317	16582	0	81.3157	39.8312	47.621	25.1277	60.227	22.2286
SLM2ch01g02863	8.05181	0.243688	0.287652	0.380425	16427	0	296.35	207.63	227.628	296.507	266.719	303.011
SLM2ch01g02864	12.8168	0.00522951	0.978933	0.989332	21496	0	9715.42	6427.22	5464.03	7223.71	7359.98	7101.44
SLM2ch01g02865	7.95869	0.0442566	0.865596	0.904657	20786	0	212.324	278.818	243.819	315.604	243.366	198.887
SLM2ch01g02866	12.8886	-0.0936754	0.38243	0.478112	17377	0	8951.95	7524.7	7023.14	7504.13	7253.05	7265.23
SLM2ch01g02867	10.1874	-0.115553	0.469256	0.562211	18133	0	1460.07	1108.49	1072.42	1170.95	1086.54	1103.24
SLM2ch01g02868	7.56476	-1.69752	1.07989e-08	6.04657e-08	3880	1	327.973	310.175	384.777	94.4801	141.349	79.5549
SLM2ch01g02869	6.79116	-1.39106	0.000128502	0.000409341	6820	1	168.956	203.393	165.721	81.4137	43.0193	80.7248
SLM2ch01g02870	12.7492	0.254532	0.000844774	0.00231755	7919	1	6198.96	6438.24	6273.59	7929.29	6955.6	7674.71
SLM2ch01g02871	6.68665	-0.725921	0.0273132	0.0518371	11447	0	112.938	140.68	143.815	76.3882	99.5588	64.3459
SLM2ch01g02872	5.8869	-0.710194	0.0978176	0.155359	13678	0	70.4736	73.73	82.8605	62.3166	33.1863	43.2872
SLM2ch01g02873	8.50248	-0.150972	0.499134	0.590537	18362	0	410.192	322.887	413.35	337.716	288.844	405.964
SLM2ch01g02874	13.389	0.230339	0.0276186	0.0523254	11467	0	11311.9	9380.66	9019.41	11839.2	11813.1	11203.2
SLM2ch01g02875	8.76542	-0.258497	0.165567	0.241828	14874	0	469.824	408.481	549.546	426.165	388.402	379.056
SLM2ch01g02876	6.57084	-0.795695	0.0517774	0.0899388	12507	0	125.588	102.544	147.625	48.2451	67.6017	100.614
SLM2ch01g02877	8.8607	0.480784	0.0132659	0.0275132	10475	0	324.359	400.006	456.209	508.584	594.895	544.015
SLM2ch01g02881	7.92572	-0.389688	0.167893	0.244633	14910	0	232.201	270.343	332.394	163.832	211.409	262.063
SLM2ch01g02882	8.77772	0.637407	0.000179311	0.000557618	6986	1	322.552	401.701	331.442	514.615	577.687	549.865
SLM2ch01g02883	11.0251	0.196198	0.32237	0.416602	16811	0	1405.86	2072.91	2362	2381.1	2051.4	2259.13
SLM2ch01g02884	7.1339	-1.44551	2.44913e-09	1.46901e-08	3622	1	217.745	234.75	242.867	75.383	92.1841	87.7444
SLM2ch01g02885	11.0256	-0.215952	0.335233	0.429926	16940	0	1500.73	2569.53	2669.63	2115.75	1763.79	1923.36
SLM2ch01g02886	7.86546	-0.727974	0.0954259	0.151966	13642	0	139.14	359.328	401.921	138.705	196.659	208.247
SLM2ch01g02888	11.4411	-0.582441	6.13534e-05	0.000207133	6435	1	2744.86	3622.94	3839.2	2372.05	2209.96	2234.56
SLM2ch01g02890	-2.65448	-7.66377	0.0325922	0.0603739	11728	0	0	100.002	103.814	0	0	0
SLM2ch01g02891	6.56059	-0.377021	0.242555	0.331604	15891	0	94.8683	98.3067	129.529	72.3677	86.0385	90.0842
SLM2ch01g02892	-2.65448	-6.47923	0.00335902	0.00809054	9019	1	0	37.2887	52.3831	0	0	0
SLM2ch01g02893	10.5238	0.545213	0.000105794	0.000341869	6723	1	1410.38	1199.17	1046.71	1712.7	1784.68	1837.95
SLM2ch01g02894	10.2368	-0.401758	9.09702e-06	3.50661e-05	5636	1	1404.95	1411.04	1344.82	1032.25	1037.38	1079.84
SLM2ch01g02895	8.44073	0.939594	0.000377564	0.00110846	7400	1	170.763	300.005	281.916	483.457	454.775	505.408
SLM2ch01g02896	12.3479	-0.55449	1.40324e-08	7.76102e-08	3928	1	7078.98	5894.16	5979.29	4291.81	4394.11	4218.75
SLM2ch01g02897	12.672	1.33328	3.25634e-15	3.27518e-14	2160	1	3018.62	4669.57	4645.9	10778.8	10191.9	10108.2
SLM2ch01g02898	13.4913	-0.21609	0.0304692	0.0569218	11629	0	13961	12029	11242.4	11140.6	10351.7	10560.9
SLM2ch01g02899	12.6988	1.09542	4.45169e-27	8.71288e-26	1110	1	5161.74	4194.98	4287.79	9969.66	9590.83	9594.56
SLM2ch01g02901	5.04454	-0.210118	0.731805	0.797555	19934	0	21.6842	38.1362	46.6685	29.1481	43.0193	19.8887
SLM2ch01g02902	7.70606	1.75461	3.61772e-10	2.36092e-09	3329	1	101.193	132.206	107.623	362.844	302.364	485.519
SLM2ch01g02903	8.70427	0.413779	0.0136432	0.0282177	10504	0	376.763	355.938	351.443	488.482	533.439	422.343
SLM2ch01g02904	7.99719	-0.0969786	0.61578	0.69687	19197	0	252.079	279.666	260.963	219.113	272.865	249.194
SLM2ch01g02905	11.167	-0.409659	5.632e-05	0.00019124	6398	1	2852.37	2417.84	2680.11	2049.41	1894.08	2041.52
SLM2ch01g02907	10.9537	-0.109946	0.371354	0.466652	17288	0	1862.13	2032.24	2286.76	2080.57	1828.93	1818.06
SLM2ch01g02908	10.5831	-0.744769	2.5353e-07	1.21722e-06	4525	1	2303.94	1893.25	1760.07	1236.28	1238.95	1079.84
SLM2ch01g02909	9.25848	-0.883637	9.21235e-05	0.00030105	6648	1	958.621	746.622	790.508	383.951	389.632	579.113
SLM2ch01g02910	2.41232	-0.273541	0.901884	0.93234	21015	0	9.93858	0	7.61935	1.00511	13.5203	0
SLM2ch01g02911	10.6379	-0.405233	0.00020887	0.000641734	7071	1	1877.49	1887.32	1736.26	1512.69	1278.29	1362.96
SLM2ch01g02912	9.5755	0.730945	0.000339224	0.00100172	7357	1	441.815	633.909	700.981	925.704	1002.96	1020.17
SLM2ch01g02913	11.1417	0.866479	4.94405e-08	2.57145e-07	4177	1	1308.28	1791.55	1920.08	3155.03	2944.98	3052.33
SLM2ch01g02914	11.5396	1.36906	1.74933e-45	7.32259e-44	519	1	1673.3	1918.68	1964.84	4569.22	4810.78	4973.35
SLM2ch01g02915	8.42428	-0.485886	0.055052	0.0949205	12600	0	494.219	356.785	368.586	241.226	271.636	357.997
SLM2ch01g02916	12.6195	0.0686899	0.395093	0.490339	17505	0	5941.47	6379.76	6112.63	6945.29	6079.23	6308.24
SLM2ch01g02917	4.59604	0.563504	0.485501	0.577502	18264	0	8.13157	14.407	37.1444	31.1583	18.4368	38.6075
SLM2ch01g02918	6.69944	-0.979255	0.0525752	0.0911982	12524	0	62.342	167.799	207.627	73.3728	74.9764	73.7053
SLM2ch01g02919	11.6157	-0.637773	3.9957e-07	1.86882e-06	4645	1	4561.81	3686.5	3495.38	2598.2	2420.14	2529.38
SLM2ch01g02920	10.3731	0.968232	7.16921e-21	1.02535e-19	1519	1	887.244	938.998	1018.14	1813.21	1937.1	1814.55
SLM2ch01g02921	10.9166	-0.948763	1.24783e-11	9.34155e-11	2902	1	2242.51	2733.1	3081.08	1393.08	1408.57	1372.32
SLM2ch01g02922	12.2485	-0.420919	7.45204e-09	4.25705e-08	3803	1	5814.07	5770.43	5305.93	4311.91	4231.87	4072.51
SLM2ch01g02923	9.98837	-1.02029	1.43991e-07	7.11281e-07	4398	1	1173.66	1518.67	1647.69	848.311	651.434	639.949
SLM2ch01g02924	9.42954	-0.259992	0.271761	0.363435	16245	0	995.665	711.876	556.213	629.197	632.998	628.25
SLM2ch01g02925	13.0377	0.600296	3.51212e-19	4.52556e-18	1686	1	7185.59	6522.14	6781.22	10656.1	10320.9	10084.8
SLM2ch01g02926	6.08805	-2.35301	3.00069e-06	1.24432e-05	5239	1	81.3157	161.867	218.104	23.1175	34.4154	32.7579
SLM2ch01g02928	9.14646	-0.709038	0.0348502	0.0641084	11810	0	404.771	789.843	979.087	513.61	451.088	365.017
SLM2ch01g02929	10.6923	-0.678823	4.53819e-14	4.17587e-13	2361	1	2191.01	2124.61	1964.84	1291.56	1322.53	1309.15
SLM2ch01g02930	11.1104	0.328101	0.00120003	0.00319453	8161	1	1864.84	2010.2	2044.84	2546.94	2627.86	2256.79
SLM2ch01g02931	13.273	-0.562272	5.3893e-05	0.000183515	6380	1	14641.3	11232.4	10209.9	8378.57	8043.37	8015.16
SLM2ch01g02932	11.1583	0.470271	1.03615e-06	4.57806e-06	4917	1	2119.63	1908.51	1797.22	2701.73	2642.61	2725.93
SLM2ch01g02933	9.39752	0.635023	0.00205916	0.00521146	8584	1	673.113	469.499	480.972	737.749	936.591	847.026
SLM2ch01g02934	8.40543	0.0586943	0.758797	0.820224	20098	0	320.745	378.82	297.155	375.91	340.467	321.729
SLM2ch01g02935	7.2188	-0.573218	0.0982759	0.156002	13686	0	154.5	206.783	183.817	150.766	79.8929	135.711
SLM2ch01g02936	10.1212	-0.2591	0.0126645	0.0264325	10409	0	1280.27	1187.31	1187.67	1074.46	979.61	1000.29
SLM2ch01g02937	12.4786	2.04538	4.21825e-88	4.79798e-86	191	1	3070.12	2860.22	2497.24	10939.6	12296.1	11551.8
SLM2ch01g02938	8.96139	4.3641	3.66144e-39	1.22565e-37	649	1	175.28	69.4926	84.7653	1779.04	2501.26	2505.98
SLM2ch01g02939	11.9958	-0.511549	1.05337e-06	4.64848e-06	4923	1	5451.76	4706.86	4470.66	3236.45	3525.12	3500.42
SLM2ch01g02941	11.0134	-0.678378	5.60494e-07	2.56568e-06	4746	1	3065.6	2373.77	2405.81	1710.69	1553.61	1637.9
SLM2ch01g02942	10.3954	0.0510416	0.666122	0.741634	19513	0	1424.83	1252.56	1292.43	1248.34	1442.99	1421.46
SLM2ch01g02946	6.66695	0.708052	0.0856453	0.138595	13425	0	45.1754	92.3744	100.956	117.598	133.974	138.051
SLM2ch01g02947	9.89228	-0.856702	2.21127e-12	1.76747e-11	2718	1	1328.16	1263.58	1244.81	666.386	784.179	668.027
SLM2ch01g02948	9.69913	0.230721	0.159694	0.234764	14778	0	898.086	644.926	759.078	880.474	883.738	937.11
SLM2ch01g02949	7.16353	0.128286	0.63918	0.717683	19348	0	117.456	156.782	137.148	133.679	147.495	168.469
SLM2ch01g02950	11.2662	1.89305	1.02025e-121	1.92739e-119	115	1	1217.93	1255.11	1361.01	4743.1	4636.25	4861.04
SLM2ch01g02951	10.1329	-0.0633481	0.891409	0.924384	20950	0	336.105	1474.6	1632.45	1160.9	1101.29	1033.04
SLM2ch01g02952	7.36283	-0.319106	0.38571	0.481305	17410	0	125.588	221.19	204.77	165.843	173.306	102.953
SLM2ch01g02953	12.2596	0.182061	0.0816034	0.133086	13321	0	5022.6	4384.82	4403.99	5757.25	4911.57	5000.26
SLM2ch01g02954	11.2544	1.04182	2.01858e-33	5.23938e-32	837	1	1721.18	1726.3	1660.07	3250.52	3664.01	3601.03
SLM2ch01g02955	-2.65448	-6.19194	0.0061873	0.0139801	9615	0	0	37.2887	36.1919	0	0	0
SLM2ch01g02956	11.3384	0.213235	0.0287924	0.054226	11535	0	2580.42	2444.95	2189.61	2882.65	2681.94	2799.63
SLM2ch01g02957	6.85884	-0.361147	0.311149	0.405381	16675	0	94.8683	171.189	128.577	117.598	99.5588	90.0842
SLM2ch01g02958	9.48855	0.773521	1.96054e-07	9.51793e-07	4475	1	486.991	597.467	563.832	864.392	936.591	1016.66
SLM2ch01g02959	12.0278	-0.444401	0.000240712	0.000731292	7151	1	5519.53	4728.04	4364.94	3908.86	3467.35	3362.36
SLM2ch01g02960	12.3765	-0.237367	0.000315304	0.000937199	7309	1	5516.82	5953.49	5849.76	4799.39	4862.4	5030.68
SLM2ch01g02963	-2.65448	-10.0715	0.0058898	0.0133887	9557	0	0	441.533	640.026	0	0	0
SLM2ch01g02966	7.43384	2.74638	5.96345e-15	5.86491e-14	2209	1	102.096	45.7635	52.3831	482.451	416.672	444.572
SLM2ch01g02967	12.6477	0.628479	0.000203614	0.000627183	7053	1	6612.77	4707.7	4163.02	8209.72	7859	7867.75
SLM2ch01g02968	9.50476	-1.31126	7.15305e-16	7.51088e-15	2069	1	982.113	1233.92	1217.19	421.14	451.088	511.257
SLM2ch01g02972	7.68161	-1.04019	0.018239	0.0364696	10865	0	176.184	350.853	356.205	87.4443	130.287	211.756
SLM2ch01g02974	2.42293	-0.67549	0.683902	0.75693	19629	0	0	12.7121	7.61935	3.01532	7.37473	2.33985
SLM2ch01g02975	12.0887	3.77672	5.55782e-84	5.86135e-82	206	1	1544.09	1139.85	845.748	15662.6	16885.7	15829.1
SLM2ch01g02976	12.584	-0.282098	0.00723855	0.0160927	9772	0	7449.42	6389.09	6473.59	5264.75	6127.17	5312.63
SLM2ch01g02977	7.61019	0.769228	0.00227384	0.00570692	8656	1	168.956	122.883	157.149	242.231	292.531	230.475
SLM2ch01g02978	-2.65448	-5.0058	0.0518419	0.0900148	12512	0	0	16.102	16.1911	0	0	0
SLM2ch01g02979	9.99957	-0.555826	0.0196045	0.0388638	10959	0	820.385	1483.07	1420.06	818.157	844.406	870.424
SLM2ch01g02980	10.2595	-0.810981	1.01779e-05	3.89563e-05	5676	1	2043.73	1442.4	1384.82	977.969	880.051	918.391
SLM2ch01g02981	5.57076	-0.438751	0.538557	0.62796	18632	0	19.8772	88.9845	57.1452	28.143	63.9143	30.4181
SLM2ch01g02982	10.188	0.170853	0.108158	0.169264	13882	0	1089.63	1137.31	1071.47	1161.9	1327.45	1223.74
SLM2ch01g02983	3.75255	-1.33723	0.116949	0.180899	14045	0	13.5526	28.814	21.9056	10.0511	3.68736	11.6993
SLM2ch01g02984	11.269	1.37534	2.38249e-57	1.42197e-55	364	1	1549.52	1538.16	1508.63	3691.76	4024.14	4208.22
SLM2ch01g02985	9.6955	0.43737	0.000261911	0.000789217	7209	1	739.069	673.74	724.791	950.831	909.55	1034.21
SLM2ch01g02986	5.79895	-1.56699	0.0506012	0.0882201	12461	0	16.2631	109.324	161.911	36.1839	24.5824	36.2677
SLM2ch01g02987	10.3724	0.193641	0.277909	0.370086	16314	0	1531.45	1173.75	1013.37	1378	1510.59	1364.13
SLM2ch01g02988	10.2865	0.320245	0.0314254	0.0584447	11681	0	1312.8	1065.27	975.277	1473.49	1365.55	1347.75
SLM2ch01g02989	8.39541	0.690021	0.00689117	0.0153928	9726	0	347.85	232.207	215.247	465.365	387.173	430.532
SLM2ch01g02990	8.04107	-0.316513	0.169385	0.246328	14939	0	298.157	316.954	266.677	284.445	221.242	202.397
SLM2ch01g02991	10.7461	-1.07674	3.84411e-36	1.12098e-34	745	1	2479.22	2621.23	2382.95	1188.04	1192.25	1167.59
SLM2ch01g02992	6.61757	-0.759302	0.0346877	0.0638527	11802	0	97.5788	161.867	123.815	65.332	89.7259	71.3654
SLM2ch01g02993	6.4237	-1.52904	0.00021165	0.000649357	7081	1	107.517	134.748	195.246	61.3115	52.8522	37.4376
SLM2ch01g02995	11.8806	0.236514	0.000764728	0.00211532	7854	1	3530.91	3312.77	3578.24	4208.38	4056.1	4014.01
SLM2ch01g02996	11.7094	-0.107532	0.427994	0.523163	17773	0	4008.86	3474.63	2943.93	3285.7	2994.14	3398.63
SLM2ch01g02997	8.26048	-0.426303	0.0459185	0.0810447	12309	0	425.552	323.734	317.156	243.236	277.781	272.593
SLM2ch01g02998	11.1492	-0.0443758	0.725077	0.792242	19883	0	2624.69	2155.97	2138.18	2300.69	2362.37	2046.2
SLM2ch01g02999	12.6218	-0.285246	0.625209	0.705117	19263	0	2363.58	8545.9	9964.21	6137.18	5229.91	5761.88
SLM2ch01g03000	7.66033	-0.0589246	0.820332	0.869309	20501	0	211.421	243.224	164.769	186.95	229.846	177.829
SLM2ch01g03001	6.17759	-0.109743	0.78807	0.844555	20272	0	90.3507	77.1199	58.0976	76.3882	82.3511	50.3068
SLM2ch01g03002	12.9194	0.529424	9.65924e-17	1.0701e-15	1961	1	6667.89	6160.27	6516.45	9598.77	9136.06	9186.25
SLM2ch01g03003	9.04564	-0.223979	0.216181	0.301815	15561	0	667.692	508.483	537.164	476.421	453.546	536.996
SLM2ch01g03004	9.58158	0.589664	8.33475e-05	0.000274602	6594	1	699.315	606.789	567.642	848.311	999.276	972.208
SLM2ch01g03005	9.75791	-0.352567	0.0015288	0.00397096	8364	1	964.042	1027.14	943.847	771.922	728.869	797.889
SLM2ch01g03006	6.94541	-0.947826	0.00999789	0.0214396	10131	0	140.947	175.427	197.151	110.562	98.3297	57.3263
SLM2ch01g03007	3.27988	-3.78069	0.00043757	0.00126732	7501	1	20.7807	41.5261	45.7161	2.01021	0	5.84963
SLM2ch01g03008	9.21443	0.00435437	0.978072	0.988676	21492	0	549.333	626.281	603.834	581.957	635.456	567.414
SLM2ch01g03009	7.35979	-0.951477	7.27727e-05	0.000242483	6520	1	253.886	231.36	200.008	118.603	109.392	126.352
SLM2ch01g03011	11.991	0.508839	2.0887e-18	2.55789e-17	1774	1	3339.36	3469.55	3428.71	4891.86	4858.72	4816.58
SLM2ch01g03012	9.38478	-0.0387755	0.817799	0.867386	20483	0	798.701	626.281	607.643	620.151	710.432	648.138
SLM2ch01g03013	12.9963	0.385905	0.00529049	0.0121458	9463	0	8697.16	6547.56	6200.25	9002.75	9584.69	9434.28
SLM2ch01g03014	8.80868	-0.14906	0.434487	0.529019	17842	0	523.131	461.024	432.398	496.523	401.923	379.056
SLM2ch01g03015	5.89421	-3.58302	0.00060611	0.00170921	7704	1	52.4034	257.631	307.631	28.143	0	23.3985
SLM2ch01g03016	4.85298	0.704069	0.349108	0.443972	17083	0	18.0701	12.7121	37.1444	51.2605	43.0193	16.379
SLM2ch01g03017	14.2727	-0.108062	0.157864	0.232452	14754	0	18841.7	21096.1	21706.6	19396.6	18488.4	19310.8
SLM2ch01g03018	8.65171	-0.615084	0.00105595	0.00284445	8065	1	424.649	577.128	491.448	314.599	325.717	334.599
SLM2ch01g03019	-2.65448	-5.34723	0.00105214	0.00283595	8060	1	10.8421	18.6444	11.429	0	0	0
SLM2ch01g03020	10.0576	0.606153	1.56103e-09	9.58279e-09	3539	1	889.955	858.488	842.891	1359.91	1243.87	1340.73
SLM2ch01g03021	9.56061	-1.94068	3.50599e-44	1.42104e-42	536	1	1406.76	1381.38	1650.54	411.089	362.591	382.565
SLM2ch01g03022	2.65196	-3.28922	0.0458419	0.0809373	12304	0	11.7456	11.0171	36.1919	6.03064	0	0
SLM2ch01g03025	5.53514	-0.0760456	0.918269	0.94444	21123	0	64.149	49.1533	29.525	82.4188	33.1863	19.8887
SLM2ch01g03026	6.54831	-0.102797	0.784433	0.841612	20249	0	110.228	86.4421	94.2895	75.383	125.37	70.1955
SLM2ch01g03027	10.1602	-0.115536	0.629451	0.709054	19286	0	789.666	1327.14	1456.25	1109.64	1179.96	1008.48
SLM2ch01g03028	2.73395	-3.79596	0.00711836	0.0158417	9762	0	4.51754	20.3393	49.5258	3.01532	0	2.33985
SLM2ch01g03029	10.6348	-0.170356	0.0418482	0.0748828	12141	0	1701.3	1717.82	1641.02	1499.62	1449.13	1547.81
SLM2ch01g03030	16.0595	1.26626	1.79762e-31	4.32483e-30	903	1	51212.6	41626.1	39268.2	105581	105649	106536
SLM2ch01g03031	9.19709	-0.155418	0.30631	0.400131	16631	0	649.622	668.655	540.022	568.891	532.21	567.414
SLM2ch01g03032	12.0409	-0.394512	1.25592e-07	6.24084e-07	4372	1	5097.59	4604.31	4791.62	3775.18	3682.45	3568.27
SLM2ch01g03033	9.5036	4.21907	7.0922e-98	9.11704e-96	169	1	226.78	140.68	137.148	3109.8	3149.01	3138.91
SLM2ch01g03034	9.5418	0.522592	0.000227176	0.000693174	7120	1	627.938	611.027	626.692	995.056	784.179	900.842
SLM2ch01g03035	9.33906	1.20371	5.67086e-05	0.000192409	6403	1	244.851	491.533	543.831	911.632	977.152	1059.95
SLM2ch01g03036	9.38911	-0.320354	0.241371	0.330254	15878	0	1032.71	663.57	551.451	587.988	512.544	699.615
SLM2ch01g03037	8.82712	-2.13542	1.20489e-13	1.06886e-12	2449	1	626.131	982.219	1247.67	182.93	224.929	242.174
SLM2ch01g03038	9.76333	-0.0729336	0.68313	0.756229	19625	0	1069.75	727.978	876.226	881.479	837.032	823.627
SLM2ch01g03039	10.0014	-0.951362	6.45871e-05	0.000217039	6465	1	987.534	1432.23	1856.27	686.488	737.473	787.36
SLM2ch01g03040	9.65543	-0.387944	0.00660586	0.0148364	9673	0	912.543	879.675	975.277	733.728	768.201	613.041
SLM2ch01g03042	3.69223	-2.92377	0.111943	0.174284	13954	0	0	44.916	61.9073	3.01532	11.0621	0
SLM2ch01g03043	2.96965	-3.9246	0.0750234	0.123804	13165	0	0	37.2887	54.2879	6.03064	0	0
SLM2ch01g03044	11.1039	0.497441	2.2972e-06	9.69251e-06	5149	1	1741.06	1787.32	2028.65	2642.43	2449.64	2752.83
SLM2ch01g03045	-2.65448	-3.62276	0.272429	0.364052	16254	0	0	0	12.3815	0	0	0
SLM2ch01g03046	8.55757	0.386519	0.0240198	0.0464179	11242	0	299.061	315.259	374.301	423.15	436.338	432.872
SLM2ch01g03047	11.9459	0.328938	1.97384e-05	7.2046e-05	5952	1	3700.77	3450.9	3408.71	4572.23	4202.37	4490.17
SLM2ch01g03048	11.1686	0.701299	2.16642e-10	1.44402e-09	3259	1	1717.57	1784.77	1913.41	3228.4	2656.13	2921.3
SLM2ch01g03049	8.42651	1.60426	1.22607e-10	8.35517e-10	3188	1	217.745	216.105	158.102	462.349	660.038	677.387
SLM2ch01g03050	11.819	0.234143	0.00410748	0.00969418	9205	1	3313.16	3415.31	3265.85	4207.38	3709.49	3838.52
SLM2ch01g03051	9.85962	1.18849	2.0687e-10	1.38284e-09	3250	1	731.841	538.144	576.214	1227.24	1642.11	1338.39
SLM2ch01g03052	10.5052	-0.0623875	0.722149	0.789805	19864	0	1846.77	1277.14	1331.48	1312.67	1508.13	1446.03
SLM2ch01g03053	2.2244	2.66453	0.0928611	0.148489	13586	0	2.71052	0	2.85726	2.01021	11.0621	22.2286
SLM2ch01g03054	11.0707	0.809443	5.24087e-19	6.67788e-18	1705	1	1731.12	1544.09	1599.11	2892.7	2942.52	2707.21
SLM2ch01g03055	10.1222	-0.0113673	0.935966	0.957473	21237	0	1037.23	1135.61	1183.86	1223.22	998.047	1109.09
SLM2ch01g03056	-2.65448	-3.50728	0.285701	0.378227	16407.5	0	0	0	11.429	0	0	0
SLM2ch01g03059	4.5526	-0.509566	0.519641	0.610293	18498	0	22.5877	34.7463	26.6677	20.1021	6.14561	32.7579
SLM2ch01g03060	6.28988	-0.187549	0.575882	0.66175	18906	0	91.2543	75.4249	83.8129	63.3218	70.0599	86.5745
SLM2ch01g03061	4.95632	-1.98094	0.000232642	0.000708757	7131	1	50.5964	52.5432	81.9081	12.0613	18.4368	16.379
SLM2ch01g03062	10.7428	-0.409328	5.34334e-05	0.000182264	6369	1	1956.09	1965.29	2002.94	1557.92	1343.43	1559.51
SLM2ch01g03063	3.86386	0.120253	0.889023	0.922483	20937	0	6.32455	12.7121	22.8581	24.1226	7.37473	14.0391
SLM2ch01g03064	11.1602	-0.74853	2.95484e-17	3.39291e-16	1892	1	2772.86	3166.15	2960.12	1735.82	1768.71	1792.33
SLM2ch01g03065	10.8345	-0.252934	0.294493	0.387678	16503	0	2829.79	1657.65	1492.44	1628.27	1739.21	1650.76
SLM2ch01g03066	11.8722	0.486914	1.37166e-05	5.14403e-05	5793	1	3591.44	3032.25	2876.31	4658.67	4419.92	4235.13
SLM2ch01g03067	2.28389	-2.49859	0.164842	0.24098	14861	0	15.3596	5.08483	14.2863	0	6.14561	0
SLM2ch01g03068	4.49982	-0.0374816	0.959191	0.974624	21381	0	10.8421	32.2039	25.7153	22.1124	33.1863	11.6993
SLM2ch01g03069	5.58234	-0.456356	0.297053	0.390386	16531	0	57.8245	61.0179	49.5258	29.1481	47.9357	45.6271
SLM2ch01g03070	3.15278	-2.45478	0.0352637	0.0647759	11827	0	15.3596	19.4918	27.6202	4.02043	7.37473	0
SLM2ch01g03071	10.4308	0.113099	0.571182	0.657504	18872	0	1666.97	1195.78	1119.09	1229.25	1441.76	1635.56
SLM2ch01g03072	6.14169	-1.21327	0.00236107	0.00590471	8687	1	90.3507	101.697	130.481	53.2707	33.1863	52.6466
SLM2ch01g03073	9.05005	-0.932097	2.92331e-08	1.56003e-07	4071	1	733.648	661.028	801.937	398.022	335.55	417.663
SLM2ch01g03074	7.64296	1.09025	1.08541e-06	4.78016e-06	4933	1	115.649	145.765	149.53	272.384	292.531	310.03
SLM2ch01g03075	2.83674	-4.39056	0.0419485	0.0750067	12150	0	0	53.3907	44.7637	0	0	4.6797
SLM2ch01g03076	7.00277	-0.162667	0.606643	0.688897	19129	0	117.456	161.02	128.577	116.592	149.953	97.1038
SLM2ch01g03077	10.4802	-0.497032	0.0624823	0.105958	12811	0	1066.14	1948.34	2076.27	969.928	1339.74	1297.45
SLM2ch01g03078	5.562	-0.870685	0.158664	0.233464	14764	0	40.6578	80.5098	70.479	36.1839	15.9786	52.6466
SLM2ch01g03079	6.00485	-0.553824	0.166791	0.243223	14898	0	82.2192	71.1876	80.0032	48.2451	40.561	70.1955
SLM2ch01g03080	7.40544	-0.591742	0.0639863	0.108171	12851	0	182.509	254.241	187.627	99.5056	147.495	167.299
SLM2ch01g03081	8.4781	-0.459746	0.024757	0.0476557	11286	0	411.096	426.278	417.16	241.226	328.175	342.788
SLM2ch01g03082	9.57115	0.246002	0.115284	0.178691	14016	0	811.35	627.976	656.217	881.479	795.242	808.418
SLM2ch01g03083	7.10691	-0.667893	0.0168732	0.0340205	10775	0	159.017	197.461	164.769	97.4954	99.5588	131.032
SLM2ch01g03084	7.99625	-0.399664	0.211292	0.296036	15506	0	197.868	315.259	366.681	217.103	181.91	267.913
SLM2ch01g03085	8.7834	-0.58737	0.000220932	0.00067583	7102	1	521.324	500.856	598.119	361.839	376.111	340.448
SLM2ch01g03086	5.67242	-1.42917	0.0666719	0.112039	12928	0	29.8157	82.2047	139.053	48.2451	11.0621	33.9278
SLM2ch01g03088	1.97332	-0.587806	0.756369	0.818414	20078	0	10.8421	1.69494	1.90484	1.00511	8.60385	0
SLM2ch01g03089	4.65257	0.837666	0.175736	0.253965	15033	0	15.3596	22.0343	19.0484	27.1379	49.1649	24.5684
SLM2ch01g03090	8.87401	0.343992	0.10065	0.159258	13730	0	336.105	508.483	404.778	537.732	554.334	493.708
SLM2ch01g03091	10.9447	1.21499	8.92104e-22	1.33294e-20	1454	1	1423.02	1288.16	1169.57	2707.76	3298.96	3002.03
SLM2ch01g03092	7.30461	-0.698818	0.00235464	0.00588943	8685	1	211.421	204.241	188.579	129.659	130.287	112.313
SLM2ch01g03093	7.21466	-0.366471	0.213644	0.298772	15535	0	192.447	152.545	160.959	146.746	146.265	99.4436
SLM2ch01g03094	12.3152	-0.447693	2.95629e-09	1.75912e-08	3651	1	6046.27	5916.2	5891.67	4653.65	4100.35	4336.91
SLM2ch01g03095	7.85347	-0.599331	0.0181238	0.0362627	10858	0	216.842	300.005	337.156	184.94	188.056	190.698
SLM2ch01g03096	10.5513	0.239048	0.353455	0.448529	17120	0	863.753	1639.01	1641.02	1679.53	1399.97	1811.04
SLM2ch01g03097	7.01767	0.220978	0.561525	0.64889	18800	0	84.9297	100.849	174.293	132.674	129.058	157.94
SLM2ch01g03098	8.9801	1.3396	2.82825e-22	4.35463e-21	1411	1	318.938	300.005	333.347	788.004	764.514	857.555
SLM2ch01g03099	6.65032	0.244453	0.676197	0.750504	19574	0	30.7193	104.239	141.91	92.4699	129.058	106.463
SLM2ch01g03100	9.94466	0.0577526	0.74488	0.808803	20008	0	844.779	964.422	1088.62	1133.76	825.97	1056.44
SLM2ch01g03101	10.9382	-0.451548	1.33357e-05	5.01502e-05	5777	1	2468.38	2208.51	2206.76	1808.19	1628.59	1596.95
SLM2ch01g03102	6.70684	-0.370987	0.243339	0.332382	15905	0	110.228	111.866	134.291	111.567	77.4347	86.5745
SLM2ch01g03103	12.105	0.189607	0.138916	0.209014	14439	0	4771.42	4040.74	3563	4523.99	4555.12	5034.19
SLM2ch01g03105	13.5496	2.20863	6.12074e-50	2.9445e-48	451	1	6940.74	5088.22	4702.09	26761	24537	26039
SLM2ch01g03106	8.09503	0.0255436	0.914795	0.941936	21099	0	320.745	223.732	268.582	305.553	223.7	298.331
SLM2ch01g03107	10.8734	0.500285	0.0810137	0.132293	13304	0	859.236	1844.95	2027.7	2151.93	2324.27	2217.01
SLM2ch01g03110	-2.65448	-4.62368	0.0884996	0.142472	13495	0	0	15.2545	9.52419	0	0	0
SLM2ch01g03111	6.38429	-1.11346	0.00399927	0.00946966	9175	1	159.921	114.409	94.2895	66.3371	46.7066	57.3263
SLM2ch01g03112	9.84824	-0.587222	0.00266528	0.00657766	8803	1	986.63	1139.85	1262.91	869.418	588.749	797.889
SLM2ch01g03113	9.55141	1.92618	9.26585e-40	3.1801e-38	633	1	438.201	359.328	357.157	1571.99	1465.11	1351.26
SLM2ch01g03115	7.1562	-0.67608	0.0374237	0.0680872	11941	0	198.772	198.308	143.815	128.654	82.3511	127.522
SLM2ch01g03116	14.6308	1.53133	2.22998e-60	1.43332e-58	338	1	13792	15359.6	15614.9	47181.7	39582.6	42634.4
SLM2ch01g03117	12.6613	0.0794037	0.180497	0.259738	15097	0	6572.11	6172.98	6161.2	6643.76	6652.01	6680.27
SLM2ch01g03118	8.02999	-2.00659	5.13947e-23	8.22807e-22	1357	1	449.947	561.873	560.023	136.695	133.974	120.502
SLM2ch01g03119	3.54248	-1.59597	0.148712	0.22133	14597	0	17.1666	9.32218	34.2871	3.01532	14.7495	2.33985
SLM2ch01g03120	9.09887	-0.434389	0.109481	0.171063	13904	0	422.841	716.961	772.412	400.033	500.252	514.767
SLM2ch01g03121	12.5299	1.6234	7.15617e-135	1.65391e-132	94	1	3320.39	3482.26	3304.89	10816	9990.3	10335.1
SLM2ch01g03122	7.78648	-2.07063	2.47115e-28	5.13248e-27	1046	1	427.359	472.042	458.114	107.546	104.475	111.143
SLM2ch01g03123	9.10274	-0.45989	0.0877848	0.141478	13480	0	431.877	711.028	791.46	397.017	503.94	505.408
SLM2ch01g03124	12.4696	1.62168	9.35803e-141	2.44944e-138	83	1	3217.39	3331.41	3150.6	10343.6	9637.54	9867.15
SLM2ch01g03125	7.41695	-1.84928	6.77868e-07	3.06806e-06	4800	1	187.026	388.989	397.159	78.3984	93.4132	98.2737
SLM2ch01g03126	10.2716	0.598192	3.44109e-07	1.62375e-06	4604	1	1041.74	932.218	1040.04	1656.42	1484.78	1421.46
SLM2ch01g03127	9.75349	-0.527733	6.21286e-05	0.000209588	6440	1	1086.02	944.083	1079.09	657.34	742.389	756.941
SLM2ch01g03128	12.1617	1.03429	2.4764e-39	8.31528e-38	647	1	3040.3	3402.6	3162.03	6798.55	6280.81	6592.53
SLM2ch01g03129	14.6837	-0.12458	0.0130491	0.0271283	10450	0	28465.9	26693.7	27277.3	25201.1	25342	25073.8
SLM2ch01g03130	8.44748	-0.378755	0.153642	0.227406	14678	0	410.192	360.175	423.827	319.624	215.096	383.735
SLM2ch01g03131	2.3167	-1.99578	0.348179	0.443075	17072	0	0	5.08483	24.7629	5.02554	2.45824	0
SLM2ch01g03133	-2.65448	5.30185	0.0290898	0.0546852	11556	0	0	0	0	18.0919	0	17.5489
SLM2ch01g03134	1.77398	4.02548	0.0139157	0.0287266	10524	0	0	2.54241	0	9.04597	15.9786	16.379
SLM2ch01g03135	7.85161	1.4568	1.37362e-13	1.21014e-12	2466	1	127.395	135.595	155.244	358.823	403.152	386.075
SLM2ch01g03136	7.26686	0.426798	0.251042	0.340847	16001	0	180.701	110.171	107.623	230.17	173.306	132.202
SLM2ch01g03137	7.36225	0.892882	0.00229825	0.00576485	8661	1	121.07	90.6794	150.482	212.078	210.18	250.364
SLM2ch01g03138	7.00416	1.43582	0.00759581	0.0167924	9827	0	142.754	54.2382	37.1444	178.909	206.492	248.024
SLM2ch01g03140	9.6186	-0.73586	4.47201e-07	2.07506e-06	4682	1	1110.41	964.422	968.61	578.942	684.621	563.904
SLM2ch01g03141	10.9557	0.285255	0.00112544	0.00301483	8110	1	1885.62	1745.79	1765.79	2237.37	2075.99	2263.8
SLM2ch01g03142	9.52459	-3.26632	1.41416e-35	3.99515e-34	769	1	2887.61	2157.66	1808.64	321.634	192.972	197.717
SLM2ch01g03143	8.31312	-0.558742	0.0103742	0.0221438	10178	0	360.499	343.226	454.304	273.389	226.158	286.632
SLM2ch01g03144	8.03159	0.420886	0.0457337	0.0808039	12296	0	211.421	235.597	231.438	295.502	261.803	350.978
SLM2ch01g03145	8.59995	0.385477	0.0378614	0.0687512	11964	0	332.491	321.192	364.777	494.513	376.111	459.781
SLM2ch01g03146	3.99558	1.43654	0.105975	0.166423	13834	0	4.51754	16.9494	7.61935	37.189	12.2912	29.2481
SLM2ch01g03147	10.5073	-0.308977	0.0740312	0.122376	13142	0	1962.42	1588.16	1309.58	1392.07	1299.18	1231.93
SLM2ch01g03148	10.493	-0.165346	0.142993	0.214317	14495	0	1464.59	1527.14	1586.73	1501.63	1267.22	1313.83
SLM2ch01g03150	7.05356	-0.0383193	0.900424	0.9312	21007	0	110.228	166.952	126.672	140.715	142.578	109.973
SLM2ch01g03151	11.2292	0.244594	0.295986	0.389252	16519	0	1416.7	2457.67	2742.01	2810.28	2409.08	2619.46
SLM2ch01g03152	11.4342	0.860256	7.24376e-23	1.14702e-21	1372	1	2148.54	1974.61	2038.18	3848.56	3471.04	3865.43
SLM2ch01g03153	8.66857	0.0446464	0.796502	0.851366	20325	0	449.947	364.413	387.635	423.15	437.567	379.056
SLM2ch01g03154	12.5271	1.86722	1.26639e-132	2.80739e-130	98	1	2951.76	3041.57	3277.27	10818	11821.7	11182.1
SLM2ch01g03157	10.4672	0.106187	0.616111	0.697175	19198	0	1024.58	1375.45	1693.4	1263.42	1656.86	1485.8
SLM2ch01g03158	11.0085	0.774583	4.30541e-07	2.00289e-06	4670	1	1881.1	1522.06	1321.96	2780.13	2498.8	2804.31
SLM2ch01g03159	7.113	-3.35258	1.34277e-36	4.02368e-35	725	1	473.438	450.007	403.826	37.189	55.3105	37.4376
SLM2ch01g03160	8.10457	0.360034	0.354845	0.449924	17134	0	118.359	315.259	295.25	302.537	315.884	317.05
SLM2ch01g03161	-2.65448	-5.43396	0.000923025	0.0025113	7985	1	9.03507	22.0343	12.3815	0	0	0
SLM2ch01g03162	11.6689	-0.298197	0.0260337	0.0497433	11370	0	4295.27	3351.75	3184.89	2989.19	2932.68	2887.37
SLM2ch01g03163	7.8984	0.0710558	0.830925	0.877606	20569	0	143.658	281.36	273.344	282.435	210.18	241.005
SLM2ch01g03164	9.76799	-0.367207	0.0209123	0.0410703	11062	0	888.148	988.152	1094.33	811.122	832.115	659.838
SLM2ch01g03165	10.6079	-0.156148	0.193224	0.274689	15282	0	1743.77	1566.13	1632.45	1492.58	1320.08	1622.69
SLM2ch01g03170	7.19473	-0.739176	0.134613	0.203483	14372	0	83.1227	223.732	260.963	120.613	137.662	81.8948
SLM2ch01g03171	3.50696	-3.13972	0.00399634	0.00946376	9174	1	7.22806	48.3059	45.7161	2.01021	2.45824	7.01955
SLM2ch01g03172	11.8264	0.0459116	0.82917	0.876153	20560	0	2395.2	3871.25	4456.37	3887.75	3538.64	3643.15
SLM2ch01g03173	-2.65448	-8.05016	4.72154e-08	2.46457e-07	4162	1	12.6491	96.6117	157.149	0	0	0
SLM2ch01g03174	9.00817	-0.15519	0.419175	0.514583	17697	0	436.394	605.095	588.595	459.334	524.835	479.669
SLM2ch01g03175	8.37914	0.184714	0.251269	0.3411	16003	0	302.675	323.734	310.489	373.9	330.634	360.337
SLM2ch01g03176	12.6602	-0.578806	1.83282e-06	7.85677e-06	5068	1	9305.22	7354.36	7072.67	5415.52	5232.37	5241.26
SLM2ch01g03177	12.6622	-0.157559	0.0816394	0.133123	13323	0	7517.18	6662.82	6357.4	6294.99	5869.05	6248.57
SLM2ch01g03178	8.57693	0.350421	0.110813	0.172873	13925	0	276.473	400.006	338.109	484.462	426.505	382.565
SLM2ch01g03179	12.033	1.98669	0.000492227	0.00141319	7567	1	749.008	2375.46	3190.6	8261.98	8311.32	8455.05
SLM2ch01g03180	8.36877	-0.173542	0.379898	0.475562	17354	0	308.096	359.328	385.73	344.752	279.011	310.03
SLM2ch01g03181	10.7923	0.180397	0.130262	0.198023	14291	0	1764.55	1671.21	1561.97	1683.55	2060.01	1919.85
SLM2ch01g03182	14.5654	0.526526	2.62571e-12	2.08721e-11	2733	1	20876.4	19974.1	19753.2	31075.9	26921.4	29299.6
SLM2ch01g03183	12.2361	0.889586	2.82222e-26	5.31307e-25	1154	1	3801.06	3517.85	3314.42	6797.54	6273.44	6628.8
SLM2ch01g03184	11.2407	-0.317757	0.00166996	0.00430825	8421	1	2921.04	2625.47	2558.2	2322.8	2056.32	2123.41
SLM2ch01g03185	11.4932	-0.382529	0.000854633	0.00234194	7928	1	3638.42	3131.41	3103.93	2776.11	2358.68	2439.29
SLM2ch01g03186	6.96729	-0.257561	0.314953	0.409452	16711	0	148.175	135.595	126.672	122.623	113.079	107.633
SLM2ch01g03188	9.6932	-0.494949	0.000605565	0.00170789	7703	1	1104.09	982.219	861.939	708.601	716.578	666.857
SLM2ch01g03189	8.14648	-0.176448	0.515833	0.606608	18474	0	218.649	336.446	348.585	246.251	243.366	310.03
SLM2ch01g03190	3.49974	0.302684	0.849569	0.892198	20687	0	4.51754	5.08483	20.9532	0	29.4989	8.18948
SLM2ch01g03191	7.81804	-2.21274	3.09968e-14	2.89015e-13	2330	1	614.385	405.091	438.113	78.3984	115.537	120.502
SLM2ch01g03192	7.22198	-1.37395	0.00686197	0.0153371	9720	0	89.4472	329.666	301.917	87.4443	98.3297	92.4241
SLM2ch01g03193	7.83707	-0.820254	0.0297663	0.0557835	11592	0	166.245	380.515	364.777	163.832	151.182	201.227
SLM2ch01g03195	13.1969	1.52078	1.18038e-163	4.83843e-161	53	1	5618.01	5334.83	5676.42	15984.2	15613.5	16119.2
SLM2ch01g03196	4.53889	1.2957	0.0353656	0.0649356	11832	0	9.03507	21.1868	14.2863	36.1839	35.6445	37.4376
SLM2ch01g03197	5.01493	-1.38454	0.114229	0.177298	13997	0	20.7807	71.1876	64.7645	10.0511	41.7901	8.18948
SLM2ch01g03198	7.47116	-0.476749	0.335334	0.429979	16943	0	103.903	205.936	318.108	213.083	135.203	102.953
SLM2ch01g03201	13.5374	-0.0928497	0.37194	0.467156	17297	0	13804.7	11744.3	11285.2	12224.1	10740.1	11574.1
SLM2ch01g03202	8.83057	0.280576	0.300197	0.39379	16560	0	552.043	388.142	299.06	562.86	499.023	443.402
SLM2ch01g03203	8.38242	-0.0335029	0.851468	0.893759	20697	0	326.166	354.243	332.394	294.496	318.342	376.716
SLM2ch01g03204	8.06622	-1.28682	4.6973e-09	2.74768e-08	3714	1	393.929	414.413	447.637	207.052	146.265	161.45
SLM2ch01g03205	14.8884	1.61181	1.35366e-189	7.73901e-187	38	1	18155.1	16999.4	16888.3	53660.7	52108.6	53291.3
SLM2ch01g03207	10.1907	-0.249937	0.0297091	0.0556933	11589	0	1357.97	1211.04	1254.34	1146.83	994.359	1073.99
SLM2ch01g03208	11.2254	0.569139	3.14193e-07	1.49101e-06	4578	1	2176.55	1989.02	1731.5	2904.76	2951.12	2893.22
SLM2ch01g03209	10.3751	0.124713	0.248149	0.337613	15967	0	1226.96	1214.43	1374.34	1372.98	1322.53	1464.75
SLM2ch01g03210	11.6659	0.120862	0.190564	0.271334	15258	0	2907.49	3039.03	3401.09	3285.7	3489.48	3389.27
SLM2ch01g03211	-2.65448	-4.61475	0.088343	0.142272	13489.5	0	14.4561	10.1697	0	0	0	0
SLM2ch01g03212	10.6369	-0.326681	0.00172969	0.00444337	8457	1	1887.43	1714.43	1747.69	1487.56	1470.03	1307.98
SLM2ch01g03213	9.03205	-0.946067	2.02349e-09	1.22623e-08	3585	1	806.832	717.808	655.264	403.048	355.216	373.206
SLM2ch01g03214	8.65821	-0.917735	3.20656e-05	0.000113088	6160	1	570.113	542.382	553.356	374.905	249.512	257.384
SLM2ch01g03215	10.241	-0.86442	2.09491e-09	1.26845e-08	3588	1	1890.14	1477.14	1531.49	943.796	830.886	916.051
SLM2ch01g03216	8.24741	-0.491232	0.0116712	0.0245885	10312	0	330.684	417.803	332.394	264.343	250.741	253.874
SLM2ch01g03217	10.5053	-0.943618	2.85193e-20	3.9041e-19	1587	1	2158.48	1884.78	2003.89	1015.16	1037.38	1091.54
SLM2ch01g03218	9.87177	0.093558	0.514829	0.605651	18467	0	829.42	852.556	1039.09	1038.28	927.987	937.11
SLM2ch01g03220	10.0988	0.00967507	0.934863	0.95666	21230	0	1216.12	1026.29	1036.23	1121.7	1057.04	1121.96
SLM2ch01g03221	13.8042	-0.893965	7.81027e-14	7.03183e-13	2413	1	23001.5	18016.4	17482.6	10882.3	10175.9	10422.9
SLM2ch01g03222	12.1052	-1.45136	1.93531e-83	2.00212e-81	210	1	7152.17	7226.39	7479.35	2798.22	2701.61	2493.11
SLM2ch01g03223	-2.65448	-4.95741	0.0578223	0.0990842	12678	0	0	9.32218	21.9056	0	0	0
SLM2ch01g03224	9.86154	1.2674	3.4616e-06	1.42377e-05	5282	1	365.017	673.74	760.031	1466.45	1281.97	1581.74
SLM2ch01g03225	11.0232	0.0661735	0.532065	0.621691	18593	0	2192.81	2027.15	1881.98	2290.64	2029.28	2068.43
SLM2ch01g03226	11.8832	1.05567	1.3905e-26	2.66861e-25	1132	1	2863.22	2428.01	2568.67	5827.61	5270.47	5240.09
SLM2ch01g03227	9.79908	0.32862	0.0144859	0.0297337	10584	0	866.464	812.725	705.743	992.041	948.882	1054.1
SLM2ch01g03228	11.1378	0.678907	1.49223e-08	8.22809e-08	3940	1	2034.7	1677.15	1630.54	2795.2	2995.37	2762.19
SLM2ch01g03229	13.7503	0.0271203	0.80249	0.855577	20377	0	11617.3	14407	14928.2	14187.1	13680.1	13862.4
SLM2ch01g03230	11.4096	0.644333	6.97978e-16	7.33248e-15	2068	1	2241.6	2235.63	2050.56	3509.83	3305.11	3388.1
SLM2ch01g03231	11.2975	0.488335	3.6972e-08	1.95335e-07	4112	1	2220.82	1998.34	2156.28	3148	2862.62	2933
SLM2ch01g03232	8.59068	-1.15205	0.000165593	0.00051785	6947	1	826.709	451.702	445.732	258.313	227.387	290.141
SLM2ch01g03233	9.74366	0.419642	0.00334668	0.00806329	9017	1	839.358	649.163	735.268	974.954	1023.86	975.717
SLM2ch01g03234	11.5957	0.207358	0.0201121	0.0397575	10990	0	2977.06	2947.51	2716.3	3472.65	3090.01	3413.84
SLM2ch01g03235	11.6575	0.105365	0.238297	0.327161	15824	0	3394.48	2996.66	2952.5	3386.21	3407.12	3258.24
SLM2ch01g03236	7.87088	-0.282703	0.482379	0.574418	18244	0	141.851	274.581	358.11	204.037	165.931	266.743
SLM2ch01g03237	-2.65448	-6.9814	8.84241e-06	3.41574e-05	5624	1	8.13157	32.2039	86.6702	0	0	0
SLM2ch01g03238	0.918222	-2.99167	0.290337	0.383322	16455	0	0	9.32218	6.66693	2.01021	0	0
SLM2ch01g03239	-2.65448	-6.61579	0.0024209	0.00603489	8715	1	0	50.0008	48.5734	0	0	0
SLM2ch01g03240	11.857	-0.884824	2.3406e-13	2.02024e-12	2517	1	5834.85	4591.6	4695.43	2821.34	2776.59	2591.38
SLM2ch01g03241	11.595	-0.0828596	0.439855	0.533817	17901	0	2822.56	3218.7	3509.66	3032.41	2916.71	3068.71
SLM2ch01g03242	6.54053	-2.10715	7.33807e-07	3.30403e-06	4825	1	127.395	177.969	274.297	53.2707	35.6445	45.6271
SLM2ch01g03243	7.86088	-2.09499	0.0837852	0.136072	13377	0	16.2631	696.621	728.601	132.674	97.1006	107.633
SLM2ch01g03244	2.99244	-4.55955	0.031427	0.0584447	11682	0	0	55.9331	60.0024	0	4.91649	0
SLM2ch01g03245	-2.65448	-5.84299	0.0131686	0.0273349	10466	0	0	18.6444	39.0492	0	0	0
SLM2ch01g03246	8.5988	-3.78079	1.5617e-13	1.37083e-12	2475	1	392.122	1816.98	2102.94	93.475	127.829	92.4241
SLM2ch01g03247	5.64739	-2.98974	0.000342804	0.00101165	7361	1	21.6842	183.054	219.056	10.0511	24.5824	18.7188
SLM2ch01g03248	9.20061	-0.637645	0.00100473	0.00271726	8033	1	578.245	818.657	804.794	488.482	487.961	438.722
SLM2ch01g03249	9.16565	-0.185104	0.276387	0.368487	16295	0	682.148	533.907	620.977	495.518	597.353	522.956
SLM2ch01g03250	4.56904	0.335621	0.649546	0.727316	19402	0	33.4298	11.8646	18.096	18.0919	22.1242	39.7775
SLM2ch01g03251	5.38291	0.732498	0.268007	0.359338	16203	0	42.4649	43.221	11.429	55.2809	40.561	65.5158
SLM2ch01g03252	5.91216	0.640476	0.197161	0.279299	15336	0	70.4736	38.9837	35.2395	68.3473	57.7687	99.4436
SLM2ch01g03253	13.0224	1.30043	6.12647e-20	8.25156e-19	1613	1	6497.12	4789.06	4618.28	13704.6	12469.4	12999
SLM2ch01g03254	7.06246	1.19986	0.000183431	0.00056913	7002	1	93.0613	68.6452	102.861	243.236	159.786	204.737
SLM2ch01g03255	10.1297	-0.324722	0.0069553	0.0155265	9732	0	1307.38	1189	1264.81	1105.62	945.194	952.319
SLM2ch01g03256	10.5271	-1.46456	1.67971e-26	3.20666e-25	1138	1	2167.51	2701.74	2484.86	929.724	947.653	787.36
SLM2ch01g03257	11.0813	0.499115	1.48986e-05	5.55183e-05	5830	1	1716.66	1956.81	1794.36	2859.53	2363.6	2504.81
SLM2ch01g03258	9.45093	-0.142104	0.377316	0.47287	17335	0	861.043	648.316	696.218	674.427	653.893	670.367
SLM2ch01g03259	6.40093	-2.60403	7.16174e-09	4.10308e-08	3792	1	312.614	176.274	136.196	34.1736	40.561	28.0782
SLM2ch01g03260	8.7976	-1.36401	4.17822e-05	0.000144841	6267	1	1084.21	535.602	521.926	252.282	256.886	322.899
SLM2ch01g03261	-2.65448	-3.45433	0.291457	0.38438	16470.5	0	0	11.0171	0	0	0	0
SLM2ch01g03262	9.1558	1.67438	7.91596e-06	3.08474e-05	5575	1	148.175	368.65	440.97	946.811	1209.46	900.842
SLM2ch01g03263	8.14223	-0.263739	0.250831	0.340588	15999	0	309.903	340.683	278.106	273.389	206.492	293.651
SLM2ch01g03264	11.4808	1.2139	4.25802e-09	2.4988e-08	3702	1	1923.57	1807.66	1898.17	3038.44	5549.48	4470.28
SLM2ch01g03265	9.44421	-1.39122	2.1194e-12	1.69591e-11	2715	1	1395.92	1068.66	920.037	400.033	437.567	452.761
SLM2ch01g03266	10.2571	0.198829	0.216785	0.302541	15567	0	1312.8	1011.03	1102.9	1129.74	1388.91	1414.44
SLM2ch01g03267	6.02479	1.25094	0.00823681	0.0180424	9918	0	46.9824	49.1533	30.4774	61.3115	125.37	114.653
SLM2ch01g03268	13.762	0.690199	1.23598e-22	1.93596e-21	1387	1	11423	10715.4	10672.8	18404.5	16577.2	17959.5
SLM2ch01g03269	6.28376	0.194463	0.630453	0.709778	19297	0	85.8332	66.9502	65.7169	57.2911	90.955	101.783
SLM2ch01g03270	7.82422	-0.213035	0.524728	0.614937	18538	0	155.403	266.106	310.489	173.884	222.471	235.155
SLM2ch01g03271	8.58341	0.0340639	0.814443	0.864756	20461	0	379.473	387.294	370.491	381.941	384.715	397.775
SLM2ch01g03272	12.8098	0.348567	5.37302e-06	2.1501e-05	5429	1	6847.68	6111.12	6130.72	8317.26	7845.48	8143.85
SLM2ch01g03273	9.88166	0.741177	9.22136e-11	6.36587e-10	3147	1	760.753	726.283	701.933	1283.52	1248.79	1126.64
SLM2ch01g03274	12.65	-0.429943	2.03057e-05	7.39799e-05	5963	1	6579.34	7578.09	8223.19	5650.71	5490.49	5471.74
SLM2ch01g03276	4.55904	-0.958511	0.182465	0.262033	15128	0	15.3596	43.221	40.0016	11.0562	22.1242	17.5489
SLM2ch01g03277	9.04121	-1.19094	5.24451e-12	4.04606e-11	2816	1	875.499	760.182	752.411	385.961	296.218	363.847
SLM2ch01g03278	9.91365	0.602831	3.91719e-07	1.83526e-06	4637	1	712.867	832.217	802.889	1210.15	1130.79	1224.91
SLM2ch01g03279	8.10532	-0.56035	0.00434684	0.0101938	9264	0	316.228	312.717	374.301	211.073	221.242	248.024
SLM2ch01g03280	11.7932	-0.0287575	0.751704	0.814209	20056	0	3837.2	3534.8	3382.04	3675.68	3300.19	3565.93
SLM2ch01g03281	9.32151	-0.377688	0.0256803	0.0491546	11350	0	713.771	794.081	680.027	647.289	487.961	548.695
SLM2ch01g03282	8.86147	-0.193995	0.651816	0.729406	19414	0	206.903	571.196	714.314	412.094	532.21	360.337
SLM2ch01g03283	-2.65448	0.153741	1	1	21673	0	0	0	0	0	0	0
SLM2ch01g03284	2.8563	-8.42968	0.00586411	0.0133401	9550	0	0	211.02	192.389	0	0	1.16993
SLM2ch01g03285	9.58913	1.30649	8.76291e-19	1.10043e-17	1730	1	468.017	521.195	480.019	1350.86	1057.04	1226.08
SLM2ch01g03287	4.87949	-0.479303	0.489936	0.581664	18299	0	45.1754	38.1362	20.9532	12.0613	39.3319	23.3985
SLM2ch01g03288	8.89096	0.867686	4.2085e-10	2.72274e-09	3358	1	339.719	366.955	347.633	673.422	602.27	648.138
SLM2ch01g03289	4.31702	0.287606	0.697869	0.768683	19723	0	20.7807	7.62724	25.7153	23.1175	17.2077	25.7384
SLM2ch01g03290	13.242	0.423089	3.52337e-07	1.66078e-06	4609	1	9017	8078.1	8006.04	11872.3	10646.7	11136.5
SLM2ch01g03292	7.57856	0.0582831	0.830666	0.877393	20568	0	159.017	191.529	211.437	161.822	190.514	232.815
SLM2ch01g03296	12.8281	0.433496	0.00320623	0.00776191	8974	1	4915.08	6665.36	7191.72	8860.02	8367.86	8123.96
SLM2ch01g03297	6.64624	-2.48514	4.89751e-05	0.00016798	6334	1	67.7631	273.733	369.539	42.2145	35.6445	49.1369
SLM2ch01g03298	6.34716	-1.21516	0.030311	0.056675	11619	0	50.5964	149.155	172.388	48.2451	43.0193	69.0256
SLM2ch01g03299	6.65315	-9.88097	2.45355e-05	8.8162e-05	6046	1	71.3771	4139.05	5061.16	0	9.83297	0
SLM2ch01g03300	7.87867	0.00813936	0.963351	0.977708	21406	0	248.465	227.97	227.628	281.43	210.18	216.436
SLM2ch01g03301	8.93312	0.351978	0.0140298	0.0289263	10537	0	427.359	444.922	425.731	592.008	559.25	505.408
SLM2ch01g03302	7.20678	0.289187	0.415839	0.511499	17662	0	92.1578	167.799	140.958	153.781	201.576	134.541
SLM2ch01g03303	8.96236	0.210599	0.267027	0.358472	16183	0	405.675	510.178	475.257	483.457	624.394	501.898
SLM2ch01g03304	12.1443	1.04667	3.81209e-66	2.68018e-64	309	1	3258.95	3128.86	3061.08	6587.47	6494.68	6436.93
SLM2ch01g03305	5.41627	-0.320519	0.547954	0.636393	18704	0	59.6315	33.0514	50.4782	52.2656	31.9572	30.4181
SLM2ch01g03306	3.45657	-3.23775	0.0159952	0.032467	10703	0	5.42104	65.2553	30.4774	7.03575	3.68736	0
SLM2ch01g03307	8.526	-0.671318	0.000452308	0.00130687	7519	1	390.315	519.5	485.734	301.532	298.677	276.102
SLM2ch01g03308	13.0109	0.471884	4.93449e-12	3.81501e-11	2810	1	7439.48	6850.11	6736.46	9857.09	9461.78	9842.58
SLM2ch01g03309	9.7653	1.05014	4.28631e-08	2.24765e-07	4143	1	562.885	654.248	597.167	1386.04	959.944	1410.93
SLM2ch01g03311	10.1495	-0.283571	0.0337734	0.0623705	11764	0	1399.53	1255.95	1103.85	979.98	1075.48	1033.04
SLM2ch01g03312	13.2952	0.814423	1.48107e-07	7.30117e-07	4407	1	9577.18	6722.99	6440.26	13536.8	13264.7	13189.7
SLM2ch01g03313	10.4884	0.99687	3.09162e-32	7.72017e-31	870	1	1023.67	1005.95	1020.99	2108.72	1999.78	1979.51
SLM2ch01g03314	6.73492	2.32116	2.09688e-10	1.40039e-09	3253	1	42.4649	50.0008	50.4782	178.909	331.863	203.567
SLM2ch01g03315	9.94784	0.799993	5.8908e-08	3.04274e-07	4206	1	638.78	784.758	821.938	1366.95	1198.39	1344.24
SLM2ch01g03316	11.8836	1.50977	1.79216e-27	3.58184e-26	1087	1	1823.28	2410.21	2483.91	5937.17	6766.31	6425.23
SLM2ch01g03317	6.47791	-0.930592	0.0505643	0.0881699	12459	0	65.956	135.595	167.626	62.3166	79.8929	51.4767
SLM2ch01g03318	2.19428	-5.5438	0.000514401	0.00147064	7599	1	8.13157	31.3564	54.2879	2.01021	0	0
SLM2ch01g03319	9.41871	-0.281247	0.0273803	0.0519419	11452	0	804.122	713.571	745.744	642.264	583.833	636.439
SLM2ch01g03320	8.81783	0.393468	0.0195433	0.0387495	10957	0	383.991	353.396	443.827	554.819	485.503	511.257
SLM2ch01g03321	7.1372	-1.38479	2.1004e-06	8.92104e-06	5115	1	249.368	240.682	192.389	91.4648	102.017	67.8557
SLM2ch01g03322	10.3769	0.518499	0.000313042	0.000931112	7304	1	1224.25	1061.03	1047.66	1513.69	1434.38	1826.25
SLM2ch01g03323	13.7951	-0.31986	4.6746e-05	0.000160817	6315	1	17200.1	15374.8	15067.3	13266.4	12392	12510
SLM2ch01g03324	10.1984	0.739746	8.09643e-06	3.14885e-05	5586	1	1092.34	775.436	860.035	1623.25	1409.8	1522.07
SLM2ch01g03325	10.0424	-0.494998	9.55951e-08	4.82081e-07	4308	1	1277.56	1222.9	1255.29	886.505	877.593	900.842
SLM2ch01g03326	10.0241	0.0325983	0.833891	0.879859	20590	0	1191.73	1009.34	887.655	980.985	1091.46	1086.86
SLM2ch01g03327	10.1119	-0.0810558	0.529383	0.619091	18577	0	1243.23	1134.76	1036.23	1140.8	990.672	1096.22
SLM2ch01g03328	7.55582	0.682339	0.0102918	0.0219894	10168	0	142.754	184.749	118.1	236.2	250.741	228.135
SLM2ch01g03329	8.34261	-0.792505	0.00196908	0.00500273	8551	1	545.719	363.565	372.396	277.41	251.97	210.587
SLM2ch01g03330	5.50297	-2.15965	0.00764067	0.0168799	9833	0	33.4298	155.087	99.0516	23.1175	6.14561	35.0978
SLM2ch01g03331	7.95655	-0.58725	0.0708164	0.117901	13049	0	215.035	359.328	339.061	192.981	260.574	154.43
SLM2ch01g03332	11.269	-0.271732	0.0139594	0.0288046	10528	0	2857.79	2597.5	2679.16	2512.77	2077.22	2147.98
SLM2ch01g03333	8.07471	-0.551574	0.0507778	0.0884358	12474	0	421.034	253.394	304.774	189.965	259.345	218.776
SLM2ch01g03334	8.67341	0.0268818	0.882175	0.917524	20888	0	400.254	370.345	442.875	484.462	379.799	372.036
SLM2ch01g03335	4.30423	1.79997	0.189748	0.270437	15243	0	13.5526	6.77977	11.429	44.2247	66.3726	0
SLM2ch01g03337	6.31551	-0.900727	0.0642661	0.108568	12860	0	56.921	122.883	146.673	53.2707	71.289	50.3068
SLM2ch01g03338	8.24804	-0.410766	0.0735633	0.121755	13126	0	333.394	291.53	426.684	284.445	243.366	263.233
SLM2ch01g03339	9.92326	-0.21594	0.108623	0.16987	13892	0	1184.5	973.745	980.992	855.346	926.758	920.731
SLM2ch01g03340	6.08456	-2.94724	0.000748846	0.00207588	7837	1	20.7807	255.089	289.535	21.1073	39.3319	12.8692
SLM2ch01g03341	6.03098	-1.7382	0.00305244	0.00742185	8935	1	51.4999	122.036	184.769	36.1839	45.4775	25.7384
SLM2ch01g03342	9.3273	-0.214334	0.101197	0.159962	13744	0	726.42	694.079	655.264	631.207	602.27	555.714
SLM2ch01g03343	9.73769	-3.08492	1.65496e-66	1.17882e-64	305	1	2679.8	2408.51	2372.48	364.854	235.991	278.442
SLM2ch01g03344	-2.65448	-6.90935	0.00122232	0.0032487	8174	1	0	70.3401	50.4782	0	0	0
SLM2ch01g03345	4.76769	-0.946036	0.434069	0.528706	17836	0	36.1403	37.2887	40.0016	17.0868	41.7901	0
SLM2ch01g03346	4.03853	-6.00788	2.30627e-07	1.11144e-06	4508	1	37.9473	150.85	206.675	0	6.14561	0
SLM2ch01g03347	13.5532	0.62738	2.71096e-15	2.74188e-14	2148	1	9726.26	9696.77	9590.86	15985.2	13632.2	15202
SLM2ch01g03348	10.4114	0.00764414	0.969006	0.982116	21435	0	1015.54	1422.06	1637.21	1264.42	1425.78	1406.25
SLM2ch01g03349	2.21192	-6.99851	5.7131e-06	2.27738e-05	5450	1	12.6491	63.5603	80.9556	0	1.22912	0
SLM2ch01g03350	-2.65448	-6.77278	0.00167577	0.00431914	8429	1	0	58.4755	51.4306	0	0	0
SLM2ch01g03351	-2.65448	-8.08525	0.0247621	0.0476574	11288	0	0	149.155	123.815	0	0	0
SLM2ch01g03352	-2.65448	-7.51311	0.035865	0.0657413	11852	0	0	101.697	81.9081	0	0	0
SLM2ch01g03353	-2.65448	-7.66742	0.0325164	0.0602592	11723	0	0	88.137	116.195	0	0	0
SLM2ch01g03354	-2.65448	-9.3467	0.0102217	0.0218634	10157	0	0	299.157	355.252	0	0	0
SLM2ch01g03355	4.51743	0.462606	0.568046	0.654892	18844	0	6.32455	32.2039	20.0008	36.1839	24.5824	19.8887
SLM2ch01g03356	-2.65448	-5.86908	0.000213608	0.000655088	7084	1	8.13157	29.6615	20.9532	0	0	0
SLM2ch01g03357	4.78743	-1.15893	0.15122	0.224326	14645	0	73.1841	29.6615	20.9532	9.04597	15.9786	30.4181
SLM2ch01g03358	6.24657	0.126269	0.78133	0.83907	20230	0	54.2104	107.629	56.1927	96.4903	71.289	70.1955
SLM2ch01g03359	11.2268	0.209014	0.0106739	0.0227278	10203	0	2248.83	2244.1	2194.37	2694.69	2619.26	2415.9
SLM2ch01g03360	11.919	0.270965	0.122056	0.187503	14142	0	2964.41	3578.02	4033.5	5218.52	3668.93	3873.62
SLM2ch01g03361	12.1888	-0.225012	0.00369272	0.00881392	9102	1	4731.67	5292.46	5118.3	4270.7	4482.61	4202.37
SLM2ch01g03362	7.91459	-0.460971	0.0896164	0.144024	13518	0	301.771	247.462	300.012	241.226	149.953	225.796
SLM2ch01g03363	5.38761	-0.905524	0.160897	0.236261	14795	0	37.9473	72.0351	61.9073	13.0664	30.728	47.9669
SLM2ch01g03364	9.75321	0.0503156	0.756823	0.818755	20081	0	944.165	715.266	884.797	798.055	892.342	944.129
SLM2ch01g03365	11.2288	0.288878	0.00591482	0.0134357	9564	0	2245.22	2284.78	1983.89	2675.6	2820.83	2461.52
SLM2ch01g03366	10.3931	-0.593299	0.000127497	0.000406318	6817	1	1389.59	1633.92	1931.51	1023.2	1134.48	1126.64
SLM2ch01g03367	11.1219	0.838895	5.32194e-12	4.10434e-11	2817	1	1463.68	1700.03	1835.31	3197.25	2795.02	2949.38
SLM2ch01g03368	10.2913	0.356054	0.0190322	0.0378779	10916	0	1321.83	1030.53	970.515	1408.16	1449.13	1395.72
SLM2ch01g03369	10.2866	0.214506	0.0146648	0.0300672	10596	0	1175.46	1160.19	1142.9	1370.97	1363.1	1302.13
SLM2ch01g03370	8.28327	2.21957	0.0310115	0.0577808	11660	0	10.8421	189.834	232.39	640.253	723.953	652.818
SLM2ch01g03371	11.1847	1.00891	0.0562243	0.0966891	12633	0	634.262	1972.07	2316.28	3376.16	3149.01	3381.08
SLM2ch01g03374	8.47253	0.591266	0.219232	0.305387	15596	0	104.807	372.887	390.492	344.752	566.625	396.605
SLM2ch01g03377	-2.65448	-10.8764	5.21395e-06	2.09068e-05	5418	1	9.03507	873.743	1006.71	0	0	0
SLM2ch01g03379	7.78456	-0.329978	0.342405	0.437008	17022	0	149.079	322.039	270.487	214.088	201.576	174.319
SLM2ch01g03380	7.01421	-0.965469	0.00214229	0.00540737	8607	1	222.263	156.782	162.864	94.4801	108.163	74.8752
SLM2ch01g03381	6.56481	-0.172341	0.721351	0.789171	19858	0	47.8859	144.07	109.528	86.4392	92.1841	88.9143
SLM2ch01g03382	7.50006	-0.41234	0.242468	0.331524	15889	0	146.368	222.037	258.106	179.914	111.85	178.999
SLM2ch01g03383	10.8589	-0.46593	0.000114612	0.000367736	6771	1	2340.99	2015.29	2191.52	1728.78	1418.41	1593.44
SLM2ch01g03384	12.0674	0.382223	0.000622715	0.00175126	7725	1	4325.09	3517.85	3435.38	4899.9	4890.67	4909.01
SLM2ch01g03385	9.6869	0.214783	0.219231	0.305387	15595	0	664.981	816.962	813.366	873.438	1027.55	762.791
SLM2ch01g03386	7.67304	0.835259	0.000642362	0.00180045	7751	1	148.175	125.426	184.769	263.338	290.073	264.403
SLM2ch01g03387	7.7506	-2.06038	8.73157e-15	8.47224e-14	2239	1	514.999	410.176	394.302	132.674	97.1006	86.5745
SLM2ch01g03388	10.2347	-0.315827	0.0673147	0.112989	12943	0	1643.48	1224.6	1164.81	1046.32	1021.4	1172.26
SLM2ch01g03389	10.1532	-0.455843	0.00260783	0.00645276	8780	1	1489.88	1397.48	1113.38	1016.16	914.466	986.247
SLM2ch01g03390	7.65252	-0.324951	0.336694	0.431493	16952	0	219.552	224.58	231.438	117.598	254.428	167.299
SLM2ch01g03391	6.14309	-0.335885	0.391818	0.48711	17475	0	85.8332	77.1199	75.2411	80.4086	62.6852	45.6271
SLM2ch01g03392	3.48816	-2.63212	0.137986	0.207917	14418	0	4.51754	36.4413	42.8589	0	13.5203	0
SLM2ch01g03394	9.78272	-0.429347	0.00010463	0.000338611	6713	1	1027.29	1068.66	970.515	731.718	752.222	793.209
SLM2ch01g03395	7.44728	-0.217022	0.5279	0.617755	18565	0	124.684	186.444	253.344	144.735	179.452	161.45
SLM2ch01g03398	10.4198	0.198369	0.126225	0.192857	14219	0	1437.48	1232.22	1166.71	1527.76	1522.88	1351.26
SLM2ch01g03399	-2.65448	-13.9544	6.28909e-07	2.85957e-06	4778	1	10.8421	7105.2	8839.4	0	0	0
SLM2ch01g03400	3.28516	0.140637	0.903042	0.933241	21022	0	15.3596	6.77977	5.71452	4.02043	19.6659	7.01955
SLM2ch01g03401	5.17946	-0.747636	0.137214	0.206882	14409	0	53.3069	46.6109	40.954	27.1379	36.8736	19.8887
SLM2ch01g03402	8.99842	-1.18568	2.22257e-09	1.34089e-08	3601	1	895.376	733.91	684.789	386.966	286.385	343.958
SLM2ch01g03403	-2.65448	5.89044	0.000126662	0.000403848	6813	1	0	0	0	22.1124	22.1242	9.3594
SLM2ch01g03404	8.70345	-0.883061	1.30427e-09	8.07732e-09	3508	1	536.683	571.196	590.5	300.527	322.03	298.331
SLM2ch01g03405	7.15876	-0.38418	0.369998	0.465147	17281	0	103	138.138	248.581	101.516	120.454	153.26
SLM2ch01g03406	11.8975	0.25994	0.00252807	0.00627479	8752	1	3746.85	3311.92	3400.14	4377.24	4015.54	4131.01
SLM2ch01g03407	9.79975	-0.0227388	0.863878	0.903077	20782	0	1003.8	871.201	820.033	909.622	851.781	891.483
SLM2ch01g03408	10.8244	0.339485	0.000685524	0.00191255	7787	1	1756.42	1587.31	1492.44	2035.34	2009.61	2074.28
SLM2ch01g03409	9.79887	-0.01788	0.890037	0.923447	20939	0	996.569	862.726	829.557	907.612	855.469	892.653
SLM2ch01g03410	9.29514	-0.642511	0.0913462	0.146511	13545	0	350.561	1005.1	999.088	450.288	545.73	512.427
SLM2ch01g03411	10.8167	0.874932	1.71432e-11	1.26421e-10	2946	1	1191.73	1470.36	1333.39	2640.42	2191.52	2495.45
SLM2ch01g03412	9.05393	-0.380798	0.0232457	0.0451267	11191	0	543.008	605.942	670.503	419.13	513.773	464.46
SLM2ch01g03413	12.5768	0.337706	5.77979e-07	2.64127e-06	4754	1	5407.49	5661.96	5234.5	7144.3	6747.88	6711.86
SLM2ch01g03414	7.77341	-0.442259	0.22847	0.315866	15714	0	149.982	270.343	344.776	176.899	221.242	164.959
SLM2ch01g03415	9.73475	0.635143	0.000347029	0.00102379	7364	1	738.166	634.756	678.122	1278.5	898.488	1008.48
SLM2ch01g03416	13.7998	-0.300789	0.00154764	0.00401512	8374	1	17688.9	15314.7	14480.6	13187	12302.3	13058.7
SLM2ch01g03417	8.93823	1.09463	0.000266782	0.000803081	7217	1	204.193	454.245	348.585	715.636	765.743	669.197
SLM2ch01g03419	5.24552	-1.80419	0.092662	0.148239	13580	0	60.535	78.8148	73.3363	28.143	0	32.7579
SLM2ch01g03423	6.69142	-0.567243	0.233753	0.32194	15774	0	74.0876	134.748	168.578	52.2656	98.3297	104.123
SLM2ch01g03424	9.63051	-0.355411	0.000930028	0.00252877	7990	1	900.797	875.438	913.37	681.463	691.995	728.863
SLM2ch01g03425	11.1317	-0.459631	3.49033e-06	1.4345e-05	5286	1	2840.63	2603.43	2449.62	1937.85	1991.18	1811.04
SLM2ch01g03426	5.2854	-1.01811	0.0542304	0.0937382	12568	0	39.7543	76.2724	50.4782	34.1736	25.8116	22.2286
SLM2ch01g03429	8.98381	0.70846	0.00343505	0.00825146	9044	1	290.026	438.143	460.018	753.83	564.167	623.57
SLM2ch01g03430	10.8185	-0.249219	0.0565374	0.0971353	12645	0	2247.93	1882.23	1776.26	1752.91	1537.63	1678.84
SLM2ch01g03431	6.86178	-0.338825	0.203726	0.287101	15416	0	123.781	130.511	138.101	103.526	114.308	92.4241
SLM2ch01g03432	9.73847	0.315652	0.00357872	0.00856253	9080	1	753.525	755.944	787.651	918.668	934.132	1006.14
SLM2ch01g03433	10.0932	0.0211109	0.880935	0.916467	20882	0	1133	1038.15	1081.95	1288.55	1025.09	987.417
SLM2ch01g03435	4.01893	-3.9966	0.0249576	0.0479784	11301	0	0	115.256	79.0508	0	9.83297	2.33985
SLM2ch01g03437	9.32147	0.224575	0.150859	0.223944	14635	0	502.35	646.621	626.692	706.59	690.766	677.387
SLM2ch01g03438	7.06853	-1.29112	6.43323e-05	0.000216383	6459	1	242.14	152.545	235.248	92.4699	72.5182	92.4241
SLM2ch01g03439	6.52947	-7.87596	1.86284e-20	2.58595e-19	1565	1	1440.19	1372.06	1435.3	0	11.0621	7.01955
SLM2ch01g03440	9.68059	0.899734	9.61217e-11	6.61465e-10	3157	1	634.262	634.756	533.355	1135.77	1032.46	1194.49
SLM2ch01g03441	6.71457	-0.362046	0.272478	0.364059	16260	0	97.5788	126.273	133.339	111.567	77.4347	88.9143
SLM2ch01g03442	6.27897	-0.943686	0.047522	0.0835152	12362	0	58.728	111.019	153.339	49.2503	60.227	58.4963
SLM2ch01g03443	7.34428	-4.30404	1.16461e-24	2.02572e-23	1249	1	786.051	741.537	639.073	65.332	22.1242	22.2286
SLM2ch01g03445	11.4626	-0.119666	0.249602	0.339231	15985	0	3079.15	2883.1	2862.97	2841.44	2410.31	2871
SLM2ch01g03446	10.8845	0.181955	0.023472	0.0455132	11204	0	1760.94	1717.82	1845.79	2023.28	2053.86	1963.13
SLM2ch01g03447	1.07977	-3.31476	0.112127	0.174483	13961	0	11.7456	2.54241	5.71452	2.01021	0	0
SLM2ch01g03448	11.9326	-0.113307	0.13	0.197679	14287	0	4192.27	4128.88	3875.39	3670.65	3938.11	3666.55
SLM2ch01g03449	8.59406	-0.881371	2.18196e-06	9.24578e-06	5127	1	489.701	508.483	575.261	267.359	329.405	257.384
SLM2ch01g03450	10.5138	-0.336876	0.033003	0.061062	11742	0	1905.5	1522.91	1501.01	1471.48	1148	1283.41
SLM2ch01g03451	10.1777	-3.06047	3.06841e-166	1.28195e-163	52	1	3488.44	3196.66	3350.61	361.839	436.338	404.794
SLM2ch01g03453	12.2482	0.126117	0.149808	0.222705	14613	0	4937.67	4593.29	4439.23	5477.83	4900.51	4868.06
SLM2ch01g03454	9.58682	-0.235296	0.205408	0.289096	15436	0	661.367	879.675	961.943	665.381	698.141	762.791
SLM2ch01g03455	8.87196	0.526657	0.00136881	0.00359842	8264	1	429.166	369.497	372.396	565.875	614.561	506.578
SLM2ch01g03456	11.6649	0.812187	2.06011e-22	3.19685e-21	1400	1	2609.33	2270.38	2471.53	4270.7	4266.28	4370.84
SLM2ch01g03457	7.81737	-2.85202	4.32798e-31	1.02424e-29	918	1	482.473	680.519	655.264	90.4597	71.289	90.0842
SLM2ch01g03458	6.56722	-0.657125	0.190231	0.270999	15250	0	67.7631	146.613	142.863	43.2196	89.7259	93.594
SLM2ch01g03459	2.19781	3.70621	0.0205185	0.0404505	11020	0	0	0	3.80968	10.0511	22.1242	17.5489
SLM2ch01g03460	9.31638	-0.63471	0.10654	0.167167	13845	0	342.429	1001.71	1039.09	450.288	586.291	498.388
SLM2ch01g03461	8.69884	-0.214557	0.127696	0.194735	14246	0	441.815	453.397	447.637	403.048	381.028	373.206
SLM2ch01g03462	10.49	0.496668	2.04242e-06	8.69689e-06	5102	1	1223.35	1213.58	1195.29	1796.13	1779.77	1548.98
SLM2ch01g03463	5.57587	-0.364907	0.427328	0.522509	17767	0	43.3684	69.4926	49.5258	40.2043	34.4154	51.4767
SLM2ch01g03464	10.8486	0.774847	2.33452e-14	2.19271e-13	2313	1	1454.65	1476.3	1298.15	2267.52	2449.64	2518.85
SLM2ch01g03465	14.0421	1.7756	1.12863e-137	2.78631e-135	88	1	9633.2	8904.38	8812.74	29678.8	32742.6	31220.6
SLM2ch01g03466	7.75142	0.526495	0.0676407	0.113466	12951	0	163.535	147.46	227.628	248.261	217.554	310.03
SLM2ch01g03467	9.2365	0.427083	0.0031001	0.00752427	8951	1	477.955	501.703	580.976	682.468	684.621	731.203
SLM2ch01g03469	9.40589	0.31306	0.0291445	0.0547673	11561	0	674.92	558.484	592.405	724.682	811.22	732.373
SLM2ch01g03470	10.9621	0.24497	0.0163231	0.0330523	10729	0	1802.5	1970.37	1724.83	2261.49	2230.86	2022.8
SLM2ch01g03471	8.62639	-1.11263	1.6997e-07	8.31477e-07	4441	1	483.376	569.501	690.504	298.517	242.137	265.573
SLM2ch01g03472	9.91972	-0.0163089	0.908846	0.937432	21062	0	1027.29	933.913	960.991	1049.33	844.406	995.606
SLM2ch01g03473	-2.65448	-2.33885	0.443277	0.537039	17929	0	0	5.08483	0	0	0	0
SLM2ch01g03474	-2.65448	-4.00181	0.231614	0.31942	15753	0	0	16.102	0	0	0	0
SLM2ch01g03475	5.5873	-0.939332	0.0852156	0.137993	13416	0	43.3684	60.1705	96.1943	29.1481	27.0407	47.9669
SLM2ch01g03476	4.13579	-0.637005	0.396377	0.49157	17517	0	28.9122	25.4241	11.429	10.0511	13.5203	18.7188
SLM2ch01g03477	7.82781	-0.564347	0.0422619	0.075443	12170	0	260.21	238.139	330.489	174.889	233.533	152.09
SLM2ch01g03478	13.7523	0.342473	7.89693e-07	3.54245e-06	4843	1	13156	11822.2	11787.1	15710.8	15600	15305
SLM2ch01g03479	8.06651	0.417827	0.263137	0.354126	16143	0	120.166	273.733	301.917	300.527	331.863	297.161
SLM2ch01g03480	10.1347	-0.0447862	0.832493	0.878853	20579	0	1486.27	1031.37	907.656	1211.15	1045.98	1063.46
SLM2ch01g03481	10.5516	-0.267279	0.233305	0.321363	15772	0	1120.35	1798.33	2021.03	1394.08	1447.91	1262.35
SLM2ch01g03482	5.45388	-2.53143	0.007044	0.0156993	9747	0	10.8421	126.273	179.055	9.04597	24.5824	21.0587
SLM2ch01g03483	9.67321	-1.13755	1.80873e-24	3.12607e-23	1257	1	1168.24	1246.63	1218.14	578.942	549.417	522.956
SLM2ch01g03484	10.8437	-0.384107	0.00349656	0.00838442	9060	1	2441.28	1972.07	1884.84	1579.02	1588.02	1658.95
SLM2ch01g03485	9.64909	0.243281	0.264361	0.355486	16156	0	553.85	761.029	899.084	965.908	883.738	770.981
SLM2ch01g03486	12.9647	0.865715	7.78547e-13	6.44832e-12	2623	1	4916.89	6273.83	6575.5	10936.6	10811.4	10626.4
SLM2ch01g03487	-2.65448	-7.99838	2.24643e-11	1.63771e-10	2980	1	95.7718	74.5775	86.6702	0	0	0
SLM2ch01g03488	8.43871	0.0797161	0.616699	0.697619	19205	0	351.464	329.666	331.442	373.9	366.278	329.919
SLM2ch01g03489	1.89736	-3.34189	0.172155	0.249837	14970	0	13.5526	22.0343	0	0	0	3.50978
SLM2ch01g03490	8.36459	0.278044	0.255481	0.345639	16058	0	343.333	220.343	334.299	392.997	358.903	336.938
SLM2ch01g03491	9.45581	0.263934	0.14421	0.215725	14523	0	633.359	656.79	632.406	859.367	841.948	607.191
SLM2ch01g03492	10.9372	0.137867	0.402282	0.497557	17565	0	2148.54	1883.08	1576.25	2370.04	1997.32	1802.85
SLM2ch01g03493	7.76212	-0.206893	0.552245	0.63997	18747	0	342.429	183.901	173.34	216.098	180.681	209.417
SLM2ch01g03494	4.21247	-0.0749568	0.936018	0.957481	21238	0	30.7193	10.1697	16.1911	29.1481	9.83297	15.209
SLM2ch01g03495	12.5089	-0.619912	8.75352e-20	1.16741e-18	1629	1	7254.26	7321.3	7101.24	4956.18	4476.46	4672.68
SLM2ch01g03496	12.901	0.485531	0.000261883	0.000789217	7208	1	7573.2	6140.78	5678.32	10017.9	8447.75	8685.52
SLM2ch01g03497	11.9648	1.10952	1.14318e-26	2.20761e-25	1125	1	2420.5	2719.54	3023.93	5966.32	5692.06	5957.26
SLM2ch01g03498	10.9566	-0.204192	0.0507512	0.0884178	12470	0	2203.65	2151.73	2043.89	2028.31	1706.02	1820.4
SLM2ch01g03499	-2.65448	-5.6732	0.000268145	0.000806848	7220	1	24.3947	13.5595	13.3339	0	0	0
SLM2ch01g03500	-2.65448	-6.69913	6.29786e-06	2.49537e-05	5483	1	10.8421	44.0685	49.5258	0	0	0
SLM2ch01g03501	9.44983	1.79896	1.90176e-17	2.20704e-16	1872	1	280.991	370.345	473.352	1365.94	1229.12	1318.51
SLM2ch01g03502	8.05938	-1.41189	2.65381e-08	1.42075e-07	4058	1	553.85	406.786	344.776	160.817	167.161	162.62
SLM2ch01g03503	9.75454	0.310483	0.00232694	0.00582472	8679	1	795.99	772.894	758.126	984	936.591	965.188
SLM2ch01g03504	8.59012	-0.18107	0.465186	0.558414	18098	0	541.201	344.073	345.728	376.915	362.591	346.298
SLM2ch01g03505	11.8503	0.389387	1.30579e-09	8.08213e-09	3510	1	3231.85	3238.19	3208.7	4346.08	4260.13	4071.34
SLM2ch01g03506	9.59899	0.728904	8.88854e-07	3.96028e-06	4876	1	514.999	648.316	643.835	1043.3	1004.19	947.639
SLM2ch01g03507	9.77673	-0.141993	0.339413	0.43398	16991	0	865.56	841.539	1057.19	824.188	894.8	786.19
SLM2ch01g03509	8.21385	-0.00146796	0.9949	1	21587	0	234.008	292.378	364.777	280.425	322.03	287.802
SLM2ch01g03510	6.3042	-0.0504304	0.894685	0.926985	20968	0	63.2455	108.476	69.5266	69.3524	93.4132	70.1955
SLM2ch01g03511	8.0998	-0.135769	0.708971	0.778371	19788	0	159.017	324.582	379.063	275.399	285.156	224.626
SLM2ch01g03512	-2.65448	-5.00051	0.00356191	0.00852607	9076	1	9.93858	12.7121	9.52419	0	0	0
SLM2ch01g03513	9.62245	0.245785	0.187417	0.267736	15207	0	825.806	715.266	630.502	746.795	816.137	1011.99
SLM2ch01g03514	7.85068	-2.36943	1.11082e-06	4.89007e-06	4935	1	187.93	642.383	743.839	86.4392	109.392	108.803
SLM2ch01g03515	7.89437	-1.08728	0.00772893	0.0170503	9848	0	184.316	408.481	447.637	153.781	124.141	211.756
SLM2ch01g03516	8.67225	1.8683	7.41299e-21	1.05605e-19	1525	1	171.666	236.445	232.39	866.402	759.597	712.484
SLM2ch01g03517	9.35907	-0.59337	5.09643e-06	2.04583e-05	5412	1	870.981	759.334	789.556	528.686	559.25	515.937
SLM2ch01g03519	10.3973	0.891153	4.3099e-11	3.06389e-10	3056	1	1107.7	1012.73	850.51	1849.4	1918.66	1742.02
SLM2ch01g03520	9.29581	-0.33173	0.0218336	0.0426828	11113	0	678.534	788.148	648.598	542.758	551.876	586.132
SLM2ch01g03521	10.8671	0.115033	0.425253	0.520369	17754	0	2090.72	1759.35	1534.35	2087.61	1869.49	1874.22
SLM2ch01g03522	13.9837	0.254478	0.0187112	0.0373108	10895	0	16939	14040.1	13519.6	18484.9	16507.1	18090.6
SLM2ch01g03523	7.48162	-0.651174	0.245177	0.334305	15933	0	68.6666	266.106	337.156	149.761	114.308	163.79
SLM2ch01g03524	5.10161	-0.593421	0.403141	0.498363	17574	0	46.0789	19.4918	60.9548	34.1736	35.6445	14.0391
SLM2ch01g03525	7.20365	0.260214	0.304571	0.398363	16610	0	131.009	148.307	124.767	173.884	170.848	139.221
SLM2ch01g03526	10.8712	-0.282451	0.0139578	0.0288046	10527	0	2296.72	1973.76	1926.74	1653.4	1627.36	1814.55
SLM2ch01g03527	4.94293	-1.19954	0.0276689	0.0523931	11473	0	45.1754	58.4755	36.1919	26.1328	17.2077	17.5489
SLM2ch01g03528	4.90446	-2.17095	0.000218892	0.000669966	7098	1	48.7894	69.4926	72.3839	15.0766	7.37473	19.8887
SLM2ch01g03529	9.74876	-2.74518	1.31496e-74	1.09875e-72	260	1	2518.98	2144.1	2020.08	316.609	373.653	306.52
SLM2ch01g03530	11.4777	0.524998	6.24906e-08	3.21632e-07	4221	1	2147.64	2430.55	2554.39	3431.44	3511.6	3320.25
SLM2ch01g03531	-2.65448	-6.00128	0.00951032	0.0205053	10076	0	0	41.5261	22.8581	0	0	0
SLM2ch01g03532	7.15367	-0.0532875	0.917727	0.944106	21118	0	58.728	183.054	193.341	141.72	104.475	173.149
SLM2ch01g03533	11.2772	0.148071	0.108903	0.170271	13895	0	2238.89	2262.75	2571.53	2647.45	2632.78	2557.46
SLM2ch01g03534	11.6723	3.55437	1.05214e-143	3.00759e-141	76	1	1075.17	1027.14	754.316	11478.3	10946.6	11135.3
SLM2ch01g03535	8.11462	-0.264902	0.30707	0.400952	16638	0	223.166	317.802	370.491	238.21	261.803	258.553
SLM2ch01g03536	11.0385	0.554388	8.58242e-10	5.40287e-09	3451	1	1597.4	1784.77	1824.84	2573.07	2544.28	2529.38
SLM2ch01g03537	11.4287	0.867805	3.33461e-18	4.04266e-17	1792	1	2228.95	2011.9	1881.03	3875.69	3530.04	3765.99
SLM2ch01g03538	13.6987	0.338489	2.18776e-08	1.18173e-07	4022	1	11746.5	11816.3	11910	15722.9	14309.4	14820.6
SLM2ch01g03539	-2.65448	-7.39405	0.0386479	0.0699338	12006	0	0	57.6281	111.433	0	0	0
SLM2ch01g03540	9.32673	0.346483	0.102718	0.162047	13771	0	430.07	613.569	664.789	694.529	802.616	675.047
SLM2ch01g03541	3.69223	-4.09369	0.000111855	0.000359689	6756	1	24.3947	64.4078	71.4314	2.01021	7.37473	0
SLM2ch01g03544	-2.65448	-4.58607	0.0919982	0.14734	13565	0	0	12.7121	11.429	0	0	0
SLM2ch01g03546	1.99066	1.44402	0.687753	0.760146	19656	0	7.22806	0	0	0	19.6659	0
SLM2ch01g03547	10.0758	-0.0272587	0.813026	0.863884	20446	0	1073.37	1077.98	1117.19	1143.81	1089	974.548
SLM2ch01g03549	9.34331	-0.10699	0.588735	0.672747	19012	0	524.034	699.164	799.08	632.212	646.518	599.002
SLM2ch01g03550	4.49606	-1.19152	0.0669294	0.112411	12935	0	36.1403	27.1191	39.0492	9.04597	13.5203	22.2286
SLM2ch01g03551	8.54191	0.357083	0.150418	0.223364	14630	0	237.622	362.718	387.635	386.966	458.462	420.003
SLM2ch01g03552	12.6535	0.982418	2.76003e-19	3.57766e-18	1676	1	3947.42	4878.89	4924.96	9508.31	8767.32	8893.77
SLM2ch01g03553	6.39171	-0.0747342	0.86262	0.901936	20778	0	66.8596	98.3067	93.3371	49.2503	114.308	81.8948
SLM2ch01g03554	7.35336	1.12765	1.27851e-06	5.59431e-06	4965	1	121.07	105.086	105.719	216.098	245.824	263.233
SLM2ch01g03555	7.22686	0.659625	0.0120224	0.025216	10358	0	131.912	123.731	101.909	178.909	215.096	170.809
SLM2ch01g03556	10.4067	1.69298	6.8526e-13	5.69521e-12	2614	1	992.051	651.705	620.977	1942.87	2968.33	2411.22
SLM2ch01g03557	10.1512	1.30404	3.06756e-07	1.46018e-06	4564	1	1003.8	572.891	594.31	1496.6	2107.94	1756.06
SLM2ch01g03558	2.80159	1.43686	0.667205	0.742649	19518	0	0	12.7121	0	0	34.4154	0
SLM2ch01g03559	8.886	0.0747404	0.591345	0.675182	19027	0	486.087	463.567	433.351	473.406	494.107	489.029
SLM2ch01g03560	11.2919	0.0152626	0.868413	0.907059	20799	0	2448.51	2444.11	2589.63	2632.38	2294.77	2634.67
SLM2ch01g03561	-2.65448	-5.16249	0.0409131	0.0734819	12096	0	0	16.9494	19.0484	0	0	0
SLM2ch01g03562	-2.65448	-5.0155	0.0527002	0.091381	12529	0	0	22.0343	10.4766	0	0	0
SLM2ch01g03563	5.14134	0.681418	0.202201	0.285285	15398	0	31.6228	26.2716	25.7153	59.3013	46.7066	28.0782
SLM2ch01g03565	9.12855	-1.79351	2.2032e-34	6.01314e-33	796	1	969.464	1102.56	1054.33	295.502	274.094	332.259
SLM2ch01g03566	11.4872	0.0816273	0.424985	0.520246	17747	0	3117.1	2641.57	2613.44	3017.33	2953.58	2888.54
SLM2ch01g03567	8.05713	-1.39253	2.6313e-09	1.5722e-08	3636	1	505.061	345.768	443.827	168.858	149.953	174.319
SLM2ch01g03568	12.6464	1.22113	3.00882e-12	2.37783e-11	2749	1	5488.81	3517.01	3591.57	9603.8	9954.65	9809.82
SLM2ch01g03569	3.28535	-5.08208	0.0132277	0.0274446	10471	0	0	63.5603	106.671	5.02554	0	0
SLM2ch01g03571	-2.65448	-4.09224	0.222899	0.309483	15646.5	0	0	0	17.1435	0	0	0
SLM2ch01g03572	15.2174	0.630244	5.99746e-30	1.33636e-28	975	1	29352.2	31207.3	31306	48718.6	46346.5	47126.9
SLM2ch01g03573	11.3528	-0.131582	0.300275	0.393811	16565	0	3064.7	2656.82	2490.58	2584.13	2688.09	2224.03
SLM2ch01g03574	2.71753	-3.50829	0.01747	0.0350805	10819	0	18.0701	23.7292	24.7629	0	0	5.84963
SLM2ch01g03575	3.87849	-2.16926	0.0223761	0.0436178	11145	0	48.7894	22.8817	21.9056	9.04597	1.22912	10.5293
SLM2ch01g03576	2.80721	-3.27495	0.0014726	0.00384338	8324	1	15.3596	19.4918	30.4774	2.01021	1.22912	3.50978
SLM2ch01g03577	9.41459	-1.66898	3.13471e-18	3.80668e-17	1789	1	990.244	1372.06	1288.62	430.186	331.863	386.075
SLM2ch01g03578	12.6986	-0.442956	3.25197e-08	1.72609e-07	4093	1	8314.08	7747.58	7189.81	5835.65	5563	5705.72
SLM2ch01g03579	6.58825	0.0287321	0.944591	0.9638	21292	0	121.07	61.8654	102.861	77.3933	98.3297	115.823
SLM2ch01g03580	7.94326	0.563633	0.0853342	0.138164	13418	0	128.298	200.003	279.059	291.481	294.989	311.2
SLM2ch01g03581	3.85718	-0.465293	0.58215	0.667153	18957	0	14.4561	11.8646	24.7629	19.097	7.37473	10.5293
SLM2ch01g03582	9.3372	0.42346	0.000990419	0.0026819	8023	1	539.394	546.619	589.548	802.076	709.203	735.883
SLM2ch01g03583	9.58366	-0.285098	0.013586	0.0281181	10497	0	904.411	820.352	816.223	680.458	700.599	704.295
SLM2ch01g03584	12.507	0.232601	0.000360774	0.00106247	7377	1	5591.81	5359.41	5158.3	6369.36	6424.62	6133.92
SLM2ch01g03585	10.2896	0.0897149	0.436936	0.531169	17870	0	1329.96	1119.51	1190.52	1232.26	1327.45	1313.83
SLM2ch01g03586	9.35241	0.267998	0.0679961	0.113992	12959	0	591.797	592.382	602.881	730.713	795.242	625.91
SLM2ch01g03587	10.5543	-0.556591	1.45342e-09	8.94493e-09	3530	1	1769.07	1901.73	1800.07	1277.49	1177.5	1264.69
SLM2ch01g03588	5.20617	-0.669895	0.247895	0.337363	15963	0	44.2719	67.7977	27.6202	31.1583	34.4154	22.2286
SLM2ch01g03589	5.90098	-1.82389	0.000623926	0.00175421	7727	1	55.114	159.325	122.862	35.1788	33.1863	26.9083
SLM2ch01g03590	12.9444	-0.541011	1.21602e-10	8.2945e-10	3185	1	10287.3	9298.46	8938.45	6835.73	6245.17	6523.5
SLM2ch01g03591	9.13546	-0.876418	9.8599e-08	4.96422e-07	4315	1	871.885	732.215	681.932	444.257	404.381	396.605
SLM2ch01g03592	12.88	-0.0916633	0.495264	0.586822	18335	0	9424.49	6909.43	7009.81	7350.35	7217.4	7338.94
SLM2ch01g03593	4.12071	-2.12081	0.074441	0.122974	13151	0	15.3596	37.2887	56.1927	9.04597	15.9786	0
SLM2ch01g03594	10.9531	-0.135251	0.0826688	0.134591	13344	0	2140.41	2060.2	2032.46	1888.6	1838.77	1947.93
SLM2ch01g03595	9.91545	-0.738945	1.35381e-06	5.90828e-06	4978	1	1374.23	1185.61	1182.9	747.8	647.747	847.026
SLM2ch01g03596	12.0008	0.010211	0.915432	0.942334	21104	0	3709.8	4383.12	4158.26	4207.38	4247.84	3882.98
SLM2ch01g03597	10.9359	0.189786	0.570692	0.657147	18866	0	852.008	2106.81	2543.91	2027.3	2111.63	2137.45
SLM2ch01g03598	11.9451	1.75405	2.69396e-21	3.92531e-20	1491	1	1569.39	2169.53	2702.01	7378.49	7026.89	7320.22
SLM2ch01g03599	11.2176	1.02905	1.08298e-05	4.12694e-05	5701	1	1064.33	1881.39	2055.32	3704.83	3243.65	3257.07
SLM2ch01g03600	2.65271	-1.8801	0.307086	0.400952	16639	0	8.13157	19.4918	8.57177	0	9.83297	0
SLM2ch01g03601	8.63896	0.1023	0.572121	0.658403	18878	0	402.964	370.345	380.968	357.818	468.295	412.984
SLM2ch01g03602	10.157	0.12539	0.252583	0.342382	16027	0	1143.84	1074.59	1061	1288.55	1123.42	1165.25
SLM2ch01g03603	7.31054	0.230741	0.388705	0.483988	17448	0	133.719	175.427	130.481	161.822	161.015	193.038
SLM2ch01g03604	11.8277	0.721201	8.74572e-05	0.000287097	6618	1	3702.57	2378.85	2411.53	4462.68	4955.82	4582.6
SLM2ch01g03605	13.587	-0.667589	5.10018e-10	3.26751e-09	3391	1	17196.5	14738.4	14592	10846.1	9186.45	9258.79
SLM2ch01g03606	10.0446	0.166622	0.350705	0.445664	17096	0	1220.64	896.625	873.368	1209.14	1012.8	1134.83
SLM2ch01g03607	6.94136	-0.360856	0.185829	0.265863	15185	0	139.14	149.155	129.529	105.536	94.6424	125.182
SLM2ch01g03608	7.90813	-0.321912	0.223588	0.310222	15658	0	237.622	288.988	279.059	164.838	267.948	211.756
SLM2ch01g03609	9.03587	0.246756	0.283716	0.37625	16382	0	391.219	461.024	593.357	471.395	612.102	631.76
SLM2ch01g03610	6.67568	-0.989499	0.0206589	0.0406756	11034	0	109.324	161.867	160.959	43.2196	99.5588	74.8752
SLM2ch01g03611	7.26021	-0.881814	0.00365591	0.00873087	9097	1	252.982	177.969	193.341	135.689	111.85	91.2542
SLM2ch01g03612	11.0515	0.132876	0.154635	0.228596	14696	0	2078.07	2011.05	1991.51	2296.67	2035.43	2335.17
SLM2ch01g03613	7.53699	0.256233	0.437392	0.531491	17877	0	113.842	186.444	209.532	240.221	173.306	195.377
SLM2ch01g03614	11.5744	0.422678	2.27227e-09	1.36897e-08	3606	1	2546.99	2711.91	2642.96	3486.72	3645.57	3459.47
SLM2ch01g03615	9.10858	-0.865228	0.0272203	0.0516914	11440	0	327.07	888.997	1019.09	367.869	421.589	437.552
SLM2ch01g03616	4.47401	-3.85134	0.00690931	0.0154286	9729	0	34.3333	108.476	110.481	0	0	17.5489
SLM2ch01g03617	13.0269	0.707278	9.43443e-19	1.18066e-17	1736	1	7052.78	6217.05	6325.02	11109.5	10257	10626.4
SLM2ch01g03618	12.2274	0.365177	1.34077e-07	6.64116e-07	4386	1	4457.91	4065.32	4152.55	5393.41	5379.86	5553.63
SLM2ch01g03619	10.0978	-0.946946	3.55397e-14	3.29394e-13	2344	1	1465.49	1547.48	1551.49	887.51	758.368	721.844
SLM2ch01g03620	14.5724	0.0331473	0.71878	0.787071	19840	0	27009.5	22768.2	22478	23866.3	24742.2	25326.5
SLM2ch01g03621	10.9784	0.246805	0.0957782	0.15242	13651	0	2021.15	1916.13	1619.11	2293.65	1869.49	2429.93
SLM2ch01g03622	7.49303	-0.954069	0.00743547	0.0164782	9803	0	343.333	197.461	211.437	144.735	149.953	93.594
SLM2ch01g03623	3.18245	-3.91207	0.00381342	0.00907112	9133	1	40.6578	36.4413	28.5726	0	0	7.01955
SLM2ch01g03624	6.38238	-0.154386	0.692446	0.763805	19695	0	93.9648	103.392	66.6693	98.5005	62.6852	76.0451
SLM2ch01g03625	8.18048	-0.401159	0.14843	0.220987	14592	0	230.394	413.566	356.205	242.231	250.741	264.403
SLM2ch01g03626	11.4582	-0.471099	4.18201e-08	2.19614e-07	4137	1	3503.8	3335.65	3098.22	2460.5	2302.14	2406.54
SLM2ch01g03627	6.4461	-1.26176	0.00663016	0.0148802	9680	0	124.684	135.595	144.768	27.1379	77.4347	64.3459
SLM2ch01g03628	10.7107	-0.3998	0.00887941	0.0192924	9999	0	2288.58	1866.13	1620.07	1498.61	1393.82	1484.63
SLM2ch01g03629	11.95	-0.130639	0.100755	0.159379	13734	0	4287.14	4003.45	4128.74	3978.21	3548.47	3817.47
SLM2ch01g03630	12.5784	0.811496	2.38124e-28	4.95522e-27	1044	1	4715.41	4628.04	4506.85	8517.28	7577.53	8212.87
SLM2ch01g03631	10.0776	1.62941	1.50306e-30	3.42286e-29	954	1	521.324	625.434	696.218	1952.92	1809.27	1939.74
SLM2ch01g03632	6.72757	-0.639471	0.0563716	0.096904	12638	0	134.623	151.697	110.481	64.3269	90.955	99.4436
SLM2ch01g03633	7.3847	-0.525264	0.0410041	0.073615	12101	0	165.342	208.478	227.628	142.725	126.6	148.58
SLM2ch01g03634	9.7321	-1.68577	4.25122e-13	3.59089e-12	2572	1	1078.79	1805.96	1691.5	513.61	506.398	402.454
SLM2ch01g03635	7.86761	-0.400567	0.0925575	0.148093	13578	0	291.833	232.207	280.964	175.894	240.908	193.038
SLM2ch01g03636	9.89276	0.160654	0.305794	0.399577	16626	0	936.034	819.505	941.943	1144.82	1014.03	856.385
SLM2ch01g03637	7.97754	0.214553	0.265986	0.357363	16170	0	223.166	240.682	238.105	265.348	301.135	248.024
SLM2ch01g03638	15.975	0.780581	3.79757e-06	1.55371e-05	5310	1	63901.5	44008.3	39517.8	87994.1	82352.4	82907.9
SLM2ch01g03639	15.2111	1.12567	1.61144e-62	1.07388e-60	326	1	26505.3	25768.2	24761	58983.7	52782.2	56326
SLM2ch01g03640	7.9319	-0.551073	0.0232311	0.0451024	11190	0	352.368	283.903	250.486	229.164	180.681	195.377
SLM2ch01g03643	7.05491	0.522791	0.219928	0.306219	15603	0	64.149	161.02	107.623	189.965	129.058	159.11
SLM2ch01g03644	4.14716	-1.07335	0.275191	0.367073	16287	0	10.8421	18.6444	47.621	13.0664	3.68736	19.8887
SLM2ch01g03645	12.8773	0.143747	0.240948	0.329825	15869	0	8348.41	6728.07	6399.3	8435.87	7437.41	7852.54
SLM2ch01g03646	11.376	0.111085	0.384307	0.479969	17395	0	2990.61	2389.02	2292.47	2701.73	2753.23	2831.22
SLM2ch01g03647	7.32915	-0.21747	0.466829	0.559883	18114	0	147.272	180.511	192.389	167.853	168.39	111.143
SLM2ch01g03648	7.91384	-1.84973	9.1236e-11	6.30239e-10	3145	1	569.21	357.633	446.685	118.603	105.704	156.77
SLM2ch01g03649	1.63313	-2.67101	0.187441	0.267746	15209	0	6.32455	15.2545	1.90484	0	3.68736	0
SLM2ch01g03651	8.34982	-0.716239	3.64048e-05	0.000127358	6210	1	442.719	420.346	391.444	248.261	279.011	236.325
SLM2ch01g03652	9.66752	0.447022	0.0256212	0.0490717	11343	0	545.719	769.504	774.317	1045.31	808.762	994.436
SLM2ch01g03653	7.78029	0.430386	0.0820925	0.133763	13333	0	164.438	170.342	233.343	278.415	253.199	233.985
SLM2ch01g03657	11.1643	0.0429669	0.727563	0.794127	19904	0	2086.2	2130.54	2566.77	2188.12	2507.41	2293.05
SLM2ch01g03658	5.95516	0.229795	0.521498	0.61211	18509	0	63.2455	53.3907	55.2403	60.3064	66.3726	74.8752
SLM2ch01g03659	10.5355	-0.553534	0.00285489	0.00699003	8873	1	2260.58	1688.16	1445.77	1152.86	1294.26	1228.42
SLM2ch01g03660	1.8345	1.14311	0.591791	0.6756	19030	0	0	3.38989	3.80968	10.0511	0	5.84963
SLM2ch01g03661	6.19668	-0.880364	0.269468	0.360903	16221	0	15.3596	105.086	178.102	66.3371	46.7066	49.1369
SLM2ch01g03662	8.96329	-0.722806	0.00200346	0.00508174	8565	1	495.122	654.248	774.317	454.308	363.82	347.468
SLM2ch01g03663	8.20051	-0.389401	0.0635308	0.107484	12841	0	318.035	311.022	380.968	243.236	296.218	231.645
SLM2ch01g03664	12.2947	0.051352	0.622373	0.702648	19243	0	5530.37	4568.72	4707.81	5363.25	5164.77	4815.41
SLM2ch01g03665	13.5021	-0.234066	0.000883518	0.00241348	7953	1	13521	12205.3	12020.5	10695.3	10768.3	10629.9
SLM2ch01g03666	9.43324	0.427059	0.00804242	0.0176593	9894	0	686.666	561.026	540.974	733.728	811.22	859.895
SLM2ch01g03667	11.5638	0.481505	0.453871	0.547462	18011	0	736.359	3291.58	3658.24	3607.33	3531.27	3592.84
SLM2ch01g03668	1.00811	-3.17144	0.14023	0.210684	14460	0	1.80701	6.77977	9.52419	2.01021	0	0
SLM2ch01g03669	9.49697	0.790187	9.51968e-10	5.97214e-09	3463	1	510.482	586.45	551.451	899.571	937.82	1013.16
SLM2ch01g03671	12.5934	0.160536	0.0270297	0.0513934	11426	0	6221.55	5745.01	5569.75	6457.81	6429.53	6713.03
SLM2ch01g03672	10.1112	-0.00936759	0.932535	0.954998	21214	0	1207.99	1077.98	1042.9	1110.64	1084.09	1112.6
SLM2ch01g03674	9.08534	0.0328265	0.833299	0.879405	20586	0	571.92	560.179	479.067	580.952	565.396	501.898
SLM2ch01g03675	7.00494	1.37751	0.000568387	0.00161225	7659	1	46.9824	94.9168	97.1468	155.792	235.991	229.305
SLM2ch01g03676	8.64212	0.772253	0.000126666	0.000403848	6814	1	274.666	295.767	346.681	517.63	447.4	601.341
SLM2ch01g03677	9.51545	0.651711	2.14685e-05	7.79809e-05	5981	1	490.605	622.044	639.073	913.642	931.674	906.692
SLM2ch01g03678	2.81922	-2.21311	0.242482	0.331524	15890	0	2.71052	22.8817	20.0008	0	9.83297	0
SLM2ch01g03679	10.5362	1.05128	1.20048e-07	5.98311e-07	4359	1	773.402	1083.07	1238.15	2301.7	1853.52	2257.96
SLM2ch01g03680	10.1846	-0.820124	1.42353e-07	7.03986e-07	4393	1	1274.85	1682.23	1681.97	903.591	912.008	811.928
SLM2ch01g03682	11.1034	-0.0843634	0.39039	0.485696	17462	0	2097.94	2450.89	2247.71	2189.12	2046.49	2174.89
SLM2ch01g03683	6.08577	-0.621983	0.116764	0.180689	14039	0	103.903	82.2047	66.6693	45.2298	66.3726	52.6466
SLM2ch01g03684	7.03343	-1.93555	4.61681e-10	2.96922e-09	3378	1	213.228	252.546	302.869	79.4035	70.0599	51.4767
SLM2ch01g03685	13.3243	-0.555069	1.4219e-09	8.75591e-09	3528	1	13822.8	12037.5	11436.7	8286.1	8393.67	8705.41
SLM2ch01g03686	12.8981	-1.36205	1.62805e-11	1.2055e-10	2934	1	8832.69	13401.9	14481.5	3860.62	5468.36	4954.63
SLM2ch01g03687	5.56431	-1.63277	0.0017776	0.00455583	8476	1	56.0175	87.2895	106.671	21.1073	20.8951	38.6075
SLM2ch01g03688	11.5829	0.813633	3.4125e-05	0.000119788	6189	1	1608.24	2633.09	2700.11	4010.38	4021.69	4168.44
SLM2ch01g03689	8.25576	-1.10897	9.22702e-06	3.55357e-05	5641	1	432.78	526.28	387.635	170.868	258.116	195.377
SLM2ch01g03690	11.2174	0.973865	8.37802e-12	6.3419e-11	2870	1	2031.08	1568.67	1497.2	3528.93	3194.49	3287.49
SLM2ch01g03691	10.8151	-0.466775	0.00013078	0.00041617	6827	1	2332.86	1944.1	2077.23	1595.11	1616.29	1386.36
SLM2ch01g03692	7.80001	-1.05809	7.34719e-05	0.000244587	6526	1	240.333	356.785	367.634	149.761	170.848	142.731
SLM2ch01g03693	12.0437	-0.0914848	0.394745	0.489992	17502	0	4788.59	4156	4129.69	4298.84	3697.2	4274.91
SLM2ch01g03694	10.1923	-0.608756	4.20879e-08	2.20913e-07	4139	1	1505.24	1350.02	1479.11	936.76	893.571	1011.99
SLM2ch01g03695	6.00516	-0.9119	0.0496749	0.0868212	12430	0	95.7718	61.8654	106.671	32.1634	62.6852	45.6271
SLM2ch01g03696	3.17335	-0.221124	0.841228	0.885493	20639	0	11.7456	12.7121	4.7621	2.01021	17.2077	5.84963
SLM2ch01g03697	10.4933	0.764103	1.1404e-06	5.01219e-06	4943	1	1303.76	1052.56	961.943	1969.01	1989.95	1676.5
SLM2ch01g03698	11.5182	-0.501698	2.24325e-07	1.08275e-06	4501	1	3828.16	3425.48	3216.32	2519.8	2400.47	2474.39
SLM2ch01g03699	8.25632	-0.363856	0.113406	0.176234	13980	0	268.342	370.345	401.921	259.318	280.24	269.083
SLM2ch01g03700	6.43766	0.969699	0.00106511	0.00286736	8070	1	67.7631	61.8654	56.1927	115.587	127.829	120.502
SLM2ch01g03705	3.46097	0.019599	0.983121	0.992368	21522	0	11.7456	6.77977	14.2863	8.04086	13.5203	11.6993
SLM2ch01g03707	-2.65448	-6.6126	0.00245424	0.00611028	8726	1	0	44.0685	54.2879	0	0	0
SLM2ch01g03709	2.69583	0.392961	0.73052	0.796474	19926	0	5.42104	6.77977	4.7621	15.0766	3.68736	3.50978
SLM2ch01g03710	9.84013	-0.923716	2.40107e-08	1.29117e-07	4040	1	1333.58	1197.48	1256.24	537.732	749.764	708.975
SLM2ch01g03711	11.0425	-0.713552	7.80932e-05	0.000258782	6556	1	2063.61	2923.78	3115.36	1479.52	1819.1	1642.57
SLM2ch01g03712	3.38888	-0.837422	0.430963	0.525697	17810	0	8.13157	11.0171	22.8581	4.02043	15.9786	3.50978
SLM2ch01g03714	8.31828	1.61934	4.59773e-13	3.87003e-12	2581	1	221.359	167.799	157.149	593.013	480.586	604.851
SLM2ch01g03715	6.8083	-7.06864	5.54746e-97	7.08933e-95	170	1	1502.53	1172.9	1220.05	11.0562	8.60385	9.3594
SLM2ch01g03716	12.7781	0.815905	6.62818e-11	4.64357e-10	3101	1	6267.63	4974.66	4639.23	9238.95	9549.04	9169.87
SLM2ch01g03717	7.79074	0.235306	0.48918	0.581052	18290	0	133.719	227.122	251.439	205.042	213.867	301.841
SLM2ch01g03718	13.2377	0.163267	0.0718227	0.119338	13075	0	8207.46	9339.13	9836.59	10599.9	10230	9834.39
SLM2ch01g03719	8.53282	0.26699	0.133392	0.201926	14351	0	326.166	353.396	333.347	355.808	453.546	409.474
SLM2ch01g03720	10.853	-0.0861015	0.514571	0.605428	18464	0	2118.73	1799.18	1799.12	1676.52	2029.28	1680.01
SLM2ch01g03721	9.68138	0.428262	0.0141408	0.0291249	10548	0	747.201	638.146	738.125	1098.58	785.409	973.378
SLM2ch01g03722	10.369	0.579855	0.00215745	0.00544184	8613	1	1341.71	1042.39	860.987	1726.77	1456.51	1667.14
SLM2ch01g03723	13.2915	0.920156	4.065e-24	6.88862e-23	1282	1	7075.37	7159.44	7630.78	14969.1	12463.3	13944.3
SLM2ch01g03724	13.1577	0.0888689	0.369182	0.464443	17269	0	9978.34	8197.59	8407.96	9680.19	9018.06	9574.67
SLM2ch01g03725	12.2918	0.412037	0.000113364	0.000364164	6763	1	4942.19	4106.85	3991.59	5963.3	5587.59	5800.49
SLM2ch01g03726	8.54432	-3.10238	5.99445e-27	1.16589e-25	1117	1	683.052	1268.66	1330.53	132.674	127.829	121.672
SLM2ch01g03727	7.87407	-0.580433	0.0042319	0.0099554	9235	1	256.596	298.31	305.727	206.047	190.514	178.999
SLM2ch01g03728	10.8665	-1.50792	8.31673e-45	3.40265e-43	531	1	3211.07	3132.25	3102.03	1151.85	977.152	1192.15
SLM2ch01g03729	12.3025	-0.320301	9.9225e-05	0.00032257	6682	1	6113.13	5303.48	5517.36	4583.29	4421.15	4558.03
SLM2ch01g03730	5.20191	-1.20465	0.0524853	0.0910665	12521	0	51.4999	46.6109	69.5266	12.0613	20.8951	39.7775
SLM2ch01g03731	9.04832	0.223916	0.228431	0.31584	15711	0	498.736	450.007	520.973	685.483	516.231	514.767
SLM2ch01g03732	2.77294	-4.95062	0.00059178	0.00167271	7686	1	9.93858	59.323	44.7637	0	3.68736	0
SLM2ch01g03733	9.6784	-0.0352406	0.830157	0.877026	20564	0	689.376	893.235	905.751	733.728	837.032	857.555
SLM2ch01g03734	9.7569	0.290962	0.0343793	0.0633441	11791	0	696.604	834.759	815.271	1036.27	929.216	905.522
SLM2ch01g03735	5.03469	-0.677716	0.185928	0.265952	15188	0	43.3684	45.7635	35.2395	21.1073	34.4154	22.2286
SLM2ch01g03736	2.71162	-0.185045	0.946381	0.964902	21308	0	0	0	20.9532	11.0562	7.37473	0
SLM2ch01g03737	8.87086	-0.0309515	0.840739	0.885115	20635	0	471.631	435.6	512.402	434.206	499.023	456.271
SLM2ch01g03738	11.421	-0.376895	0.0917651	0.147064	13556	0	2151.25	3297.51	3924.92	2307.73	2783.96	2126.92
SLM2ch01g03739	7.09244	-1.08819	6.65888e-06	2.62787e-05	5505	1	205.096	204.241	187.627	99.5056	95.8715	85.4045
SLM2ch01g03740	4.95612	-0.891594	0.125082	0.191448	14194	0	44.2719	25.4241	57.1452	25.1277	23.3533	19.8887
SLM2ch01g03741	15.0543	0.418204	2.19378e-06	9.29225e-06	5129	1	32777.4	27959.8	27564.9	40803.3	38694	38497.6
SLM2ch01g03742	9.71219	-0.0889067	0.670755	0.745722	19541	0	1069.75	872.048	653.36	873.438	779.263	787.36
SLM2ch01g03743	9.47825	1.45924	2.11302e-12	1.69205e-11	2713	1	312.614	472.042	505.735	1147.83	1205.77	1194.49
SLM2ch01g03744	10.4159	1.3902	6.10125e-52	3.13356e-50	423	1	849.297	852.556	829.557	2175.05	2121.46	2338.68
SLM2ch01g03745	11.6433	1.23572	4.5361e-18	5.44458e-17	1810	1	1672.39	2200.04	2381.05	4866.73	4883.3	4976.86
SLM2ch01g03746	6.61689	0.764549	0.137161	0.206817	14408	0	31.6228	92.3744	101.909	107.546	124.141	152.09
SLM2ch01g03747	6.97144	-0.343467	0.351881	0.446844	17108	0	123.781	159.325	140.958	116.592	146.265	71.3654
SLM2ch01g03748	11.8307	0.926887	2.87755e-41	1.04891e-39	596	1	2608.43	2650.04	2666.77	5219.52	4794.8	5052.91
SLM2ch01g03749	4.59521	-1.43587	0.0500296	0.0873497	12443	0	56.921	19.4918	42.8589	8.04086	19.6659	16.379
SLM2ch01g03750	12.6156	0.170281	0.0383524	0.0694918	11990	0	6243.24	5939.08	5566.89	6927.2	6237.79	6807.79
SLM2ch01g03751	7.97594	0.364912	0.0654838	0.11035	12892	0	234.008	214.41	217.152	252.282	291.302	313.54
SLM2ch01g03752	10.7115	1.51172	3.15026e-08	1.67456e-07	4087	1	1395.92	876.285	706.695	2228.32	3520.2	2745.81
SLM2ch01g03753	8.1839	1.73519	1.74238e-24	3.01379e-23	1256	1	172.57	147.46	158.102	522.656	555.563	513.597
SLM2ch01g03754	11.0813	-0.0259875	0.736113	0.801366	19956	0	2206.37	2131.39	2221.04	2051.42	2201.36	2188.93
SLM2ch01g03755	8.53859	-0.823737	0.0412276	0.0739733	12108	0	219.552	609.332	655.264	267.359	296.218	274.932
SLM2ch01g03756	10.1856	-0.411094	9.81112e-05	0.000319273	6676	1	1237.81	1372.9	1418.15	1013.15	1016.48	1000.29
SLM2ch01g03757	1.95194	-5.0591	0.000912963	0.00248766	7973	1	13.5526	22.0343	31.4298	2.01021	0	0
SLM2ch01g03758	12.6713	-0.706377	1.71402e-31	4.13286e-30	901	1	8466.77	8287.42	8242.24	5202.44	5232.37	4884.44
SLM2ch01g03759	6.4997	-0.602934	0.172659	0.250402	14980	0	75.8946	133.9	124.767	48.2451	98.3297	73.7053
SLM2ch01g03760	6.05455	-0.0330519	0.932714	0.955136	21215	0	56.0175	61.8654	83.8129	67.3422	71.289	58.4963
SLM2ch01g03761	9.32292	0.374879	0.0142264	0.0292679	10560	0	563.789	626.281	497.163	681.463	768.201	738.223
SLM2ch01g03762	10.2828	0.222908	0.172686	0.250424	14981	0	916.157	1298.33	1244.81	1369.96	1358.18	1309.15
SLM2ch01g03763	6.52848	-0.74352	0.105199	0.165385	13819	0	159.921	105.086	93.3371	94.4801	77.4347	42.1173
SLM2ch01g03764	14.4952	0.671519	2.73046e-06	1.14075e-05	5200	1	14347.7	19482.5	21065.6	30678.9	28126	28630.4
SLM2ch01g03765	9.1281	0.784268	3.84858e-05	0.000134185	6231	1	463.499	435.6	380.015	833.234	601.04	768.641
SLM2ch01g03766	8.80398	0.127722	0.544784	0.633656	18678	0	368.631	470.347	443.827	545.773	473.212	382.565
SLM2ch01g03767	8.30517	-0.373886	0.0574704	0.0985901	12664	0	363.21	332.209	384.777	238.21	313.426	281.952
SLM2ch01g03768	11.8683	-0.485809	3.35511e-11	2.4056e-10	3030	1	4615.12	4273.8	4383.99	3291.73	3105.99	3080.41
SLM2ch01g03769	12.5676	-0.164157	0.0258226	0.0493791	11361	0	6749.2	6541.63	5986.91	5798.46	5642.9	5763.05
SLM2ch01g03770	8.43406	-1.84628	8.8183e-08	4.4688e-07	4287	1	361.403	743.232	862.892	167.853	175.764	203.567
SLM2ch01g03771	10.155	0.452644	7.43417e-05	0.00024718	6534	1	878.209	1031.37	1014.33	1341.82	1296.72	1362.96
SLM2ch01g03772	9.59703	0.801732	5.07696e-10	3.25456e-09	3389	1	599.025	617.807	542.879	1015.16	953.798	1098.56
SLM2ch01g03773	12.3038	-0.141269	0.154171	0.22805	14687	0	5837.56	5211.1	4881.15	5118.01	4745.64	4580.26
SLM2ch01g03774	10.3102	0.705749	4.92263e-11	3.47899e-10	3074	1	1086.02	959.338	937.181	1635.31	1655.63	1573.55
SLM2ch01g03775	7.35957	0.594192	0.0281217	0.053144	11496	0	142.754	129.663	128.577	160.817	242.137	202.397
SLM2ch01g03777	12.6658	0.629087	1.7795e-16	1.94269e-15	1990	1	5136.44	5345	5193.54	8555.47	7500.1	8187.14
SLM2ch01g03778	11.4526	-0.0819043	0.461176	0.554464	18069	0	3202.03	2728.86	2719.16	2917.83	2540.59	2714.23
SLM2ch01g03779	9.69989	0.00911356	0.962529	0.977056	21402	0	1015.54	752.555	719.077	758.856	844.406	899.672
SLM2ch01g03780	10.8284	-1.12562	3.53243e-12	2.77047e-11	2770	1	3292.38	2441.56	2323.9	1183.01	1199.62	1310.32
SLM2ch01g03781	5.64117	-0.317905	0.581712	0.666721	18955	0	38.8508	48.3059	80.0032	43.2196	65.1434	25.7384
SLM2ch01g03783	11.8184	-0.667025	2.33431e-09	1.40479e-08	3610	1	4926.83	4589.9	4135.4	3164.08	2716.36	2717.74
SLM2ch01g03784	8.28883	-1.23252	2.638e-06	1.10404e-05	5191	1	365.921	477.974	594.31	215.093	226.158	170.809
SLM2ch01g03785	-2.65448	-4.61803	0.0884412	0.142399	13493	0	15.3596	9.32218	0	0	0	0
SLM2ch01g03786	13.2048	-0.235512	0.010736	0.0228487	10208	0	11399.6	9631.51	9701.34	8620.8	8441.61	9041.18
SLM2ch01g03787	11.1736	0.206737	0.00408844	0.00965345	9201	1	2104.27	2182.24	2163.9	2487.64	2543.05	2413.56
SLM2ch01g03788	5.65866	1.79864	7.06994e-05	0.000236118	6505	1	36.1403	27.9666	17.1435	83.4239	104.475	94.7639
SLM2ch01g03789	12.1288	0.233784	0.0312046	0.0580907	11670	0	4669.33	4057.69	3663	4844.62	4918.94	4806.05
SLM2ch01g03790	8.64977	-2.02232	4.93172e-18	5.90964e-17	1813	1	864.657	861.031	702.885	228.159	145.036	224.626
SLM2ch01g03791	10.6979	-2.13808	4.71273e-78	4.33831e-76	236	1	3865.2	3294.12	3295.37	833.234	800.158	741.732
SLM2ch01g03792	10.0538	0.167176	0.34023	0.434845	16998	0	1230.58	857.641	920.989	1063.4	1122.19	1193.32
SLM2ch01g03793	10.1793	0.275534	0.0661424	0.111236	12918	0	947.779	1057.64	1156.24	1368.96	1093.92	1364.13
SLM2ch01g03794	5.5576	-1.8046	9.41735e-05	0.000307287	6658	1	73.1841	96.6117	94.2895	17.0868	24.5824	33.9278
SLM2ch01g03795	9.65281	0.379641	0.0808069	0.132005	13299	0	924.288	588.145	604.786	873.438	993.13	887.973
SLM2ch01g03796	13.5074	-1.01149	1.87118e-18	2.29929e-17	1768	1	19251	15386.7	14963.5	8628.85	8010.18	7964.85
SLM2ch01g03797	3.82917	0.977379	0.451916	0.545589	17995	0	0	16.102	14.2863	14.0715	27.0407	18.7188
SLM2ch01g03798	12.5181	0.353817	5.57588e-07	2.55507e-06	4741	1	5428.27	5173.81	4964.01	6821.66	6713.46	6357.37
SLM2ch01g03799	6.32547	-1.90268	8.79014e-05	0.000288468	6620	1	108.421	164.409	192.389	64.3269	33.1863	26.9083
SLM2ch01g03801	10.5662	0.407643	0.000129072	0.000411035	6822	1	1182.69	1377.99	1388.63	1747.88	1746.58	1744.36
SLM2ch01g03802	8.04549	-0.876322	0.202274	0.285351	15400	0	50.5964	473.736	549.546	162.827	215.096	207.077
SLM2ch01g03803	9.73254	-0.333707	0.0286343	0.0539672	11527	0	1112.22	911.879	840.986	772.927	742.389	758.111
SLM2ch01g03804	11.2654	-0.895332	5.46855e-14	4.99597e-13	2378	1	3832.68	2983.95	3255.37	1804.17	1805.58	1805.19
SLM2ch01g03805	8.95824	-0.511298	0.000540051	0.0015385	7626	1	595.411	589.84	596.214	374.905	458.462	416.493
SLM2ch01g03806	10.7794	-0.498444	0.00012114	0.00038731	6795	1	2394.29	2014.44	1858.17	1408.16	1535.17	1492.82
SLM2ch01g03807	10.4296	-0.630724	0.000104654	0.000338637	6714	1	2072.65	1519.52	1556.25	1196.08	1039.84	1089.2
SLM2ch01g03808	9.58984	-1.41206	5.21716e-22	7.93717e-21	1428	1	1180.88	1224.6	1365.77	414.104	518.689	484.349
SLM2ch01g03809	10.0143	-0.0606361	0.569399	0.655895	18860	0	1103.18	1081.37	983.849	1032.25	982.068	1023.68
SLM2ch01g03810	7.55936	0.203813	0.553354	0.641084	18752	0	115.649	175.427	236.2	172.878	226.158	208.247
SLM2ch01g03811	6.76868	-0.178036	0.582984	0.667862	18964	0	86.7367	121.188	140.006	101.516	99.5588	106.463
SLM2ch01g03812	10.5875	-0.210389	0.114351	0.177435	14001	0	1867.55	1657.65	1440.06	1432.28	1504.44	1354.77
SLM2ch01g03813	12.9157	-0.0969729	0.125839	0.192389	14210	0	7865.94	8177.25	7930.8	7758.42	7122.76	7534.32
SLM2ch01g03815	12.6954	-0.490966	0.00433135	0.0101651	9257	0	10138.3	7095.03	6355.49	5783.39	5473.28	5527.9
SLM2ch01g03816	4.28077	-0.855251	0.297996	0.391401	16540	0	9.93858	23.7292	44.7637	11.0562	14.7495	17.5489
SLM2ch01g03817	8.51049	-1.46332	2.23669e-05	8.10004e-05	5999	1	907.121	530.517	379.063	207.052	247.053	204.737
SLM2ch01g03819	5.00367	-1.25743	0.0286553	0.0540022	11528	0	43.3684	40.6786	64.7645	21.1073	28.2698	12.8692
SLM2ch01g03820	-2.65448	-3.41623	0.296201	0.389455	16523	0	9.03507	1.69494	0	0	0	0
SLM2ch01g03821	9.01517	0.016566	0.940332	0.960583	21267	0	451.754	422.041	669.551	503.559	510.085	547.525
SLM2ch01g03822	13.0612	0.364284	0.00961998	0.0207191	10087	0	9132.65	6911.13	6555.5	10429	9236.85	9424.92
SLM2ch01g03823	8.45802	0.472746	0.0510029	0.0887709	12482	0	319.842	319.497	256.201	523.661	356.445	362.677
SLM2ch01g03824	9.17538	1.15597	7.56832e-21	1.07747e-19	1526	1	383.991	370.345	407.635	890.525	850.552	848.196
SLM2ch01g03825	6.68908	-0.628702	0.0687213	0.114994	12983	0	113.842	156.782	114.29	81.4137	102.017	65.5158
SLM2ch01g03826	9.98446	0.202481	0.0626256	0.10616	12816	0	936.937	961.88	934.323	1047.32	1173.81	1038.89
SLM2ch01g03827	10.5805	0.316538	0.0372782	0.0678679	11933	0	1641.67	1235.61	1239.1	1690.59	1814.18	1621.52
SLM2ch01g03828	2.40613	-1.04708	0.763913	0.824851	20120	0	0	0	22.8581	0	11.0621	0
SLM2ch01g03829	10.9558	-0.333888	0.00169036	0.0043516	8439	1	2371.71	2085.63	2232.47	1899.65	1773.62	1634.39
SLM2ch01g03830	6.75107	-1.57454	8.56306e-06	3.31786e-05	5607	1	230.394	179.664	147.625	79.4035	52.8522	54.9865
SLM2ch01g03831	6.52605	-1.56748	1.8182e-05	6.68253e-05	5911	1	183.412	167.799	124.767	59.3013	62.6852	38.6075
SLM2ch01g03832	7.74348	0.104774	0.694484	0.765754	19703	0	196.965	229.665	193.341	281.43	176.993	208.247
SLM2ch01g03833	7.06458	-1.09494	0.00105673	0.0028462	8066	1	213.228	227.97	145.72	107.546	71.289	95.9339
SLM2ch01g03834	9.17444	0.405435	0.00624324	0.0140992	9620	0	459.885	526.28	520.021	675.432	603.499	715.994
SLM2ch01g03835	7.16325	-0.660392	0.140199	0.210667	14458	0	215.938	193.223	131.434	79.4035	181.91	80.7248
SLM2ch01g03836	9.61449	-1.70316	8.23962e-06	3.19939e-05	5595	1	603.543	1632.23	2007.7	433.201	428.963	441.062
SLM2ch01g03837	5.34383	-4.44201	0.0593097	0.101289	12721	0	19.8772	280.513	267.63	26.1328	0	0
SLM2ch01g03838	12.624	0.0847421	0.492413	0.584094	18315	0	7152.17	5609.41	5627.85	6035.67	6835.14	6631.14
SLM2ch01g03839	10.04	0.540933	0.0023062	0.00578395	8662	1	1058.91	803.403	756.221	1168.94	1414.72	1226.08
SLM2ch01g03840	10.9863	0.848101	1.5582e-23	2.56843e-22	1318	1	1460.97	1547.48	1527.68	2608.25	2871.23	2686.15
SLM2ch01g03841	11.7067	-0.655764	3.37135e-11	2.41645e-10	3031	1	3960.07	4167.02	4459.23	2884.66	2647.53	2456.84
SLM2ch01g03842	9.78574	-0.902881	6.08945e-09	3.51657e-08	3762	1	1008.31	1252.56	1360.05	656.335	637.914	642.289
SLM2ch01g03843	12.767	1.50449	1.42688e-123	2.7927e-121	111	1	3981.76	4158.54	4274.46	12014	11307.9	11901.6
SLM2ch01g03844	13.0362	0.426113	6.80117e-06	2.68013e-05	5513	1	8108.98	6665.36	6965.99	9495.25	9807.16	9908.1
SLM2ch01g03845	6.43539	-1.43533	0.000112938	0.000362847	6762	1	165.342	140.68	120.957	69.3524	40.561	47.9669
SLM2ch01g03846	6.25315	-1.71054	0.00285022	0.00698095	8870	1	194.254	125.426	94.2895	61.3115	17.2077	47.9669
SLM2ch01g03847	9.61118	-0.0365797	0.733924	0.799384	19946	0	781.534	805.098	789.556	750.815	812.449	753.432
SLM2ch01g03848	9.2265	-2.01015	1.25874e-15	1.2991e-14	2105	1	1413.99	1134.76	1058.14	206.047	369.966	319.39
SLM2ch01g03849	6.44811	-2.82394	1.86639e-08	1.01827e-07	3982	1	286.412	206.783	203.818	23.1175	57.7687	17.5489
SLM2ch01g03850	12.1736	0.375344	5.8511e-09	3.38884e-08	3751	1	4064.88	4069.56	4034.45	5054.68	5481.88	5248.28
SLM2ch01g03851	10.5645	0.991393	5.01401e-05	0.000171732	6343	1	698.411	1172.05	1351.48	2312.75	1854.74	2238.07
SLM2ch01g03852	6.66627	-0.0929835	0.830554	0.87732	20566	0	74.9911	94.9168	144.768	104.531	68.8308	121.672
SLM2ch01g03853	5.64776	-1.38674	0.0130452	0.0271255	10448	0	84.9297	75.4249	82.8605	48.2451	30.728	14.0391
SLM2ch01g03854	12.596	-0.654391	1.52285e-09	9.35897e-09	3535	1	8917.62	7255.2	7128.86	4956.18	4857.49	4990.9
SLM2ch01g03855	12.2877	0.443467	0.0045745	0.0106574	9325	0	5344.25	3973.79	3544.9	5853.74	5727.71	5910.46
SLM2ch01g03856	15.4449	1.1538	2.6516e-15	2.68434e-14	2146	1	37287.8	27313.2	25110.5	65866.7	68205.2	65535.7
SLM2ch01g03857	8.65496	0.497969	0.00578042	0.013169	9536	0	374.052	325.429	318.108	460.339	433.88	542.845
SLM2ch01g03858	5.08612	0.478161	0.489433	0.581288	18292	0	53.3069	17.7969	15.2387	42.2145	41.7901	36.2677
SLM2ch01g03859	-2.65448	0.153741	1	1	21673	0	0	0	0	0	0	0
SLM2ch01g03860	3.10141	-0.231755	0.887389	0.921315	20925	0	2.71052	4.23736	20.9532	12.0613	0	11.6993
SLM2ch01g03861	-2.65448	-5.93825	0.0108567	0.0230695	10224	0	0	40.6786	20.9532	0	0	0
SLM2ch01g03862	10.4907	-0.145618	0.293246	0.386247	16494	0	1764.55	1384.77	1390.53	1345.84	1324.99	1433.16
SLM2ch01g03863	9.11111	0.301902	0.0297848	0.0558111	11594	0	476.148	493.228	524.783	633.218	562.938	645.799
SLM2ch01g03864	2.87405	-1.43404	0.27815	0.370339	16317	0	12.6491	10.1697	13.3339	4.02043	0	9.3594
SLM2ch01g03865	5.26658	-2.20713	0.000980897	0.00265843	8016	1	95.7718	100.002	52.3831	31.1583	7.37473	15.209
SLM2ch01g03866	11.3638	-0.158099	0.128474	0.195715	14261	0	3075.54	2771.23	2504.86	2489.65	2492.66	2502.47
SLM2ch01g03867	7.62121	-0.00633166	0.975376	0.986869	21472	0	186.123	199.156	206.675	143.73	216.325	229.305
SLM2ch01g03868	-2.65448	-10.2235	2.72857e-05	9.7257e-05	6095	1	4.51754	530.517	666.693	0	0	0
SLM2ch01g03869	6.20363	-0.601401	0.136754	0.20629	14402	0	81.3157	118.646	72.3839	66.3371	66.3726	46.797
SLM2ch01g03873	-2.65448	-4.14449	0.0519299	0.090146	12515	0	9.93858	5.9323	1.90484	0	0	0
SLM2ch01g03874	2.24502	-0.140661	0.947312	0.96567	21312	0	0	10.1697	4.7621	3.01532	0	10.5293
SLM2ch01g03875	7.67732	-0.0636056	0.796746	0.8515	20328	0	230.394	205.936	191.436	237.205	186.826	176.659
SLM2ch01g03876	11.1432	0.395663	1.40723e-06	6.13158e-06	4986	1	2070.84	1909.35	1935.32	2534.88	2699.15	2548.1
SLM2ch01g03878	13.9399	0.0361801	0.719301	0.787426	19843	0	17434.1	14796	14328.2	16698.9	14869.9	16171.9
SLM2ch01g03879	11.7248	0.155468	0.334775	0.42944	16936	0	2489.16	3320.39	3811.58	3463.6	3617.3	3634.96
SLM2ch01g03880	9.82503	0.744475	3.06364e-11	2.20316e-10	3021	1	682.148	714.418	705.743	1123.71	1264.77	1133.66
SLM2ch01g03881	7.92813	0.243294	0.38854	0.483867	17444	0	173.473	207.63	290.488	305.553	250.741	238.665
SLM2ch01g03882	11.2016	0.531764	0.00436212	0.010223	9269	0	1425.73	2107.66	2342.95	2897.72	2785.19	2812.5
SLM2ch01g03883	6.89436	-0.659492	0.0578729	0.099163	12679	0	159.921	130.511	158.102	67.3422	125.37	91.2542
SLM2ch01g03884	6.16115	-0.912085	0.0422765	0.0754565	12172	0	91.2543	66.1028	137.148	60.3064	54.0813	42.1173
SLM2ch01g03885	10.0868	0.424699	0.00219486	0.00552785	8626	1	984.823	933.913	897.179	1091.55	1403.66	1284.58
SLM2ch01g03886	-2.65448	3.44265	0.140536	0.211055	14466	0	0	0	0	5.02554	2.45824	2.33985
SLM2ch01g03887	9.77399	-0.0404677	0.916268	0.94301	21108	0	390.315	923.744	1349.58	856.351	845.636	887.973
SLM2ch01g03888	12.5194	0.582684	7.75282e-11	5.39644e-10	3121	1	5274.68	4627.19	4490.66	7066.91	7470.6	7017.21
SLM2ch01g03889	12.4579	0.584742	1.93979e-10	1.29988e-09	3242	1	5018.08	4154.3	4609.71	6851.82	6781.06	7037.1
SLM2ch01g03890	10.5957	-0.115556	0.389169	0.484477	17451	0	1527.83	1627.99	1676.26	1701.65	1307.79	1450.71
SLM2ch01g03891	2.08995	-2.11071	0.263709	0.354742	16150	0	6.32455	5.9323	14.2863	0	6.14561	0
SLM2ch01g03892	9.04966	0.550638	0.00025834	0.000779506	7200	1	395.736	448.312	469.543	684.478	596.124	643.459
SLM2ch01g03893	7.63525	-1.01707	0.00727293	0.0161575	9779	0	162.631	314.412	371.444	126.644	124.141	168.469
SLM2ch01g03894	-2.65448	-7.70861	1.31091e-07	6.49921e-07	4382	1	13.5526	72.8825	123.815	0	0	0
SLM2ch01g03895	8.27226	-0.214608	0.42106	0.516489	17711	0	403.868	307.632	287.631	293.491	221.242	346.298
SLM2ch01g03897	-2.65448	-5.11481	0.0455879	0.0805791	12291	0	0	11.0171	23.8105	0	0	0
SLM2ch01g03898	8.18744	0.464334	0.075753	0.124838	13183	0	187.93	296.615	260.01	401.038	322.03	304.181
SLM2ch01g03899	11.7278	-0.253162	0.000347893	0.00102606	7366	1	3718.84	3600.91	3788.72	3123.87	2980.62	3216.12
SLM2ch01g03900	5.93255	0.018468	0.977407	0.988371	21484	0	66.8596	61.8654	53.3355	36.1839	89.7259	58.4963
SLM2ch01g03901	11.7092	0.837887	2.43226e-27	4.8389e-26	1092	1	2626.5	2415.29	2471.53	4459.66	4300.7	4669.17
SLM2ch01g03902	4.96053	0.741169	0.120255	0.185195	14107	0	24.3947	21.1868	26.6677	39.1992	41.7901	39.7775
SLM2ch01g03903	8.29024	-0.0735581	0.654982	0.73197	19440	0	311.71	321.192	330.489	290.476	297.447	327.579
SLM2ch01g03904	10.2061	0.255933	0.0100974	0.0216358	10139	0	1095.05	1052.56	1095.28	1273.47	1370.47	1228.42
SLM2ch01g03905	10.383	0.190784	0.163754	0.239791	14836	0	1092.34	1345.78	1311.48	1542.84	1296.72	1440.18
SLM2ch01g03906	-2.65448	-3.77605	0.231198	0.318887	15750.5	0	0	11.8646	1.90484	0	0	0
SLM2ch01g03907	6.66068	-0.342081	0.348175	0.443075	17071	0	149.982	89.832	101.909	91.4648	103.246	74.8752
SLM2ch01g03909	9.33724	0.176634	0.215843	0.301459	15555	0	588.183	600.857	636.216	620.151	759.597	683.236
SLM2ch01g03910	11.7476	-0.0319957	0.738963	0.803824	19972	0	3550.78	3552.6	3327.75	3737.99	3265.78	3198.58
SLM2ch01g03911	10.0457	0.827997	3.99252e-10	2.5884e-09	3351	1	865.56	738.148	776.222	1545.85	1285.66	1393.38
SLM2ch01g03912	8.53985	-0.0705224	0.866426	0.90548	20788	0	165.342	455.94	522.878	301.532	378.569	409.474
SLM2ch01g03913	7.78537	-0.65744	0.0040286	0.00952872	9185	1	277.377	250.004	303.822	199.011	178.223	149.75
SLM2ch01g03914	1.16286	1.32931	0.664069	0.74003	19495	0	0	4.23736	0	0	2.45824	8.18948
SLM2ch01g03915	4.59652	0.198616	0.781378	0.83908	20231	0	13.5526	16.102	38.0968	21.1073	34.4154	22.2286
SLM2ch01g03916	8.02338	-0.181948	0.433273	0.528011	17827	0	272.859	258.479	300.012	292.486	204.034	236.325
SLM2ch01g03917	11.636	-0.156473	0.0537231	0.0929542	12556	0	3551.69	3186.49	3342.04	2894.71	3091.24	3058.18
SLM2ch01g03918	11.1463	0.179751	0.0636237	0.107625	12843	0	1955.19	2166.14	2267.71	2475.58	2299.69	2461.52
SLM2ch01g03919	11.3758	-0.510687	0.0001801	0.000559753	6990	1	3707.09	2936.49	2872.5	2344.92	2302.14	2032.16
SLM2ch01g03920	11.1846	-0.0825988	0.318928	0.413161	16770	0	2473.8	2384.78	2326.76	2386.12	2171.86	2227.54
SLM2ch01g03921	9.07058	0.627462	0.0184088	0.0367584	10880	0	295.447	458.482	543.831	630.202	776.805	597.832
SLM2ch01g03922	8.90147	-0.43369	0.00391058	0.00927686	9158	1	544.815	595.772	526.688	441.242	411.756	381.396
SLM2ch01g03923	-2.65448	-6.53614	0.00290549	0.00709951	8890.5	1	0	46.6109	46.6685	0	0	0
SLM2ch01g03924	9.95262	0.0605491	0.767264	0.827646	20140	0	1073.37	1027.14	810.509	1093.56	780.492	1161.74
SLM2ch01g03925	3.31692	-1.50809	0.272984	0.364645	16264	0	17.1666	23.7292	9.52419	0	3.68736	14.0391
SLM2ch01g03926	6.4865	-1.7896	0.00175967	0.00451291	8471	1	65.0525	170.342	264.773	59.3013	47.9357	37.4376
SLM2ch01g03927	12.1234	-0.329357	0.00100841	0.00272586	8037	1	5554.76	4753.47	4695.43	4205.37	3821.34	3914.57
SLM2ch01g03929	5.58563	0.294232	0.574418	0.660347	18898	0	62.342	29.6615	38.0968	64.3269	57.7687	37.4376
SLM2ch01g03931	8.33074	0.0441294	0.814781	0.864904	20466	0	288.219	322.039	340.966	318.619	363.82	298.331
SLM2ch01g03932	2.2773	-1.47822	0.298005	0.391401	16541	0	7.22806	8.47471	8.57177	5.02554	3.68736	0
SLM2ch01g03933	9.60929	-0.533575	1.09748e-05	4.17635e-05	5709	1	979.402	902.557	937.181	629.197	701.828	616.55
SLM2ch01g03934	10.4114	-0.216007	0.139585	0.209918	14446	0	1612.76	1477.99	1312.43	1438.31	1211.91	1140.68
SLM2ch01g03935	5.09257	-0.0541073	0.91261	0.940444	21082	0	40.6578	39.8312	23.8105	33.1685	36.8736	30.4181
SLM2ch01g03936	10.8684	1.28607	3.6393e-27	7.1551e-26	1105	1	1071.56	1239.85	1280.05	3099.75	3002.74	2655.73
SLM2ch01g03937	9.52227	-0.946212	1.67084e-05	6.17433e-05	5879	1	1270.33	950.863	840.986	596.029	436.338	556.884
SLM2ch01g03938	10.7395	0.423077	0.00288009	0.00704537	8881	1	1423.93	1387.31	1618.16	1706.67	2246.83	1985.36
SLM2ch01g03939	9.22875	1.19555	6.23285e-09	3.59556e-08	3766	1	469.824	419.498	300.012	967.918	898.488	857.555
SLM2ch01g03940	11.5707	0.659235	4.80158e-11	3.39897e-10	3069	1	2593.97	2239.87	2427.72	4127.98	3661.55	3678.24
SLM2ch01g03941	6.4544	-3.28609	2.09231e-22	3.2445e-21	1401	1	318.938	262.716	240.01	31.1583	33.1863	19.8887
SLM2ch01g03942	8.84232	-0.379828	0.0900977	0.144701	13527	0	637.876	504.245	428.589	366.864	467.066	373.206
SLM2ch01g03943	9.49801	-0.623327	1.85481e-05	6.80558e-05	5921	1	964.042	887.302	840.986	638.243	592.437	517.107
SLM2ch01g03944	7.79438	-0.399892	0.154078	0.227927	14686	0	270.149	311.022	183.817	198.006	178.223	203.567
SLM2ch01g03945	7.3605	-0.511789	0.191923	0.272946	15276	0	289.122	180.511	119.052	131.669	130.287	150.92
SLM2ch01g03946	11.5035	0.346587	0.122272	0.187782	14146	0	1682.33	2779.71	3262.04	3235.44	3388.69	3197.41
SLM2ch01g03947	9.81742	-0.34401	0.00530879	0.0121827	9467	0	1047.17	1011.88	990.516	717.647	855.469	829.477
SLM2ch01g03948	8.57219	-0.128437	0.587492	0.671821	18998	0	452.657	383.057	358.11	285.45	449.858	356.827
SLM2ch01g03949	11.1853	0.897952	8.45092e-20	1.13052e-18	1624	1	1642.58	1746.64	1728.64	3345	2876.14	3315.57
SLM2ch01g03951	9.93239	-0.272309	0.119596	0.18431	14097	0	852.911	1139	1229.57	902.586	837.032	927.751
SLM2ch01g03952	3.92157	-0.878518	0.647769	0.725551	19396	0	0	48.3059	13.3339	0	15.9786	17.5489
SLM2ch01g03953	10.9465	-0.274074	0.012543	0.0262016	10400	0	2021.15	2250.04	2239.14	1963.98	1656.86	1763.08
SLM2ch01g03954	12.7242	0.42409	2.63491e-08	1.41202e-07	4054	1	5387.62	5975.52	6161.2	7886.07	7775.42	7851.37
SLM2ch01g03955	8.86363	-0.0250896	0.856963	0.898356	20724	0	453.561	493.228	462.876	430.186	496.565	458.611
SLM2ch01g03956	10.9666	0.249054	0.0177672	0.0356115	10839	0	1712.15	1966.98	1827.69	2236.36	2292.31	2015.78
SLM2ch01g03957	5.98968	-0.131	0.843472	0.887081	20657	0	22.5877	63.5603	113.338	75.383	55.3105	51.4767
SLM2ch01g03958	9.04436	0.949828	3.27352e-06	1.3505e-05	5266	1	461.692	377.972	300.012	729.708	776.805	694.935
[truncated: 19,961 more rows]

## Sheet: DE_Analysis_3v8
gene_id	BaseMean	Log2FC	P-Value	FDR	Rank	estimatedDEG	WT3DPA_1	WT3DPA_2	WT3DPA_3	WT8DPA_1	WT8DPA_2	WT8DPA_3
[truncated: 21,725 more rows]

[truncated: 6 more sheets: GO_up_3v5_BP, GO_down_3v5_BP, GO_up_5v8_BP, GO_down_5v8_BP, GO_up_3v8_BP, GO_down_3v8_BP]
