# Supplementary material for: Transcriptomic Analysis of Early Fruit Development in Micro-Tom Tomato Reveals Conserved and Cultivar-Specific Mechanisms
Source: Plants (Basel). 2026 Jan 3;15(1):137. doi: 10.3390/plants15010137 (PMC12787644; doi:10.3390/plants15010137)
Supplement: Supplementary file 1 [file plants-15-00137-s001.zip › File S2 Clustering Analyses.xlsx]

## Sheet: Clustering results
gene	T1 (3 DPA)	T2 (5 DPA)	T3 (8 DPA)	cluster
SLM2ch01g00035	0.151481	1.03468	-1.18617	1
SLM2ch01g00045	0.410371	0.858289	-1.26866	1
SLM2ch01g00068	0.225249	0.774719	-0.999968	1
SLM2ch01g00080	0.493301	0.807255	-1.30056	1
SLM2ch01g00081	0.141289	1.06966	-1.21095	1
SLM2ch01g00157	0.451986	0.626763	-1.07875	1
SLM2ch01g00181	0.532651	0.738684	-1.27133	1
SLM2ch01g00222	0.0822337	0.785498	-0.867732	1
SLM2ch01g00280	0.586355	0.691705	-1.27806	1
SLM2ch01g00313	-0.146527	1.05158	-0.905054	1
SLM2ch01g00318	0.0406233	1.08441	-1.12503	1
SLM2ch01g00337	0.423828	0.86878	-1.29261	1
SLM2ch01g00338	0.464075	0.793385	-1.25746	1
SLM2ch01g00359	0.410366	0.393353	-0.803719	1
SLM2ch01g00373	0.29656	0.833311	-1.12987	1
SLM2ch01g00379	0.495871	0.476642	-0.972513	1
SLM2ch01g00401	-0.133065	0.810761	-0.677696	1
SLM2ch01g00419	-0.130444	1.05096	-0.920518	1
SLM2ch01g00493	0.603486	0.712093	-1.31558	1
SLM2ch01g00529	0.0866227	0.998382	-1.085	1
SLM2ch01g00868	0.345444	0.914319	-1.25976	1
SLM2ch01g02212	0.0133251	1.03268	-1.04601	1
SLM2ch01g02483	0.594328	0.440768	-1.0351	1
SLM2ch01g02500	-0.147163	1.11583	-0.968666	1
SLM2ch01g02560	0.562487	0.571804	-1.13429	1
SLM2ch01g02676	0.257791	0.945371	-1.20316	1
SLM2ch01g02738	-0.00367586	0.499678	-0.496002	1
SLM2ch01g02753	0.621835	0.633052	-1.25489	1
SLM2ch01g02768	0.323349	0.855964	-1.17931	1
SLM2ch01g02770	0.357267	0.829221	-1.18649	1
SLM2ch01g02790	-0.0427044	1.05685	-1.01414	1
SLM2ch01g02806	-0.179977	0.913363	-0.733386	1
SLM2ch01g02820	0.449712	0.698491	-1.1482	1
SLM2ch01g02841	0.0531206	1.07544	-1.12856	1
SLM2ch01g02843	0.288963	0.834006	-1.12297	1
SLM2ch01g02894	0.658772	0.645139	-1.30391	1
SLM2ch01g02905	0.663871	0.536998	-1.20087	1
SLM2ch01g02909	0.0227391	1.01125	-1.03399	1
SLM2ch01g02921	-0.147317	1.13984	-0.992527	1
SLM2ch01g02923	0.584767	0.662944	-1.24771	1
SLM2ch01g02929	0.553064	0.720852	-1.27392	1
SLM2ch01g02936	0.387094	0.679273	-1.06637	1
SLM2ch01g02939	0.395907	0.789603	-1.18551	1
SLM2ch01g02947	0.553909	0.74587	-1.29978	1
SLM2ch01g03039	-0.2445	1.09348	-0.848985	1
SLM2ch01g03040	0.401193	0.745292	-1.14648	1
SLM2ch01g03062	0.610617	0.648008	-1.25862	1
SLM2ch01g03085	0.642567	0.654085	-1.29665	1
SLM2ch01g03101	0.139199	0.927955	-1.06715	1
SLM2ch01g03127	0.614906	0.626203	-1.24111	1
SLM2ch01g03185	0.540191	0.596936	-1.13713	1
SLM2ch01g03217	0.667184	0.645915	-1.3131	1
SLM2ch01g03256	0.588865	0.730215	-1.31908	1
SLM2ch01g03260	0.22346	0.853324	-1.07678	1
SLM2ch01g03274	0.145118	0.989476	-1.13459	1
SLM2ch01g03277	-0.188838	1.19598	-1.00714	1
SLM2ch01g03281	0.241932	0.672406	-0.914338	1
SLM2ch01g03339	0.259711	0.596452	-0.856163	1
SLM2ch01g03342	-0.205824	0.927196	-0.721372	1
SLM2ch01g03361	-0.312686	1.22056	-0.907872	1
SLM2ch01g03424	0.644127	0.645737	-1.28986	1
SLM2ch01g03445	0.418213	0.346612	-0.764826	1
SLM2ch01g03448	0.280913	0.623057	-0.90397	1
SLM2ch01g03449	0.529804	0.758467	-1.28827	1
SLM2ch01g03451	0.176374	1.05361	-1.22998	1
SLM2ch01g03460	0.132207	0.447283	-0.57949	1
SLM2ch01g03471	0.41003	0.826049	-1.23608	1
SLM2ch01g03483	0.702344	0.621662	-1.32401	1
SLM2ch01g03507	0.440155	0.368642	-0.808797	1
SLM2ch01g03517	0.0452337	1.00319	-1.04843	1
SLM2ch01g03565	0.600044	0.726289	-1.32633	1
SLM2ch01g03577	0.590517	0.71849	-1.30901	1
SLM2ch01g03595	0.587428	0.647777	-1.23521	1
SLM2ch01g03615	0.0565643	0.612517	-0.669082	1
SLM2ch01g03659	0.277876	0.714752	-0.992628	1
SLM2ch01g03662	-0.32014	1.13559	-0.81545	1
SLM2ch01g03686	0.319678	0.877754	-1.19743	1
SLM2ch01g03728	0.643364	0.678318	-1.32168	1
SLM2ch01g03756	0.263841	0.942648	-1.20649	1
SLM2ch01g03804	0.646634	0.643786	-1.29042	1
SLM2ch01g03805	0.614167	0.632456	-1.24662	1
SLM2ch01g03808	0.618316	0.698849	-1.31716	1
SLM2ch01g03809	0.279598	0.309328	-0.588927	1
SLM2ch01g03836	-0.0638508	0.988541	-0.92469	1
SLM2ch01g03862	0.29131	0.354509	-0.645818	1
SLM2ch01g03922	0.148226	0.99082	-1.13905	1
SLM2ch01g03975	0.112985	0.994254	-1.10724	1
SLM2ch01g04013	0.203516	0.715829	-0.919345	1
SLM2ch01g04023	0.38272	0.67206	-1.05478	1
SLM2ch01g04068	0.165175	0.507502	-0.672676	1
SLM2ch01g04076	0.625326	0.666345	-1.29167	1
SLM2ch01g04112	0.324359	0.737157	-1.06152	1
SLM2ch01g04136	0.522449	0.78156	-1.30401	1
SLM2ch01g04138	0.576728	0.608163	-1.18489	1
SLM2ch01g04143	0.216331	0.688295	-0.904626	1
SLM2ch01g04153	0.603933	0.56154	-1.16547	1
SLM2ch01g04161	-0.274172	1.15393	-0.879753	1
SLM2ch01g04220	0.0496981	0.73248	-0.782178	1
SLM2ch01g04283	0.18771	0.56703	-0.75474	1
SLM2ch01g04304	0.479645	0.772833	-1.25248	1
SLM2ch01g04336	0.134666	0.825676	-0.960342	1
SLM2ch01g04348	0.311705	0.795264	-1.10697	1
SLM2ch01g04353	0.521889	0.756789	-1.27868	1
SLM2ch01g04391	0.136398	0.89011	-1.02651	1
SLM2ch01g04394	-0.100105	1.13169	-1.03158	1
SLM2ch01g04456	0.388647	0.832386	-1.22103	1
SLM2ch01g04491	0.688488	0.573053	-1.26154	1
SLM2ch01g04518	0.552816	0.41897	-0.971786	1
SLM2ch01g04554	0.589456	0.663511	-1.25297	1
SLM2ch01g04577	0.647456	0.575095	-1.22255	1
SLM2ch01g04607	0.570647	0.498744	-1.06939	1
SLM2ch01g04614	0.362571	0.882261	-1.24483	1
SLM2ch01g04630	0.403133	0.842749	-1.24588	1
SLM2ch01g04658	0.609381	0.687508	-1.29689	1
SLM2ch01g04660	0.661225	0.62581	-1.28704	1
SLM2ch01g04664	0.61502	0.59314	-1.20816	1
SLM2ch01g04687	-0.209035	1.15487	-0.945834	1
SLM2ch01g04690	0.359469	0.37458	-0.734049	1
SLM2ch01g04693	0.17585	0.776187	-0.952037	1
SLM2ch01g04786	0.677046	0.630574	-1.30762	1
SLM2ch01g04807	0.200715	0.991029	-1.19174	1
SLM2ch01g04828	0.00166479	0.863114	-0.864779	1
SLM2ch01g04837	-0.032225	0.590104	-0.557879	1
SLM2ch01g04859	0.261512	0.782953	-1.04447	1
SLM2ch01g04867	-0.209817	1.22264	-1.01282	1
SLM2ch01g04919	0.162713	1.01904	-1.18175	1
SLM2ch01g04920	0.324518	0.924234	-1.24875	1
SLM2ch01g04921	0.235699	0.958345	-1.19404	1
SLM2ch01g04929	0.409417	0.736396	-1.14581	1
SLM2ch01g04943	0.0573233	1.01112	-1.06844	1
SLM2ch01g04975	-0.202358	0.935519	-0.733161	1
SLM2ch01g04981	0.33386	0.583959	-0.917818	1
SLM2ch01g04983	0.482379	0.790106	-1.27248	1
SLM2ch01g04998	0.46443	0.794631	-1.25906	1
SLM2ch01g05008	0.0529032	0.777739	-0.830642	1
SLM2ch01g05024	0.330161	0.874827	-1.20499	1
SLM2ch01g05027	0.397644	0.212948	-0.610593	1
SLM2ch02g06207	0.625151	0.596458	-1.22161	1
SLM2ch02g06391	0.485034	0.378885	-0.863918	1
SLM2ch02g06470	-0.169523	0.970736	-0.801213	1
SLM2ch02g06560	0.22451	0.756141	-0.980651	1
SLM2ch02g06643	0.212063	0.988437	-1.2005	1
SLM2ch02g06682	0.586336	0.583397	-1.16973	1
SLM2ch02g06758	0.411735	0.736288	-1.14802	1
SLM2ch02g06770	-0.320713	1.18318	-0.862472	1
SLM2ch02g06827	0.649733	0.619106	-1.26884	1
SLM2ch02g06989	-0.0706373	0.676048	-0.605411	1
SLM2ch02g07021	0.450013	0.298191	-0.748204	1
SLM2ch02g07055	0.430085	0.778716	-1.2088	1
SLM2ch02g07072	0.180273	0.411237	-0.59151	1
SLM2ch02g07114	0.574949	0.712362	-1.28731	1
SLM2ch02g07206	0.329364	0.845161	-1.17452	1
SLM2ch02g07229	0.30689	0.353929	-0.660818	1
SLM2ch02g07263	0.603202	0.694877	-1.29808	1
SLM2ch02g07283	0.0669596	1.06121	-1.12817	1
SLM2ch02g07434	-0.134468	1.08429	-0.949826	1
SLM2ch02g07441	-0.220303	1.08451	-0.864207	1
SLM2ch02g07446	0.469235	0.385479	-0.854714	1
SLM2ch02g07447	0.355103	0.562187	-0.91729	1
SLM2ch02g07450	0.623791	0.596639	-1.22043	1
SLM2ch02g07463	0.619536	0.667329	-1.28686	1
SLM2ch02g07466	0.191428	0.970466	-1.16189	1
SLM2ch02g07484	0.514894	0.52722	-1.04211	1
SLM2ch02g07531	0.0359186	0.924641	-0.96056	1
SLM2ch02g07609	0.574943	0.715509	-1.29045	1
SLM2ch02g07611	0.284054	0.814967	-1.09902	1
SLM2ch02g07628	0.605907	0.704007	-1.30991	1
SLM2ch02g07664	0.312791	0.935488	-1.24828	1
SLM2ch02g07715	-0.143475	0.866563	-0.723088	1
SLM2ch02g07779	0.66953	0.65004	-1.31957	1
SLM2ch02g07781	0.529537	0.634984	-1.16452	1
SLM2ch02g07805	0.453404	0.308876	-0.76228	1
SLM2ch02g07837	-0.249967	1.13668	-0.886711	1
SLM2ch02g07866	0.153558	1.00584	-1.15939	1
SLM2ch02g07908	0.315297	0.314874	-0.630171	1
SLM2ch02g07917	0.57216	0.712831	-1.28499	1
SLM2ch02g07962	0.0242744	1.08822	-1.11249	1
SLM2ch02g07978	0.231488	0.303227	-0.534714	1
SLM2ch02g07999	0.599382	0.703075	-1.30246	1
SLM2ch02g08012	0.185386	0.872725	-1.05811	1
SLM2ch02g08019	0.375042	0.550187	-0.925229	1
SLM2ch02g08101	0.0318535	0.555144	-0.586998	1
SLM2ch02g08148	0.0938633	0.964971	-1.05883	1
SLM2ch02g08150	0.509994	0.397272	-0.907267	1
SLM2ch02g08168	-0.219978	0.924485	-0.704507	1
SLM2ch02g08173	0.0768967	0.896797	-0.973693	1
SLM2ch02g08373	-0.0716655	0.649388	-0.577722	1
SLM2ch02g08509	0.654158	0.630193	-1.28435	1
SLM2ch02g08522	-0.0156432	1.05166	-1.03602	1
SLM2ch02g08540	0.310466	0.457924	-0.76839	1
SLM2ch02g08565	0.706627	0.583756	-1.29038	1
SLM2ch02g08607	0.166267	0.847763	-1.01403	1
SLM2ch02g08611	0.179147	0.347197	-0.526344	1
SLM2ch02g08709	0.361612	0.708041	-1.06965	1
SLM2ch02g08731	0.414377	0.826652	-1.24103	1
SLM2ch02g08740	0.535898	0.729534	-1.26543	1
SLM2ch02g08746	0.525779	0.444687	-0.970466	1
SLM2ch02g08756	0.354196	0.811342	-1.16554	1
SLM2ch02g08786	0.304228	0.53699	-0.841218	1
SLM2ch02g08821	0.341444	0.897306	-1.23875	1
SLM2ch02g08841	0.0632968	1.01913	-1.08242	1
SLM2ch02g08849	0.603811	0.558384	-1.1622	1
SLM2ch02g08884	0.161112	0.890786	-1.0519	1
SLM2ch02g08918	0.388922	0.749426	-1.13835	1
SLM2ch02g08919	0.248185	0.848859	-1.09704	1
SLM2ch02g08944	0.489212	0.672175	-1.16139	1
SLM2ch02g09011	0.21838	0.660555	-0.878936	1
SLM2ch02g09013	0.149219	0.910845	-1.06006	1
SLM2ch02g09048	0.658742	0.530406	-1.18915	1
SLM2ch02g09064	0.642314	0.68379	-1.3261	1
SLM2ch02g09092	0.36724	0.553108	-0.920348	1
SLM2ch02g09094	0.467921	0.484591	-0.952512	1
SLM2ch02g09098	-0.242928	1.11081	-0.867879	1
SLM2ch02g09113	0.0923125	0.816764	-0.909076	1
SLM2ch02g09134	0.554458	0.628257	-1.18271	1
SLM2ch02g09148	-0.059925	1.06928	-1.00936	1
SLM2ch02g09170	0.145005	0.593196	-0.738201	1
SLM2ch02g09184	0.600932	0.570423	-1.17135	1
SLM2ch02g09187	0.449473	0.839408	-1.28888	1
SLM2ch02g09222	0.355897	0.796289	-1.15219	1
SLM2ch03g09318	-0.00527586	0.645002	-0.639726	1
SLM2ch03g09362	0.17821	0.906219	-1.08443	1
SLM2ch03g09433	0.446039	0.573248	-1.01929	1
SLM2ch03g09460	-0.196185	1.11238	-0.916197	1
SLM2ch03g09529	0.623466	0.593026	-1.21649	1
SLM2ch03g09554	0.49421	0.414649	-0.908858	1
SLM2ch03g09588	0.200099	0.746433	-0.946532	1
SLM2ch03g09595	0.435527	0.318777	-0.754304	1
SLM2ch03g09603	0.390019	0.484458	-0.874477	1
SLM2ch03g09609	0.422155	0.841557	-1.26371	1
SLM2ch03g09622	0.264498	0.293877	-0.558375	1
SLM2ch03g09642	-0.0476135	1.12966	-1.08205	1
SLM2ch03g09676	0.188491	1.00342	-1.19191	1
SLM2ch03g09681	0.0338166	0.79269	-0.826507	1
SLM2ch03g09682	0.368152	0.561937	-0.930088	1
SLM2ch03g09777	0.245235	0.870964	-1.1162	1
SLM2ch03g09808	0.593538	0.522301	-1.11584	1
SLM2ch03g09897	0.466052	0.35466	-0.820712	1
SLM2ch03g09907	0.188229	0.860687	-1.04892	1
SLM2ch03g09986	0.45591	0.824911	-1.28082	1
SLM2ch03g09987	0.509838	0.78187	-1.29171	1
SLM2ch03g10000	-0.23317	0.925725	-0.692555	1
SLM2ch03g10049	0.58589	0.417498	-1.00339	1
SLM2ch03g10273	0.594838	0.573206	-1.16804	1
SLM2ch03g10587	0.441443	0.828395	-1.26984	1
SLM2ch03g10676	0.221723	1.01486	-1.23659	1
SLM2ch03g10685	0.180505	0.38685	-0.567355	1
SLM2ch03g10699	0.486224	0.789309	-1.27553	1
SLM2ch03g10907	0.426434	0.755803	-1.18224	1
SLM2ch03g10958	0.075257	0.960239	-1.0355	1
SLM2ch03g11453	-0.231967	1.19385	-0.96188	1
SLM2ch03g11492	0.497386	0.56785	-1.06524	1
SLM2ch03g11494	-0.155477	1.07268	-0.917206	1
SLM2ch03g11524	-0.235496	0.91514	-0.679645	1
SLM2ch03g11558	0.554539	0.568782	-1.12332	1
SLM2ch03g11572	0.368637	0.9021	-1.27074	1
SLM2ch03g11587	0.537005	0.769587	-1.30659	1
SLM2ch03g11588	0.662353	0.664537	-1.32689	1
SLM2ch03g11592	0.420113	0.795516	-1.21563	1
SLM2ch03g11600	0.0879755	0.99898	-1.08696	1
SLM2ch03g11603	0.670131	0.655585	-1.32572	1
SLM2ch03g11636	0.354023	0.696988	-1.05101	1
SLM2ch03g11708	0.448941	0.682334	-1.13127	1
SLM2ch03g11713	-0.150457	0.776749	-0.626291	1
SLM2ch03g11726	0.659216	0.65203	-1.31125	1
SLM2ch03g11727	0.508022	0.679293	-1.18731	1
SLM2ch03g11773	0.390279	0.879392	-1.26967	1
SLM2ch03g11830	0.652578	0.60353	-1.25611	1
SLM2ch03g11932	-0.214673	1.17686	-0.962186	1
SLM2ch03g12018	0.149065	0.452812	-0.601878	1
SLM2ch03g12066	0.524791	0.708897	-1.23369	1
SLM2ch03g12101	0.494484	0.50288	-0.997364	1
SLM2ch03g12117	0.320625	0.932063	-1.25269	1
SLM2ch03g12133	0.546686	0.653922	-1.20061	1
SLM2ch03g12164	-0.151735	1.09576	-0.944023	1
SLM2ch03g12181	0.331937	0.373098	-0.705034	1
SLM2ch03g12198	0.460818	0.851975	-1.31279	1
SLM2ch03g12215	-0.115746	1.14719	-1.03144	1
SLM2ch03g12237	0.379719	0.704404	-1.08412	1
SLM2ch03g12253	-0.044504	0.599075	-0.554571	1
SLM2ch03g12261	0.715864	0.599113	-1.31498	1
SLM2ch03g12283	0.429337	0.43721	-0.866547	1
SLM2ch03g12287	0.241658	0.732243	-0.973901	1
SLM2ch03g12289	0.250864	0.523404	-0.774268	1
SLM2ch03g12305	-0.173203	1.13292	-0.959718	1
SLM2ch03g12320	0.468608	0.74289	-1.2115	1
SLM2ch03g12359	0.436096	0.688139	-1.12424	1
SLM2ch03g12483	0.232041	0.929908	-1.16195	1
SLM2ch03g12488	0.431064	0.800696	-1.23176	1
SLM2ch03g12492	0.372035	0.547644	-0.919679	1
SLM2ch03g12525	0.546416	0.766682	-1.3131	1
SLM2ch03g12530	0.576214	0.688424	-1.26464	1
SLM2ch03g12550	0.488376	0.712369	-1.20075	1
SLM2ch03g12551	0.440819	0.77945	-1.22027	1
SLM2ch03g12554	0.660484	0.602722	-1.26321	1
SLM2ch03g12571	0.199577	0.953054	-1.15263	1
SLM2ch03g12626	0.601102	0.690873	-1.29198	1
SLM2ch03g12660	0.686986	0.592214	-1.2792	1
SLM2ch03g12672	0.168303	0.479355	-0.647658	1
SLM2ch03g12675	0.601187	0.64892	-1.25011	1
SLM2ch03g12678	0.333977	0.250979	-0.584955	1
SLM2ch03g12688	-0.0187922	1.11045	-1.09166	1
SLM2ch03g12711	0.22542	0.912957	-1.13838	1
SLM2ch03g12776	-0.263649	0.995128	-0.731479	1
SLM2ch03g12786	0.565768	0.72762	-1.29339	1
SLM2ch03g12808	-0.262031	1.05877	-0.796743	1
SLM2ch03g12831	0.166424	0.964514	-1.13094	1
SLM2ch03g12834	0.276443	0.963903	-1.24035	1
SLM2ch03g12838	0.160616	1.04746	-1.20808	1
SLM2ch03g12845	0.231198	0.999347	-1.23054	1
SLM2ch03g12867	0.584277	0.521673	-1.10595	1
SLM2ch03g12894	0.0939305	0.985592	-1.07952	1
SLM2ch03g12895	0.480917	0.828834	-1.30975	1
SLM2ch03g12920	0.491489	0.636111	-1.1276	1
SLM2ch03g12933	-0.176272	1.08531	-0.90904	1
SLM2ch03g12956	0.541391	0.706322	-1.24771	1
SLM2ch03g12966	0.10752	1.05332	-1.16084	1
SLM2ch03g13000	0.135309	0.944893	-1.0802	1
SLM2ch03g13022	-0.030268	1.11911	-1.08884	1
SLM2ch03g13025	0.445552	0.827163	-1.27271	1
SLM2ch03g13036	-0.0374317	1.03415	-0.996718	1
SLM2ch03g13097	0.577634	0.482755	-1.06039	1
SLM2ch03g13130	0.473629	0.759781	-1.23341	1
SLM2ch03g13138	-0.09457	0.585949	-0.491379	1
SLM2ch03g13150	0.467819	0.54144	-1.00926	1
SLM2ch03g13151	-0.0293794	0.931317	-0.901938	1
SLM2ch03g13163	0.550607	0.701533	-1.25214	1
SLM2ch03g13168	0.688154	0.57651	-1.26466	1
SLM2ch03g13187	0.450868	0.838541	-1.28941	1
SLM2ch03g13204	0.461836	0.781151	-1.24299	1
SLM2ch03g13271	0.274642	0.92656	-1.2012	1
SLM2ch03g13280	0.585213	0.673904	-1.25912	1
SLM2ch03g13292	-0.215617	1.0293	-0.81368	1
SLM2ch03g13309	0.481025	0.500811	-0.981836	1
SLM2ch03g13312	0.58372	0.694469	-1.27819	1
SLM2ch03g13318	-0.0310399	1.13737	-1.10633	1
SLM2ch04g13494	0.376211	0.882491	-1.2587	1
SLM2ch04g13515	0.559988	0.415037	-0.975025	1
SLM2ch04g13521	0.31358	0.426325	-0.739905	1
SLM2ch04g13549	0.192345	0.948482	-1.14083	1
SLM2ch04g13662	0.317204	0.256826	-0.57403	1
SLM2ch04g13670	0.302562	0.315771	-0.618333	1
SLM2ch04g13730	-0.165627	1.06964	-0.904014	1
SLM2ch04g13737	-0.0885657	0.928469	-0.839903	1
SLM2ch04g13739	0.360622	0.870493	-1.23112	1
SLM2ch04g13758	0.309689	0.641662	-0.951351	1
SLM2ch04g13765	0.519111	0.625149	-1.14426	1
SLM2ch04g13784	0.419633	0.663793	-1.08343	1
SLM2ch04g13920	0.301269	0.808873	-1.11014	1
SLM2ch04g14057	0.435	0.54069	-0.97569	1
SLM2ch04g14098	0.198311	0.916459	-1.11477	1
SLM2ch04g14102	-0.225577	1.16369	-0.938114	1
SLM2ch04g14132	0.515478	0.491074	-1.00655	1
SLM2ch04g14297	0.584362	0.719917	-1.30428	1
SLM2ch04g14366	0.587733	0.647062	-1.2348	1
SLM2ch04g14400	0.233424	0.956897	-1.19032	1
SLM2ch04g14870	-0.0824405	0.712144	-0.629703	1
SLM2ch04g15307	0.0587426	1.00028	-1.05903	1
SLM2ch04g15346	0.203448	0.394847	-0.598295	1
SLM2ch04g15365	-0.062095	0.891318	-0.829223	1
SLM2ch04g15390	0.324091	0.85834	-1.18243	1
SLM2ch04g15443	0.380872	0.895091	-1.27596	1
SLM2ch04g15461	0.580478	0.60636	-1.18684	1
SLM2ch04g15578	0.534228	0.777637	-1.31186	1
SLM2ch04g15866	-0.0368618	0.832733	-0.795871	1
SLM2ch04g15877	0.288052	0.93247	-1.22052	1
SLM2ch04g15898	0.212486	0.886044	-1.09853	1
SLM2ch04g16023	0.608901	0.681931	-1.29083	1
SLM2ch04g16026	0.174995	1.00507	-1.18007	1
SLM2ch04g16073	0.0613457	0.604915	-0.66626	1
SLM2ch04g16578	0.149196	0.935638	-1.08483	1
SLM2ch04g16597	0.168645	0.923293	-1.09194	1
SLM2ch04g16607	0.374394	0.53651	-0.910904	1
SLM2ch04g16630	0.031299	1.08425	-1.11555	1
SLM2ch04g16708	0.147329	0.871354	-1.01868	1
SLM2ch04g16757	0.180085	0.843472	-1.02356	1
SLM2ch04g16758	-0.186536	0.904556	-0.71802	1
SLM2ch04g16775	-0.277515	1.1013	-0.823784	1
SLM2ch04g16805	0.0080635	0.746486	-0.754549	1
SLM2ch04g16811	0.0238382	0.700198	-0.724036	1
SLM2ch04g16845	0.381552	0.879798	-1.26135	1
SLM2ch04g16870	0.582128	0.571765	-1.15389	1
SLM2ch04g16873	-0.287925	1.21464	-0.926717	1
SLM2ch04g16876	-0.0392767	0.850219	-0.810942	1
SLM2ch04g16914	0.0552474	0.704457	-0.759705	1
SLM2ch04g16935	0.208594	0.983846	-1.19244	1
SLM2ch04g16939	0.334988	0.403238	-0.738226	1
SLM2ch04g16944	0.426543	0.721504	-1.14805	1
SLM2ch04g16960	0.51197	0.552432	-1.0644	1
SLM2ch04g16962	-0.0776885	0.745045	-0.667356	1
SLM2ch04g16994	0.603076	0.705772	-1.30885	1
SLM2ch04g16996	0.0242602	1.11277	-1.13704	1
SLM2ch04g16999	-0.340484	1.22284	-0.882358	1
SLM2ch04g17003	0.517891	0.745408	-1.2633	1
SLM2ch04g17005	0.380591	0.765946	-1.14654	1
SLM2ch04g17007	0.0781079	0.446873	-0.52498	1
SLM2ch04g17019	0.0895019	0.636217	-0.725719	1
SLM2ch04g17029	0.63006	0.644414	-1.27447	1
SLM2ch04g17048	0.704127	0.593383	-1.29751	1
SLM2ch04g17078	-0.130109	1.14619	-1.01608	1
SLM2ch04g17093	0.187059	0.797821	-0.98488	1
SLM2ch04g17095	-0.0343162	0.630588	-0.596272	1
SLM2ch04g17116	0.379078	0.252051	-0.63113	1
SLM2ch04g17120	-0.0500014	1.14298	-1.09298	1
SLM2ch04g17136	0.442499	0.59355	-1.03605	1
SLM2ch04g17173	-0.0269304	0.833139	-0.806208	1
SLM2ch04g17176	0.238456	0.994388	-1.23284	1
SLM2ch04g17200	0.316159	0.859274	-1.17543	1
SLM2ch04g17203	0.234513	0.942727	-1.17724	1
SLM2ch04g17204	0.679238	0.606969	-1.28621	1
SLM2ch04g17225	0.70148	0.605592	-1.30707	1
SLM2ch04g17228	0.511972	0.612645	-1.12462	1
SLM2ch04g17234	0.494017	0.677581	-1.1716	1
SLM2ch04g17298	0.442757	0.577053	-1.01981	1
SLM2ch04g17307	0.664854	0.626908	-1.29176	1
SLM2ch04g17320	0.135329	0.711227	-0.846556	1
SLM2ch04g17321	0.643702	0.645257	-1.28896	1
SLM2ch04g17356	0.262018	0.601902	-0.863919	1
SLM2ch04g17357	0.657701	0.647276	-1.30498	1
SLM2ch04g17376	0.360142	0.632396	-0.992539	1
SLM2ch04g17397	0.113814	0.97515	-1.08896	1
SLM2ch04g17418	0.447953	0.785125	-1.23308	1
SLM2ch04g17426	0.659542	0.665512	-1.32505	1
SLM2ch04g17445	0.697289	0.596463	-1.29375	1
SLM2ch04g17449	0.159604	0.972907	-1.13251	1
SLM2ch04g17454	0.368832	0.609759	-0.978591	1
SLM2ch04g17461	0.476844	0.637276	-1.11412	1
SLM2ch04g17472	-0.145024	1.15831	-1.01328	1
SLM2ch05g17538	0.339093	0.714216	-1.05331	1
SLM2ch05g17606	0.607875	0.710546	-1.31842	1
SLM2ch05g17625	0.131165	0.829397	-0.960562	1
SLM2ch05g17647	0.280747	0.668205	-0.948951	1
SLM2ch05g17673	0.602384	0.647138	-1.24952	1
SLM2ch05g17697	0.669674	0.653817	-1.32349	1
SLM2ch05g17721	0.475118	0.814626	-1.28974	1
SLM2ch05g17731	-0.116802	1.06232	-0.945514	1
SLM2ch05g17827	-0.0368822	1.151	-1.11411	1
SLM2ch05g17838	0.184792	0.991117	-1.17591	1
SLM2ch05g17854	0.463385	0.628635	-1.09202	1
SLM2ch05g17895	0.236342	0.94274	-1.17908	1
SLM2ch05g17900	0.555255	0.742043	-1.2973	1
SLM2ch05g17955	0.338493	0.285096	-0.623589	1
SLM2ch05g17980	0.277426	0.710533	-0.987959	1
SLM2ch05g17985	0.188263	0.672	-0.860263	1
SLM2ch05g17989	0.467103	0.657591	-1.12469	1
SLM2ch05g18013	0.422644	0.764146	-1.18679	1
SLM2ch05g18025	0.0660389	1.03864	-1.10468	1
SLM2ch05g18100	0.560655	0.75047	-1.31113	1
SLM2ch05g18132	0.0397345	0.511271	-0.551005	1
SLM2ch05g18149	0.598934	0.518758	-1.11769	1
SLM2ch05g18167	0.288921	0.939297	-1.22822	1
SLM2ch05g18184	0.33256	0.880597	-1.21316	1
SLM2ch05g18320	0.598188	0.612219	-1.21041	1
SLM2ch05g18375	0.00190257	1.02274	-1.02465	1
SLM2ch05g18410	0.217717	0.986589	-1.20431	1
SLM2ch05g19095	0.106195	0.788931	-0.895127	1
SLM2ch05g19207	0.311451	0.896659	-1.20811	1
SLM2ch05g19669	-0.0248511	1.1293	-1.10445	1
SLM2ch05g19824	0.276151	0.86547	-1.14162	1
SLM2ch05g20219	0.401869	0.570841	-0.97271	1
SLM2ch05g20309	0.699733	0.601838	-1.30157	1
SLM2ch05g20314	0.249087	0.663788	-0.912875	1
SLM2ch05g20354	0.409724	0.826408	-1.23613	1
SLM2ch05g20386	0.403399	0.876535	-1.27993	1
SLM2ch05g20393	0.698434	0.587173	-1.28561	1
SLM2ch05g20408	-0.0323111	1.12748	-1.09517	1
SLM2ch05g20427	0.66151	0.626123	-1.28763	1
SLM2ch05g20452	-0.0165443	0.849182	-0.832638	1
SLM2ch05g20487	-0.0921261	1.0599	-0.967774	1
SLM2ch05g20497	0.438106	0.824594	-1.2627	1
SLM2ch05g20513	0.412253	0.669992	-1.08225	1
SLM2ch05g20546	-0.0766484	1.14227	-1.06562	1
SLM2ch05g20548	0.510056	0.472165	-0.982222	1
SLM2ch05g20563	0.31888	0.946596	-1.26548	1
SLM2ch05g20565	0.488512	0.774112	-1.26262	1
SLM2ch05g20580	0.321087	0.893807	-1.21489	1
SLM2ch05g20626	0.133938	0.954601	-1.08854	1
SLM2ch05g20662	0.68311	0.632425	-1.31553	1
SLM2ch05g20668	0.398623	0.523494	-0.922117	1
SLM2ch05g20676	0.456708	0.699258	-1.15597	1
SLM2ch05g20689	0.570674	0.503492	-1.07417	1
SLM2ch05g20700	0.678806	0.599675	-1.27848	1
SLM2ch05g20704	0.0216395	1.06483	-1.08647	1
SLM2ch05g20823	0.653767	0.552547	-1.20631	1
SLM2ch05g20846	0.260417	0.969177	-1.22959	1
SLM2ch05g20854	0.183049	0.934969	-1.11802	1
SLM2ch05g20860	0.288103	0.885852	-1.17396	1
SLM2ch06g20920	0.353594	0.79178	-1.14537	1
SLM2ch06g20983	0.480261	0.697359	-1.17762	1
SLM2ch06g20997	-0.207978	1.01583	-0.807852	1
SLM2ch06g21060	0.264366	0.341672	-0.606038	1
SLM2ch06g21088	0.245815	0.847775	-1.09359	1
SLM2ch06g21110	0.417758	0.789065	-1.20682	1
SLM2ch06g21116	0.416952	0.781087	-1.19804	1
SLM2ch06g21152	0.554333	0.574199	-1.12853	1
SLM2ch06g21159	0.688691	0.603086	-1.29178	1
SLM2ch06g21929	0.27792	0.775867	-1.05379	1
SLM2ch06g21937	0.557387	0.682379	-1.23977	1
SLM2ch06g22222	0.297228	0.795593	-1.09282	1
SLM2ch06g22528	-0.267053	1.13458	-0.867529	1
SLM2ch06g22531	0.2753	0.846484	-1.12178	1
SLM2ch06g22541	0.607416	0.646884	-1.2543	1
SLM2ch06g22571	0.615136	0.690624	-1.30576	1
SLM2ch06g22585	-0.198044	0.976102	-0.778058	1
SLM2ch06g22602	0.221292	0.666763	-0.888055	1
SLM2ch06g22617	0.382756	0.878179	-1.26094	1
SLM2ch06g22620	0.588305	0.50631	-1.09461	1
SLM2ch06g22670	0.246522	0.852905	-1.09943	1
SLM2ch06g22671	0.237028	0.344166	-0.581194	1
SLM2ch06g22676	0.320943	0.939836	-1.26078	1
SLM2ch06g22709	0.65086	0.663193	-1.31405	1
SLM2ch06g22743	0.647149	0.58257	-1.22972	1
SLM2ch06g22749	0.0756174	0.801746	-0.877363	1
SLM2ch06g22789	0.154616	0.982631	-1.13725	1
SLM2ch06g22801	0.186049	0.74598	-0.932029	1
SLM2ch06g22834	0.553082	0.763335	-1.31642	1
SLM2ch06g22846	0.332744	0.756796	-1.08954	1
SLM2ch06g22899	0.697155	0.611071	-1.30823	1
SLM2ch06g22936	0.0580883	0.96438	-1.02247	1
SLM2ch06g22943	0.246984	0.982636	-1.22962	1
SLM2ch06g22944	0.554109	0.588299	-1.14241	1
SLM2ch06g23141	0.286466	0.957397	-1.24386	1
SLM2ch06g23151	0.45018	0.655916	-1.1061	1
SLM2ch06g23257	-0.196434	0.950558	-0.754124	1
SLM2ch06g23264	0.330854	0.754756	-1.08561	1
SLM2ch06g23340	0.529037	0.737535	-1.26657	1
SLM2ch06g23358	-0.133581	1.09777	-0.964189	1
SLM2ch06g23416	0.689358	0.598383	-1.28774	1
SLM2ch06g23419	-0.0508485	0.955515	-0.904667	1
SLM2ch06g23497	0.212313	0.680975	-0.893288	1
SLM2ch06g23510	0.267072	0.964144	-1.23122	1
SLM2ch06g23529	0.530969	0.665176	-1.19615	1
SLM2ch06g23598	0.30115	0.467971	-0.769122	1
SLM2ch06g23606	0.34096	0.93226	-1.27322	1
SLM2ch06g23617	0.266678	0.546711	-0.813389	1
SLM2ch06g23626	0.573302	0.65357	-1.22687	1
SLM2ch06g23641	0.457308	0.810872	-1.26818	1
SLM2ch06g23689	0.702123	0.611841	-1.31396	1
SLM2ch06g23722	-0.0917762	0.781184	-0.689408	1
SLM2ch06g23785	0.712551	0.603939	-1.31649	1
SLM2ch06g23787	0.67236	0.55007	-1.22243	1
SLM2ch06g23793	0.245767	0.787689	-1.03346	1
SLM2ch06g23830	-0.0732908	1.0703	-0.997005	1
SLM2ch06g23847	0.587601	0.632634	-1.22023	1
SLM2ch06g23855	0.380912	0.763905	-1.14482	1
SLM2ch06g23867	0.382742	0.775705	-1.15845	1
SLM2ch06g24075	0.0833061	0.797612	-0.880918	1
SLM2ch06g24099	0.700353	0.613314	-1.31367	1
SLM2ch06g24107	0.605452	0.62991	-1.23536	1
SLM2ch06g24128	0.390663	0.63296	-1.02362	1
SLM2ch06g24130	0.365364	0.886321	-1.25169	1
SLM2ch06g24136	0.36677	0.826677	-1.19345	1
SLM2ch06g24149	0.226201	0.309029	-0.53523	1
SLM2ch06g24197	0.596629	0.528482	-1.12511	1
SLM2ch06g24207	0.691836	0.575017	-1.26685	1
SLM2ch06g24232	-0.221847	0.911874	-0.690028	1
SLM2ch06g24311	-0.203118	1.13216	-0.929045	1
SLM2ch07g25361	0.269067	0.825392	-1.09446	1
SLM2ch07g25485	0.524699	0.654976	-1.17968	1
SLM2ch07g25493	-0.0441534	0.999105	-0.954952	1
SLM2ch07g25540	0.182367	0.688876	-0.871243	1
SLM2ch07g25543	0.0506127	0.924524	-0.975137	1
SLM2ch07g25544	0.596223	0.595052	-1.19128	1
SLM2ch07g25582	0.318427	0.507598	-0.826025	1
SLM2ch07g25633	0.0988024	0.928225	-1.02703	1
SLM2ch07g25699	0.583506	0.739164	-1.32267	1
SLM2ch07g25708	0.518975	0.682654	-1.20163	1
SLM2ch07g25713	0.321028	0.752989	-1.07402	1
SLM2ch07g25749	0.559497	0.724131	-1.28363	1
SLM2ch07g26017	0.548747	0.730642	-1.27939	1
SLM2ch07g26080	0.649338	0.618864	-1.2682	1
SLM2ch07g26801	0.488708	0.810812	-1.29952	1
SLM2ch07g26814	0.403479	0.882924	-1.2864	1
SLM2ch07g26937	0.67773	0.610425	-1.28815	1
SLM2ch07g27190	0.457113	0.821851	-1.27896	1
SLM2ch07g27204	-0.197591	1.18456	-0.986969	1
SLM2ch07g27273	0.547493	0.411927	-0.95942	1
SLM2ch07g27335	0.603109	0.474113	-1.07722	1
SLM2ch07g27341	-0.261818	1.19285	-0.931035	1
SLM2ch07g27368	0.682396	0.637554	-1.31995	1
SLM2ch07g27389	0.561841	0.43338	-0.995221	1
SLM2ch07g27642	0.646672	0.636151	-1.28282	1
SLM2ch07g27703	0.187923	0.505966	-0.693889	1
SLM2ch07g27726	0.710692	0.599857	-1.31055	1
SLM2ch07g27764	0.194602	0.773851	-0.968453	1
SLM2ch07g27776	0.215937	0.883736	-1.09967	1
SLM2ch07g27785	0.322239	0.421875	-0.744114	1
SLM2ch07g27842	0.483441	0.760787	-1.24423	1
SLM2ch07g27844	0.41364	0.711973	-1.12561	1
SLM2ch07g27952	0.218469	1.00848	-1.22695	1
SLM2ch07g27992	0.355221	0.790342	-1.14556	1
SLM2ch07g28037	0.309341	0.370829	-0.68017	1
SLM2ch07g28041	0.488812	0.387453	-0.876265	1
SLM2ch07g28058	0.307905	0.90798	-1.21588	1
SLM2ch07g28064	0.574364	0.646552	-1.22092	1
SLM2ch07g28068	0.400728	0.249582	-0.65031	1
SLM2ch07g28088	0.668879	0.565706	-1.23459	1
SLM2ch07g28107	0.298586	0.653614	-0.952199	1
SLM2ch07g28109	0.172679	1.00317	-1.17585	1
SLM2ch07g28123	0.413421	0.861468	-1.27489	1
SLM2ch07g28150	0.499459	0.811155	-1.31061	1
SLM2ch07g28177	0.408539	0.442871	-0.851409	1
SLM2ch07g28180	0.112556	1.06556	-1.17811	1
SLM2ch07g28182	0.635996	0.598414	-1.23441	1
SLM2ch07g28285	0.481414	0.799292	-1.28071	1
SLM2ch07g28288	0.461012	0.809225	-1.27024	1
SLM2ch07g28290	0.474735	0.767785	-1.24252	1
SLM2ch07g28296	0.0807718	0.832388	-0.91316	1
SLM2ch07g28355	0.202976	0.461039	-0.664014	1
SLM2ch07g28441	0.478481	0.789734	-1.26821	1
SLM2ch07g28523	0.497264	0.807386	-1.30465	1
SLM2ch07g28547	0.565191	0.715465	-1.28066	1
SLM2ch07g28549	0.673288	0.643839	-1.31713	1
SLM2ch07g28572	0.208581	0.831025	-1.03961	1
SLM2ch07g28575	-0.149643	1.17794	-1.02829	1
SLM2ch07g28584	-0.0591123	1.13674	-1.07763	1
SLM2ch07g28658	0.167612	0.940912	-1.10852	1
SLM2ch07g28673	0.104964	1.04677	-1.15174	1
SLM2ch07g28680	0.552109	0.694129	-1.24624	1
SLM2ch07g28682	0.443221	0.764683	-1.2079	1
SLM2ch07g28734	0.18744	0.970691	-1.15813	1
SLM2ch07g28751	0.585895	0.579245	-1.16514	1
SLM2ch08g28860	0.593696	0.431054	-1.02475	1
SLM2ch08g28871	0.644512	0.674977	-1.31949	1
SLM2ch08g28898	0.133968	0.721036	-0.855004	1
SLM2ch08g28899	0.0513316	0.741122	-0.792453	1
SLM2ch08g28940	0.509182	0.741622	-1.2508	1
SLM2ch08g28977	0.303827	0.28647	-0.590297	1
SLM2ch08g29005	0.506902	0.795605	-1.30251	1
SLM2ch08g29013	0.393657	0.556286	-0.949943	1
SLM2ch08g29071	0.617193	0.547763	-1.16496	1
SLM2ch08g29076	0.007689	1.01279	-1.02048	1
SLM2ch08g29116	0.550286	0.704578	-1.25486	1
SLM2ch08g29319	-0.215729	1.04293	-0.827203	1
SLM2ch08g29454	0.513887	0.696216	-1.2101	1
SLM2ch08g29691	0.524563	0.661302	-1.18586	1
SLM2ch08g30110	0.178162	0.979097	-1.15726	1
SLM2ch08g30472	0.658375	0.535367	-1.19374	1
SLM2ch08g30720	0.10749	0.546626	-0.654115	1
SLM2ch08g30783	0.624704	0.527811	-1.15251	1
SLM2ch08g30814	0.334096	0.889903	-1.224	1
SLM2ch08g30858	0.370583	0.823492	-1.19407	1
SLM2ch08g30927	0.0834639	1.0479	-1.13136	1
SLM2ch08g30930	-0.0132705	0.765714	-0.752444	1
SLM2ch08g30970	-0.0757132	1.17124	-1.09553	1
SLM2ch08g30985	0.423211	0.602585	-1.0258	1
SLM2ch08g31011	0.615697	0.617185	-1.23288	1
SLM2ch08g31070	-0.122433	1.18654	-1.06411	1
SLM2ch08g31140	0.281122	0.78021	-1.06133	1
SLM2ch08g31142	0.519393	0.769447	-1.28884	1
SLM2ch08g31147	0.556343	0.692771	-1.24911	1
SLM2ch08g31194	0.643931	0.661012	-1.30494	1
SLM2ch08g31195	0.102285	0.790863	-0.893148	1
SLM2ch08g31204	0.0952328	1.0513	-1.14653	1
SLM2ch08g31220	0.113249	1.0422	-1.15544	1
SLM2ch08g31305	-0.00784733	1.01384	-1.00599	1
SLM2ch08g31317	0.566126	0.722507	-1.28863	1
SLM2ch08g31338	0.238027	0.908548	-1.14657	1
SLM2ch08g31347	0.666848	0.588095	-1.25494	1
SLM2ch08g31645	0.580192	0.696113	-1.2763	1
SLM2ch08g31649	-0.230182	1.24199	-1.01181	1
SLM2ch08g31650	0.598111	0.72783	-1.32594	1
SLM2ch08g31659	0.468456	0.838718	-1.30717	1
SLM2ch08g31713	0.484235	0.747915	-1.23215	1
SLM2ch08g31778	0.301592	0.400866	-0.702458	1
SLM2ch08g31818	0.40302	0.896108	-1.29913	1
SLM2ch08g31873	0.0115303	1.10714	-1.11867	1
SLM2ch08g31879	-0.0900932	1.0401	-0.95001	1
SLM2ch08g31909	0.601714	0.616176	-1.21789	1
SLM2ch08g31958	0.43264	0.863678	-1.29632	1
SLM2ch08g31966	0.461637	0.44849	-0.910127	1
SLM2ch08g31975	-0.281169	1.05276	-0.771594	1
SLM2ch08g31990	0.391114	0.789817	-1.18093	1
SLM2ch08g32097	0.173538	0.914152	-1.08769	1
SLM2ch08g32111	-0.19574	1.11573	-0.919993	1
SLM2ch08g32147	0.663429	0.580174	-1.2436	1
SLM2ch08g32179	0.372455	0.797611	-1.17007	1
SLM2ch08g32219	0.486734	0.380654	-0.867388	1
SLM2ch08g32225	0.0496303	1.0158	-1.06543	1
SLM2ch08g32236	0.684165	0.61991	-1.30407	1
SLM2ch08g32238	0.538448	0.363823	-0.902271	1
SLM2ch08g32241	0.586746	0.667051	-1.2538	1
SLM2ch08g32242	0.477437	0.722337	-1.19977	1
SLM2ch08g32246	-0.0687223	0.855016	-0.786294	1
SLM2ch08g32247	0.171224	1.01609	-1.18731	1
SLM2ch08g32260	0.135543	1.05723	-1.19278	1
SLM2ch08g32306	0.606026	0.590805	-1.19683	1
SLM2ch08g32310	0.357393	0.50838	-0.865773	1
SLM2ch08g32314	0.0187591	1.09584	-1.1146	1
SLM2ch08g32325	0.207823	0.762719	-0.970542	1
SLM2ch08g32335	0.115587	0.761209	-0.876796	1
SLM2ch08g32375	0.0146574	1.12755	-1.14221	1
SLM2ch08g32383	0.542695	0.762833	-1.30553	1
SLM2ch08g32409	0.292924	0.47721	-0.770134	1
SLM2ch08g32430	-0.073063	0.589301	-0.516238	1
SLM2ch09g32516	0.391633	0.498502	-0.890135	1
SLM2ch09g32557	0.270551	0.870237	-1.14079	1
SLM2ch09g32604	0.0431796	0.750915	-0.794094	1
SLM2ch09g32613	0.308745	0.338786	-0.647532	1
SLM2ch09g32656	0.21819	0.431536	-0.649726	1
SLM2ch09g32665	0.329415	0.841431	-1.17085	1
SLM2ch09g32676	0.514319	0.80373	-1.31805	1
SLM2ch09g32723	0.427606	0.582929	-1.01054	1
SLM2ch09g32736	0.21948	1.02751	-1.24699	1
SLM2ch09g32747	0.61189	0.662559	-1.27445	1
SLM2ch09g32783	0.232044	0.776648	-1.00869	1
SLM2ch09g32847	0.584904	0.702508	-1.28741	1
SLM2ch09g32860	0.400527	0.721935	-1.12246	1
SLM2ch09g32865	-0.167487	1.09465	-0.927162	1
SLM2ch09g32874	-0.0559934	1.03023	-0.97424	1
SLM2ch09g32876	0.00397361	0.974795	-0.978769	1
SLM2ch09g32879	0.378874	0.232638	-0.611512	1
SLM2ch09g32934	0.625445	0.636202	-1.26165	1
SLM2ch09g33000	0.628025	0.611512	-1.23954	1
SLM2ch09g33224	-0.263837	1.14125	-0.877412	1
SLM2ch09g33402	0.69089	0.616081	-1.30697	1
SLM2ch09g33586	-0.178564	1.02096	-0.842397	1
SLM2ch09g33784	-0.189597	1.18337	-0.993772	1
SLM2ch09g33878	0.62165	0.57862	-1.20027	1
SLM2ch09g34361	-0.285543	1.2425	-0.956962	1
SLM2ch09g34570	-0.150945	1.00063	-0.84969	1
SLM2ch09g34802	0.308774	0.925886	-1.23466	1
SLM2ch09g34894	-0.0129842	0.78087	-0.767886	1
SLM2ch09g34984	0.0286666	1.00859	-1.03726	1
SLM2ch09g34990	0.245063	0.908809	-1.15387	1
SLM2ch09g34997	-0.0975099	0.995552	-0.898043	1
SLM2ch09g35026	-0.268082	1.00277	-0.734687	1
SLM2ch09g35192	0.544417	0.581633	-1.12605	1
SLM2ch09g35200	0.177945	0.830057	-1.008	1
SLM2ch09g35234	-0.166066	1.07691	-0.910848	1
SLM2ch09g35259	0.537578	0.761645	-1.29922	1
SLM2ch09g35277	0.691547	0.611732	-1.30328	1
SLM2ch09g35287	0.485178	0.774541	-1.25972	1
SLM2ch09g35313	0.316387	0.661414	-0.977801	1
SLM2ch09g35327	-0.291749	1.09542	-0.80367	1
SLM2ch09g35330	-0.166096	1.11295	-0.946853	1
SLM2ch09g35365	0.631466	0.556675	-1.18814	1
SLM2ch09g35457	0.00131258	1.10732	-1.10863	1
SLM2ch09g35478	0.379416	0.901231	-1.28065	1
SLM2ch09g35487	0.112479	0.591082	-0.703561	1
SLM2ch09g35488	0.367661	0.854811	-1.22247	1
SLM2ch09g35490	0.059468	0.788619	-0.848087	1
SLM2ch09g35517	0.418842	0.808761	-1.2276	1
SLM2ch09g35534	-0.0499982	1.07096	-1.02096	1
SLM2ch09g35536	0.596379	0.636685	-1.23306	1
SLM2ch09g35578	0.00314953	1.12469	-1.12784	1
SLM2ch09g35585	0.488851	0.751077	-1.23993	1
SLM2ch09g35632	0.47852	0.743353	-1.22187	1
SLM2ch09g35654	0.276631	0.831234	-1.10787	1
SLM2ch09g35661	-0.140791	0.953781	-0.81299	1
SLM2ch09g35704	-0.186505	1.1274	-0.940892	1
SLM2ch09g35721	0.105962	0.944561	-1.05052	1
SLM2ch09g35726	0.122682	0.78885	-0.911533	1
SLM2ch09g35784	0.649886	0.594773	-1.24466	1
SLM2ch09g35844	0.0198768	0.839736	-0.859613	1
SLM2ch09g35846	0.569881	0.741577	-1.31146	1
SLM2ch09g35875	0.393724	0.896665	-1.29039	1
SLM2ch09g35915	0.326362	0.708466	-1.03483	1
SLM2ch09g35921	0.297179	0.305105	-0.602284	1
SLM2ch09g35924	0.345062	0.502152	-0.847214	1
SLM2ch09g35939	0.0680067	0.973665	-1.04167	1
SLM2ch10g35982	0.0143035	0.900722	-0.915026	1
SLM2ch10g36048	0.139265	0.823999	-0.963265	1
SLM2ch10g36058	-0.183227	0.914268	-0.731041	1
SLM2ch10g36081	0.622013	0.62842	-1.25043	1
SLM2ch10g36090	0.685955	0.614008	-1.29996	1
SLM2ch10g36099	0.632298	0.645373	-1.27767	1
SLM2ch10g36193	0.279989	0.85086	-1.13085	1
SLM2ch10g36195	-0.0613782	1.09459	-1.03321	1
SLM2ch10g36218	0.645523	0.665307	-1.31083	1
SLM2ch10g36290	0.0702022	1.00896	-1.07916	1
SLM2ch10g36350	0.663215	0.524182	-1.1874	1
SLM2ch10g36354	0.255079	0.349857	-0.604936	1
SLM2ch10g36360	0.649103	0.659351	-1.30845	1
SLM2ch10g36361	0.670636	0.636265	-1.3069	1
SLM2ch10g37179	0.700283	0.621769	-1.32205	1
SLM2ch10g37185	0.586171	0.629504	-1.21567	1
SLM2ch10g37296	0.430471	0.444319	-0.874789	1
SLM2ch10g37485	0.284678	0.877427	-1.16211	1
SLM2ch10g37493	0.162721	0.443538	-0.60626	1
SLM2ch10g37757	0.40086	0.745365	-1.14622	1
SLM2ch10g37784	0.0851676	0.537938	-0.623106	1
SLM2ch10g37870	0.562835	0.612505	-1.17534	1
SLM2ch10g37896	0.47848	0.695028	-1.17351	1
SLM2ch10g37900	0.449621	0.777274	-1.22689	1
SLM2ch10g37935	0.0688861	1.00458	-1.07347	1
SLM2ch10g38154	0.0318382	0.712604	-0.744442	1
SLM2ch10g38201	0.509818	0.789626	-1.29944	1
SLM2ch10g38242	0.240039	0.927758	-1.1678	1
SLM2ch10g38248	-0.107214	0.703543	-0.596329	1
SLM2ch10g38250	0.427229	0.478347	-0.905576	1
SLM2ch10g38279	-0.0466751	0.763145	-0.71647	1
SLM2ch10g38283	0.535531	0.734136	-1.26967	1
SLM2ch10g38432	0.654827	0.672269	-1.3271	1
SLM2ch10g38435	0.554267	0.730136	-1.2844	1
SLM2ch10g38451	0.250424	0.957785	-1.20821	1
SLM2ch10g38493	0.375541	0.856229	-1.23177	1
SLM2ch10g38545	0.323315	0.910039	-1.23335	1
SLM2ch10g38578	0.655461	0.64994	-1.3054	1
SLM2ch10g38607	-0.322073	1.22226	-0.900182	1
SLM2ch10g38639	0.0811249	1.04064	-1.12177	1
SLM2ch10g38688	0.687555	0.614835	-1.30239	1
SLM2ch10g38713	0.00433457	0.864037	-0.868372	1
SLM2ch10g38723	0.549215	0.694772	-1.24399	1
SLM2ch10g38727	0.293187	0.721632	-1.01482	1
SLM2ch10g38780	-0.135909	0.704856	-0.568947	1
SLM2ch10g38781	0.639137	0.659157	-1.29829	1
SLM2ch10g38808	0.495356	0.819006	-1.31436	1
SLM2ch10g38875	0.647913	0.651731	-1.29964	1
SLM2ch10g38941	0.711054	0.613669	-1.32472	1
SLM2ch10g38960	0.294723	0.383709	-0.678432	1
SLM2ch10g38962	0.032621	0.960228	-0.992849	1
SLM2ch10g39042	0.496557	0.795414	-1.29197	1
SLM2ch10g39050	0.549066	0.767705	-1.31677	1
SLM2ch10g39057	0.420312	0.603172	-1.02348	1
SLM2ch11g39205	0.507321	0.35341	-0.86073	1
SLM2ch11g39218	0.0329802	0.961507	-0.994487	1
SLM2ch11g39234	0.462999	0.344744	-0.807744	1
SLM2ch11g39238	-0.0262138	0.751157	-0.724943	1
SLM2ch11g39246	0.343466	0.724224	-1.06769	1
SLM2ch11g39262	0.706078	0.624668	-1.33075	1
SLM2ch11g39297	0.504528	0.703203	-1.20773	1
SLM2ch11g39312	-0.00171984	1.06598	-1.06426	1
SLM2ch11g39349	0.267082	0.917635	-1.18472	1
SLM2ch11g39403	0.672955	0.601773	-1.27473	1
SLM2ch11g39445	0.549841	0.627743	-1.17758	1
SLM2ch11g39460	0.354523	0.882399	-1.23692	1
SLM2ch11g39479	0.00445273	1.00061	-1.00507	1
SLM2ch11g39515	0.0302461	1.08977	-1.12002	1
SLM2ch11g39518	0.189516	0.943415	-1.13293	1
SLM2ch11g39587	0.415156	0.53126	-0.946416	1
SLM2ch11g39596	-0.315638	1.18926	-0.873625	1
SLM2ch11g39599	0.603936	0.521289	-1.12523	1
SLM2ch11g39659	0.674806	0.568231	-1.24304	1
SLM2ch11g39696	0.462812	0.783635	-1.24645	1
SLM2ch11g39717	0.612	0.710747	-1.32275	1
SLM2ch11g39738	0.508623	0.755483	-1.26411	1
SLM2ch11g39746	0.4235	0.640591	-1.06409	1
SLM2ch11g39793	0.614788	0.535957	-1.15075	1
SLM2ch11g39804	0.664571	0.608965	-1.27354	1
SLM2ch11g39832	0.48508	0.806323	-1.2914	1
SLM2ch11g39854	0.236931	0.930429	-1.16736	1
SLM2ch11g40011	0.454746	0.77084	-1.22559	1
SLM2ch11g40013	0.481929	0.68917	-1.1711	1
SLM2ch11g40014	0.512916	0.671618	-1.18453	1
SLM2ch11g40015	0.521238	0.664143	-1.18538	1
SLM2ch11g40016	0.56141	0.633352	-1.19476	1
SLM2ch11g40017	0.527531	0.654623	-1.18215	1
SLM2ch11g40019	0.567929	0.639413	-1.20734	1
SLM2ch11g40047	0.0684873	0.942594	-1.01108	1
SLM2ch11g40854	0.0907614	0.620574	-0.711336	1
SLM2ch11g40871	0.403615	0.674298	-1.07791	1
SLM2ch11g40933	0.537177	0.753572	-1.29075	1
SLM2ch11g41171	0.516508	0.694701	-1.21121	1
SLM2ch11g41175	0.0772876	0.48609	-0.563377	1
SLM2ch11g41181	0.24249	0.651401	-0.893891	1
SLM2ch11g41216	0.473303	0.588104	-1.06141	1
SLM2ch11g41224	-0.143721	0.984178	-0.840457	1
SLM2ch11g41239	0.197065	0.958942	-1.15601	1
SLM2ch11g41272	0.669113	0.64224	-1.31135	1
SLM2ch11g41274	-0.00608915	0.811413	-0.805324	1
SLM2ch11g41444	0.381664	0.644517	-1.02618	1
SLM2ch11g41496	0.580343	0.731835	-1.31218	1
SLM2ch11g41770	0.435331	0.84265	-1.27798	1
SLM2ch11g41774	0.421178	0.815515	-1.23669	1
SLM2ch11g41790	0.484137	0.804099	-1.28824	1
SLM2ch11g41836	0.0123649	1.04067	-1.05304	1
SLM2ch11g41861	0.625002	0.558287	-1.18329	1
SLM2ch11g41862	0.597768	0.687516	-1.28528	1
SLM2ch11g41871	0.616534	0.708728	-1.32526	1
SLM2ch11g41933	0.448448	0.253353	-0.701801	1
SLM2ch11g41949	0.216102	1.01614	-1.23224	1
SLM2ch11g41971	-0.159914	1.15513	-0.995217	1
SLM2ch11g41980	0.316909	0.915375	-1.23228	1
SLM2ch11g42006	0.487564	0.58555	-1.07311	1
SLM2ch11g42015	0.677817	0.561161	-1.23898	1
SLM2ch11g42019	0.241145	0.897326	-1.13847	1
SLM2ch11g42030	0.66309	0.546146	-1.20924	1
SLM2ch11g42032	0.598167	0.63532	-1.23349	1
SLM2ch11g42035	0.637362	0.575367	-1.21273	1
SLM2ch11g42037	-0.187767	1.16191	-0.97414	1
SLM2ch11g42049	0.0703228	0.906804	-0.977127	1
SLM2ch11g42160	0.479108	0.794911	-1.27402	1
SLM2ch11g42165	0.378179	0.893611	-1.27179	1
SLM2ch11g42182	-0.091954	0.917252	-0.825298	1
SLM2ch11g42278	0.24798	0.979622	-1.2276	1
SLM2ch11g42297	-0.127726	0.99745	-0.869724	1
SLM2ch11g42306	0.519794	0.522474	-1.04227	1
SLM2ch11g42326	0.0447549	1.03596	-1.08072	1
SLM2ch11g42341	-0.192963	1.1962	-1.00324	1
SLM2ch11g42342	0.399975	0.887064	-1.28704	1
SLM2ch11g42407	0.458959	0.839861	-1.29882	1
SLM2ch12g42631	0.666884	0.550933	-1.21782	1
SLM2ch12g42678	0.0551835	0.961456	-1.01664	1
SLM2ch12g42697	0.337939	0.834897	-1.17284	1
SLM2ch12g42712	-0.309782	1.13007	-0.820284	1
SLM2ch12g42720	0.0612334	1.08022	-1.14146	1
SLM2ch12g42748	0.221525	0.81236	-1.03388	1
SLM2ch12g42751	0.300791	0.756421	-1.05721	1
SLM2ch12g42779	0.540574	0.68543	-1.226	1
SLM2ch12g42854	-0.0944485	1.00334	-0.908892	1
SLM2ch12g42855	-0.113276	1.01709	-0.903813	1
SLM2ch12g42903	0.069611	0.925431	-0.995042	1
SLM2ch12g42916	0.0179605	0.448591	-0.466552	1
SLM2ch12g42937	0.170993	1.02184	-1.19283	1
SLM2ch12g42941	-0.22473	1.21778	-0.993051	1
SLM2ch12g42986	0.199141	0.88689	-1.08603	1
SLM2ch12g42993	0.519548	0.576253	-1.0958	1
SLM2ch12g43019	0.563633	0.682971	-1.2466	1
SLM2ch12g43020	0.114023	0.755668	-0.869691	1
SLM2ch12g43038	0.0350364	0.648595	-0.683631	1
SLM2ch12g43085	-0.156423	1.14339	-0.986962	1
SLM2ch12g43329	0.194997	0.530593	-0.72559	1
SLM2ch12g43330	0.410507	0.848896	-1.2594	1
SLM2ch12g43359	-0.134484	1.09581	-0.961322	1
SLM2ch12g43364	-0.0383481	0.950587	-0.912239	1
SLM2ch12g43467	-0.0583615	0.983841	-0.92548	1
SLM2ch12g43491	0.00254858	0.802807	-0.805355	1
SLM2ch12g43493	-0.0267269	0.571995	-0.545268	1
SLM2ch12g43513	-0.081978	0.80818	-0.726202	1
SLM2ch12g43953	0.549437	0.444194	-0.993631	1
SLM2ch12g44366	0.394895	0.876777	-1.27167	1
SLM2ch12g44540	0.560166	0.547257	-1.10742	1
SLM2ch12g44873	0.650372	0.655933	-1.3063	1
SLM2ch12g44922	0.100742	1.0036	-1.10435	1
SLM2ch12g44930	0.274787	0.331855	-0.606642	1
SLM2ch12g44976	0.597676	0.514577	-1.11225	1
SLM2ch12g45015	0.566949	0.554393	-1.12134	1
SLM2ch12g45037	0.667793	0.57673	-1.24452	1
SLM2ch12g45152	0.543889	0.703269	-1.24716	1
SLM2ch12g45157	-0.0871892	1.06605	-0.978858	1
SLM2ch12g45217	0.607791	0.650874	-1.25866	1
SLM2ch12g45238	-0.24526	0.962561	-0.717302	1
SLM2ch12g45308	0.0924047	0.920603	-1.01301	1
SLM2ch12g45314	0.496993	0.663751	-1.16074	1
SLM2ch12g45330	0.124438	0.850456	-0.974894	1
SLM2ch12g45343	0.54446	0.386272	-0.930732	1
SLM2ch12g45397	0.136139	0.789307	-0.925446	1
SLM2ch12g45405	0.672953	0.577807	-1.25076	1
SLM2ch12g45427	0.704087	0.613567	-1.31765	1
SLM2ch12g45430	0.397803	0.270441	-0.668243	1
SLM2ch12g45487	0.636158	0.661596	-1.29775	1
SLM2ch12g45502	0.0373631	0.852742	-0.890105	1
SLM2ch12g45514	0.258117	0.632377	-0.890493	1
SLM2ch12g45524	0.356166	0.508255	-0.864421	1
SLM2ch12g45565	0.648876	0.544713	-1.19359	1
SLM2ch12g45567	0.479598	0.56771	-1.04731	1
SLM2ch12g45610	0.605483	0.598292	-1.20377	1
SLM2ch12g45656	0.0430595	0.549016	-0.592075	1
SLM2ch12g45746	0.0525033	1.11785	-1.17036	1
SLM2ch12g45759	0.127552	0.878966	-1.00652	1
SLM2ch12g45762	0.315119	0.925816	-1.24093	1
SLM2ch12g45776	-0.00103334	0.672521	-0.671488	1
SLM2ch12g45794	0.365977	0.226872	-0.592849	1
SLM2ch12g45826	0.506191	0.434585	-0.940776	1
SLM2ch01g00054	0.377786	-1.02268	0.644895	2
SLM2ch01g00065	0.383267	-1.2145	0.831238	2
SLM2ch01g00067	0.551644	-0.9913	0.439657	2
SLM2ch01g00069	0.407424	-1.0398	0.632375	2
SLM2ch01g00094	0.450733	-0.832074	0.381342	2
SLM2ch01g00126	0.754215	-1.01085	0.256635	2
SLM2ch01g00127	0.381445	-1.14599	0.764541	2
SLM2ch01g00152	0.850357	-0.882234	0.0318771	2
SLM2ch01g00204	0.370257	-1.17879	0.808538	2
SLM2ch01g00205	0.497394	-0.905455	0.408061	2
SLM2ch01g00212	0.850245	-0.952909	0.102664	2
SLM2ch01g00233	0.439152	-0.889125	0.449972	2
SLM2ch01g00242	0.293606	-1.08856	0.794952	2
SLM2ch01g00272	0.341708	-0.615305	0.273597	2
SLM2ch01g00288	0.588366	-1.12964	0.541269	2
SLM2ch01g00506	0.214686	-0.679352	0.464667	2
SLM2ch01g00576	0.285205	-1.11461	0.829402	2
SLM2ch01g00649	0.415331	-1.27895	0.863621	2
SLM2ch01g00825	1.11282	-1.01295	-0.0998663	2
SLM2ch01g00939	0.820235	-1.21178	0.391549	2
SLM2ch01g01978	0.685209	-1.08021	0.395002	2
SLM2ch01g02144	0.235291	-0.821695	0.586404	2
SLM2ch01g02263	0.76553	-1.29262	0.527087	2
SLM2ch01g02280	0.360516	-1.11461	0.754096	2
SLM2ch01g02415	0.463081	-1.30258	0.839499	2
SLM2ch01g02491	0.600566	-1.06675	0.466186	2
SLM2ch01g02499	0.515788	-1.13449	0.618699	2
SLM2ch01g02556	0.885489	-1.29163	0.40614	2
SLM2ch01g02584	0.340373	-1.11107	0.770695	2
SLM2ch01g02839	0.930384	-1.11541	0.185026	2
SLM2ch01g02874	0.974349	-0.97775	0.00340038	2
SLM2ch01g02893	0.831131	-1.19749	0.366359	2
SLM2ch01g02932	0.709002	-1.24599	0.536986	2
SLM2ch01g02953	0.874514	-0.866585	-0.00792814	2
SLM2ch01g02967	0.566851	-1.12673	0.559879	2
SLM2ch01g02988	0.467698	-0.941939	0.474241	2
SLM2ch01g03013	0.924518	-1.03843	0.113911	2
SLM2ch01g03034	0.29604	-1.14555	0.849506	2
SLM2ch01g03050	0.675629	-1.13315	0.457518	2
SLM2ch01g03066	0.538789	-1.1702	0.631414	2
SLM2ch01g03117	0.945457	-0.810699	-0.134758	2
SLM2ch01g03141	1.04035	-1.09677	0.056425	2
SLM2ch01g03182	0.281028	-1.07777	0.796737	2
SLM2ch01g03202	0.933528	-0.814701	-0.118827	2
SLM2ch01g03210	0.295387	-0.885568	0.590181	2
SLM2ch01g03233	0.842948	-1.16445	0.321498	2
SLM2ch01g03234	0.335385	-0.880333	0.544948	2
SLM2ch01g03266	0.441321	-0.720277	0.278955	2
SLM2ch01g03278	0.682367	-1.3135	0.631128	2
SLM2ch01g03301	0.720031	-1.12429	0.404262	2
SLM2ch01g03322	0.907155	-1.17546	0.268302	2
SLM2ch01g03365	0.54144	-1.05912	0.517684	2
SLM2ch01g03384	0.378664	-1.07413	0.695467	2
SLM2ch01g03406	0.933105	-1.05937	0.126269	2
SLM2ch01g03408	0.719747	-1.16326	0.443518	2
SLM2ch01g03453	0.939771	-0.839112	-0.100659	2
SLM2ch01g03467	0.450973	-1.24624	0.795272	2
SLM2ch01g03470	1.04965	-1.09074	0.0410881	2
SLM2ch01g03496	0.828838	-1.1214	0.292561	2
SLM2ch01g03513	0.479557	-0.778515	0.298958	2
SLM2ch01g03533	1.04632	-1.00257	-0.0437529	2
SLM2ch01g03537	0.411673	-1.23639	0.824714	2
SLM2ch01g03584	0.804732	-1.16563	0.360902	2
SLM2ch01g03602	0.700111	-0.758727	0.0586163	2
SLM2ch01g03604	0.242885	-1.0599	0.817013	2
SLM2ch01g03612	1.0103	-0.880698	-0.129605	2
SLM2ch01g03621	0.529577	-0.832958	0.303381	2
SLM2ch01g03638	0.476783	-1.15407	0.677286	2
SLM2ch01g03646	0.637855	-0.600923	-0.0369319	2
SLM2ch01g03671	0.184315	-0.760593	0.576278	2
SLM2ch01g03718	0.189101	-0.925081	0.73598	2
SLM2ch01g03722	0.558876	-1.0881	0.529219	2
SLM2ch01g03725	0.342287	-1.07966	0.737373	2
SLM2ch01g03734	0.401253	-1.04001	0.638755	2
SLM2ch01g03741	0.83282	-1.19537	0.362553	2
SLM2ch01g03844	0.559915	-1.14724	0.587329	2
SLM2ch01g03863	0.879727	-1.05361	0.17388	2
SLM2ch01g03904	1.05706	-1.05331	-0.00375425	2
SLM2ch01g03939	0.34546	-1.22091	0.87545	2
SLM2ch01g03981	0.466699	-1.13574	0.669043	2
SLM2ch01g04111	0.402238	-1.09892	0.696685	2
SLM2ch01g04127	0.30966	-1.1897	0.880037	2
SLM2ch01g04152	0.59162	-0.969974	0.378354	2
SLM2ch01g04174	0.733225	-1.11242	0.379197	2
SLM2ch01g04177	0.813341	-1.20651	0.393167	2
SLM2ch01g04179	0.898394	-1.11265	0.21426	2
SLM2ch01g04215	0.579629	-0.656686	0.0770566	2
SLM2ch01g04216	0.780779	-0.994753	0.213974	2
SLM2ch01g04217	0.696951	-1.26023	0.563282	2
SLM2ch01g04218	0.564719	-1.13481	0.570093	2
SLM2ch01g04222	0.850882	-0.880394	0.0295124	2
SLM2ch01g04224	0.311431	-0.853664	0.542233	2
SLM2ch01g04249	0.874841	-0.955797	0.0809559	2
SLM2ch01g04274	0.774893	-0.916585	0.141692	2
SLM2ch01g04295	0.523682	-1.22767	0.70399	2
SLM2ch01g04320	0.909888	-0.950595	0.0407074	2
SLM2ch01g04349	1.11448	-0.976488	-0.137989	2
SLM2ch01g04354	0.74237	-0.927528	0.185158	2
SLM2ch01g04362	0.924622	-0.845391	-0.0792311	2
SLM2ch01g04388	0.698525	-0.933102	0.234577	2
SLM2ch01g04405	0.610895	-0.884845	0.273951	2
SLM2ch01g04416	0.38862	-1.17884	0.790215	2
SLM2ch01g04443	0.662731	-1.11636	0.453632	2
SLM2ch01g04452	0.549063	-1.20017	0.65111	2
SLM2ch01g04458	0.34945	-0.794323	0.444873	2
SLM2ch01g04489	0.457751	-1.07183	0.614079	2
SLM2ch01g04515	0.718622	-1.13286	0.414236	2
SLM2ch01g04520	0.801248	-1.07736	0.276112	2
SLM2ch01g04535	0.512008	-1.20214	0.690135	2
SLM2ch01g04541	0.781993	-1.05038	0.268389	2
SLM2ch01g04543	0.710609	-1.24191	0.531305	2
SLM2ch01g04598	0.61919	-1.04335	0.424158	2
SLM2ch01g04618	0.374396	-0.584826	0.210431	2
SLM2ch01g04659	0.705619	-1.28194	0.576321	2
SLM2ch01g04670	0.57659	-1.19483	0.618244	2
SLM2ch01g04674	1.12782	-1.03295	-0.0948715	2
SLM2ch01g04734	0.470695	-1.22626	0.755567	2
SLM2ch01g04777	0.65748	-1.31252	0.655042	2
SLM2ch01g04784	0.917383	-0.886048	-0.0313345	2
SLM2ch01g04822	0.4617	-0.578273	0.116573	2
SLM2ch01g04831	0.255285	-1.10127	0.845985	2
SLM2ch01g04850	0.287402	-1.09462	0.807213	2
SLM2ch01g04860	0.430529	-1.14074	0.710213	2
SLM2ch01g04890	0.929613	-0.83854	-0.0910723	2
SLM2ch01g04893	0.287258	-1.07153	0.784272	2
SLM2ch01g04954	0.452813	-1.15035	0.697538	2
SLM2ch01g04982	0.497872	-1.04228	0.544406	2
SLM2ch01g05036	0.977886	-1.09977	0.121887	2
SLM2ch02g05660	0.280029	-1.08665	0.806623	2
SLM2ch02g06108	1.05244	-1.07862	0.0261855	2
SLM2ch02g06117	0.138004	-0.731822	0.593818	2
SLM2ch02g06398	0.342573	-1.14504	0.802463	2
SLM2ch02g06402	0.607357	-0.519887	-0.0874705	2
SLM2ch02g06435	0.17518	-0.858196	0.683016	2
SLM2ch02g06561	0.613073	-1.10573	0.492656	2
SLM2ch02g06687	0.730934	-0.883574	0.15264	2
SLM2ch02g06743	0.922888	-1.13325	0.21036	2
SLM2ch02g06744	0.464221	-1.14474	0.680515	2
SLM2ch02g06902	0.947743	-1.08434	0.136593	2
SLM2ch02g06917	0.421925	-1.27887	0.856947	2
SLM2ch02g06947	1.01759	-1.0805	0.0629123	2
SLM2ch02g06958	0.632385	-1.13566	0.503276	2
SLM2ch02g06970	0.556137	-1.2428	0.686659	2
SLM2ch02g06985	0.290927	-1.11065	0.819725	2
SLM2ch02g07005	0.354493	-1.24908	0.894586	2
SLM2ch02g07015	0.34913	-1.18343	0.834296	2
SLM2ch02g07081	0.875213	-1.23934	0.364125	2
SLM2ch02g07138	0.745226	-1.21704	0.471815	2
SLM2ch02g07166	0.690666	-1.13338	0.442709	2
SLM2ch02g07213	1.10733	-1.01595	-0.0913788	2
SLM2ch02g07318	0.97634	-0.918172	-0.0581677	2
SLM2ch02g07331	0.369913	-1.1059	0.735983	2
SLM2ch02g07391	0.834435	-1.19968	0.365247	2
SLM2ch02g07402	1.11635	-1.03017	-0.0861836	2
SLM2ch02g07414	0.495896	-0.903016	0.40712	2
SLM2ch02g07465	0.572754	-1.21382	0.641063	2
SLM2ch02g07534	0.532287	-1.26154	0.729255	2
SLM2ch02g07590	0.785655	-1.15018	0.364527	2
SLM2ch02g07618	0.284644	-1.08817	0.803527	2
SLM2ch02g07632	0.741455	-0.806772	0.0653175	2
SLM2ch02g07735	0.190922	-0.604028	0.413106	2
SLM2ch02g07783	0.807545	-0.805683	-0.00186208	2
SLM2ch02g07813	0.626125	-1.08342	0.457294	2
SLM2ch02g07838	0.713843	-0.844733	0.13089	2
SLM2ch02g07850	0.42825	-0.620878	0.192628	2
SLM2ch02g07852	0.862543	-0.849546	-0.0129966	2
SLM2ch02g07857	1.04321	-1.06861	0.0254053	2
SLM2ch02g07865	0.552551	-1.28838	0.735834	2
SLM2ch02g07870	0.704572	-1.05736	0.352792	2
SLM2ch02g07871	0.292052	-1.18883	0.896779	2
SLM2ch02g07872	0.476928	-0.971571	0.494643	2
SLM2ch02g07876	0.743615	-0.922129	0.178515	2
SLM2ch02g07911	1.03458	-1.08432	0.0497442	2
SLM2ch02g07955	0.782993	-0.901567	0.118574	2
SLM2ch02g07964	0.921125	-0.950046	0.0289207	2
SLM2ch02g07980	0.529913	-1.11386	0.583952	2
SLM2ch02g08000	0.995517	-1.01828	0.0227665	2
SLM2ch02g08053	0.174683	-0.883013	0.70833	2
SLM2ch02g08067	0.549212	-1.12235	0.573141	2
SLM2ch02g08078	0.801792	-0.865234	0.0634423	2
SLM2ch02g08105	0.666719	-0.764382	0.0976625	2
SLM2ch02g08169	0.487864	-1.20033	0.712467	2
SLM2ch02g08179	0.594158	-1.2131	0.618944	2
SLM2ch02g08193	0.284175	-0.965197	0.681021	2
SLM2ch02g08219	0.204254	-0.815573	0.611319	2
SLM2ch02g08238	1.00979	-1.00583	-0.00395893	2
SLM2ch02g08278	0.521769	-1.25389	0.732117	2
SLM2ch02g08299	0.295195	-0.996799	0.701604	2
SLM2ch02g08325	1.0235	-0.879044	-0.144461	2
SLM2ch02g08368	0.465901	-0.804268	0.338366	2
SLM2ch02g08382	0.386574	-0.801223	0.414649	2
SLM2ch02g08398	0.441997	-1.24568	0.803679	2
SLM2ch02g08413	0.909436	-1.16098	0.251546	2
SLM2ch02g08468	0.315515	-1.17939	0.863877	2
SLM2ch02g08476	0.805491	-0.952897	0.147406	2
SLM2ch02g08483	0.435722	-0.74083	0.305108	2
SLM2ch02g08491	0.828748	-1.1664	0.337656	2
SLM2ch02g08544	0.728253	-0.999843	0.27159	2
SLM2ch02g08546	0.270805	-1.06397	0.793169	2
SLM2ch02g08553	0.90377	-0.832782	-0.0709887	2
SLM2ch02g08579	0.85224	-0.810776	-0.0414636	2
SLM2ch02g08606	0.767312	-0.986826	0.219514	2
SLM2ch02g08620	0.415445	-1.27202	0.856577	2
SLM2ch02g08621	0.886289	-1.03788	0.151589	2
SLM2ch02g08653	0.964069	-1.06194	0.0978719	2
SLM2ch02g08681	0.264133	-0.992861	0.728728	2
SLM2ch02g08734	0.729292	-1.23041	0.501115	2
SLM2ch02g08736	0.816503	-0.977959	0.161456	2
SLM2ch02g08775	0.401983	-0.73703	0.335047	2
SLM2ch02g08777	0.38272	-1.00621	0.623491	2
SLM2ch02g08795	0.820601	-0.850578	0.0299772	2
SLM2ch02g08808	1.08954	-1.00307	-0.0864724	2
SLM2ch02g08833	1.19852	-1.06973	-0.128786	2
SLM2ch02g08888	0.325159	-1.18065	0.855492	2
SLM2ch02g08913	0.511912	-1.10834	0.596428	2
SLM2ch02g08915	0.771113	-1.00533	0.234215	2
SLM2ch02g08931	0.787116	-1.26495	0.477836	2
SLM2ch02g08951	0.677817	-0.665827	-0.0119906	2
SLM2ch02g08995	0.232545	-0.986476	0.753932	2
SLM2ch02g09036	0.33456	-0.992213	0.657653	2
SLM2ch02g09038	0.94213	-0.895065	-0.047065	2
SLM2ch02g09078	0.938728	-0.994299	0.0555708	2
SLM2ch02g09114	0.588545	-0.978203	0.389659	2
SLM2ch02g09125	0.341781	-1.09769	0.755905	2
SLM2ch02g09137	0.457373	-1.15288	0.695504	2
SLM2ch02g09175	1.07255	-0.954231	-0.11832	2
SLM2ch02g09206	1.08306	-0.935576	-0.14748	2
SLM2ch02g09212	0.698964	-0.825108	0.126144	2
SLM2ch02g09242	0.831821	-0.799141	-0.03268	2
SLM2ch03g09330	0.751968	-1.23964	0.487669	2
SLM2ch03g09356	0.581397	-1.17032	0.588923	2
SLM2ch03g09389	0.299741	-1.13346	0.833717	2
SLM2ch03g09463	0.465672	-0.94693	0.481258	2
SLM2ch03g09509	0.339884	-1.14451	0.804624	2
SLM2ch03g09549	0.215094	-0.656781	0.441687	2
SLM2ch03g09560	0.834421	-1.05932	0.224896	2
SLM2ch03g09585	0.832336	-1.21611	0.383778	2
SLM2ch03g09587	0.781026	-1.03618	0.255155	2
SLM2ch03g09602	0.273861	-0.979879	0.706017	2
SLM2ch03g09605	0.484064	-1.20663	0.722568	2
SLM2ch03g09608	1.07466	-0.982528	-0.0921291	2
SLM2ch03g09610	0.234274	-0.883008	0.648733	2
SLM2ch03g09626	0.169932	-0.83659	0.666658	2
SLM2ch03g09658	0.637941	-1.21632	0.578377	2
SLM2ch03g09680	0.872173	-1.08628	0.214109	2
SLM2ch03g09685	0.434497	-0.718741	0.284244	2
SLM2ch03g09704	0.760372	-1.16569	0.405316	2
SLM2ch03g09711	0.385983	-0.916566	0.530583	2
SLM2ch03g09763	0.469064	-1.18275	0.713681	2
SLM2ch03g09768	0.230449	-0.806503	0.576054	2
SLM2ch03g09771	0.926654	-1.01169	0.0850325	2
SLM2ch03g09958	0.356107	-1.19474	0.838631	2
SLM2ch03g09959	0.294577	-1.10159	0.80701	2
SLM2ch03g09964	0.622889	-1.31295	0.690066	2
SLM2ch03g09965	0.376627	-0.821964	0.445338	2
SLM2ch03g09973	0.813306	-1.09757	0.284263	2
SLM2ch03g09974	0.818827	-1.09228	0.273454	2
SLM2ch03g09980	0.588033	-1.24989	0.661855	2
SLM2ch03g09998	0.223477	-0.968496	0.745019	2
SLM2ch03g10057	0.379962	-1.19351	0.813549	2
SLM2ch03g10271	0.730584	-0.810513	0.0799287	2
SLM2ch03g10762	1.06546	-1.10751	0.0420439	2
SLM2ch03g11419	0.458556	-1.25753	0.798972	2
SLM2ch03g11483	0.750653	-1.25767	0.507014	2
SLM2ch03g11504	0.844213	-0.80258	-0.0416332	2
SLM2ch03g11509	0.813532	-0.938531	0.124999	2
SLM2ch03g11512	1.07625	-0.980487	-0.0957659	2
SLM2ch03g11520	0.974153	-1.14363	0.169481	2
SLM2ch03g11547	0.687227	-1.22781	0.540583	2
SLM2ch03g11580	0.44994	-0.631789	0.18185	2
SLM2ch03g11607	0.788429	-1.13703	0.348599	2
SLM2ch03g11612	0.862345	-0.901644	0.0392984	2
SLM2ch03g11646	0.874301	-1.08887	0.214565	2
SLM2ch03g11674	0.497553	-1.0474	0.549844	2
SLM2ch03g11840	0.566787	-1.2098	0.643008	2
SLM2ch03g11904	0.983621	-1.0672	0.083583	2
SLM2ch03g12030	0.632836	-1.13887	0.506033	2
SLM2ch03g12035	0.420585	-0.971668	0.551083	2
SLM2ch03g12051	0.359387	-1.19929	0.839906	2
SLM2ch03g12055	0.722133	-1.29186	0.569727	2
SLM2ch03g12073	0.4307	-1.19896	0.768262	2
SLM2ch03g12122	0.90634	-1.09807	0.191728	2
SLM2ch03g12240	0.611429	-0.919513	0.308084	2
SLM2ch03g12269	0.835289	-1.18643	0.351138	2
SLM2ch03g12278	0.709913	-1.11643	0.40652	2
SLM2ch03g12304	0.892559	-1.10876	0.216203	2
SLM2ch03g12352	0.774965	-0.917831	0.142866	2
SLM2ch03g12374	0.594383	-1.22657	0.632182	2
SLM2ch03g12386	0.832181	-0.859873	0.0276927	2
SLM2ch03g12436	0.207885	-0.707375	0.499489	2
SLM2ch03g12480	1.01529	-1.13929	0.124	2
SLM2ch03g12534	0.283425	-0.990467	0.707042	2
SLM2ch03g12542	0.680126	-1.19324	0.513119	2
SLM2ch03g12559	0.725915	-1.10803	0.382111	2
SLM2ch03g12584	0.515875	-1.1914	0.675528	2
SLM2ch03g12657	1.07406	-0.954571	-0.119484	2
SLM2ch03g12703	0.67568	-1.28482	0.609138	2
SLM2ch03g12704	0.545074	-0.668982	0.123908	2
SLM2ch03g12735	0.701801	-1.00008	0.298281	2
SLM2ch03g12749	0.802405	-0.727221	-0.0751841	2
SLM2ch03g12839	0.955256	-1.06393	0.108678	2
SLM2ch03g12860	0.820519	-0.770157	-0.0503612	2
SLM2ch03g12863	0.714973	-0.646244	-0.0687287	2
SLM2ch03g12878	0.581466	-1.0014	0.419938	2
SLM2ch03g12887	0.481684	-0.958073	0.476389	2
SLM2ch03g12905	0.728867	-0.954451	0.225585	2
SLM2ch03g12912	0.803993	-0.788669	-0.0153243	2
SLM2ch03g12925	0.375749	-0.772063	0.396313	2
SLM2ch03g12954	0.949658	-1.03799	0.0883286	2
SLM2ch03g12969	0.953828	-0.905488	-0.0483397	2
SLM2ch03g12972	0.446942	-0.951555	0.504613	2
SLM2ch03g12980	0.537918	-1.06108	0.523163	2
SLM2ch03g13015	0.912756	-0.948983	0.0362271	2
SLM2ch03g13048	0.632288	-0.581725	-0.050563	2
SLM2ch03g13051	0.656201	-1.1661	0.5099	2
SLM2ch03g13057	0.723453	-1.13862	0.415166	2
SLM2ch03g13064	0.649273	-0.98701	0.337737	2
SLM2ch03g13078	0.488069	-0.664596	0.176527	2
SLM2ch03g13096	0.837009	-1.22395	0.38694	2
SLM2ch03g13103	0.982732	-0.985529	0.00279728	2
SLM2ch03g13180	0.480586	-1.1187	0.638109	2
SLM2ch03g13183	0.718325	-1.10023	0.38191	2
SLM2ch03g13217	0.871075	-1.12422	0.253146	2
SLM2ch03g13230	0.434653	-1.1352	0.700544	2
SLM2ch03g13233	1.03884	-1.03601	-0.00282607	2
SLM2ch03g13275	0.639503	-0.931217	0.291714	2
SLM2ch03g13281	0.966498	-1.03074	0.0642418	2
SLM2ch03g13299	0.873593	-0.998941	0.125348	2
SLM2ch03g13303	0.434792	-1.1905	0.755712	2
SLM2ch03g13308	0.654597	-1.25715	0.602552	2
SLM2ch03g13321	0.830685	-1.06093	0.230246	2
SLM2ch04g13470	0.375327	-1.24228	0.86695	2
SLM2ch04g13479	1.00956	-1.1515	0.141938	2
SLM2ch04g13518	0.754316	-0.862878	0.108561	2
SLM2ch04g13531	0.78444	-1.15762	0.37318	2
SLM2ch04g13612	0.317955	-1.15921	0.841254	2
SLM2ch04g13621	0.61359	-1.25091	0.637315	2
SLM2ch04g13629	0.578413	-1.21221	0.633801	2
SLM2ch04g13648	0.454496	-0.921774	0.467278	2
SLM2ch04g13661	0.610335	-0.597382	-0.0129535	2
SLM2ch04g13805	0.513791	-0.832865	0.319074	2
SLM2ch04g13807	0.277129	-1.12022	0.843087	2
SLM2ch04g13815	1.09611	-0.97355	-0.122565	2
SLM2ch04g13820	0.711907	-1.01808	0.306172	2
SLM2ch04g13826	1.00337	-1.08321	0.0798374	2
SLM2ch04g13828	0.596937	-1.14261	0.545677	2
SLM2ch04g13957	0.350881	-1.17203	0.821148	2
SLM2ch04g14059	0.192309	-0.668757	0.476448	2
SLM2ch04g14100	0.766282	-1.10318	0.336897	2
SLM2ch04g14135	0.53271	-0.953313	0.420603	2
SLM2ch04g14230	0.814967	-1.24366	0.428697	2
SLM2ch04g14359	0.646482	-0.683716	0.0372342	2
SLM2ch04g15184	0.877275	-1.09293	0.215653	2
SLM2ch04g15239	0.521333	-0.90114	0.379807	2
SLM2ch04g15427	0.445788	-0.958039	0.512252	2
SLM2ch04g15526	0.699825	-0.783364	0.0835395	2
SLM2ch04g15602	0.930246	-1.20531	0.275068	2
SLM2ch04g15632	0.40888	-1.24901	0.840126	2
SLM2ch04g15671	0.758159	-0.831602	0.0734432	2
SLM2ch04g15679	0.908411	-0.8766	-0.031812	2
SLM2ch04g15978	0.714487	-1.00921	0.294726	2
SLM2ch04g15992	0.391243	-0.769144	0.377901	2
SLM2ch04g16019	1.03474	-1.02659	-0.00815006	2
SLM2ch04g16609	0.701925	-1.14013	0.438206	2
SLM2ch04g16645	0.497793	-0.705202	0.207409	2
SLM2ch04g16648	0.414141	-1.06945	0.655304	2
SLM2ch04g16649	0.414682	-1.06931	0.65463	2
SLM2ch04g16659	0.60225	-0.571201	-0.0310492	2
SLM2ch04g16695	0.526586	-0.749181	0.222595	2
SLM2ch04g16713	0.661564	-0.872984	0.21142	2
SLM2ch04g16734	0.89687	-1.00807	0.111196	2
SLM2ch04g16777	0.863005	-1.10702	0.244015	2
SLM2ch04g16804	0.520511	-1.13837	0.617858	2
SLM2ch04g16842	0.443643	-0.689248	0.245605	2
SLM2ch04g16874	0.279786	-1.01049	0.730707	2
SLM2ch04g16887	0.923975	-1.09445	0.170479	2
SLM2ch04g16907	0.583754	-0.986803	0.403049	2
SLM2ch04g16942	0.828354	-0.996495	0.168141	2
SLM2ch04g16946	0.69628	-0.628311	-0.0679683	2
SLM2ch04g17042	0.499794	-0.76646	0.266665	2
SLM2ch04g17051	0.438948	-0.870584	0.431636	2
SLM2ch04g17073	0.0932918	-0.63731	0.544018	2
SLM2ch04g17079	1.18142	-1.08948	-0.0919416	2
SLM2ch04g17087	0.906418	-1.16753	0.261115	2
SLM2ch04g17132	0.147052	-0.617343	0.470291	2
SLM2ch04g17134	0.689868	-1.31126	0.621394	2
SLM2ch04g17171	0.201753	-0.749036	0.547283	2
SLM2ch04g17194	0.543842	-0.970738	0.426896	2
SLM2ch04g17196	1.14101	-1.05535	-0.0856647	2
SLM2ch04g17210	0.811467	-0.888071	0.0766033	2
SLM2ch04g17241	0.583932	-0.929764	0.345832	2
SLM2ch04g17306	0.718434	-0.879738	0.161304	2
SLM2ch04g17341	0.29802	-0.583222	0.285202	2
SLM2ch04g17364	1.12464	-1.01922	-0.105421	2
SLM2ch04g17370	0.458944	-1.13749	0.678548	2
SLM2ch04g17388	0.454428	-1.24058	0.786156	2
SLM2ch04g17406	0.430901	-1.0761	0.645198	2
SLM2ch04g17419	0.899346	-1.21431	0.314961	2
SLM2ch04g17440	0.933955	-1.06009	0.126138	2
SLM2ch05g17548	0.680041	-0.691529	0.0114872	2
SLM2ch05g17556	0.29439	-0.892449	0.598059	2
SLM2ch05g17579	0.7443	-1.24704	0.502743	2
SLM2ch05g17672	0.465719	-0.773912	0.308193	2
SLM2ch05g17686	0.570557	-1.24622	0.675663	2
SLM2ch05g17688	0.748424	-0.866979	0.118554	2
SLM2ch05g17699	0.331822	-0.881656	0.549833	2
SLM2ch05g17725	0.408249	-0.919252	0.511003	2
SLM2ch05g17744	0.568403	-1.28471	0.716306	2
SLM2ch05g17813	0.781006	-1.19412	0.413116	2
SLM2ch05g17817	0.674121	-1.14908	0.474959	2
SLM2ch05g17839	0.955973	-1.12101	0.165038	2
SLM2ch05g17887	1.00797	-1.23176	0.223792	2
SLM2ch05g17942	0.417941	-1.26179	0.843844	2
SLM2ch05g17945	0.296719	-1.11164	0.814923	2
SLM2ch05g18046	0.934349	-1.15941	0.225064	2
SLM2ch05g18070	0.661144	-0.905491	0.244347	2
SLM2ch05g18189	0.329161	-1.00528	0.676117	2
SLM2ch05g18248	0.722427	-0.891034	0.168607	2
SLM2ch05g18250	0.721126	-0.89486	0.173734	2
SLM2ch05g18309	0.996947	-1.07328	0.0763348	2
SLM2ch05g18450	1.09912	-0.969368	-0.129756	2
SLM2ch05g18661	0.889864	-1.03894	0.149078	2
SLM2ch05g18847	1.10186	-1.13783	0.0359656	2
SLM2ch05g18910	0.30782	-1.11047	0.802654	2
SLM2ch05g18913	1.08979	-0.957352	-0.132438	2
SLM2ch05g18930	0.754167	-1.08996	0.335795	2
SLM2ch05g18985	0.772739	-1.02338	0.25064	2
SLM2ch05g19069	0.886251	-0.833545	-0.0527061	2
SLM2ch05g19212	0.533485	-1.14105	0.607569	2
SLM2ch05g19249	0.666439	-0.974497	0.308059	2
SLM2ch05g19608	0.19752	-0.650573	0.453053	2
SLM2ch05g20100	0.795655	-0.733536	-0.0621199	2
SLM2ch05g20159	1.06761	-0.961923	-0.10569	2
SLM2ch05g20281	0.894884	-0.855925	-0.0389586	2
SLM2ch05g20358	0.467236	-1.08258	0.615342	2
SLM2ch05g20440	0.395364	-1.22755	0.832185	2
SLM2ch05g20473	0.972726	-0.943189	-0.0295371	2
SLM2ch05g20479	1.08803	-1.04584	-0.042194	2
SLM2ch05g20499	0.395998	-1.25495	0.858953	2
SLM2ch05g20503	0.927606	-1.06268	0.13507	2
SLM2ch05g20604	0.195229	-0.927933	0.732704	2
SLM2ch05g20621	0.33224	-1.19207	0.859829	2
SLM2ch05g20663	0.844435	-1.01043	0.16599	2
SLM2ch05g20708	0.603418	-1.21945	0.616028	2
SLM2ch05g20755	0.223472	-0.999018	0.775546	2
SLM2ch05g20817	0.780972	-1.27771	0.496741	2
SLM2ch06g21014	0.818258	-1.25816	0.439897	2
SLM2ch06g21024	0.659752	-1.27144	0.61169	2
SLM2ch06g21026	0.641596	-0.99425	0.352654	2
SLM2ch06g21047	0.341942	-0.85684	0.514898	2
SLM2ch06g21169	0.805521	-1.04727	0.241749	2
SLM2ch06g21173	0.614328	-0.813452	0.199124	2
SLM2ch06g21189	0.787821	-0.869351	0.0815299	2
SLM2ch06g21794	0.248119	-0.929249	0.68113	2
SLM2ch06g21933	0.462085	-1.21986	0.757777	2
SLM2ch06g22097	0.251524	-0.965092	0.713568	2
SLM2ch06g22118	1.03418	-1.02928	-0.00489823	2
SLM2ch06g22139	0.139038	-0.644201	0.505162	2
SLM2ch06g22199	0.832452	-1.23868	0.406229	2
SLM2ch06g22397	0.301373	-0.907125	0.605751	2
SLM2ch06g22463	0.448414	-0.89968	0.451267	2
SLM2ch06g22613	0.800413	-0.800232	-0.000180991	2
SLM2ch06g22697	0.93033	-1.07643	0.146099	2
SLM2ch06g22698	0.37683	-1.25711	0.880278	2
SLM2ch06g22702	0.74738	-1.03554	0.288158	2
SLM2ch06g22734	0.554313	-1.25943	0.705116	2
SLM2ch06g22787	0.80686	-0.793342	-0.0135189	2
SLM2ch06g22817	0.65627	-0.935077	0.278807	2
SLM2ch06g22821	0.895703	-0.881777	-0.0139265	2
SLM2ch06g22906	0.58849	-1.18856	0.600069	2
SLM2ch06g22938	0.288257	-1.17535	0.887093	2
SLM2ch06g23089	1.06852	-1.01243	-0.0560835	2
SLM2ch06g23198	0.612827	-0.999437	0.38661	2
SLM2ch06g23302	0.598785	-1.20235	0.603566	2
SLM2ch06g23354	0.759269	-0.929406	0.170137	2
SLM2ch06g23363	0.339389	-1.09566	0.756276	2
SLM2ch06g23423	0.979549	-0.913709	-0.0658403	2
SLM2ch06g23439	0.327698	-1.15058	0.822885	2
SLM2ch06g23508	0.242271	-0.87979	0.637519	2
SLM2ch06g23524	0.514383	-1.24645	0.73207	2
SLM2ch06g23620	1.04892	-1.06396	0.01504	2
SLM2ch06g23644	0.418385	-0.555071	0.136686	2
SLM2ch06g23663	0.351014	-1.10463	0.75362	2
SLM2ch06g23674	0.433505	-0.83681	0.403304	2
SLM2ch06g23731	0.938729	-1.02228	0.0835563	2
SLM2ch06g23747	0.637986	-1.26348	0.625494	2
SLM2ch06g23753	0.575312	-1.26928	0.693963	2
SLM2ch06g23755	0.691213	-1.0877	0.396489	2
SLM2ch06g23812	0.732263	-1.18719	0.454929	2
SLM2ch06g23813	0.910559	-0.927507	0.0169478	2
SLM2ch06g23823	0.233103	-0.855963	0.622859	2
SLM2ch06g23842	0.242011	-0.92685	0.684838	2
SLM2ch06g23878	0.950965	-0.919608	-0.0313576	2
SLM2ch06g23894	0.426739	-0.981333	0.554594	2
SLM2ch06g23911	0.361337	-0.652781	0.291445	2
SLM2ch06g23956	0.666081	-1.24949	0.583413	2
SLM2ch06g24023	1.04081	-1.07783	0.037025	2
SLM2ch06g24027	0.942499	-1.11507	0.172569	2
SLM2ch06g24059	0.626233	-0.699025	0.0727918	2
SLM2ch06g24120	0.834889	-0.953349	0.11846	2
SLM2ch06g24161	0.297508	-1.20118	0.903668	2
SLM2ch06g24167	0.603108	-1.31708	0.713969	2
SLM2ch06g24177	1.13976	-1.03306	-0.1067	2
SLM2ch06g24201	0.491996	-1.22527	0.733277	2
SLM2ch06g24203	0.589051	-0.974312	0.385261	2
SLM2ch06g24289	0.928727	-0.916608	-0.0121196	2
SLM2ch07g25452	0.512329	-0.710993	0.198664	2
SLM2ch07g25494	1.19087	-1.05665	-0.134227	2
SLM2ch07g25538	0.584882	-0.937503	0.352621	2
SLM2ch07g25539	0.349749	-1.23549	0.88574	2
SLM2ch07g25608	0.216706	-0.807796	0.59109	2
SLM2ch07g25628	0.266082	-1.05117	0.785087	2
SLM2ch07g25640	0.304082	-1.2335	0.929414	2
SLM2ch07g25669	0.793431	-0.760239	-0.0331924	2
SLM2ch07g25738	0.503443	-1.00981	0.506367	2
SLM2ch07g25739	0.760483	-0.731157	-0.0293256	2
SLM2ch07g25743	0.240757	-0.858971	0.618214	2
SLM2ch07g26006	0.688356	-0.911612	0.223256	2
SLM2ch07g26023	0.662293	-0.571446	-0.0908462	2
SLM2ch07g26113	0.936328	-0.862596	-0.0737321	2
SLM2ch07g26437	0.309723	-1.07958	0.769856	2
SLM2ch07g26834	1.04956	-1.14797	0.0984106	2
SLM2ch07g27269	0.785684	-0.771075	-0.0146093	2
SLM2ch07g27507	0.574825	-0.701096	0.126271	2
SLM2ch07g27553	0.826895	-0.882981	0.0560861	2
SLM2ch07g27639	0.787925	-0.900007	0.112082	2
SLM2ch07g27674	0.417939	-1.17191	0.753969	2
SLM2ch07g27676	0.295316	-0.945426	0.650109	2
SLM2ch07g27773	0.580347	-1.18696	0.606614	2
SLM2ch07g27786	0.268032	-0.845578	0.577545	2
SLM2ch07g27843	0.369369	-1.05963	0.69026	2
SLM2ch07g27847	1.09899	-0.980505	-0.118486	2
SLM2ch07g27967	1.00519	-0.865568	-0.139625	2
SLM2ch07g28000	0.35023	-0.940096	0.589866	2
SLM2ch07g28004	0.487153	-1.12078	0.633629	2
SLM2ch07g28017	0.626319	-0.892704	0.266384	2
SLM2ch07g28049	0.297843	-1.0193	0.721458	2
SLM2ch07g28076	0.456836	-0.997827	0.540991	2
SLM2ch07g28090	0.961743	-1.14269	0.180949	2
SLM2ch07g28091	0.540358	-0.817669	0.277311	2
SLM2ch07g28124	0.272265	-0.797413	0.525149	2
SLM2ch07g28126	0.49967	-1.06396	0.56429	2
SLM2ch07g28127	0.769187	-0.971349	0.202162	2
SLM2ch07g28234	1.06196	-0.993771	-0.0681879	2
SLM2ch07g28248	0.404639	-1.25345	0.848808	2
SLM2ch07g28292	0.150032	-0.603368	0.453335	2
SLM2ch07g28297	0.35162	-1.13924	0.787617	2
SLM2ch07g28298	0.909901	-0.827949	-0.0819515	2
SLM2ch07g28351	0.957512	-1.05561	0.0980999	2
SLM2ch07g28394	0.72612	-0.945779	0.219659	2
SLM2ch07g28404	0.938025	-0.893326	-0.0446989	2
SLM2ch07g28438	0.472947	-1.17268	0.699734	2
SLM2ch07g28468	0.877906	-0.94178	0.0638731	2
SLM2ch07g28479	0.685795	-0.837713	0.151918	2
SLM2ch07g28486	0.466839	-1.10014	0.6333	2
SLM2ch07g28503	0.485802	-0.905311	0.419509	2
SLM2ch07g28508	0.499396	-0.798737	0.299341	2
SLM2ch07g28511	0.458833	-1.06851	0.609679	2
SLM2ch07g28528	0.790123	-0.939911	0.149788	2
SLM2ch07g28532	0.565353	-1.16618	0.600826	2
SLM2ch07g28569	0.976701	-0.850148	-0.126553	2
SLM2ch07g28577	0.975011	-1.14264	0.16763	2
SLM2ch07g28590	0.258157	-1.07329	0.815137	2
SLM2ch07g28598	0.516185	-1.25403	0.737843	2
SLM2ch07g28612	1.08123	-0.991748	-0.0894824	2
SLM2ch07g28627	0.463522	-1.07484	0.611322	2
SLM2ch07g28643	0.946905	-1.02987	0.0829684	2
SLM2ch07g28645	0.757975	-1.05219	0.294219	2
SLM2ch07g28648	0.949395	-1.08957	0.140173	2
SLM2ch07g28681	0.648623	-1.21116	0.56254	2
SLM2ch07g28689	0.379375	-0.93567	0.556295	2
SLM2ch07g28713	0.104869	-0.625729	0.520861	2
SLM2ch07g28715	0.376999	-0.945219	0.56822	2
SLM2ch07g28722	0.573074	-0.908281	0.335207	2
SLM2ch07g28765	0.430236	-1.04871	0.618469	2
SLM2ch08g28854	0.350597	-1.10202	0.751427	2
SLM2ch08g28943	0.825593	-0.706852	-0.118741	2
SLM2ch08g29034	0.857899	-1.0142	0.156305	2
SLM2ch08g29047	0.367791	-0.940027	0.572236	2
SLM2ch08g29095	0.84435	-0.878548	0.0341986	2
SLM2ch08g29096	0.943019	-1.14987	0.206856	2
SLM2ch08g29097	1.02144	-1.12416	0.102722	2
SLM2ch08g29100	0.657473	-1.22765	0.570176	2
SLM2ch08g29123	0.961169	-0.981472	0.0203033	2
SLM2ch08g29126	0.702891	-1.07908	0.376189	2
SLM2ch08g29127	0.936635	-0.879661	-0.056974	2
SLM2ch08g29160	0.279814	-1.15285	0.873032	2
SLM2ch08g29180	0.845911	-0.780094	-0.065817	2
SLM2ch08g29210	0.897607	-1.10383	0.206226	2
SLM2ch08g29262	0.649531	-0.958549	0.309018	2
SLM2ch08g29684	0.834949	-1.13312	0.298167	2
SLM2ch08g29753	0.881815	-0.907985	0.0261698	2
SLM2ch08g29863	0.984377	-0.87451	-0.109867	2
SLM2ch08g29987	0.380432	-1.22044	0.840003	2
SLM2ch08g30347	0.855895	-1.22668	0.370784	2
SLM2ch08g30678	0.238583	-0.935912	0.697329	2
SLM2ch08g30736	0.394578	-1.10859	0.714009	2
SLM2ch08g30876	0.682364	-0.82628	0.143916	2
SLM2ch08g30895	0.758265	-0.814687	0.056422	2
SLM2ch08g30996	0.792873	-0.813025	0.0201525	2
SLM2ch08g31023	0.796361	-1.19769	0.401325	2
SLM2ch08g31036	0.321062	-0.890172	0.569111	2
SLM2ch08g31061	0.362009	-0.805165	0.443156	2
SLM2ch08g31078	0.699772	-0.618678	-0.0810946	2
SLM2ch08g31081	0.800214	-0.835016	0.0348018	2
SLM2ch08g31132	0.871365	-1.2139	0.342534	2
SLM2ch08g31161	0.598027	-0.676826	0.0787994	2
SLM2ch08g31262	0.99163	-1.06279	0.0711602	2
SLM2ch08g31284	0.308868	-0.819303	0.510435	2
SLM2ch08g31287	0.34351	-0.98098	0.637469	2
SLM2ch08g31311	0.476653	-1.29335	0.816695	2
SLM2ch08g31346	0.952925	-1.12604	0.173117	2
SLM2ch08g31644	1.00459	-0.977085	-0.0275065	2
SLM2ch08g31658	0.681026	-1.23095	0.549923	2
SLM2ch08g31665	0.510387	-0.603014	0.0926267	2
SLM2ch08g31738	0.968549	-1.11963	0.151083	2
SLM2ch08g31740	1.03166	-1.06853	0.0368706	2
SLM2ch08g31762	0.325316	-1.13406	0.808741	2
SLM2ch08g31773	0.39048	-1.21149	0.821008	2
SLM2ch08g31807	0.31321	-1.23218	0.918974	2
SLM2ch08g31813	0.939206	-1.07711	0.137904	2
SLM2ch08g31824	0.468925	-0.64539	0.176466	2
SLM2ch08g31902	0.319053	-1.09184	0.772787	2
SLM2ch08g31914	0.835601	-1.21417	0.378567	2
SLM2ch08g31946	0.34782	-1.13006	0.782241	2
SLM2ch08g31947	0.810038	-1.13289	0.322854	2
SLM2ch08g31954	0.886317	-1.07677	0.190455	2
SLM2ch08g31976	0.832782	-0.994317	0.161536	2
SLM2ch08g31980	1.07888	-1.00209	-0.076789	2
SLM2ch08g31987	0.541292	-1.3094	0.768104	2
SLM2ch08g32002	0.732554	-0.644879	-0.0876753	2
SLM2ch08g32018	0.419692	-1.19861	0.77892	2
SLM2ch08g32028	0.97299	-1.25653	0.28354	2
SLM2ch08g32081	1.04963	-0.907895	-0.141739	2
SLM2ch08g32093	0.787129	-1.06453	0.277402	2
SLM2ch08g32096	0.466487	-1.00703	0.540545	2
SLM2ch08g32100	0.470935	-1.29262	0.821686	2
SLM2ch08g32127	0.63261	-1.10546	0.472853	2
SLM2ch08g32169	0.87961	-0.999636	0.120026	2
SLM2ch08g32176	0.539834	-0.867831	0.327997	2
SLM2ch08g32223	0.591446	-0.529721	-0.0617256	2
SLM2ch08g32263	0.61187	-1.24509	0.633219	2
SLM2ch08g32282	0.911848	-1.03833	0.126479	2
SLM2ch08g32287	1.00728	-1.11095	0.103669	2
SLM2ch08g32290	0.736623	-0.725584	-0.0110387	2
SLM2ch08g32315	1.10631	-1.05921	-0.047099	2
SLM2ch08g32373	0.587892	-1.26104	0.673146	2
SLM2ch08g32384	0.442533	-1.16711	0.724573	2
SLM2ch08g32412	0.691631	-0.565659	-0.125972	2
SLM2ch09g32533	0.631341	-1.16411	0.532765	2
SLM2ch09g32622	1.05701	-0.928073	-0.128937	2
SLM2ch09g32644	0.362312	-1.12645	0.764136	2
SLM2ch09g32679	0.386584	-1.13246	0.745881	2
SLM2ch09g32770	0.874916	-0.90125	0.0263337	2
SLM2ch09g32780	0.472387	-1.21308	0.740697	2
SLM2ch09g32844	0.814731	-1.24566	0.430931	2
SLM2ch09g32899	0.95934	-0.992653	0.0333125	2
SLM2ch09g32904	0.761534	-0.705233	-0.056301	2
SLM2ch09g32926	1.12655	-1.00973	-0.116812	2
SLM2ch09g32949	0.638149	-0.989485	0.351336	2
SLM2ch09g32985	0.575884	-1.16089	0.585001	2
SLM2ch09g32993	0.975417	-1.14225	0.166829	2
SLM2ch09g32998	0.662951	-0.601897	-0.0610545	2
SLM2ch09g33018	0.258983	-0.898965	0.639982	2
SLM2ch09g33026	0.361417	-0.6553	0.293884	2
SLM2ch09g33037	0.331951	-1.23693	0.904979	2
SLM2ch09g33152	0.431118	-1.26577	0.834657	2
SLM2ch09g33207	0.785002	-0.896277	0.111275	2
SLM2ch09g33340	0.402591	-1.26356	0.860968	2
SLM2ch09g33486	0.870509	-1.10307	0.23256	2
SLM2ch09g33780	0.745521	-0.808707	0.063186	2
SLM2ch09g34327	0.979679	-0.961435	-0.0182442	2
SLM2ch09g34342	0.441169	-0.76022	0.319051	2
SLM2ch09g34443	0.154375	-0.769715	0.615341	2
SLM2ch09g34469	0.448815	-1.15084	0.702024	2
SLM2ch09g34472	0.869704	-1.04632	0.176613	2
SLM2ch09g34694	1.08666	-0.961189	-0.125476	2
SLM2ch09g34803	0.550768	-1.032	0.48123	2
SLM2ch09g34840	0.385104	-1.2012	0.816095	2
SLM2ch09g34927	0.693556	-1.12326	0.429701	2
SLM2ch09g34938	0.646346	-0.720155	0.0738096	2
SLM2ch09g34995	0.913131	-0.796398	-0.116733	2
SLM2ch09g35005	0.760378	-0.752332	-0.00804676	2
SLM2ch09g35063	1.02421	-1.07158	0.047373	2
SLM2ch09g35075	0.648178	-0.625617	-0.0225615	2
SLM2ch09g35256	0.598053	-0.664073	0.06602	2
SLM2ch09g35292	0.4598	-0.927742	0.467942	2
SLM2ch09g35309	0.703152	-1.16663	0.463474	2
SLM2ch09g35342	0.287649	-0.773359	0.48571	2
SLM2ch09g35466	0.511714	-1.2298	0.718085	2
SLM2ch09g35527	0.396009	-0.64341	0.247401	2
SLM2ch09g35541	0.898	-1.2638	0.365798	2
SLM2ch09g35629	0.437084	-1.10697	0.669884	2
SLM2ch09g35650	0.325317	-1.27377	0.948452	2
SLM2ch09g35676	0.578622	-0.548226	-0.0303965	2
SLM2ch09g35694	0.498293	-1.10578	0.607483	2
SLM2ch09g35696	0.273837	-0.596846	0.323009	2
SLM2ch09g35720	0.628799	-1.12064	0.491839	2
SLM2ch09g35727	0.860382	-0.989055	0.128674	2
SLM2ch09g35730	1.04195	-1.05704	0.015094	2
SLM2ch09g35757	0.545618	-1.06662	0.521	2
SLM2ch09g35831	0.743417	-0.904804	0.161388	2
SLM2ch09g35876	0.489697	-1.06088	0.571188	2
SLM2ch09g35881	0.725029	-1.13002	0.404988	2
SLM2ch09g35899	0.292456	-0.90581	0.613354	2
SLM2ch09g35907	0.279003	-0.908318	0.629315	2
SLM2ch09g35919	0.61943	-0.918624	0.299193	2
SLM2ch10g35983	0.941279	-1.09824	0.156964	2
SLM2ch10g36001	0.587846	-1.25536	0.667518	2
SLM2ch10g36020	0.775094	-0.648628	-0.126467	2
SLM2ch10g36033	0.677324	-0.715669	0.0383454	2
SLM2ch10g36036	0.769007	-1.24005	0.471046	2
SLM2ch10g36039	0.266683	-1.10723	0.840548	2
SLM2ch10g36079	0.226962	-0.886127	0.659165	2
SLM2ch10g36132	0.330851	-0.869426	0.538575	2
SLM2ch10g36135	0.501446	-1.10089	0.599447	2
SLM2ch10g36176	0.339617	-1.18122	0.841601	2
SLM2ch10g36181	0.855033	-0.996239	0.141206	2
SLM2ch10g36217	0.778289	-1.10078	0.32249	2
SLM2ch10g36240	0.584021	-1.20879	0.624771	2
SLM2ch10g36246	0.674664	-1.04354	0.368879	2
SLM2ch10g36251	0.620693	-0.953312	0.332619	2
SLM2ch10g36265	1.09213	-1.06891	-0.0232141	2
SLM2ch10g36276	0.810902	-1.12384	0.312936	2
SLM2ch10g36418	0.902069	-0.896824	-0.00524516	2
SLM2ch10g36452	0.75846	-1.26928	0.510823	2
SLM2ch10g36484	0.450133	-1.13457	0.684437	2
SLM2ch10g36875	0.829864	-0.800446	-0.0294177	2
SLM2ch10g37295	0.576968	-1.18208	0.605116	2
SLM2ch10g37489	1.07017	-0.965066	-0.105105	2
SLM2ch10g37582	0.622059	-0.716165	0.0941061	2
SLM2ch10g37695	0.677542	-0.888538	0.210997	2
SLM2ch10g37740	0.376133	-1.18412	0.80799	2
SLM2ch10g37876	0.318337	-1.23193	0.913591	2
SLM2ch10g38121	1.11355	-1.13629	0.0227439	2
SLM2ch10g38246	0.328546	-1.17781	0.84926	2
SLM2ch10g38274	0.459923	-1.23133	0.771406	2
SLM2ch10g38280	1.11784	-1.05822	-0.0596168	2
SLM2ch10g38334	0.74083	-1.18087	0.440038	2
SLM2ch10g38363	0.735615	-1.15894	0.423328	2
SLM2ch10g38395	0.943849	-1.04354	0.0996912	2
SLM2ch10g38446	0.682696	-1.25276	0.570062	2
SLM2ch10g38479	0.441874	-0.826843	0.384969	2
SLM2ch10g38533	0.134989	-0.67216	0.537172	2
SLM2ch10g38572	0.676108	-0.583523	-0.0925853	2
SLM2ch10g38573	0.937933	-1.12596	0.188026	2
SLM2ch10g38606	0.801468	-0.960154	0.158686	2
SLM2ch10g38658	0.384161	-0.717897	0.333736	2
SLM2ch10g38685	0.578963	-1.24303	0.66407	2
SLM2ch10g38694	0.961869	-0.93648	-0.0253885	2
SLM2ch10g38819	0.506609	-1.07704	0.570432	2
SLM2ch10g38925	0.837872	-1.25983	0.421959	2
SLM2ch10g38971	0.575016	-1.28002	0.705003	2
SLM2ch10g38983	0.663845	-0.97249	0.308645	2
SLM2ch10g39056	1.06802	-0.970164	-0.0978588	2
SLM2ch10g39062	1.14016	-1.0534	-0.0867606	2
SLM2ch10g39087	0.765308	-0.703251	-0.0620574	2
SLM2ch11g39250	0.839819	-1.23417	0.394347	2
SLM2ch11g39258	0.98371	-1.12635	0.142636	2
SLM2ch11g39308	0.64622	-1.05717	0.410947	2
SLM2ch11g39402	0.557158	-1.17916	0.621998	2
SLM2ch11g39467	0.537144	-1.15865	0.621509	2
SLM2ch11g39493	0.599797	-1.17264	0.572845	2
SLM2ch11g39545	0.6988	-1.0455	0.346697	2
SLM2ch11g39546	0.942937	-0.985907	0.0429697	2
SLM2ch11g39557	0.429898	-1.01348	0.583586	2
SLM2ch11g39616	0.509299	-0.966363	0.457064	2
SLM2ch11g39654	0.4989	-0.846683	0.347783	2
SLM2ch11g39694	0.605778	-1.14453	0.538748	2
SLM2ch11g39702	0.862195	-0.79574	-0.066454	2
SLM2ch11g39739	0.685074	-0.838585	0.153511	2
SLM2ch11g39790	0.292479	-0.962377	0.669898	2
SLM2ch11g39817	0.898719	-0.769401	-0.129318	2
SLM2ch11g39828	0.850513	-1.09497	0.244458	2
SLM2ch11g39834	0.888402	-0.87144	-0.0169618	2
SLM2ch11g39835	0.867485	-0.872642	0.0051565	2
SLM2ch11g39845	0.813328	-0.799671	-0.0136564	2
SLM2ch11g39853	0.943729	-1.02261	0.0788787	2
SLM2ch11g39899	0.902558	-0.912122	0.00956417	2
SLM2ch11g39935	0.912457	-1.24428	0.331822	2
SLM2ch11g39936	0.93361	-1.09825	0.164645	2
SLM2ch11g39988	0.498665	-0.645716	0.147051	2
SLM2ch11g40171	0.5742	-0.822831	0.248632	2
SLM2ch11g41068	0.405834	-1.23523	0.829395	2
SLM2ch11g41198	0.253864	-0.991436	0.737571	2
SLM2ch11g41252	0.570194	-1.20915	0.638956	2
SLM2ch11g41284	0.795197	-1.03848	0.243284	2
SLM2ch11g41519	0.371454	-1.21252	0.841071	2
SLM2ch11g41538	0.527858	-1.01771	0.489856	2
SLM2ch11g41713	0.89608	-0.96722	0.0711408	2
SLM2ch11g41853	0.315254	-1.18771	0.872456	2
SLM2ch11g41944	0.459303	-1.2983	0.838994	2
SLM2ch11g42050	0.603157	-1.15447	0.551318	2
SLM2ch11g42053	0.325744	-0.565929	0.240185	2
SLM2ch11g42086	0.813646	-1.10517	0.291528	2
SLM2ch11g42088	0.66371	-0.870073	0.206363	2
SLM2ch11g42092	0.339828	-1.12613	0.786305	2
SLM2ch11g42098	0.478948	-1.15413	0.675178	2
SLM2ch11g42109	0.32969	-1.03889	0.709197	2
SLM2ch11g42127	0.849897	-1.13801	0.288114	2
SLM2ch11g42154	0.513199	-0.874037	0.360838	2
SLM2ch11g42163	0.713821	-0.824002	0.110181	2
SLM2ch11g42275	0.567932	-0.879531	0.311599	2
SLM2ch11g42281	0.837723	-1.11374	0.276017	2
SLM2ch11g42330	0.729014	-0.866016	0.137002	2
SLM2ch11g42345	0.464211	-1.13068	0.666472	2
SLM2ch11g42354	0.423736	-0.874698	0.450962	2
SLM2ch11g42381	1.02003	-1.02177	0.0017392	2
SLM2ch11g42383	0.742005	-1.18431	0.442302	2
SLM2ch11g42396	0.10792	-0.659491	0.551571	2
SLM2ch12g42559	0.687053	-1.07278	0.385729	2
SLM2ch12g42561	1.09724	-1.00804	-0.0892013	2
SLM2ch12g42635	0.900178	-1.03282	0.132643	2
SLM2ch12g42667	0.746471	-1.14548	0.399007	2
SLM2ch12g42730	0.721236	-0.980471	0.259235	2
SLM2ch12g42815	0.504723	-1.09661	0.591891	2
SLM2ch12g42884	0.534405	-1.14779	0.613381	2
SLM2ch12g42886	0.42112	-1.28049	0.859373	2
SLM2ch12g42892	0.35665	-1.23209	0.875435	2
SLM2ch12g42904	0.753258	-0.676912	-0.0763455	2
SLM2ch12g42930	0.804405	-0.849287	0.044882	2
SLM2ch12g43022	0.24629	-0.837939	0.591649	2
SLM2ch12g43054	0.24196	-1.06896	0.827	2
SLM2ch12g43124	0.920419	-1.27865	0.358231	2
SLM2ch12g43177	0.728555	-0.902847	0.174292	2
SLM2ch12g43209	0.764661	-0.857091	0.0924295	2
SLM2ch12g43250	0.897885	-1.00138	0.103495	2
SLM2ch12g43344	0.443559	-0.894151	0.450592	2
SLM2ch12g43352	0.355719	-0.879135	0.523416	2
SLM2ch12g43360	0.484539	-1.17676	0.692223	2
SLM2ch12g43400	0.808792	-0.733744	-0.0750482	2
SLM2ch12g44159	0.325093	-0.793322	0.468229	2
SLM2ch12g44406	0.630736	-1.26691	0.636176	2
SLM2ch12g44745	0.675492	-1.03851	0.363022	2
SLM2ch12g44856	0.702674	-1.19254	0.489867	2
SLM2ch12g44896	0.467616	-1.09382	0.626205	2
SLM2ch12g45081	0.135899	-0.623964	0.488065	2
SLM2ch12g45088	0.653368	-1.00982	0.356457	2
SLM2ch12g45125	0.981008	-1.05446	0.0734558	2
SLM2ch12g45153	0.633682	-0.808682	0.175	2
SLM2ch12g45246	0.140676	-0.725297	0.584621	2
SLM2ch12g45267	0.957827	-1.01565	0.0578277	2
SLM2ch12g45273	0.656501	-0.991474	0.334973	2
SLM2ch12g45275	0.592413	-1.08314	0.49073	2
SLM2ch12g45345	0.514592	-1.03322	0.518631	2
SLM2ch12g45359	0.436109	-0.994937	0.558828	2
SLM2ch12g45373	1.03262	-1.15623	0.12361	2
SLM2ch12g45403	0.257979	-1.07286	0.814879	2
SLM2ch12g45447	0.666782	-1.00344	0.336657	2
SLM2ch12g45449	1.15693	-1.06556	-0.0913751	2
SLM2ch12g45526	0.139123	-0.639864	0.500741	2
SLM2ch12g45527	0.700418	-0.598153	-0.102265	2
SLM2ch12g45559	0.347112	-1.02649	0.679381	2
SLM2ch12g45585	0.578886	-1.15138	0.572491	2
SLM2ch12g45608	0.25749	-0.997423	0.739933	2
SLM2ch12g45688	0.737046	-0.934682	0.197635	2
SLM2ch12g45712	0.45726	-1.04907	0.591812	2
SLM2ch12g45713	0.735344	-0.620468	-0.114876	2
SLM2ch12g45738	0.108187	-0.689216	0.58103	2
SLM2ch12g45740	0.591327	-1.15301	0.561679	2
SLM2ch12g45789	0.744923	-0.830076	0.0851531	2
SLM2ch01g00073	0.128325	0.0543156	-0.182641	3
SLM2ch01g00099	0.391797	-0.465909	0.0741124	3
SLM2ch01g00100	-0.101013	0.111537	-0.0105245	3
SLM2ch01g00146	-0.542186	0.266501	0.275686	3
SLM2ch01g00189	0.542046	-0.219531	-0.322515	3
SLM2ch01g00235	-0.344263	0.0821127	0.26215	3
SLM2ch01g00291	0.0720966	-0.46621	0.394114	3
SLM2ch01g00294	-0.0537208	-0.0692578	0.122979	3
SLM2ch01g00541	-0.283992	0.077891	0.206101	3
SLM2ch01g00819	0.151699	0.0118425	-0.163541	3
SLM2ch01g02005	0.426054	-0.336859	-0.0891953	3
SLM2ch01g02325	0.0306165	-0.185872	0.155255	3
SLM2ch01g02864	0.467102	-0.290263	-0.176839	3
SLM2ch01g02916	-0.224842	-0.23973	0.464573	3
SLM2ch01g02987	-0.0793577	-0.431641	0.510999	3
SLM2ch01g03157	-0.344711	-0.0650845	0.409796	3
SLM2ch01g03220	0.41402	-0.176006	-0.238014	3
SLM2ch01g03225	-0.269736	-0.0824333	0.352169	3
SLM2ch01g03433	0.000615419	0.0245982	-0.0252136	3
SLM2ch01g03480	-0.262876	0.203745	0.0591301	3
SLM2ch01g03737	0.0533107	0.108667	-0.161977	3
SLM2ch01g03779	-0.179786	0.0819642	0.0978213	3
SLM2ch01g03792	0.0589556	-0.465871	0.406916	3
SLM2ch01g03924	0.278312	-0.216486	-0.0618262	3
SLM2ch01g03955	-0.174091	0.247841	-0.0737498	3
SLM2ch01g04006	0.154978	0.270971	-0.425949	3
SLM2ch01g04062	0.406296	-0.330295	-0.0760008	3
SLM2ch01g04090	0.304406	-0.457076	0.15267	3
SLM2ch01g04134	-0.240804	0.224588	0.0162156	3
SLM2ch01g04191	-0.0184874	-0.425749	0.444236	3
SLM2ch01g04240	0.439075	-0.157119	-0.281956	3
SLM2ch01g04376	-0.452563	0.000994132	0.451569	3
SLM2ch01g04435	-0.202499	0.319144	-0.116645	3
SLM2ch01g04476	0.539182	-0.249648	-0.289535	3
SLM2ch01g04517	-0.352352	-0.00795037	0.360303	3
SLM2ch01g04695	0.349975	-0.363318	0.013343	3
SLM2ch01g04788	-0.115335	-0.0928144	0.20815	3
SLM2ch01g04883	0.375312	-0.362145	-0.0131663	3
SLM2ch01g04922	0.576491	-0.254758	-0.321732	3
SLM2ch01g05016	0.113858	-0.0126973	-0.101161	3
SLM2ch01g05033	0.105086	-0.0606568	-0.0444295	3
SLM2ch02g06113	-0.136391	-0.00233943	0.138731	3
SLM2ch02g06374	0.391333	-0.161531	-0.229802	3
SLM2ch02g06624	-0.18332	-0.225233	0.408554	3
SLM2ch02g06838	0.298202	-0.363345	0.0651428	3
SLM2ch02g06954	-0.100656	0.45952	-0.358864	3
SLM2ch02g07025	0.345393	-0.400951	0.0555579	3
SLM2ch02g07075	0.575155	-0.291324	-0.283831	3
SLM2ch02g07205	0.371074	-0.103979	-0.267095	3
SLM2ch02g07269	0.379175	0.165324	-0.5445	3
SLM2ch02g07285	-0.246984	0.233185	0.013799	3
SLM2ch02g07345	0.269508	-0.122387	-0.14712	3
SLM2ch02g07413	0.236523	-0.224753	-0.0117707	3
SLM2ch02g07445	-0.0774031	-0.323401	0.400804	3
SLM2ch02g07586	0.310533	-0.268584	-0.041949	3
SLM2ch02g07739	-0.237275	-0.109289	0.346564	3
SLM2ch02g07773	0.266606	0.0483325	-0.314938	3
SLM2ch02g07864	-0.120556	0.291647	-0.171091	3
SLM2ch02g07905	0.363727	-0.287097	-0.0766301	3
SLM2ch02g08008	0.613061	-0.474632	-0.138429	3
SLM2ch02g08110	0.431947	-0.364507	-0.0674401	3
SLM2ch02g08166	0.220496	-0.445166	0.22467	3
SLM2ch02g08215	-0.184644	-0.249326	0.43397	3
SLM2ch02g08273	0.446581	0.0198829	-0.466464	3
SLM2ch02g08297	-0.436943	-0.118279	0.555221	3
SLM2ch02g08357	-0.404381	0.348356	0.056025	3
SLM2ch02g08692	-0.130882	-0.141121	0.272002	3
SLM2ch02g08720	0.075701	-0.586326	0.510625	3
SLM2ch02g08725	-0.426749	0.286095	0.140653	3
SLM2ch02g08783	0.17466	-0.365006	0.190347	3
SLM2ch02g08863	-0.161545	-0.0439406	0.205485	3
SLM2ch02g08866	0.0530696	-0.52526	0.472191	3
SLM2ch02g08967	-0.373693	0.0965075	0.277186	3
SLM2ch02g09018	-0.322592	-0.0634872	0.386079	3
SLM2ch02g09211	0.015844	0.42689	-0.442734	3
SLM2ch02g09228	0.113653	-0.257895	0.144241	3
SLM2ch02g09235	-0.0330742	0.466243	-0.433168	3
SLM2ch03g09522	0.431554	-0.151022	-0.280531	3
SLM2ch03g09544	-0.184335	-0.201536	0.385872	3
SLM2ch03g09571	0.0573538	0.167828	-0.225182	3
SLM2ch03g09679	0.610388	-0.465401	-0.144987	3
SLM2ch03g09717	0.107076	-0.368695	0.261619	3
SLM2ch03g09747	-0.393255	0.260146	0.133109	3
SLM2ch03g09766	-0.0459369	0.150674	-0.104737	3
SLM2ch03g09810	0.0392896	-0.510847	0.471557	3
SLM2ch03g09858	-0.185942	-0.181011	0.366953	3
SLM2ch03g09954	0.000397428	-0.433457	0.43306	3
SLM2ch03g10650	-0.383555	0.273105	0.11045	3
SLM2ch03g10971	0.178196	-0.212334	0.0341375	3
SLM2ch03g11207	-0.516403	0.248573	0.26783	3
SLM2ch03g11495	0.00168945	-0.0169978	0.0153083	3
SLM2ch03g11554	0.448844	-0.157327	-0.291517	3
SLM2ch03g11606	-0.105592	0.388786	-0.283194	3
SLM2ch03g11635	0.422092	-0.0912262	-0.330866	3
SLM2ch03g11737	-0.39066	0.357672	0.0329878	3
SLM2ch03g11929	0.0929598	-0.173567	0.0806068	3
SLM2ch03g12017	-0.018533	-0.0834778	0.102011	3
SLM2ch03g12057	-0.260753	-0.101376	0.36213	3
SLM2ch03g12099	-0.255561	-0.198278	0.453839	3
SLM2ch03g12311	0.197247	0.149804	-0.34705	3
SLM2ch03g12391	-0.167663	0.171368	-0.00370516	3
SLM2ch03g12413	0.514115	-0.0776753	-0.436439	3
SLM2ch03g12445	0.216114	0.0406287	-0.256742	3
SLM2ch03g12495	0.422078	-0.107095	-0.314982	3
SLM2ch03g12585	-0.29847	0.369357	-0.0708876	3
SLM2ch03g12778	0.0447228	-0.348912	0.304189	3
SLM2ch03g12809	0.35373	-0.42424	0.0705102	3
SLM2ch03g12828	0.483452	-0.0907503	-0.392702	3
SLM2ch03g12871	-0.363454	-0.0956596	0.459114	3
SLM2ch03g12914	0.289467	-0.326775	0.0373079	3
SLM2ch03g13038	0.287894	0.0861777	-0.374072	3
SLM2ch03g13190	-0.0117319	0.260913	-0.249181	3
SLM2ch03g13319	0.0134294	-0.300012	0.286583	3
SLM2ch04g13471	0.457359	-0.415983	-0.0413762	3
SLM2ch04g13711	0.573655	-0.470548	-0.103107	3
SLM2ch04g13847	-0.238381	0.186661	0.0517198	3
SLM2ch04g13991	0.292784	-0.418477	0.125693	3
SLM2ch04g14128	0.241584	-0.54182	0.300236	3
SLM2ch04g15163	0.236926	0.212291	-0.449217	3
SLM2ch04g15392	-0.0890409	0.349084	-0.260043	3
SLM2ch04g15601	-0.446901	0.20984	0.237061	3
SLM2ch04g16898	0.316758	-0.381458	0.0647004	3
SLM2ch04g16901	-0.316877	-0.156208	0.473085	3
SLM2ch04g16912	0.135315	0.139203	-0.274518	3
SLM2ch04g17101	0.00655176	0.103079	-0.10963	3
SLM2ch04g17172	-0.425591	0.319958	0.105633	3
SLM2ch04g17273	0.3169	-0.311586	-0.00531442	3
SLM2ch04g17281	-0.31597	0.284371	0.0315994	3
SLM2ch04g17383	-0.168086	-0.261777	0.429863	3
SLM2ch04g17401	0.51299	-0.0250246	-0.487966	3
SLM2ch04g17416	0.231391	-0.20634	-0.0250501	3
SLM2ch05g17560	0.011026	0.181626	-0.192652	3
SLM2ch05g17666	-0.0881367	-0.46574	0.553876	3
SLM2ch05g17681	0.119903	0.24918	-0.369083	3
SLM2ch05g17708	-0.0508205	0.475669	-0.424849	3
SLM2ch05g17710	-0.460642	0.0738548	0.386787	3
SLM2ch05g17755	0.0124781	0.0316555	-0.0441336	3
SLM2ch05g17798	0.281315	-0.117997	-0.163318	3
SLM2ch05g17806	-0.114866	-0.0532203	0.168086	3
SLM2ch05g17834	-0.270122	-0.154715	0.424838	3
SLM2ch05g17875	-0.46413	-0.0976975	0.561828	3
SLM2ch05g18127	0.401026	-0.354546	-0.0464803	3
SLM2ch05g18268	-0.124212	-0.350338	0.47455	3
SLM2ch05g18529	0.155839	-0.302841	0.147002	3
SLM2ch05g18841	0.0551254	0.378651	-0.433776	3
SLM2ch05g18864	0.125259	-0.0985826	-0.0266768	3
SLM2ch05g18872	0.115822	0.049056	-0.164878	3
SLM2ch05g20319	-0.0580951	0.0449413	0.0131538	3
SLM2ch05g20379	0.243184	-0.557775	0.314591	3
SLM2ch05g20410	0.00237722	0.250748	-0.253125	3
SLM2ch05g20437	-0.263438	0.244803	0.0186348	3
SLM2ch05g20475	-0.283501	0.187901	0.0955996	3
SLM2ch05g20837	0.464407	0.0839204	-0.548327	3
SLM2ch06g20949	-0.30764	-0.279636	0.587275	3
SLM2ch06g21119	-0.434532	-0.10619	0.540721	3
SLM2ch06g21133	0.544955	-0.212417	-0.332538	3
SLM2ch06g21134	0.271106	-0.523032	0.251926	3
SLM2ch06g21138	0.345829	-0.430248	0.0844184	3
SLM2ch06g21308	0.145426	-0.307721	0.162295	3
SLM2ch06g22164	0.434289	-0.00232576	-0.431964	3
SLM2ch06g22630	-0.282688	-0.331859	0.614547	3
SLM2ch06g22731	0.491313	-0.0750701	-0.416242	3
SLM2ch06g22740	0.442204	-0.479248	0.0370441	3
SLM2ch06g22931	-0.176141	-0.414992	0.591133	3
SLM2ch06g23057	-0.299291	-0.252481	0.551772	3
SLM2ch06g23162	-0.135453	-0.205189	0.340642	3
SLM2ch06g23216	0.489617	-0.511394	0.0217763	3
SLM2ch06g23289	-0.525285	0.240465	0.28482	3
SLM2ch06g23348	0.0673798	-0.310227	0.242847	3
SLM2ch06g23359	0.224602	0.0210418	-0.245644	3
SLM2ch06g23361	0.122345	-0.17501	0.052665	3
SLM2ch06g23376	-0.174224	-0.191062	0.365286	3
SLM2ch06g23488	0.335171	0.0692995	-0.404471	3
SLM2ch06g23505	0.264018	-0.330538	0.0665197	3
SLM2ch06g23693	0.163483	0.211093	-0.374576	3
SLM2ch06g23806	-0.0049301	0.0870713	-0.0821412	3
SLM2ch06g24138	0.393209	0.103142	-0.49635	3
SLM2ch06g24175	-0.0972905	-0.0594631	0.156754	3
SLM2ch06g24278	-0.0420285	0.0762729	-0.0342444	3
SLM2ch06g24301	-0.466335	0.323253	0.143081	3
SLM2ch07g25438	0.403283	-0.150787	-0.252495	3
SLM2ch07g25445	-0.230225	-0.109685	0.33991	3
SLM2ch07g25457	-0.173814	0.446144	-0.27233	3
[truncated: 9,036 more rows]

## Sheet: Enrichment Results
Cluster	#term ID	term description	observed gene count	background gene count	strength	signal	false discovery rate	matching proteins in your network (IDs)	matching proteins in your network (labels)
Cluster 1	GO:0006259	DNA metabolic process	55	287	0.35	0.52	0.0013	SLM2ch01g00868.1,SLM2ch01g02894.1,SLM2ch01g02921.1,SLM2ch01g03804.1,SLM2ch02g06207.1,SLM2ch02g06989.1,SLM2ch02g07447.1,SLM2ch02g07628.1,SLM2ch02g08148.1,SLM2ch02g08168.1,SLM2ch02g08173.1,SLM2ch03g09588.1,SLM2ch03g09676.1,SLM2ch03g09777.1,SLM2ch03g10907.1,SLM2ch03g11600.1,SLM2ch03g11708.1,SLM2ch03g11773.1,SLM2ch03g12181.1,SLM2ch03g12776.1,SLM2ch03g12786.1,SLM2ch03g12831.1,SLM2ch03g12867.1,SLM2ch03…	TOP6B,SWC4,MCM7,GYRA,SLM2ch02g06207.1,SLM2ch02g06989.1,DRT111,At4g18820,SLM2ch02g08148.1,SLM2ch02g08168.1,SLM2ch02g08173.1,SLM2ch03g09588.1,SEND1,TDP1,SLM2ch03g10907.1,DMS3,SLM2ch03g11708.1,SRS2,SLM2ch03g12181.1,SLM2ch03g12776.1,SLM2ch03g12786.1,SLM2ch03g12831.1,PARP1,SLM2ch03g13150.1,SLM2ch03g13271.1,NRPD4,ATRX,PAT21,SLM2ch05g17697.1,TOP3A,SMC6B,DRM3,CDT1A,RFC3,SLM2ch06g23606.1,NTH2,SLM2ch06g237…
Cluster 3	GO:0034660	ncRNA metabolic process	27	377	0.42	0.33	0.0315	SLM2ch01g00099.1,SLM2ch01g00235.1,SLM2ch01g00291.1,SLM2ch01g02325.1,SLM2ch01g03792.1,SLM2ch01g05033.1,SLM2ch02g07075.1,SLM2ch02g07445.1,SLM2ch02g08725.1,SLM2ch02g09018.1,SLM2ch03g09717.1,SLM2ch04g14128.1,SLM2ch04g15163.1,SLM2ch04g16898.1,SLM2ch04g16912.1,SLM2ch04g17281.1,SLM2ch05g20379.1,SLM2ch05g20410.1,SLM2ch06g21119.1,SLM2ch06g23162.1,SLM2ch09g34037.1,SLM2ch09g34718.1,SLM2ch10g37838.1,SLM2ch11…	SLM2ch01g00099.1,Imp4,At1g72550,SLM2ch01g02325.1,SLM2ch01g03792.1,SLM2ch01g05033.1,SLM2ch02g07075.1,EMB2271,SLM2ch02g08725.1,SLM2ch02g09018.1,ZFWD1,SLM2ch04g14128.1,SLM2ch04g15163.1,SLM2ch04g16898.1,ngdn-b,SLM2ch04g17281.1,SLM2ch05g20379.1,NSUN2,SLM2ch06g21119.1,RPL7AB,ycf2-A,ycf2-A,CSTF77,SLM2ch11g40249.1,SLM2ch11g41994.1,LSG1-2,HEN2
Cluster 4	GO:0009768	Photosynthesis, light harvesting in photosystem I	15	15	0.91	1.03	2.32e-05	SLM2ch01g04436.1,SLM2ch01g04438.1,SLM2ch02g07537.1,SLM2ch03g09396.1,SLM2ch03g09397.1,SLM2ch03g12691.1,SLM2ch05g20819.1,SLM2ch06g23154.1,SLM2ch07g27778.1,SLM2ch07g28483.1,SLM2ch09g33119.1,SLM2ch10g36084.1,SLM2ch10g36212.1,SLM2ch12g42580.1,SLM2ch12g42978.1	SLM2ch01g04436.1,CAP10B,CAB1B,CAB3C,CAB3C,SLM2ch03g12691.1,CAB6A,LHCB5,CAB4,CAB13,LHCB4.1,CAB7,CAB8,CAB37,CAB13
Cluster 4	GO:0009765	Photosynthesis, light harvesting	19	21	0.87	1.21	1.54e-06	SLM2ch01g00076.1,SLM2ch01g04436.1,SLM2ch01g04438.1,SLM2ch02g07537.1,SLM2ch02g08573.1,SLM2ch03g09396.1,SLM2ch03g09397.1,SLM2ch03g12691.1,SLM2ch05g20819.1,SLM2ch06g23154.1,SLM2ch07g27778.1,SLM2ch07g28483.1,SLM2ch08g29734.1,SLM2ch09g33119.1,SLM2ch09g35253.1,SLM2ch10g36084.1,SLM2ch10g36212.1,SLM2ch12g42580.1,SLM2ch12g42978.1	MET1,SLM2ch01g04436.1,CAP10B,CAB1B,htrA,CAB3C,CAB3C,SLM2ch03g12691.1,CAB6A,LHCB5,CAB4,CAB13,SLM2ch08g29734.1,LHCB4.1,SLM2ch09g35253.1,CAB7,CAB8,CAB37,CAB13
Cluster 4	GO:0019684	Photosynthesis, light reaction	38	59	0.72	1.59	1.12e-10	SLM2ch01g00076.1,SLM2ch01g03688.1,SLM2ch01g04436.1,SLM2ch01g04438.1,SLM2ch01g04474.1,SLM2ch02g05771.1,SLM2ch02g05873.1,SLM2ch02g07144.1,SLM2ch02g07537.1,SLM2ch02g07976.1,SLM2ch02g08573.1,SLM2ch02g08581.1,SLM2ch02g08846.1,SLM2ch03g09396.1,SLM2ch03g09397.1,SLM2ch03g12691.1,SLM2ch03g13231.1,SLM2ch05g18636.1,SLM2ch05g20304.1,SLM2ch05g20819.1,SLM2ch06g23154.1,SLM2ch07g27778.1,SLM2ch07g28483.1,SLM2ch07…	MET1,STR4,SLM2ch01g04436.1,CAP10B,SLM2ch01g04474.1,ndhH,ATAB2,PSBO,CAB1B,PSBQ,htrA,TLP40,PSBO,CAB3C,CAB3C,SLM2ch03g12691.1,SLM2ch03g13231.1,psbA,SLM2ch05g20304.1,CAB6A,LHCB5,CAB4,CAB13,PSBR,PGRL1B,SLM2ch08g29734.1,LHCB4.1,ndhK,SLM2ch09g35253.1,CURT1B,CAB7,CAB8,ndhJ,SLM2ch11g39929.1,SLM2ch11g41368.1,CAB37,CAB13,ATPD
Cluster 4	GO:0015979	Photosynthesis	76	128	0.69	2.14	5.17e-20	SLM2ch01g00076.1,SLM2ch01g03688.1,SLM2ch01g04436.1,SLM2ch01g04438.1,SLM2ch01g04474.1,SLM2ch01g04651.1,SLM2ch02g05771.1,SLM2ch02g05873.1,SLM2ch02g06279.1,SLM2ch02g07144.1,SLM2ch02g07419.1,SLM2ch02g07537.1,SLM2ch02g07976.1,SLM2ch02g08320.1,SLM2ch02g08573.1,SLM2ch02g08581.1,SLM2ch02g08846.1,SLM2ch03g09396.1,SLM2ch03g09397.1,SLM2ch03g09924.1,SLM2ch03g11526.1,SLM2ch03g12044.1,SLM2ch03g12691.1,SLM2ch03…	MET1,STR4,SLM2ch01g04436.1,CAP10B,SLM2ch01g04474.1,SEP1,ndhH,ATAB2,GAPA,PSBO,PSAF,CAB1B,PSBQ,PETH,htrA,TLP40,PSBO,CAB3C,CAB3C,RBCS2,SLM2ch03g11526.1,SLM2ch03g12044.1,SLM2ch03g12691.1,CHLP,PSAH1,SLM2ch03g13231.1,GAPA,CHLD,CHLH,rbcL,GAPB,psbA,SLM2ch05g19371.1,SLM2ch05g20304.1,SLM2ch05g20509.1,IPI2,CAB6A,psaD,LHCB5,PSAL,rbcL,PSBP,CAB4,3PCR,CGL160,CAB13,PSBR,SLM2ch07g28763.1,PSAK,PGRL1B,PSAN,SLM2ch08…
Cluster 4	GO:0019253	Reductive pentose-phosphate cycle	10	18	0.66	0.33	0.0443	SLM2ch02g06279.1,SLM2ch03g09924.1,SLM2ch04g13755.1,SLM2ch04g14394.1,SLM2ch04g17447.1,SLM2ch05g20509.1,SLM2ch07g26278.1,SLM2ch07g28763.1,SLM2ch08g31796.1,SLM2ch10g36596.1	GAPA,RBCS2,GAPA,rbcL,GAPB,SLM2ch05g20509.1,rbcL,SLM2ch07g28763.1,SLM2ch08g31796.1,SLM2ch10g36596.1
Cluster 4	GO:0006334	Nucleosome assembly	17	31	0.65	0.64	0.0011	SLM2ch03g10437.1,SLM2ch04g13897.1,SLM2ch05g20762.1,SLM2ch06g20934.1,SLM2ch06g23551.1,SLM2ch06g23905.1,SLM2ch06g23906.1,SLM2ch06g24004.1,SLM2ch06g24011.1,SLM2ch06g24013.1,SLM2ch06g24273.1,SLM2ch09g35024.1,SLM2ch11g39237.1,SLM2ch11g39415.1,SLM2ch11g41977.1,SLM2ch11g42380.1,SLM2ch12g42979.1	HIS2B,SLM2ch04g13897.1,H2B-3,SLM2ch06g20934.1,SLM2ch06g23551.1,H2B-1,H2B-1,SLM2ch06g24004.1,SLM2ch06g24011.1,SLM2ch06g24013.1,SLM2ch06g24273.1,SLM2ch09g35024.1,FAS2,H2B-3,H2B-2,SLM2ch11g42380.1,HIS2B
Cluster 4	GO:0015995	Chlorophyll biosynthetic process	13	26	0.61	0.4	0.0181	SLM2ch01g02883.1,SLM2ch03g12698.1,SLM2ch04g14086.1,SLM2ch04g14113.1,SLM2ch04g16938.1,SLM2ch05g20788.1,SLM2ch06g21052.1,SLM2ch06g22496.1,SLM2ch07g28106.1,SLM2ch07g28750.1,SLM2ch10g35986.1,SLM2ch10g36312.1,SLM2ch10g38397.1	PPXI,CHLP,CHLD,CHLH,HEMA1,IPI2,SLM2ch06g21052.1,DCUP,3PCR,HEMC,CPX,CHLI,CRD1
Cluster 4	GO:0009853	Photorespiration	14	29	0.6	0.42	0.015	SLM2ch01g04891.1,SLM2ch01g04972.1,SLM2ch02g06975.1,SLM2ch03g09924.1,SLM2ch03g13090.1,SLM2ch04g14394.1,SLM2ch04g17262.1,SLM2ch05g18215.1,SLM2ch07g26278.1,SLM2ch07g28639.1,SLM2ch08g29812.1,SLM2ch08g29818.1,SLM2ch10g38663.1,SLM2ch11g39476.1	CIB22,HPR,GAMMACA1,RBCS2,SLM2ch03g13090.1,rbcL,GAMMACA2,GGAT2,rbcL,SLM2ch07g28639.1,GLO1,SLM2ch08g29818.1,FOLD2,SLM2ch11g39476.1
Cluster 4	GO:0015977	Carbon fixation	12	25	0.6	0.34	0.0351	SLM2ch02g06279.1,SLM2ch03g09924.1,SLM2ch04g13755.1,SLM2ch04g14394.1,SLM2ch04g17447.1,SLM2ch05g20509.1,SLM2ch07g26278.1,SLM2ch07g28166.1,SLM2ch07g28763.1,SLM2ch08g31796.1,SLM2ch10g36596.1,SLM2ch11g41916.1	GAPA,RBCS2,GAPA,rbcL,GAPB,SLM2ch05g20509.1,rbcL,CGL160,SLM2ch07g28763.1,SLM2ch08g31796.1,SLM2ch10g36596.1,RBCX2
Cluster 4	GO:0043094	Cellular metabolic compound salvage	21	52	0.52	0.53	0.0031	SLM2ch01g04891.1,SLM2ch01g04972.1,SLM2ch02g06975.1,SLM2ch02g08958.1,SLM2ch03g09924.1,SLM2ch03g13090.1,SLM2ch04g14394.1,SLM2ch04g17032.1,SLM2ch04g17262.1,SLM2ch05g18215.1,SLM2ch05g20306.1,SLM2ch07g26278.1,SLM2ch07g28639.1,SLM2ch08g29812.1,SLM2ch08g29818.1,SLM2ch08g30291.1,SLM2ch09g35503.1,SLM2ch10g36055.1,SLM2ch10g38663.1,SLM2ch11g39476.1,SLM2ch11g39572.1	CIB22,HPR,GAMMACA1,PK,RBCS2,SLM2ch03g13090.1,rbcL,SLM2ch04g17032.1,GAMMACA2,GGAT2,SLM2ch05g20306.1,rbcL,SLM2ch07g28639.1,GLO1,SLM2ch08g29818.1,CIG2,VIT_05s0020g04080,UKL3,FOLD2,SLM2ch11g39476.1,NIC1
Cluster 4	GO:0009142	Nucleoside triphosphate biosynthetic process	18	47	0.5	0.39	0.0174	SLM2ch02g08022.1,SLM2ch03g11643.1,SLM2ch03g12627.1,SLM2ch04g13958.1,SLM2ch04g15631.1,SLM2ch05g20304.1,SLM2ch06g23294.1,SLM2ch06g23648.1,SLM2ch06g23709.1,SLM2ch08g32357.1,SLM2ch09g34028.1,SLM2ch09g34033.1,SLM2ch09g34034.1,SLM2ch09g34035.1,SLM2ch10g36055.1,SLM2ch11g42337.1,SLM2ch12g42880.1,SLM2ch12g45300.1	ATPC,UMK2,ATPC,RNR1,RNR1,SLM2ch05g20304.1,ATPF2,NDPK2,atpA,NDPK3,atpE,atpI,atpA,atpA,UKL3,At3g52300,SLM2ch12g42880.1,ATPD
Cluster 4	GO:0002181	Cytoplasmic translation	28	83	0.44	0.52	0.0024	SLM2ch01g00403.1,SLM2ch01g03585.1,SLM2ch01g04073.1,SLM2ch02g07078.1,SLM2ch02g09053.1,SLM2ch03g09643.1,SLM2ch03g10025.1,SLM2ch03g11954.1,SLM2ch03g12274.1,SLM2ch05g17802.1,SLM2ch05g19199.1,SLM2ch05g20517.1,SLM2ch05g20690.1,SLM2ch06g22204.1,SLM2ch06g22968.1,SLM2ch06g23177.1,SLM2ch07g27201.1,SLM2ch07g27551.1,SLM2ch09g34025.1,SLM2ch09g34036.1,SLM2ch09g35314.1,SLM2ch10g36467.1,SLM2ch10g38912.1,SLM2ch10…	SLM2ch01g00403.1,RPL36B,tma20,RPL26A,RPL26A,RPL36A,RPL26A,RPL35AC,RPL17B,RPL31,rpl2-A,TIF3F1,SLM2ch05g20690.1,RPL36B,RPL15,RPL15,tma22,TIF3K1,rpl2-A,rpl2-A,RPL22C,rpl2-A,TIF3A1,RPL24,RPL6,RPL8,RPL31,RPL9B
Cluster 4	GO:0031497	Chromatin assembly	21	63	0.44	0.37	0.0209	SLM2ch02g08449.1,SLM2ch03g10432.1,SLM2ch03g10437.1,SLM2ch04g13897.1,SLM2ch05g20762.1,SLM2ch06g20934.1,SLM2ch06g23551.1,SLM2ch06g23905.1,SLM2ch06g23906.1,SLM2ch06g24004.1,SLM2ch06g24011.1,SLM2ch06g24013.1,SLM2ch06g24273.1,SLM2ch09g35024.1,SLM2ch10g39076.1,SLM2ch11g39237.1,SLM2ch11g39415.1,SLM2ch11g41977.1,SLM2ch11g42380.1,SLM2ch12g42979.1,SLM2ch12g45626.1	At2g25737,SLM2ch03g10432.1,HIS2B,SLM2ch04g13897.1,H2B-3,SLM2ch06g20934.1,SLM2ch06g23551.1,H2B-1,H2B-1,SLM2ch06g24004.1,SLM2ch06g24011.1,SLM2ch06g24013.1,SLM2ch06g24273.1,SLM2ch09g35024.1,SLM2ch10g39076.1,FAS2,H2B-3,H2B-2,SLM2ch11g42380.1,HIS2B,SUVH9
Cluster 4	GO:0043043	Peptide biosynthetic process	122	444	0.35	1.07	1.55e-11	SLM2ch01g00078.1,SLM2ch01g00403.1,SLM2ch01g00595.1,SLM2ch01g02277.1,SLM2ch01g02870.1,SLM2ch01g03241.1,SLM2ch01g03585.1,SLM2ch01g03750.1,SLM2ch01g03956.1,SLM2ch01g04073.1,SLM2ch01g04302.1,SLM2ch01g04403.1,SLM2ch02g07078.1,SLM2ch02g07286.1,SLM2ch02g07451.1,SLM2ch02g07492.1,SLM2ch02g07790.1,SLM2ch02g07811.1,SLM2ch02g08064.1,SLM2ch02g08524.1,SLM2ch02g08564.1,SLM2ch02g08877.1,SLM2ch02g09053.1,SLM2ch03…	lysS,SLM2ch01g00403.1,SLM2ch01g00595.1,RPS1,RPS16,RPL1,RPL36B,SLM2ch01g03750.1,GSH2,tma20,ARP2,RPL3,RPL26A,SLM2ch02g07286.1,rplT,RPS4,SLM2ch02g07790.1,SLM2ch02g07811.1,SLM2ch02g08064.1,RPL11A,SLM2ch02g08564.1,SLM2ch02g08877.1,RPL26A,eIF4E1,RPL36A,RPL26A,RPS12,RPL35AC,RPL29,RPL17B,ARCA,SLM2ch03g12983.1,HLP,SLM2ch04g14080.1,SLM2ch04g14213.1,RPS15AA,RPS15AA,trmt6,RPS13,RPL31,SLM2ch05g17909.1,rpl2-A,…
Cluster 4	GO:0006412	Translation	120	440	0.35	1.05	3.09e-11	SLM2ch01g00078.1,SLM2ch01g00403.1,SLM2ch01g00595.1,SLM2ch01g02277.1,SLM2ch01g02870.1,SLM2ch01g03241.1,SLM2ch01g03585.1,SLM2ch01g03750.1,SLM2ch01g04073.1,SLM2ch01g04302.1,SLM2ch01g04403.1,SLM2ch02g07078.1,SLM2ch02g07286.1,SLM2ch02g07451.1,SLM2ch02g07492.1,SLM2ch02g07790.1,SLM2ch02g07811.1,SLM2ch02g08064.1,SLM2ch02g08524.1,SLM2ch02g08564.1,SLM2ch02g08877.1,SLM2ch02g09053.1,SLM2ch03g09404.1,SLM2ch03…	lysS,SLM2ch01g00403.1,SLM2ch01g00595.1,RPS1,RPS16,RPL1,RPL36B,SLM2ch01g03750.1,tma20,ARP2,RPL3,RPL26A,SLM2ch02g07286.1,rplT,RPS4,SLM2ch02g07790.1,SLM2ch02g07811.1,SLM2ch02g08064.1,RPL11A,SLM2ch02g08564.1,SLM2ch02g08877.1,RPL26A,eIF4E1,RPL36A,RPL26A,RPS12,RPL35AC,RPL29,RPL17B,ARCA,SLM2ch03g12983.1,HLP,SLM2ch04g14080.1,SLM2ch04g14213.1,RPS15AA,RPS15AA,trmt6,RPS13,RPL31,SLM2ch05g17909.1,rpl2-A,SLM2c…
Cluster 4	GO:0009658	Chloroplast organization	31	113	0.35	0.37	0.0175	SLM2ch01g03100.1,SLM2ch01g03667.1,SLM2ch01g04789.1,SLM2ch02g05873.1,SLM2ch02g06691.1,SLM2ch02g07294.1,SLM2ch02g08149.1,SLM2ch03g09590.1,SLM2ch03g11526.1,SLM2ch03g12621.1,SLM2ch03g13100.1,SLM2ch04g15658.1,SLM2ch04g15945.1,SLM2ch04g17017.1,SLM2ch05g18157.1,SLM2ch07g28619.1,SLM2ch08g30105.1,SLM2ch08g31752.1,SLM2ch08g32088.1,SLM2ch09g32804.1,SLM2ch09g34937.1,SLM2ch09g35253.1,SLM2ch10g35981.1,SLM2ch10…	SIGB,SLM2ch01g03667.1,PDV2,ATAB2,FTSHI5,pglK,PTAC14,SLM2ch03g09590.1,SLM2ch03g11526.1,SLM2ch03g12621.1,THA8,SLM2ch04g15658.1,PYRR,QQT1,MINE1,FTSZ1,Os03g0827700,SLM2ch08g31752.1,CLPR2,FTSZ2-1,SLM2ch09g34937.1,SLM2ch09g35253.1,CURT1B,PMI1,SLM2ch10g36417.1,ARC5,SLM2ch10g37703.1,CLPR4,FTSZ2-1,SLM2ch11g42017.1,ADT2
Cluster 4	GO:0043604	Amide biosynthetic process	133	496	0.34	1.07	5.45e-12	SLM2ch01g00078.1,SLM2ch01g00403.1,SLM2ch01g00595.1,SLM2ch01g02277.1,SLM2ch01g02870.1,SLM2ch01g03241.1,SLM2ch01g03585.1,SLM2ch01g03750.1,SLM2ch01g03956.1,SLM2ch01g04073.1,SLM2ch01g04302.1,SLM2ch01g04403.1,SLM2ch02g07078.1,SLM2ch02g07286.1,SLM2ch02g07451.1,SLM2ch02g07492.1,SLM2ch02g07790.1,SLM2ch02g07811.1,SLM2ch02g08064.1,SLM2ch02g08524.1,SLM2ch02g08564.1,SLM2ch02g08877.1,SLM2ch02g09053.1,SLM2ch03…	lysS,SLM2ch01g00403.1,SLM2ch01g00595.1,RPS1,RPS16,RPL1,RPL36B,SLM2ch01g03750.1,GSH2,tma20,ARP2,RPL3,RPL26A,SLM2ch02g07286.1,rplT,RPS4,SLM2ch02g07790.1,SLM2ch02g07811.1,SLM2ch02g08064.1,RPL11A,SLM2ch02g08564.1,SLM2ch02g08877.1,RPL26A,eIF4E1,RPL36A,RPL26A,RPS12,RPL35AC,RPL29,RPL17B,ARCA,SLM2ch03g12983.1,HLP,SLM2ch04g14080.1,SLM2ch04g14213.1,RPS15AA,RPS15AA,trmt6,RPS13,RPL31,SLM2ch05g17909.1,SNAT2,r…
Cluster 4	GO:0006518	Peptide metabolic process	127	496	0.32	0.98	2.07e-10	SLM2ch01g00078.1,SLM2ch01g00403.1,SLM2ch01g00595.1,SLM2ch01g02277.1,SLM2ch01g02870.1,SLM2ch01g03241.1,SLM2ch01g03585.1,SLM2ch01g03750.1,SLM2ch01g03956.1,SLM2ch01g04073.1,SLM2ch01g04302.1,SLM2ch01g04403.1,SLM2ch02g07078.1,SLM2ch02g07286.1,SLM2ch02g07451.1,SLM2ch02g07492.1,SLM2ch02g07790.1,SLM2ch02g07811.1,SLM2ch02g08064.1,SLM2ch02g08524.1,SLM2ch02g08564.1,SLM2ch02g08877.1,SLM2ch02g09053.1,SLM2ch03…	lysS,SLM2ch01g00403.1,SLM2ch01g00595.1,RPS1,RPS16,RPL1,RPL36B,SLM2ch01g03750.1,GSH2,tma20,ARP2,RPL3,RPL26A,SLM2ch02g07286.1,rplT,RPS4,SLM2ch02g07790.1,SLM2ch02g07811.1,SLM2ch02g08064.1,RPL11A,SLM2ch02g08564.1,SLM2ch02g08877.1,RPL26A,eIF4E1,RPL36A,RPL26A,RPS12,RPL35AC,RPL29,RPL17B,ARCA,SLM2ch03g12983.1,HLP,SLM2ch04g13800.1,SLM2ch04g14080.1,SLM2ch04g14213.1,RPS15AA,RPS15AA,trmt6,RPS13,RPL31,SLM2ch0…
Cluster 4	GO:0043603	Cellular amide metabolic process	142	588	0.3	0.94	3.26e-10	SLM2ch01g00078.1,SLM2ch01g00403.1,SLM2ch01g00595.1,SLM2ch01g02277.1,SLM2ch01g02870.1,SLM2ch01g03241.1,SLM2ch01g03585.1,SLM2ch01g03731.1,SLM2ch01g03750.1,SLM2ch01g03956.1,SLM2ch01g04073.1,SLM2ch01g04302.1,SLM2ch01g04403.1,SLM2ch02g07078.1,SLM2ch02g07286.1,SLM2ch02g07451.1,SLM2ch02g07492.1,SLM2ch02g07790.1,SLM2ch02g07811.1,SLM2ch02g08064.1,SLM2ch02g08524.1,SLM2ch02g08564.1,SLM2ch02g08877.1,SLM2ch02…	lysS,SLM2ch01g00403.1,SLM2ch01g00595.1,RPS1,RPS16,RPL1,RPL36B,Ormdl3,SLM2ch01g03750.1,GSH2,tma20,ARP2,RPL3,RPL26A,SLM2ch02g07286.1,rplT,RPS4,SLM2ch02g07790.1,SLM2ch02g07811.1,SLM2ch02g08064.1,RPL11A,SLM2ch02g08564.1,SLM2ch02g08877.1,SLM2ch02g08975.1,RPL26A,eIF4E1,RPL36A,RPL26A,RPS12,RPL35AC,RPL29,RPL17B,ARCA,SLM2ch03g12983.1,HLP,SLM2ch04g13800.1,SLM2ch04g14080.1,SLM2ch04g14213.1,RPS15AA,RPS15AA,t…
Cluster 4	GO:0065003	Protein-containing complex assembly	67	289	0.28	0.52	0.00082	SLM2ch01g00076.1,SLM2ch01g00464.1,SLM2ch01g03446.1,SLM2ch01g04073.1,SLM2ch01g04404.1,SLM2ch01g04778.1,SLM2ch02g05873.1,SLM2ch02g05875.1,SLM2ch02g06932.1,SLM2ch02g06975.1,SLM2ch02g07144.1,SLM2ch02g07451.1,SLM2ch02g08109.1,SLM2ch02g08340.1,SLM2ch02g08581.1,SLM2ch02g08670.1,SLM2ch02g08826.1,SLM2ch02g08846.1,SLM2ch03g09801.1,SLM2ch03g09863.1,SLM2ch03g10437.1,SLM2ch03g12288.1,SLM2ch04g13897.1,SLM2ch04…	MET1,SLM2ch01g00464.1,TFCD,tma20,CSN8,psmg2,ATAB2,CCB1,SMD3B,GAMMACA1,PSBO,rplT,GCP2,SMD3B,TLP40,SLM2ch02g08670.1,SLM2ch02g08826.1,PSBO,ruvbl2,SMD3B,HIS2B,TUBG1,SLM2ch04g13897.1,GAMMACA2,FPP4,SLM2ch05g18144.1,TIF3F1,PFD3,SLM2ch05g20690.1,H2B-3,SLM2ch06g20934.1,RPL10,RPS15,RIN1,LHCB5,SLM2ch06g23551.1,NRPB4,H2B-1,H2B-1,SLM2ch06g24004.1,SLM2ch06g24011.1,SLM2ch06g24013.1,SLM2ch06g24058.1,SLM2ch06g242…
Cluster 4	GO:0006091	Generation of precursor metabolites and energy	62	270	0.28	0.47	0.0022	SLM2ch01g00076.1,SLM2ch01g00173.1,SLM2ch01g03688.1,SLM2ch01g04436.1,SLM2ch01g04438.1,SLM2ch01g04474.1,SLM2ch01g04888.1,SLM2ch01g04891.1,SLM2ch02g05771.1,SLM2ch02g05873.1,SLM2ch02g07144.1,SLM2ch02g07537.1,SLM2ch02g07976.1,SLM2ch02g08573.1,SLM2ch02g08581.1,SLM2ch02g08608.1,SLM2ch02g08846.1,SLM2ch03g09396.1,SLM2ch03g09397.1,SLM2ch03g12691.1,SLM2ch03g13231.1,SLM2ch05g18636.1,SLM2ch05g20304.1,SLM2ch05…	MET1,FPY6,STR4,SLM2ch01g04436.1,CAP10B,SLM2ch01g04474.1,FBA2,CIB22,ndhH,ATAB2,PSBO,CAB1B,PSBQ,htrA,TLP40,SLM2ch02g08608.1,PSBO,CAB3C,CAB3C,SLM2ch03g12691.1,SLM2ch03g13231.1,psbA,SLM2ch05g20304.1,CAB6A,apgM1,LHCB5,GAPC,ENO3,SLM2ch07g27731.1,CAB4,CGL160,CAB13,SLM2ch07g28732.1,PSBR,SLM2ch07g28763.1,PGRL1B,SLM2ch08g29734.1,SLM2ch08g32036.1,LHCB4.1,ndhK,psaA,psaA,psaB,SLM2ch09g35253.1,ETFB,CURT1B,CAB7…
Cluster 4	GO:1901566	Organonitrogen compound biosynthetic process	228	1000	0.27	1.02	1.53e-14	SLM2ch01g00078.1,SLM2ch01g00358.1,SLM2ch01g00403.1,SLM2ch01g00595.1,SLM2ch01g02277.1,SLM2ch01g02870.1,SLM2ch01g02883.1,SLM2ch01g02999.1,SLM2ch01g03082.1,SLM2ch01g03241.1,SLM2ch01g03585.1,SLM2ch01g03731.1,SLM2ch01g03750.1,SLM2ch01g03956.1,SLM2ch01g04073.1,SLM2ch01g04302.1,SLM2ch01g04322.1,SLM2ch01g04403.1,SLM2ch01g04843.1,SLM2ch01g04851.1,SLM2ch01g04935.1,SLM2ch02g07078.1,SLM2ch02g07262.1,SLM2ch02…	lysS,CNX1,SLM2ch01g00403.1,SLM2ch01g00595.1,RPS1,RPS16,PPXI,SLM2ch01g02999.1,PUR7,RPL1,RPL36B,Ormdl3,SLM2ch01g03750.1,GSH2,tma20,ARP2,HISN1B,RPL3,SLM2ch01g04843.1,HISN7,At4g34880,RPL26A,SLM2ch02g07262.1,SLM2ch02g07286.1,rplT,RPS4,PYR4,SLM2ch02g07790.1,SLM2ch02g07811.1,ATPC,SLM2ch02g08064.1,PAT10,At5g38460,RPL11A,SLM2ch02g08564.1,SLM2ch02g08877.1,PK,SLM2ch02g08975.1,RPL26A,eIF4E1,RPL36A,RPL26A,SLM…
Cluster 4	GO:0044271	Cellular nitrogen compound biosynthetic process	205	899	0.27	0.98	5.66e-13	SLM2ch01g00078.1,SLM2ch01g00403.1,SLM2ch01g00595.1,SLM2ch01g01652.1,SLM2ch01g02277.1,SLM2ch01g02870.1,SLM2ch01g02883.1,SLM2ch01g03071.1,SLM2ch01g03082.1,SLM2ch01g03100.1,SLM2ch01g03241.1,SLM2ch01g03585.1,SLM2ch01g03750.1,SLM2ch01g03956.1,SLM2ch01g04073.1,SLM2ch01g04302.1,SLM2ch01g04403.1,SLM2ch01g04843.1,SLM2ch02g07078.1,SLM2ch02g07286.1,SLM2ch02g07451.1,SLM2ch02g07492.1,SLM2ch02g07493.1,SLM2ch02…	lysS,SLM2ch01g00403.1,SLM2ch01g00595.1,SLM2ch01g01652.1,RPS1,RPS16,PPXI,NRPB8B,PUR7,SIGB,RPL1,RPL36B,SLM2ch01g03750.1,GSH2,tma20,ARP2,RPL3,SLM2ch01g04843.1,RPL26A,SLM2ch02g07286.1,rplT,RPS4,PTAC12,PYR4,SLM2ch02g07790.1,SLM2ch02g07811.1,ATPC,SLM2ch02g08064.1,PTAC14,RPL11A,SLM2ch02g08564.1,SLM2ch02g08631.1,SLM2ch02g08877.1,PK,RPL26A,SLM2ch02g09204.1,eIF4E1,RPL36A,RPL26A,SLM2ch03g11526.1,RPS12,UMK2,…
Cluster 4	GO:0034645	Cellular macromolecule biosynthetic process	145	664	0.25	0.78	9.16e-08	SLM2ch01g00078.1,SLM2ch01g00148.1,SLM2ch01g00403.1,SLM2ch01g00595.1,SLM2ch01g02277.1,SLM2ch01g02834.1,SLM2ch01g02870.1,SLM2ch01g03241.1,SLM2ch01g03585.1,SLM2ch01g03750.1,SLM2ch01g04073.1,SLM2ch01g04302.1,SLM2ch01g04403.1,SLM2ch01g04935.1,SLM2ch02g07078.1,SLM2ch02g07262.1,SLM2ch02g07286.1,SLM2ch02g07451.1,SLM2ch02g07492.1,SLM2ch02g07790.1,SLM2ch02g07811.1,SLM2ch02g08024.1,SLM2ch02g08064.1,SLM2ch02…	lysS,CALS3,SLM2ch01g00403.1,SLM2ch01g00595.1,RPS1,ELD1,RPS16,RPL1,RPL36B,SLM2ch01g03750.1,tma20,ARP2,RPL3,At4g34880,RPL26A,SLM2ch02g07262.1,SLM2ch02g07286.1,rplT,RPS4,SLM2ch02g07790.1,SLM2ch02g07811.1,SS3,SLM2ch02g08064.1,PAT10,At5g38460,RPL11A,SLM2ch02g08564.1,SS2,SLM2ch02g08877.1,RPL26A,eIF4E1,RPL36A,RPL26A,RPS12,RPL35AC,RPL29,RPL17B,UPTG2,UPTG2,ARCA,SLM2ch03g12983.1,HLP,PAT08,SLM2ch04g14080.1,…
Cluster 4	GO:1901576	Organic substance biosynthetic process	347	1777	0.21	0.91	1.53e-14	SLM2ch01g00078.1,SLM2ch01g00148.1,SLM2ch01g00267.1,SLM2ch01g00358.1,SLM2ch01g00403.1,SLM2ch01g00595.1,SLM2ch01g01652.1,SLM2ch01g02277.1,SLM2ch01g02834.1,SLM2ch01g02870.1,SLM2ch01g02883.1,SLM2ch01g02897.1,SLM2ch01g02933.1,SLM2ch01g02999.1,SLM2ch01g03071.1,SLM2ch01g03082.1,SLM2ch01g03100.1,SLM2ch01g03241.1,SLM2ch01g03296.1,SLM2ch01g03465.1,SLM2ch01g03585.1,SLM2ch01g03731.1,SLM2ch01g03750.1,SLM2ch01…	lysS,CALS3,SLM2ch01g00267.1,CNX1,SLM2ch01g00403.1,SLM2ch01g00595.1,SLM2ch01g01652.1,RPS1,ELD1,RPS16,PPXI,LACS1,SLM2ch01g02933.1,SLM2ch01g02999.1,NRPB8B,PUR7,SIGB,RPL1,CER1,SMO1-1,RPL36B,Ormdl3,SLM2ch01g03750.1,GSH2,SLM2ch01g03993.1,tma20,ARP2,HISN1B,RPL3,SLM2ch01g04439.1,SLM2ch01g04474.1,SLM2ch01g04516.1,LGALDH,SLM2ch01g04843.1,HISN7,FBA2,At4g34880,GAPA,RPL26A,SLM2ch02g07262.1,SLM2ch02g07286.1,DG…
Cluster 4	GO:0009058	Biosynthetic process	355	1826	0.2	0.91	1.49e-14	SLM2ch01g00078.1,SLM2ch01g00148.1,SLM2ch01g00267.1,SLM2ch01g00358.1,SLM2ch01g00403.1,SLM2ch01g00595.1,SLM2ch01g01652.1,SLM2ch01g02277.1,SLM2ch01g02834.1,SLM2ch01g02870.1,SLM2ch01g02883.1,SLM2ch01g02897.1,SLM2ch01g02933.1,SLM2ch01g02999.1,SLM2ch01g03071.1,SLM2ch01g03082.1,SLM2ch01g03100.1,SLM2ch01g03241.1,SLM2ch01g03296.1,SLM2ch01g03465.1,SLM2ch01g03585.1,SLM2ch01g03731.1,SLM2ch01g03750.1,SLM2ch01…	lysS,CALS3,SLM2ch01g00267.1,CNX1,SLM2ch01g00403.1,SLM2ch01g00595.1,SLM2ch01g01652.1,RPS1,ELD1,RPS16,PPXI,LACS1,SLM2ch01g02933.1,SLM2ch01g02999.1,NRPB8B,PUR7,SIGB,RPL1,CER1,SMO1-1,RPL36B,Ormdl3,SLM2ch01g03750.1,GSH2,SLM2ch01g03993.1,tma20,ARP2,HISN1B,RPL3,SLM2ch01g04439.1,SLM2ch01g04474.1,SLM2ch01g04516.1,LGALDH,SLM2ch01g04843.1,HISN7,FBA2,At4g34880,GAPA,RPL26A,SLM2ch02g07262.1,SLM2ch02g07286.1,DG…
Cluster 4	GO:0009059	Macromolecule biosynthetic process	169	876	0.2	0.64	7.08e-06	SLM2ch01g00078.1,SLM2ch01g00148.1,SLM2ch01g00403.1,SLM2ch01g00595.1,SLM2ch01g01652.1,SLM2ch01g02277.1,SLM2ch01g02834.1,SLM2ch01g02870.1,SLM2ch01g02897.1,SLM2ch01g03071.1,SLM2ch01g03100.1,SLM2ch01g03241.1,SLM2ch01g03585.1,SLM2ch01g03750.1,SLM2ch01g04073.1,SLM2ch01g04302.1,SLM2ch01g04403.1,SLM2ch01g04935.1,SLM2ch02g07078.1,SLM2ch02g07262.1,SLM2ch02g07286.1,SLM2ch02g07451.1,SLM2ch02g07492.1,SLM2ch02…	lysS,CALS3,SLM2ch01g00403.1,SLM2ch01g00595.1,SLM2ch01g01652.1,RPS1,ELD1,RPS16,LACS1,NRPB8B,SIGB,RPL1,RPL36B,SLM2ch01g03750.1,tma20,ARP2,RPL3,At4g34880,RPL26A,SLM2ch02g07262.1,SLM2ch02g07286.1,rplT,RPS4,PTAC12,SLM2ch02g07790.1,SLM2ch02g07811.1,SS3,SLM2ch02g08064.1,PTAC14,PAT10,At5g38460,RPL11A,SLM2ch02g08564.1,SS2,SLM2ch02g08877.1,RPL26A,eIF4E1,RPL36A,RPL26A,SLM2ch03g11526.1,RPS12,RPL35AC,RPL29,NR…
Cluster 4	GO:0044283	Small molecule biosynthetic process	77	401	0.2	0.31	0.0243	SLM2ch01g00267.1,SLM2ch01g02999.1,SLM2ch01g04322.1,SLM2ch01g04439.1,SLM2ch01g04474.1,SLM2ch01g04516.1,SLM2ch01g04557.1,SLM2ch01g04851.1,SLM2ch01g04888.1,SLM2ch02g07368.1,SLM2ch02g07468.1,SLM2ch02g08917.1,SLM2ch02g08958.1,SLM2ch02g08975.1,SLM2ch03g09341.1,SLM2ch03g10516.1,SLM2ch03g10646.1,SLM2ch03g12698.1,SLM2ch03g12903.1,SLM2ch03g13200.1,SLM2ch03g13301.1,SLM2ch04g13751.1,SLM2ch04g13785.1,SLM2ch04…	SLM2ch01g00267.1,SLM2ch01g02999.1,HISN1B,SLM2ch01g04439.1,SLM2ch01g04474.1,SLM2ch01g04516.1,LGALDH,HISN7,FBA2,IMPL1,FAH1,SLM2ch02g08917.1,PK,SLM2ch02g08975.1,SLM2ch03g09341.1,GOT,SLM2ch03g10646.1,CHLP,ACL1.1,SLM2ch03g13200.1,PGDH2,SLM2ch04g13751.1,HPA,LKHA4,SLM2ch04g15855.1,PYRR,SLM2ch04g16599.1,BDH2,argH,SLM2ch04g17032.1,KCS4,IPK1,LOX6,SLM2ch05g20306.1,EPSPS,SLM2ch05g20509.1,FHY1,SLM2ch05g20838.…
Cluster 4	GO:0044249	Cellular biosynthetic process	315	1664	0.19	0.83	1.55e-11	SLM2ch01g00078.1,SLM2ch01g00148.1,SLM2ch01g00267.1,SLM2ch01g00358.1,SLM2ch01g00403.1,SLM2ch01g00595.1,SLM2ch01g01652.1,SLM2ch01g02277.1,SLM2ch01g02834.1,SLM2ch01g02870.1,SLM2ch01g02883.1,SLM2ch01g02999.1,SLM2ch01g03071.1,SLM2ch01g03082.1,SLM2ch01g03100.1,SLM2ch01g03241.1,SLM2ch01g03585.1,SLM2ch01g03731.1,SLM2ch01g03750.1,SLM2ch01g03956.1,SLM2ch01g03993.1,SLM2ch01g04073.1,SLM2ch01g04302.1,SLM2ch01…	lysS,CALS3,SLM2ch01g00267.1,CNX1,SLM2ch01g00403.1,SLM2ch01g00595.1,SLM2ch01g01652.1,RPS1,ELD1,RPS16,PPXI,SLM2ch01g02999.1,NRPB8B,PUR7,SIGB,RPL1,RPL36B,Ormdl3,SLM2ch01g03750.1,GSH2,SLM2ch01g03993.1,tma20,ARP2,HISN1B,RPL3,SLM2ch01g04439.1,SLM2ch01g04474.1,SLM2ch01g04516.1,LGALDH,SLM2ch01g04843.1,HISN7,At4g34880,RPL26A,SLM2ch02g07262.1,SLM2ch02g07286.1,DGAT2D,IMPL1,rplT,FAH1,RPS4,PTAC12,PYR4,SLM2ch0…
Cluster 4	GO:0022607	Cellular component assembly	87	462	0.19	0.33	0.0196	SLM2ch01g00076.1,SLM2ch01g00464.1,SLM2ch01g02834.1,SLM2ch01g03446.1,SLM2ch01g03667.1,SLM2ch01g04073.1,SLM2ch01g04404.1,SLM2ch01g04778.1,SLM2ch02g05873.1,SLM2ch02g05875.1,SLM2ch02g06932.1,SLM2ch02g06975.1,SLM2ch02g07144.1,SLM2ch02g07451.1,SLM2ch02g08013.1,SLM2ch02g08109.1,SLM2ch02g08340.1,SLM2ch02g08449.1,SLM2ch02g08484.1,SLM2ch02g08581.1,SLM2ch02g08670.1,SLM2ch02g08826.1,SLM2ch02g08846.1,SLM2ch03…	MET1,SLM2ch01g00464.1,ELD1,TFCD,SLM2ch01g03667.1,tma20,CSN8,psmg2,ATAB2,CCB1,SMD3B,GAMMACA1,PSBO,rplT,ABCI8,GCP2,SMD3B,At2g25737,ATR3,TLP40,SLM2ch02g08670.1,SLM2ch02g08826.1,PSBO,SLM2ch03g09590.1,ruvbl2,SMD3B,SLM2ch03g10432.1,HIS2B,TUBG1,COBL4,SLM2ch03g12621.1,SLM2ch04g13897.1,SLM2ch04g14213.1,GAMMACA2,FPP4,SLM2ch05g18144.1,TIF3F1,PFD3,SLM2ch05g20690.1,H2B-3,SLM2ch06g20934.1,RPL10,RPS15,RIN1,LHCB…
Cluster 4	GO:0044085	Cellular component biogenesis	130	769	0.14	0.29	0.0313	SLM2ch01g00076.1,SLM2ch01g00418.1,SLM2ch01g00464.1,SLM2ch01g02834.1,SLM2ch01g02870.1,SLM2ch01g03241.1,SLM2ch01g03446.1,SLM2ch01g03667.1,SLM2ch01g03878.1,SLM2ch01g04073.1,SLM2ch01g04404.1,SLM2ch01g04778.1,SLM2ch02g05873.1,SLM2ch02g05875.1,SLM2ch02g06932.1,SLM2ch02g06975.1,SLM2ch02g07078.1,SLM2ch02g07144.1,SLM2ch02g07422.1,SLM2ch02g07451.1,SLM2ch02g07640.1,SLM2ch02g07990.1,SLM2ch02g08013.1,SLM2ch02…	MET1,CFIS2,SLM2ch01g00464.1,ELD1,RPS16,RPL1,TFCD,SLM2ch01g03667.1,RPL7AB,tma20,CSN8,psmg2,ATAB2,CCB1,SMD3B,GAMMACA1,RPL26A,PSBO,DIM,rplT,RABA1D,XTH10,ABCI8,GCP2,SMD3B,nol6,At2g25737,ATR3,TLP40,SLM2ch02g08670.1,SLM2ch02g08826.1,PSBO,RPL26A,SLM2ch03g09590.1,ruvbl2,SMD3B,RPL26A,SLM2ch03g10432.1,HIS2B,RPL35AC,TUBG1,UPTG2,UPTG2,COBL4,SLM2ch03g12621.1,SLM2ch04g13897.1,SLM2ch04g14213.1,GAMMACA2,FPP4,GAL…
Cluster 4	GO:0044281	Small molecule metabolic process	176	1064	0.13	0.35	0.01	SLM2ch01g00078.1,SLM2ch01g00141.1,SLM2ch01g00158.1,SLM2ch01g00267.1,SLM2ch01g00273.1,SLM2ch01g02897.1,SLM2ch01g02948.1,SLM2ch01g02999.1,SLM2ch01g03082.1,SLM2ch01g03540.1,SLM2ch01g04310.1,SLM2ch01g04322.1,SLM2ch01g04439.1,SLM2ch01g04474.1,SLM2ch01g04516.1,SLM2ch01g04557.1,SLM2ch01g04747.1,SLM2ch01g04843.1,SLM2ch01g04851.1,SLM2ch01g04888.1,SLM2ch02g06279.1,SLM2ch02g07299.1,SLM2ch02g07313.1,SLM2ch02…	lysS,SLM2ch01g00141.1,SDH,SLM2ch01g00267.1,At4g14100,LACS1,PNC1,SLM2ch01g02999.1,PUR7,CYP704C1,SLM2ch01g04310.1,HISN1B,SLM2ch01g04439.1,SLM2ch01g04474.1,SLM2ch01g04516.1,LGALDH,NIR1,SLM2ch01g04843.1,HISN7,FBA2,GAPA,DGAT2D,AAH,IMPL1,FAH1,PYR4,STR1,ATPC,GDCST,SLM2ch02g08064.1,RROP1,SLM2ch02g08631.1,GALM,SLM2ch02g08917.1,PK,SLM2ch02g08975.1,SLM2ch02g09204.1,SLM2ch03g09341.1,GOT,SLM2ch03g10646.1,UMK2…
Cluster 4	GO:0034641	Cellular nitrogen compound metabolic process	316	2096	0.09	0.34	0.0091	SLM2ch01g00078.1,SLM2ch01g00203.1,SLM2ch01g00403.1,SLM2ch01g00418.1,SLM2ch01g00595.1,SLM2ch01g01381.1,SLM2ch01g01652.1,SLM2ch01g02277.1,SLM2ch01g02870.1,SLM2ch01g02883.1,SLM2ch01g03071.1,SLM2ch01g03082.1,SLM2ch01g03100.1,SLM2ch01g03107.1,SLM2ch01g03229.1,SLM2ch01g03241.1,SLM2ch01g03585.1,SLM2ch01g03731.1,SLM2ch01g03750.1,SLM2ch01g03821.1,SLM2ch01g03839.1,SLM2ch01g03878.1,SLM2ch01g03956.1,SLM2ch01…	lysS,SLM2ch01g00203.1,SLM2ch01g00403.1,CFIS2,SLM2ch01g00595.1,RFC3,SLM2ch01g01652.1,RPS1,RPS16,PPXI,NRPB8B,PUR7,SIGB,SLM2ch01g03107.1,PAO1,RPL1,RPL36B,Ormdl3,SLM2ch01g03750.1,Fancd2,PFD4,RPL7AB,GSH2,tma20,ARP2,RPL3,SLM2ch01g04425.1,SLM2ch01g04628.1,SLM2ch01g04843.1,FBA2,ypgQ,SMD3B,RPL26A,SLM2ch02g07286.1,AAH,SLM2ch02g07343.1,rplT,RPS4,PTAC12,PYR4,SLM2ch02g07790.1,SLM2ch02g07811.1,ENDO4,DAG,ATPC,S…
Cluster 4	GO:1901564	Organonitrogen compound metabolic process	449	3157	0.07	0.3	0.0196	SLM2ch01g00076.1,SLM2ch01g00078.1,SLM2ch01g00273.1,SLM2ch01g00304.1,SLM2ch01g00342.1,SLM2ch01g00358.1,SLM2ch01g00403.1,SLM2ch01g00464.1,SLM2ch01g00595.1,SLM2ch01g01659.1,SLM2ch01g01842.1,SLM2ch01g02277.1,SLM2ch01g02685.1,SLM2ch01g02784.1,SLM2ch01g02870.1,SLM2ch01g02883.1,SLM2ch01g02999.1,SLM2ch01g03008.1,SLM2ch01g03082.1,SLM2ch01g03151.1,SLM2ch01g03172.1,SLM2ch01g03229.1,SLM2ch01g03241.1,SLM2ch01…	MET1,lysS,At4g14100,CPK8,CIPK3,CNX1,SLM2ch01g00403.1,SLM2ch01g00464.1,SLM2ch01g00595.1,PBL16,SLM2ch01g01842.1,RPS1,ATJ49,SLM2ch01g02784.1,RPS16,PPXI,SLM2ch01g02999.1,SLM2ch01g03008.1,PUR7,HTR2,HTR2,PAO1,RPL1,RPL36B,SPPL4,UBC5,FACE1,UBC28,Ormdl3,SLM2ch01g03750.1,AED3,CYP22,PHOT2,WNK1,GSH2,APP2,tma20,PP2B15,At1g09160,CLPP5,At5g18500,SLM2ch01g04270.1,SLM2ch01g04285.1,ARP2,HISN1B,RPL3,CSN8,At4g34500,…
Cluster 4	GO:0044237	Cellular metabolic process	667	4744	0.06	0.44	0.00046	SLM2ch01g00076.1,SLM2ch01g00078.1,SLM2ch01g00141.1,SLM2ch01g00148.1,SLM2ch01g00158.1,SLM2ch01g00173.1,SLM2ch01g00203.1,SLM2ch01g00267.1,SLM2ch01g00273.1,SLM2ch01g00304.1,SLM2ch01g00342.1,SLM2ch01g00358.1,SLM2ch01g00403.1,SLM2ch01g00418.1,SLM2ch01g00595.1,SLM2ch01g01381.1,SLM2ch01g01652.1,SLM2ch01g01659.1,SLM2ch01g02277.1,SLM2ch01g02685.1,SLM2ch01g02784.1,SLM2ch01g02834.1,SLM2ch01g02870.1,SLM2ch01…	MET1,lysS,SLM2ch01g00141.1,CALS3,SDH,FPY6,SLM2ch01g00203.1,SLM2ch01g00267.1,At4g14100,CPK8,CIPK3,CNX1,SLM2ch01g00403.1,CFIS2,SLM2ch01g00595.1,RFC3,SLM2ch01g01652.1,PBL16,RPS1,ATJ49,SLM2ch01g02784.1,ELD1,RPS16,PPXI,LACS1,PNC1,SLM2ch01g02999.1,SLM2ch01g03008.1,NRPB8B,PUR7,SIGB,SLM2ch01g03107.1,HTR2,HTR2,CCD1,PAO1,RPL1,CYP704C1,RPL36B,UBC5,UBC28,STR4,Ormdl3,SLM2ch01g03750.1,Fancd2,PFD4,RPL7AB,PHOT2,…
Cluster 4	GO:0008152	Metabolic process	818	5945	0.05	0.47	0.00013	SLM2ch01g00076.1,SLM2ch01g00078.1,SLM2ch01g00101.1,SLM2ch01g00141.1,SLM2ch01g00148.1,SLM2ch01g00158.1,SLM2ch01g00173.1,SLM2ch01g00203.1,SLM2ch01g00267.1,SLM2ch01g00273.1,SLM2ch01g00274.1,SLM2ch01g00304.1,SLM2ch01g00342.1,SLM2ch01g00358.1,SLM2ch01g00403.1,SLM2ch01g00418.1,SLM2ch01g00464.1,SLM2ch01g00549.1,SLM2ch01g00595.1,SLM2ch01g01381.1,SLM2ch01g01652.1,SLM2ch01g01659.1,SLM2ch01g01842.1,SLM2ch01…	MET1,lysS,SLM2ch01g00101.1,SLM2ch01g00141.1,CALS3,SDH,FPY6,SLM2ch01g00203.1,SLM2ch01g00267.1,At4g14100,CYP51G1,CPK8,CIPK3,CNX1,SLM2ch01g00403.1,CFIS2,SLM2ch01g00464.1,CBSCBS2,SLM2ch01g00595.1,RFC3,SLM2ch01g01652.1,PBL16,SLM2ch01g01842.1,RPS1,ATJ49,SLM2ch01g02784.1,ELD1,RPS16,PPXI,LACS1,SLM2ch01g02933.1,PNC1,SLM2ch01g02999.1,SLM2ch01g03008.1,NRPB8B,PUR7,SIGB,SLM2ch01g03107.1,HTR2,HTR2,CCD1,PAO1,RP…
Cluster 5	GO:0016192	Vesicle-mediated transport	79	370	0.24	0.3	0.0355	SLM2ch01g00266.1,SLM2ch01g03047.1,SLM2ch01g03268.1,SLM2ch01g03312.1,SLM2ch01g03478.1,SLM2ch01g03614.1,SLM2ch01g03716.1,SLM2ch01g04099.1,SLM2ch01g04120.1,SLM2ch01g04836.1,SLM2ch01g05021.1,SLM2ch02g06479.1,SLM2ch02g06688.1,SLM2ch02g07536.1,SLM2ch02g07549.1,SLM2ch02g08176.1,SLM2ch02g08182.1,SLM2ch03g09345.1,SLM2ch03g09462.1,SLM2ch03g09867.1,SLM2ch03g12031.1,SLM2ch03g12121.1,SLM2ch03g12654.1,SLM2ch03…	ARF,SEC23A,SEC31B,RABH1B,BIG2,Ric1,SLM2ch01g03716.1,SYP43,SAR1A,RER1B,SLY1,VPS54,SLM2ch02g06688.1,SLM2ch02g07536.1,COPZ2,SLM2ch02g08176.1,TRAPPC11,At3g22845,SLM2ch03g09462.1,SLM2ch03g09867.1,TOL1,SLM2ch03g12121.1,SNAP33,tstD,CKL2,VPS53,SLM2ch04g16635.1,SLM2ch04g16822.1,At4g40080,SLM2ch04g17044.1,At1g62020,FREE1,At1g60070,COG7,SLM2ch05g17722.1,SLM2ch05g18273.1,RABH1E,RABD2A,SLM2ch05g20483.1,SLM2ch…
Cluster 5	GO:0015031	Protein transport	105	542	0.2	0.29	0.0355	SLM2ch01g00266.1,SLM2ch01g02546.1,SLM2ch01g03047.1,SLM2ch01g03268.1,SLM2ch01g03312.1,SLM2ch01g03478.1,SLM2ch01g03614.1,SLM2ch01g03918.1,SLM2ch01g03940.1,SLM2ch01g04031.1,SLM2ch01g04099.1,SLM2ch01g04120.1,SLM2ch01g04221.1,SLM2ch01g04356.1,SLM2ch01g04813.1,SLM2ch01g04846.1,SLM2ch01g04925.1,SLM2ch01g05021.1,SLM2ch02g06479.1,SLM2ch02g06688.1,SLM2ch02g06997.1,SLM2ch02g07412.1,SLM2ch02g07549.1,SLM2ch02…	ARF,IMPA1,SEC23A,SEC31B,RABH1B,BIG2,Ric1,HST1,ATG18H,SLM2ch01g04031.1,SYP43,SAR1A,NUP160,kap123,RABG3F,SFH8,SLM2ch01g04925.1,SLY1,VPS54,SLM2ch02g06688.1,SRP68,RABF2A,COPZ2,SLM2ch02g08176.1,SLM2ch02g08260.1,SLM2ch02g09128.1,SLM2ch02g09169.1,At3g22845,SLM2ch03g09462.1,SLM2ch03g09570.1,PEX7,ATG13A,TOL1,SLM2ch03g12121.1,SNAP33,tstD,CD4A,TOC64,RABA6A,PEX3-2,PAP2,SLM2ch04g14843.1,VPS53,RABC1,SLM2ch04g1…
Cluster 5	GO:0045184	Establishment of protein localization	106	555	0.19	0.29	0.0355	SLM2ch01g00266.1,SLM2ch01g02546.1,SLM2ch01g03047.1,SLM2ch01g03268.1,SLM2ch01g03312.1,SLM2ch01g03478.1,SLM2ch01g03614.1,SLM2ch01g03918.1,SLM2ch01g03940.1,SLM2ch01g04031.1,SLM2ch01g04099.1,SLM2ch01g04120.1,SLM2ch01g04221.1,SLM2ch01g04356.1,SLM2ch01g04813.1,SLM2ch01g04846.1,SLM2ch01g04925.1,SLM2ch01g05021.1,SLM2ch02g06479.1,SLM2ch02g06688.1,SLM2ch02g06997.1,SLM2ch02g07412.1,SLM2ch02g07549.1,SLM2ch02…	ARF,IMPA1,SEC23A,SEC31B,RABH1B,BIG2,Ric1,HST1,ATG18H,SLM2ch01g04031.1,SYP43,SAR1A,NUP160,kap123,RABG3F,SFH8,SLM2ch01g04925.1,SLY1,VPS54,SLM2ch02g06688.1,SRP68,RABF2A,COPZ2,SLM2ch02g08176.1,SLM2ch02g08260.1,SLM2ch02g09128.1,SLM2ch02g09169.1,At3g22845,SLM2ch03g09462.1,SLM2ch03g09570.1,PEX7,ATG13A,TOL1,SLM2ch03g12121.1,SNAP33,tstD,CD4A,TOC64,RABA6A,PEX3-2,PAP2,SLM2ch04g14843.1,VPS53,RABC1,SLM2ch04g1…
Cluster 5	GO:0008104	Protein localization	117	635	0.18	0.29	0.0355	SLM2ch01g00266.1,SLM2ch01g02546.1,SLM2ch01g03047.1,SLM2ch01g03268.1,SLM2ch01g03312.1,SLM2ch01g03478.1,SLM2ch01g03538.1,SLM2ch01g03614.1,SLM2ch01g03918.1,SLM2ch01g03940.1,SLM2ch01g04031.1,SLM2ch01g04099.1,SLM2ch01g04120.1,SLM2ch01g04221.1,SLM2ch01g04356.1,SLM2ch01g04813.1,SLM2ch01g04836.1,SLM2ch01g04846.1,SLM2ch01g04925.1,SLM2ch01g05021.1,SLM2ch02g06479.1,SLM2ch02g06688.1,SLM2ch02g06997.1,SLM2ch02…	ARF,IMPA1,SEC23A,SEC31B,RABH1B,BIG2,BCHC2,Ric1,HST1,ATG18H,SLM2ch01g04031.1,SYP43,SAR1A,NUP160,kap123,RABG3F,RER1B,SFH8,SLM2ch01g04925.1,SLY1,VPS54,SLM2ch02g06688.1,SRP68,TFT4,RABF2A,COPZ2,SLM2ch02g08176.1,SLM2ch02g08260.1,SLM2ch02g09128.1,SLM2ch02g09169.1,At3g22845,SLM2ch03g09462.1,SLM2ch03g09570.1,PEX7,ATG13A,TOL1,SLM2ch03g12121.1,SNAP33,tstD,CD4A,TOC64,RABA6A,PEX3-2,PAP2,SLM2ch04g14843.1,VPS53…
Cluster 5	GO:0070727	Cellular macromolecule localization	118	642	0.18	0.29	0.0355	SLM2ch01g00266.1,SLM2ch01g02546.1,SLM2ch01g03047.1,SLM2ch01g03268.1,SLM2ch01g03312.1,SLM2ch01g03478.1,SLM2ch01g03538.1,SLM2ch01g03614.1,SLM2ch01g03918.1,SLM2ch01g03940.1,SLM2ch01g04031.1,SLM2ch01g04099.1,SLM2ch01g04120.1,SLM2ch01g04221.1,SLM2ch01g04356.1,SLM2ch01g04813.1,SLM2ch01g04836.1,SLM2ch01g04846.1,SLM2ch01g04925.1,SLM2ch01g05021.1,SLM2ch02g06479.1,SLM2ch02g06688.1,SLM2ch02g06997.1,SLM2ch02…	ARF,IMPA1,SEC23A,SEC31B,RABH1B,BIG2,BCHC2,Ric1,HST1,ATG18H,SLM2ch01g04031.1,SYP43,SAR1A,NUP160,kap123,RABG3F,RER1B,SFH8,SLM2ch01g04925.1,SLY1,VPS54,SLM2ch02g06688.1,SRP68,TFT4,RABF2A,SLM2ch02g07536.1,COPZ2,SLM2ch02g08176.1,SLM2ch02g08260.1,SLM2ch02g09128.1,SLM2ch02g09169.1,At3g22845,SLM2ch03g09462.1,SLM2ch03g09570.1,PEX7,ATG13A,TOL1,SLM2ch03g12121.1,SNAP33,tstD,CD4A,TOC64,RABA6A,PEX3-2,PAP2,SLM2c…
Cluster 6	GO:0016567	Protein ubiquitination	85	431	0.24	0.44	0.003	SLM2ch01g00134.1,SLM2ch01g00208.1,SLM2ch01g00210.1,SLM2ch01g00211.1,SLM2ch01g01715.1,SLM2ch01g02855.1,SLM2ch01g02996.1,SLM2ch01g03364.1,SLM2ch01g03492.1,SLM2ch01g03594.1,SLM2ch01g03664.1,SLM2ch01g03968.1,SLM2ch01g03970.1,SLM2ch01g04678.1,SLM2ch01g04962.1,SLM2ch02g07157.1,SLM2ch02g07172.1,SLM2ch02g07394.1,SLM2ch02g07627.1,SLM2ch02g07822.1,SLM2ch02g07903.1,SLM2ch02g07953.1,SLM2ch02g08666.1,SLM2ch02…	SINAT2,SKIP22,PUB22,PUB22,SLM2ch01g01715.1,SLM2ch01g02855.1,BPM2,SLM2ch01g03364.1,At4g11680,PUB33,POB1,ATL11,SLM2ch01g03970.1,MBR2,UPL3,SLM2ch02g07157.1,At3g02290,BRG3,PUB17,RMA1H1,TIR1,PUB8,CUL3A,PUB1,RMD5,FBL16,RGLG2,PUB32,XBAT33,BB,SLM2ch03g12693.1,SLM2ch03g12904.1,BRIZ2,SLM2ch03g13311.1,SKIP14,RKP,SLM2ch04g15809.1,UPL1,SLM2ch04g17064.1,RHG1A,SLM2ch05g17791.1,SLM2ch05g18140.1,UPL5,HERC1,SLM2ch…
Cluster 6	GO:0032446	Protein modification by small protein conjugation	88	455	0.23	0.44	0.003	SLM2ch01g00134.1,SLM2ch01g00208.1,SLM2ch01g00210.1,SLM2ch01g00211.1,SLM2ch01g01715.1,SLM2ch01g02855.1,SLM2ch01g02996.1,SLM2ch01g03364.1,SLM2ch01g03492.1,SLM2ch01g03594.1,SLM2ch01g03664.1,SLM2ch01g03968.1,SLM2ch01g03970.1,SLM2ch01g04678.1,SLM2ch01g04962.1,SLM2ch02g07157.1,SLM2ch02g07172.1,SLM2ch02g07394.1,SLM2ch02g07627.1,SLM2ch02g07822.1,SLM2ch02g07903.1,SLM2ch02g07953.1,SLM2ch02g08666.1,SLM2ch02…	SINAT2,SKIP22,PUB22,PUB22,SLM2ch01g01715.1,SLM2ch01g02855.1,BPM2,SLM2ch01g03364.1,At4g11680,PUB33,POB1,ATL11,SLM2ch01g03970.1,MBR2,UPL3,SLM2ch02g07157.1,At3g02290,BRG3,PUB17,RMA1H1,TIR1,PUB8,CUL3A,PUB1,RMD5,FBL16,RGLG2,PUB32,XBAT33,BB,SLM2ch03g12693.1,SLM2ch03g12904.1,BRIZ2,SLM2ch03g13311.1,SKIP14,RKP,SLM2ch04g15809.1,UPL1,SLM2ch04g17064.1,RHG1A,RCE1,SLM2ch05g17791.1,SLM2ch05g18140.1,UPL5,HERC1,S…
Cluster 6	GO:0070647	Protein modification by small protein conjugation or removal	97	527	0.21	0.42	0.0036	SLM2ch01g00134.1,SLM2ch01g00208.1,SLM2ch01g00210.1,SLM2ch01g00211.1,SLM2ch01g01715.1,SLM2ch01g02855.1,SLM2ch01g02996.1,SLM2ch01g03364.1,SLM2ch01g03492.1,SLM2ch01g03594.1,SLM2ch01g03664.1,SLM2ch01g03910.1,SLM2ch01g03968.1,SLM2ch01g03970.1,SLM2ch01g04678.1,SLM2ch01g04962.1,SLM2ch02g07157.1,SLM2ch02g07172.1,SLM2ch02g07394.1,SLM2ch02g07627.1,SLM2ch02g07822.1,SLM2ch02g07903.1,SLM2ch02g07953.1,SLM2ch02…	SINAT2,SKIP22,PUB22,PUB22,SLM2ch01g01715.1,SLM2ch01g02855.1,BPM2,SLM2ch01g03364.1,At4g11680,PUB33,POB1,WDR48,ATL11,SLM2ch01g03970.1,MBR2,UPL3,SLM2ch02g07157.1,At3g02290,BRG3,PUB17,RMA1H1,TIR1,PUB8,CUL3A,PUB1,RMD5,FBL16,RGLG2,PUB32,XBAT33,BB,UBP26,SLM2ch03g12693.1,SLM2ch03g12904.1,BRIZ2,SLM2ch03g13311.1,SKIP14,RKP,SLM2ch04g15809.1,UBP16,UPL1,SLM2ch04g17064.1,RHG1A,RCE1,SLM2ch05g17791.1,SLM2ch05g18…
Cluster 6	GO:0019219	Regulation of nucleobase-containing compound metabolic process	180	1075	0.17	0.44	0.0018	SLM2ch01g00275.1,SLM2ch01g00362.1,SLM2ch01g00397.1,SLM2ch01g00867.1,SLM2ch01g01654.1,SLM2ch01g02825.1,SLM2ch01g02831.1,SLM2ch01g03334.1,SLM2ch01g03416.1,SLM2ch01g03628.1,SLM2ch01g03629.1,SLM2ch01g03724.1,SLM2ch01g03766.1,SLM2ch01g03778.1,SLM2ch01g04089.1,SLM2ch01g04350.1,SLM2ch01g04387.1,SLM2ch01g04409.1,SLM2ch01g04444.1,SLM2ch01g04536.1,SLM2ch01g04538.1,SLM2ch01g04539.1,SLM2ch01g04611.1,SLM2ch01…	HAC1,SLM2ch01g00362.1,At1g08370,SLM2ch01g00867.1,SLM2ch01g01654.1,SPL1,SLM2ch01g02831.1,SLM2ch01g03334.1,CNOT1,RVE5,AN,MTB1,SLM2ch01g03766.1,THO1,TPR3,SHM7,SLM2ch01g04387.1,TULP8,LNK1,SLM2ch01g04536.1,SLM2ch01g04538.1,SLM2ch01g04539.1,ZAT10,BZIP29,BZIP23,CPSF30,SLM2ch02g06740.1,RVE7,ENY,CDF2,SLM2ch02g07408.1,CPSF30,SLM2ch02g07545.1,HSFA4A,MED16,VIP5,SUF4,MORC2,ENY,SLM2ch02g08685.1,COL2,COL2,SLM2c…
Cluster 6	GO:0051252	Regulation of RNA metabolic process	173	1020	0.17	0.44	0.0018	SLM2ch01g00275.1,SLM2ch01g00362.1,SLM2ch01g00397.1,SLM2ch01g00867.1,SLM2ch01g01654.1,SLM2ch01g02825.1,SLM2ch01g02831.1,SLM2ch01g03334.1,SLM2ch01g03416.1,SLM2ch01g03628.1,SLM2ch01g03629.1,SLM2ch01g03724.1,SLM2ch01g03766.1,SLM2ch01g03778.1,SLM2ch01g04089.1,SLM2ch01g04387.1,SLM2ch01g04409.1,SLM2ch01g04444.1,SLM2ch01g04536.1,SLM2ch01g04538.1,SLM2ch01g04539.1,SLM2ch01g04611.1,SLM2ch01g04896.1,SLM2ch01…	HAC1,SLM2ch01g00362.1,At1g08370,SLM2ch01g00867.1,SLM2ch01g01654.1,SPL1,SLM2ch01g02831.1,SLM2ch01g03334.1,CNOT1,RVE5,AN,MTB1,SLM2ch01g03766.1,THO1,TPR3,SLM2ch01g04387.1,TULP8,LNK1,SLM2ch01g04536.1,SLM2ch01g04538.1,SLM2ch01g04539.1,ZAT10,BZIP29,BZIP23,CPSF30,SLM2ch02g06740.1,RVE7,ENY,CDF2,SLM2ch02g07408.1,CPSF30,SLM2ch02g07545.1,HSFA4A,MED16,VIP5,SUF4,ENY,SLM2ch02g08685.1,COL2,COL2,SLM2ch02g08823.1…
Cluster 6	GO:0006355	Regulation of transcription, DNA-templated	153	932	0.16	0.41	0.0036	SLM2ch01g00275.1,SLM2ch01g00362.1,SLM2ch01g00867.1,SLM2ch01g02825.1,SLM2ch01g02831.1,SLM2ch01g03334.1,SLM2ch01g03628.1,SLM2ch01g03629.1,SLM2ch01g03724.1,SLM2ch01g03766.1,SLM2ch01g03778.1,SLM2ch01g04089.1,SLM2ch01g04387.1,SLM2ch01g04409.1,SLM2ch01g04444.1,SLM2ch01g04536.1,SLM2ch01g04538.1,SLM2ch01g04539.1,SLM2ch01g04611.1,SLM2ch01g04896.1,SLM2ch01g04967.1,SLM2ch02g06740.1,SLM2ch02g06745.1,SLM2ch02…	HAC1,SLM2ch01g00362.1,SLM2ch01g00867.1,SPL1,SLM2ch01g02831.1,SLM2ch01g03334.1,RVE5,AN,MTB1,SLM2ch01g03766.1,THO1,TPR3,SLM2ch01g04387.1,TULP8,LNK1,SLM2ch01g04536.1,SLM2ch01g04538.1,SLM2ch01g04539.1,ZAT10,BZIP29,BZIP23,SLM2ch02g06740.1,RVE7,ENY,CDF2,SLM2ch02g07408.1,SLM2ch02g07545.1,HSFA4A,MED16,VIP5,SUF4,ENY,COL2,COL2,SLM2ch02g08823.1,SRFR1,SLM2ch02g09236.1,HSFA4A,SLM2ch03g09710.1,SLM2ch03g11386.1…
Cluster 6	GO:0006396	RNA processing	108	663	0.16	0.27	0.0432	SLM2ch01g00223.1,SLM2ch01g00362.1,SLM2ch01g00397.1,SLM2ch01g02866.1,SLM2ch01g02898.1,SLM2ch01g03014.1,SLM2ch01g03031.1,SLM2ch01g03177.1,SLM2ch01g03235.1,SLM2ch01g03566.1,SLM2ch01g03693.1,SLM2ch01g03778.1,SLM2ch01g04268.1,SLM2ch01g04321.1,SLM2ch01g04601.1,SLM2ch01g04726.1,SLM2ch01g04856.1,SLM2ch02g06363.1,SLM2ch02g06414.1,SLM2ch02g07073.1,SLM2ch02g07074.1,SLM2ch02g07153.1,SLM2ch02g07483.1,SLM2ch02…	SLM2ch01g00223.1,SLM2ch01g00362.1,At1g08370,SLM2ch01g02866.1,At3g62310,SLM2ch01g03014.1,SLM2ch01g03031.1,At3g52120,WDR36,RH8,SLM2ch01g03693.1,THO1,MTR4,SLM2ch01g04321.1,rlmN,SLM2ch01g04726.1,SLM2ch01g04856.1,SLM2ch02g06363.1,CPSF30,SLM2ch02g07073.1,SLM2ch02g07074.1,SLM2ch02g07153.1,CPSF30,LARP6A,SLM2ch02g07555.1,RH18,Cdc40,SLM2ch02g08011.1,At1g14650,SLM2ch02g08288.1,SLM2ch02g08461.1,SLM2ch02g0868…
Cluster 6	GO:0010556	Regulation of macromolecule biosynthetic process	188	1183	0.15	0.41	0.003	SLM2ch01g00072.1,SLM2ch01g00275.1,SLM2ch01g00362.1,SLM2ch01g00397.1,SLM2ch01g00867.1,SLM2ch01g01654.1,SLM2ch01g02825.1,SLM2ch01g02831.1,SLM2ch01g03334.1,SLM2ch01g03416.1,SLM2ch01g03566.1,SLM2ch01g03628.1,SLM2ch01g03629.1,SLM2ch01g03724.1,SLM2ch01g03766.1,SLM2ch01g03778.1,SLM2ch01g04089.1,SLM2ch01g04189.1,SLM2ch01g04387.1,SLM2ch01g04409.1,SLM2ch01g04444.1,SLM2ch01g04536.1,SLM2ch01g04538.1,SLM2ch01…	At3g19330,HAC1,SLM2ch01g00362.1,At1g08370,SLM2ch01g00867.1,SLM2ch01g01654.1,SPL1,SLM2ch01g02831.1,SLM2ch01g03334.1,CNOT1,RH8,RVE5,AN,MTB1,SLM2ch01g03766.1,THO1,TPR3,SLM2ch01g04189.1,SLM2ch01g04387.1,TULP8,LNK1,SLM2ch01g04536.1,SLM2ch01g04538.1,SLM2ch01g04539.1,ZAT10,SLM2ch01g04685.1,BZIP29,BZIP23,SLM2ch02g06740.1,RVE7,ENY,CDF2,SLM2ch02g07408.1,SLM2ch02g07545.1,HSFA4A,MED16,VIP5,SLM2ch02g07969.1,S…
Cluster 6	GO:0051171	Regulation of nitrogen compound metabolic process	225	1452	0.14	0.4	0.003	SLM2ch01g00057.1,SLM2ch01g00072.1,SLM2ch01g00275.1,SLM2ch01g00362.1,SLM2ch01g00397.1,SLM2ch01g00867.1,SLM2ch01g01654.1,SLM2ch01g01715.1,SLM2ch01g02825.1,SLM2ch01g02831.1,SLM2ch01g03327.1,SLM2ch01g03334.1,SLM2ch01g03416.1,SLM2ch01g03566.1,SLM2ch01g03628.1,SLM2ch01g03629.1,SLM2ch01g03724.1,SLM2ch01g03766.1,SLM2ch01g03778.1,SLM2ch01g04089.1,SLM2ch01g04189.1,SLM2ch01g04350.1,SLM2ch01g04387.1,SLM2ch01…	At2g01680,At3g19330,HAC1,SLM2ch01g00362.1,At1g08370,SLM2ch01g00867.1,SLM2ch01g01654.1,SLM2ch01g01715.1,SPL1,SLM2ch01g02831.1,CKB4,SLM2ch01g03334.1,CNOT1,RH8,RVE5,AN,MTB1,SLM2ch01g03766.1,THO1,TPR3,SLM2ch01g04189.1,SHM7,SLM2ch01g04387.1,TULP8,LNK1,SLM2ch01g04536.1,SLM2ch01g04538.1,SLM2ch01g04539.1,ZAT10,SLM2ch01g04685.1,BZIP29,BZIP23,SLM2ch02g06096.1,CPSF30,SLM2ch02g06740.1,RVE7,ENY,CDF2,SLM2ch02g…
Cluster 6	GO:0031326	Regulation of cellular biosynthetic process	192	1231	0.14	0.4	0.0036	SLM2ch01g00072.1,SLM2ch01g00275.1,SLM2ch01g00362.1,SLM2ch01g00397.1,SLM2ch01g00867.1,SLM2ch01g01654.1,SLM2ch01g02825.1,SLM2ch01g02831.1,SLM2ch01g03334.1,SLM2ch01g03416.1,SLM2ch01g03566.1,SLM2ch01g03628.1,SLM2ch01g03629.1,SLM2ch01g03724.1,SLM2ch01g03766.1,SLM2ch01g03778.1,SLM2ch01g04089.1,SLM2ch01g04189.1,SLM2ch01g04387.1,SLM2ch01g04409.1,SLM2ch01g04444.1,SLM2ch01g04536.1,SLM2ch01g04538.1,SLM2ch01…	At3g19330,HAC1,SLM2ch01g00362.1,At1g08370,SLM2ch01g00867.1,SLM2ch01g01654.1,SPL1,SLM2ch01g02831.1,SLM2ch01g03334.1,CNOT1,RH8,RVE5,AN,MTB1,SLM2ch01g03766.1,THO1,TPR3,SLM2ch01g04189.1,SLM2ch01g04387.1,TULP8,LNK1,SLM2ch01g04536.1,SLM2ch01g04538.1,SLM2ch01g04539.1,ZAT10,SLM2ch01g04685.1,BZIP29,BZIP23,SLM2ch02g06740.1,RVE7,ENY,CDF2,SLM2ch02g07408.1,SLM2ch02g07545.1,HSFA4A,MED16,VIP5,SLM2ch02g07969.1,S…
Cluster 6	GO:0016070	RNA metabolic process	144	921	0.14	0.3	0.0244	SLM2ch01g00072.1,SLM2ch01g00223.1,SLM2ch01g00362.1,SLM2ch01g00397.1,SLM2ch01g02866.1,SLM2ch01g02898.1,SLM2ch01g03014.1,SLM2ch01g03031.1,SLM2ch01g03177.1,SLM2ch01g03235.1,SLM2ch01g03416.1,SLM2ch01g03566.1,SLM2ch01g03693.1,SLM2ch01g03778.1,SLM2ch01g04189.1,SLM2ch01g04268.1,SLM2ch01g04321.1,SLM2ch01g04444.1,SLM2ch01g04601.1,SLM2ch01g04685.1,SLM2ch01g04726.1,SLM2ch01g04856.1,SLM2ch02g06363.1,SLM2ch02…	At3g19330,SLM2ch01g00223.1,SLM2ch01g00362.1,At1g08370,SLM2ch01g02866.1,At3g62310,SLM2ch01g03014.1,SLM2ch01g03031.1,At3g52120,WDR36,CNOT1,RH8,SLM2ch01g03693.1,THO1,SLM2ch01g04189.1,MTR4,SLM2ch01g04321.1,LNK1,rlmN,SLM2ch01g04685.1,SLM2ch01g04726.1,SLM2ch01g04856.1,SLM2ch02g06363.1,CPSF30,SLM2ch02g07073.1,SLM2ch02g07074.1,SLM2ch02g07153.1,SLM2ch02g07408.1,CPSF30,LARP6A,SLM2ch02g07555.1,RPB2,RH18,Cdc…
Cluster 6	GO:0010468	Regulation of gene expression	217	1411	0.13	0.4	0.003	SLM2ch01g00072.1,SLM2ch01g00275.1,SLM2ch01g00362.1,SLM2ch01g00397.1,SLM2ch01g00867.1,SLM2ch01g01654.1,SLM2ch01g02825.1,SLM2ch01g02831.1,SLM2ch01g03249.1,SLM2ch01g03334.1,SLM2ch01g03416.1,SLM2ch01g03566.1,SLM2ch01g03628.1,SLM2ch01g03629.1,SLM2ch01g03724.1,SLM2ch01g03766.1,SLM2ch01g03778.1,SLM2ch01g04089.1,SLM2ch01g04189.1,SLM2ch01g04387.1,SLM2ch01g04409.1,SLM2ch01g04444.1,SLM2ch01g04536.1,SLM2ch01…	At3g19330,HAC1,SLM2ch01g00362.1,At1g08370,SLM2ch01g00867.1,SLM2ch01g01654.1,SPL1,SLM2ch01g02831.1,sbt3,SLM2ch01g03334.1,CNOT1,RH8,RVE5,AN,MTB1,SLM2ch01g03766.1,THO1,TPR3,SLM2ch01g04189.1,SLM2ch01g04387.1,TULP8,LNK1,SLM2ch01g04536.1,SLM2ch01g04538.1,SLM2ch01g04539.1,ZAT10,LBD37,SLM2ch01g04685.1,SLM2ch01g04726.1,BZIP29,BZIP23,CPSF30,SLM2ch02g06740.1,RVE7,ENY,CDF2,SLM2ch02g07408.1,CPSF30,SLM2ch02g07…
Cluster 6	GO:0031323	Regulation of cellular metabolic process	228	1485	0.13	0.4	0.003	SLM2ch01g00057.1,SLM2ch01g00072.1,SLM2ch01g00275.1,SLM2ch01g00362.1,SLM2ch01g00397.1,SLM2ch01g00867.1,SLM2ch01g01654.1,SLM2ch01g01715.1,SLM2ch01g02825.1,SLM2ch01g02831.1,SLM2ch01g03327.1,SLM2ch01g03334.1,SLM2ch01g03416.1,SLM2ch01g03566.1,SLM2ch01g03628.1,SLM2ch01g03629.1,SLM2ch01g03724.1,SLM2ch01g03766.1,SLM2ch01g03778.1,SLM2ch01g04089.1,SLM2ch01g04189.1,SLM2ch01g04350.1,SLM2ch01g04387.1,SLM2ch01…	At2g01680,At3g19330,HAC1,SLM2ch01g00362.1,At1g08370,SLM2ch01g00867.1,SLM2ch01g01654.1,SLM2ch01g01715.1,SPL1,SLM2ch01g02831.1,CKB4,SLM2ch01g03334.1,CNOT1,RH8,RVE5,AN,MTB1,SLM2ch01g03766.1,THO1,TPR3,SLM2ch01g04189.1,SHM7,SLM2ch01g04387.1,TULP8,LNK1,SLM2ch01g04536.1,SLM2ch01g04538.1,SLM2ch01g04539.1,ZAT10,SLM2ch01g04685.1,BZIP29,BZIP23,CPSF30,SLM2ch02g06740.1,RVE7,ENY,CDF2,SLM2ch02g07408.1,CPSF30,SL…
Cluster 6	GO:0080090	Regulation of primary metabolic process	231	1503	0.13	0.4	0.003	SLM2ch01g00057.1,SLM2ch01g00072.1,SLM2ch01g00275.1,SLM2ch01g00362.1,SLM2ch01g00397.1,SLM2ch01g00867.1,SLM2ch01g01654.1,SLM2ch01g01715.1,SLM2ch01g02825.1,SLM2ch01g02831.1,SLM2ch01g03249.1,SLM2ch01g03327.1,SLM2ch01g03334.1,SLM2ch01g03416.1,SLM2ch01g03566.1,SLM2ch01g03628.1,SLM2ch01g03629.1,SLM2ch01g03724.1,SLM2ch01g03766.1,SLM2ch01g03778.1,SLM2ch01g04089.1,SLM2ch01g04189.1,SLM2ch01g04350.1,SLM2ch01…	At2g01680,At3g19330,HAC1,SLM2ch01g00362.1,At1g08370,SLM2ch01g00867.1,SLM2ch01g01654.1,SLM2ch01g01715.1,SPL1,SLM2ch01g02831.1,sbt3,CKB4,SLM2ch01g03334.1,CNOT1,RH8,RVE5,AN,MTB1,SLM2ch01g03766.1,THO1,TPR3,SLM2ch01g04189.1,SHM7,SLM2ch01g04387.1,TULP8,LNK1,SLM2ch01g04536.1,SLM2ch01g04538.1,SLM2ch01g04539.1,ZAT10,SLM2ch01g04685.1,BZIP29,BZIP23,SLM2ch02g06096.1,CPSF30,SLM2ch02g06740.1,RVE7,ENY,CDF2,SLM2…
Cluster 6	GO:0036211	Protein modification process	238	1591	0.12	0.39	0.0036	SLM2ch01g00134.1,SLM2ch01g00197.1,SLM2ch01g00208.1,SLM2ch01g00210.1,SLM2ch01g00211.1,SLM2ch01g00265.1,SLM2ch01g00275.1,SLM2ch01g00277.1,SLM2ch01g00542.1,SLM2ch01g01715.1,SLM2ch01g02755.1,SLM2ch01g02813.1,SLM2ch01g02855.1,SLM2ch01g02942.1,SLM2ch01g02996.1,SLM2ch01g03258.1,SLM2ch01g03364.1,SLM2ch01g03492.1,SLM2ch01g03594.1,SLM2ch01g03664.1,SLM2ch01g03754.1,SLM2ch01g03910.1,SLM2ch01g03968.1,SLM2ch01…	SINAT2,ATXR7,SKIP22,PUB22,PUB22,CRK2,HAC1,PSKR,PBL3,SLM2ch01g01715.1,PBL27,Os05g0134200,SLM2ch01g02855.1,KAPP,BPM2,At3g52030,SLM2ch01g03364.1,At4g11680,PUB33,POB1,CRK3,WDR48,ATL11,SLM2ch01g03970.1,SLM2ch01g04033.1,SLM2ch01g04355.1,BAK1,At1g34750,RLK7,MBR2,UPL3,SLM2ch02g06079.1,SLM2ch02g06096.1,MDIS1,SLM2ch02g07157.1,At3g02290,BRG3,PUB17,ASK7,RMA1H1,TIR1,PUB8,SRF8,SUF4,SLM2ch02g08527.1,CUL3A,PUB1,…
Cluster 6	GO:0060255	Regulation of macromolecule metabolic process	241	1641	0.11	0.36	0.0074	SLM2ch01g00057.1,SLM2ch01g00072.1,SLM2ch01g00275.1,SLM2ch01g00362.1,SLM2ch01g00397.1,SLM2ch01g00867.1,SLM2ch01g01654.1,SLM2ch01g01715.1,SLM2ch01g02825.1,SLM2ch01g02831.1,SLM2ch01g03249.1,SLM2ch01g03327.1,SLM2ch01g03334.1,SLM2ch01g03416.1,SLM2ch01g03566.1,SLM2ch01g03628.1,SLM2ch01g03629.1,SLM2ch01g03724.1,SLM2ch01g03766.1,SLM2ch01g03778.1,SLM2ch01g04089.1,SLM2ch01g04189.1,SLM2ch01g04350.1,SLM2ch01…	At2g01680,At3g19330,HAC1,SLM2ch01g00362.1,At1g08370,SLM2ch01g00867.1,SLM2ch01g01654.1,SLM2ch01g01715.1,SPL1,SLM2ch01g02831.1,sbt3,CKB4,SLM2ch01g03334.1,CNOT1,RH8,RVE5,AN,MTB1,SLM2ch01g03766.1,THO1,TPR3,SLM2ch01g04189.1,SHM7,SLM2ch01g04387.1,TULP8,LNK1,SLM2ch01g04536.1,SLM2ch01g04538.1,SLM2ch01g04539.1,ZAT10,LBD37,SLM2ch01g04685.1,SLM2ch01g04726.1,BZIP29,BZIP23,SLM2ch02g06096.1,CPSF30,SLM2ch02g067…
Cluster 6	GO:0019222	Regulation of metabolic process	256	1762	0.11	0.35	0.0075	SLM2ch01g00057.1,SLM2ch01g00072.1,SLM2ch01g00275.1,SLM2ch01g00362.1,SLM2ch01g00397.1,SLM2ch01g00867.1,SLM2ch01g01654.1,SLM2ch01g01715.1,SLM2ch01g02825.1,SLM2ch01g02831.1,SLM2ch01g03249.1,SLM2ch01g03327.1,SLM2ch01g03334.1,SLM2ch01g03416.1,SLM2ch01g03566.1,SLM2ch01g03628.1,SLM2ch01g03629.1,SLM2ch01g03724.1,SLM2ch01g03766.1,SLM2ch01g03778.1,SLM2ch01g04089.1,SLM2ch01g04189.1,SLM2ch01g04350.1,SLM2ch01…	At2g01680,At3g19330,HAC1,SLM2ch01g00362.1,At1g08370,SLM2ch01g00867.1,SLM2ch01g01654.1,SLM2ch01g01715.1,SPL1,SLM2ch01g02831.1,sbt3,CKB4,SLM2ch01g03334.1,CNOT1,RH8,RVE5,AN,MTB1,SLM2ch01g03766.1,THO1,TPR3,SLM2ch01g04189.1,SHM7,SLM2ch01g04387.1,TULP8,LNK1,SLM2ch01g04536.1,SLM2ch01g04538.1,SLM2ch01g04539.1,ZAT10,LBD37,SLM2ch01g04685.1,SLM2ch01g04726.1,BZIP29,BZIP23,SLM2ch02g06096.1,CPSF30,SLM2ch02g067…
Cluster 6	GO:0006950	Response to stress	207	1407	0.11	0.3	0.0222	SLM2ch01g00046.1,SLM2ch01g00210.1,SLM2ch01g00211.1,SLM2ch01g00277.1,SLM2ch01g00397.1,SLM2ch01g00512.1,SLM2ch01g00542.1,SLM2ch01g00617.1,SLM2ch01g00867.1,SLM2ch01g02413.1,SLM2ch01g02996.1,SLM2ch01g03249.1,SLM2ch01g03522.1,SLM2ch01g03629.1,SLM2ch01g03724.1,SLM2ch01g03778.1,SLM2ch01g03910.1,SLM2ch01g03947.1,SLM2ch01g04017.1,SLM2ch01g04018.1,SLM2ch01g04245.1,SLM2ch01g04250.1,SLM2ch01g04514.1,SLM2ch01…	At1g14780,PUB22,PUB22,PSKR,At1g08370,SLM2ch01g00512.1,PBL3,ALA3,SLM2ch01g00867.1,CP1,BPM2,sbt3,SLM2ch01g03522.1,AN,MTB1,THO1,WDR48,SLM2ch01g03947.1,REV3,SLM2ch01g04018.1,RPP5,RPS4B,SLM2ch01g04514.1,ZAT10,SUD1,SLM2ch01g04685.1,XLG1,SLM2ch02g06740.1,SLM2ch02g07157.1,SLM2ch02g07250.1,SLM2ch02g07327.1,BRG3,CAD1,HSFA4A,TPS7,NSL1,RMA1H1,MED16,PLA1,SLM2ch02g08197.1,MLH3,CHI3,MORC2,RPP13L4,RAD23C,AATP1,S…
Cluster 6	GO:0050794	Regulation of cellular process	343	2378	0.1	0.4	0.0028	SLM2ch01g00046.1,SLM2ch01g00057.1,SLM2ch01g00072.1,SLM2ch01g00134.1,SLM2ch01g00147.1,SLM2ch01g00275.1,SLM2ch01g00362.1,SLM2ch01g00396.1,SLM2ch01g00397.1,SLM2ch01g00867.1,SLM2ch01g01654.1,SLM2ch01g01715.1,SLM2ch01g02569.1,SLM2ch01g02825.1,SLM2ch01g02831.1,SLM2ch01g03327.1,SLM2ch01g03334.1,SLM2ch01g03416.1,SLM2ch01g03566.1,SLM2ch01g03628.1,SLM2ch01g03629.1,SLM2ch01g03724.1,SLM2ch01g03754.1,SLM2ch01…	At1g14780,At2g01680,At3g19330,SINAT2,CALS9,HAC1,SLM2ch01g00362.1,ncln,At1g08370,SLM2ch01g00867.1,SLM2ch01g01654.1,SLM2ch01g01715.1,SLM2ch01g02569.1,SPL1,SLM2ch01g02831.1,CKB4,SLM2ch01g03334.1,CNOT1,RH8,RVE5,AN,MTB1,CRK3,SLM2ch01g03766.1,THO1,PR,MIRO1,TPR3,SLM2ch01g04189.1,RPP5,RPS4B,SLM2ch01g04321.1,SHM7,SLM2ch01g04387.1,TULP8,BAK1,LNK1,SLM2ch01g04536.1,SLM2ch01g04538.1,SLM2ch01g04539.1,ZAT10,SLM…
Cluster 6	GO:0043412	Macromolecule modification	252	1750	0.1	0.32	0.0143	SLM2ch01g00134.1,SLM2ch01g00197.1,SLM2ch01g00208.1,SLM2ch01g00210.1,SLM2ch01g00211.1,SLM2ch01g00265.1,SLM2ch01g00275.1,SLM2ch01g00277.1,SLM2ch01g00542.1,SLM2ch01g01715.1,SLM2ch01g02755.1,SLM2ch01g02813.1,SLM2ch01g02855.1,SLM2ch01g02942.1,SLM2ch01g02996.1,SLM2ch01g02998.1,SLM2ch01g03014.1,SLM2ch01g03258.1,SLM2ch01g03364.1,SLM2ch01g03492.1,SLM2ch01g03594.1,SLM2ch01g03664.1,SLM2ch01g03754.1,SLM2ch01…	SINAT2,ATXR7,SKIP22,PUB22,PUB22,CRK2,HAC1,PSKR,PBL3,SLM2ch01g01715.1,PBL27,Os05g0134200,SLM2ch01g02855.1,KAPP,BPM2,SLM2ch01g02998.1,SLM2ch01g03014.1,At3g52030,SLM2ch01g03364.1,At4g11680,PUB33,POB1,CRK3,WDR48,ATL11,SLM2ch01g03970.1,SLM2ch01g04033.1,SLM2ch01g04355.1,BAK1,At1g34750,RLK7,rlmN,MBR2,UPL3,SLM2ch02g06079.1,SLM2ch02g06096.1,MDIS1,SLM2ch02g07157.1,At3g02290,BRG3,PUB17,ASK7,RMA1H1,TIR1,PUB8…
Cluster 6	GO:0050789	Regulation of biological process	389	2783	0.09	0.39	0.003	SLM2ch01g00046.1,SLM2ch01g00057.1,SLM2ch01g00072.1,SLM2ch01g00134.1,SLM2ch01g00147.1,SLM2ch01g00197.1,SLM2ch01g00275.1,SLM2ch01g00277.1,SLM2ch01g00362.1,SLM2ch01g00396.1,SLM2ch01g00397.1,SLM2ch01g00867.1,SLM2ch01g01654.1,SLM2ch01g01715.1,SLM2ch01g02569.1,SLM2ch01g02825.1,SLM2ch01g02831.1,SLM2ch01g03129.1,SLM2ch01g03249.1,SLM2ch01g03327.1,SLM2ch01g03334.1,SLM2ch01g03416.1,SLM2ch01g03566.1,SLM2ch01…	At1g14780,At2g01680,At3g19330,SINAT2,CALS9,ATXR7,HAC1,PSKR,SLM2ch01g00362.1,ncln,At1g08370,SLM2ch01g00867.1,SLM2ch01g01654.1,SLM2ch01g01715.1,SLM2ch01g02569.1,SPL1,SLM2ch01g02831.1,CALS2,sbt3,CKB4,SLM2ch01g03334.1,CNOT1,RH8,RVE5,AN,MTB1,CRK3,SLM2ch01g03766.1,THO1,PR,MIRO1,TPR3,SLM2ch01g04189.1,RPP5,RPS4B,SLM2ch01g04321.1,SHM7,SLM2ch01g04387.1,TULP8,BAK1,LNK1,SLM2ch01g04536.1,SLM2ch01g04538.1,SLM2…
Cluster 6	GO:0050896	Response to stimulus	350	2486	0.09	0.38	0.0036	SLM2ch01g00046.1,SLM2ch01g00210.1,SLM2ch01g00211.1,SLM2ch01g00277.1,SLM2ch01g00397.1,SLM2ch01g00512.1,SLM2ch01g00542.1,SLM2ch01g00617.1,SLM2ch01g00867.1,SLM2ch01g02413.1,SLM2ch01g02569.1,SLM2ch01g02996.1,SLM2ch01g03249.1,SLM2ch01g03522.1,SLM2ch01g03592.1,SLM2ch01g03629.1,SLM2ch01g03664.1,SLM2ch01g03724.1,SLM2ch01g03754.1,SLM2ch01g03778.1,SLM2ch01g03847.1,SLM2ch01g03910.1,SLM2ch01g03947.1,SLM2ch01…	At1g14780,PUB22,PUB22,PSKR,At1g08370,SLM2ch01g00512.1,PBL3,ALA3,SLM2ch01g00867.1,CP1,SLM2ch01g02569.1,BPM2,sbt3,SLM2ch01g03522.1,SLM2ch01g03592.1,AN,POB1,MTB1,CRK3,THO1,PR,WDR48,SLM2ch01g03947.1,MIRO1,REV3,SLM2ch01g04018.1,SOQ1,RPP5,RPS4B,SHM7,MAA3,BAK1,LNK1,SLM2ch01g04514.1,ZAT10,SUD1,SLM2ch01g04685.1,SLM2ch01g04727.1,XLG1,BZIP23,SLM2ch02g06740.1,SLM2ch02g06901.1,SLM2ch02g06905.1,ENY,SLM2ch02g07…
Cluster 6	GO:0065007	Biological regulation	422	3119	0.08	0.35	0.0073	SLM2ch01g00046.1,SLM2ch01g00057.1,SLM2ch01g00072.1,SLM2ch01g00134.1,SLM2ch01g00147.1,SLM2ch01g00197.1,SLM2ch01g00275.1,SLM2ch01g00277.1,SLM2ch01g00362.1,SLM2ch01g00396.1,SLM2ch01g00397.1,SLM2ch01g00617.1,SLM2ch01g00867.1,SLM2ch01g01654.1,SLM2ch01g01715.1,SLM2ch01g02569.1,SLM2ch01g02825.1,SLM2ch01g02831.1,SLM2ch01g03129.1,SLM2ch01g03249.1,SLM2ch01g03280.1,SLM2ch01g03327.1,SLM2ch01g03334.1,SLM2ch01…	At1g14780,At2g01680,At3g19330,SINAT2,CALS9,ATXR7,HAC1,PSKR,SLM2ch01g00362.1,ncln,At1g08370,ALA3,SLM2ch01g00867.1,SLM2ch01g01654.1,SLM2ch01g01715.1,SLM2ch01g02569.1,SPL1,SLM2ch01g02831.1,CALS2,sbt3,AAO3,CKB4,SLM2ch01g03334.1,CNOT1,RH8,RVE5,AN,MTB1,CRK3,SLM2ch01g03766.1,THO1,PR,MIRO1,TPR3,SLM2ch01g04189.1,RPP5,RPS4B,SLM2ch01g04321.1,SHM7,SLM2ch01g04387.1,TULP8,BAK1,LNK1,PAA1,SLM2ch01g04536.1,SLM2ch…
Cluster 6	GO:0043170	Macromolecule metabolic process	496	3778	0.06	0.31	0.0148	SLM2ch01g00072.1,SLM2ch01g00134.1,SLM2ch01g00147.1,SLM2ch01g00197.1,SLM2ch01g00208.1,SLM2ch01g00210.1,SLM2ch01g00211.1,SLM2ch01g00223.1,SLM2ch01g00265.1,SLM2ch01g00275.1,SLM2ch01g00277.1,SLM2ch01g00279.1,SLM2ch01g00362.1,SLM2ch01g00397.1,SLM2ch01g00542.1,SLM2ch01g01715.1,SLM2ch01g02755.1,SLM2ch01g02786.1,SLM2ch01g02813.1,SLM2ch01g02855.1,SLM2ch01g02866.1,SLM2ch01g02867.1,SLM2ch01g02898.1,SLM2ch01…	At3g19330,SINAT2,CALS9,ATXR7,SKIP22,PUB22,PUB22,SLM2ch01g00223.1,CRK2,HAC1,PSKR,Os04g0671800,SLM2ch01g00362.1,At1g08370,PBL3,SLM2ch01g01715.1,PBL27,BAM9,Os05g0134200,SLM2ch01g02855.1,SLM2ch01g02866.1,SLM2ch01g02867.1,At3g62310,KAPP,BPM2,SLM2ch01g02998.1,SLM2ch01g03014.1,SLM2ch01g03031.1,SLM2ch01g03065.1,CALS2,At3g52120,WDR36,sbt3,At3g52030,DNAJC17,SLM2ch01g03364.1,CNOT1,At4g11680,RH8,PUB33,POB1,S…
Cluster 7	GO:0000184	Nuclear-transcribed mRNA catabolic process, nonsense-mediated decay	19	28	0.57	0.57	0.0021	SLM2ch01g02262.1,SLM2ch01g04292.1,SLM2ch02g07793.1,SLM2ch02g07846.1,SLM2ch02g08558.1,SLM2ch03g12378.1,SLM2ch03g13080.1,SLM2ch04g15373.1,SLM2ch04g15374.1,SLM2ch06g23908.1,SLM2ch08g29029.1,SLM2ch08g31900.1,SLM2ch10g36027.1,SLM2ch10g37073.1,SLM2ch10g38641.1,SLM2ch11g39482.1,SLM2ch12g44185.1,SLM2ch12g44965.1,SLM2ch12g45079.1	SLM2ch01g02262.1,UPF3,SMG7L,CPL1,SLM2ch02g08558.1,SLM2ch03g12378.1,SLM2ch03g13080.1,UPF2,SLM2ch04g15374.1,SLM2ch06g23908.1,UPF1,UPF1,ABH1,UPF3,SMG7,SLM2ch11g39482.1,SLM2ch12g44185.1,MLN51,RH20
Cluster 7	GO:0040029	Regulation of gene expression, epigenetic	23	48	0.41	0.39	0.0143	SLM2ch01g02911.1,SLM2ch01g03605.1,SLM2ch01g04024.1,SLM2ch01g04854.1,SLM2ch02g05802.1,SLM2ch02g07330.1,SLM2ch03g12306.1,SLM2ch03g12789.1,SLM2ch04g14470.1,SLM2ch04g15222.1,SLM2ch05g18870.1,SLM2ch06g21247.1,SLM2ch06g22737.1,SLM2ch06g22786.1,SLM2ch07g26059.1,SLM2ch07g27993.1,SLM2ch08g31810.1,SLM2ch09g33894.1,SLM2ch10g36074.1,SLM2ch10g37904.1,SLM2ch11g39437.1,SLM2ch11g41767.1,SLM2ch11g42174.1	EZA1,BRM,SLM2ch01g04024.1,DRD1,CHR28,HAG2,JMJ705,FDM1,ELF6,SLM2ch04g15222.1,VIL1,SLM2ch06g21247.1,IDN2,FPA,VIL2,SLM2ch07g27993.1,SLM2ch08g31810.1,SLM2ch09g33894.1,SLM2ch10g36074.1,SLM2ch10g37904.1,SLM2ch11g39437.1,SLM2ch11g41767.1,SLM2ch11g42174.1
Cluster 7	GO:0000377	RNA splicing, via transesterification reactions with bulged adenosine as nucleophile	67	150	0.38	0.86	1.17e-06	SLM2ch01g03578.1,SLM2ch01g03591.1,SLM2ch01g04065.1,SLM2ch01g04133.1,SLM2ch01g04269.1,SLM2ch01g04446.1,SLM2ch01g04916.1,SLM2ch02g07194.1,SLM2ch02g07208.1,SLM2ch02g07322.1,SLM2ch02g07558.1,SLM2ch02g08091.1,SLM2ch02g08207.1,SLM2ch02g08349.1,SLM2ch02g08450.1,SLM2ch02g08520.1,SLM2ch02g08957.1,SLM2ch03g09706.1,SLM2ch03g09895.1,SLM2ch03g11532.1,SLM2ch03g11621.1,SLM2ch03g11697.1,SLM2ch03g12823.1,SLM2ch04…	PRL1,SLM2ch01g03591.1,SLM2ch01g04065.1,SLM2ch01g04133.1,SLM2ch01g04269.1,SLM2ch01g04446.1,At3g26560,RIK,SLM2ch02g07208.1,SLM2ch02g07322.1,ML2,SLM2ch02g08091.1,SLM2ch02g08207.1,SLM2ch02g08349.1,SLM2ch02g08450.1,At5g16180,AAR2,SLM2ch03g09706.1,SLM2ch03g09895.1,SLM2ch03g11532.1,ATO,SLM2ch03g11697.1,RH35,SLM2ch04g13836.1,SLM2ch04g13838.1,SLM2ch04g14189.1,SLM2ch04g16760.1,SIC,ISE2,SLM2ch05g17944.1,COI…
Cluster 7	GO:0000398	mRNA splicing, via spliceosome	62	140	0.38	0.81	4.46e-06	SLM2ch01g03578.1,SLM2ch01g03591.1,SLM2ch01g04065.1,SLM2ch01g04133.1,SLM2ch01g04269.1,SLM2ch01g04446.1,SLM2ch01g04916.1,SLM2ch02g07194.1,SLM2ch02g07208.1,SLM2ch02g07322.1,SLM2ch02g07558.1,SLM2ch02g08091.1,SLM2ch02g08207.1,SLM2ch02g08349.1,SLM2ch02g08450.1,SLM2ch02g08957.1,SLM2ch03g09706.1,SLM2ch03g09895.1,SLM2ch03g11532.1,SLM2ch03g11621.1,SLM2ch03g11697.1,SLM2ch03g12823.1,SLM2ch04g13836.1,SLM2ch04…	PRL1,SLM2ch01g03591.1,SLM2ch01g04065.1,SLM2ch01g04133.1,SLM2ch01g04269.1,SLM2ch01g04446.1,At3g26560,RIK,SLM2ch02g07208.1,SLM2ch02g07322.1,ML2,SLM2ch02g08091.1,SLM2ch02g08207.1,SLM2ch02g08349.1,SLM2ch02g08450.1,AAR2,SLM2ch03g09706.1,SLM2ch03g09895.1,SLM2ch03g11532.1,ATO,SLM2ch03g11697.1,RH35,SLM2ch04g13836.1,SLM2ch04g13838.1,SLM2ch04g14189.1,SLM2ch04g16760.1,SIC,SLM2ch05g17944.1,COIL,SLM2ch05g2075…
Cluster 7	GO:0051253	Negative regulation of RNA metabolic process	40	93	0.37	0.54	0.0012	SLM2ch01g01704.1,SLM2ch01g02723.1,SLM2ch01g03184.1,SLM2ch01g03213.1,SLM2ch01g03214.1,SLM2ch01g03215.1,SLM2ch01g03265.1,SLM2ch02g07243.1,SLM2ch02g07782.1,SLM2ch02g07846.1,SLM2ch02g08622.1,SLM2ch02g08757.1,SLM2ch02g08912.1,SLM2ch03g09541.1,SLM2ch03g09860.1,SLM2ch03g11610.1,SLM2ch03g12069.1,SLM2ch03g12138.1,SLM2ch04g15238.1,SLM2ch04g15999.1,SLM2ch04g17057.1,SLM2ch05g17837.1,SLM2ch05g17925.1,SLM2ch05…	SLM2ch01g01704.1,SLM2ch01g02723.1,SLM2ch01g03184.1,SLM2ch01g03213.1,SLM2ch01g03214.1,SLM2ch01g03215.1,AGL15,SNL2,SLM2ch02g07782.1,CPL1,SNL2,Os03g0419100,HSF24,SLM2ch03g09541.1,SLM2ch03g09860.1,YY1,SLM2ch03g12069.1,SLM2ch03g12138.1,SLM2ch04g15238.1,SLM2ch04g15999.1,HOS15,maf1,SLM2ch05g17925.1,SLM2ch05g18644.1,LUG,SLM2ch07g28013.1,GRXS5,SLM2ch07g28059.1,SLM2ch07g28079.1,SLM2ch08g31725.1,KUA1,SLM2ch…
Cluster 7	GO:0045892	Negative regulation of transcription, DNA-templated	37	85	0.37	0.52	0.0019	SLM2ch01g01704.1,SLM2ch01g02723.1,SLM2ch01g03213.1,SLM2ch01g03214.1,SLM2ch01g03215.1,SLM2ch01g03265.1,SLM2ch02g07243.1,SLM2ch02g07782.1,SLM2ch02g07846.1,SLM2ch02g08622.1,SLM2ch02g08757.1,SLM2ch02g08912.1,SLM2ch03g09541.1,SLM2ch03g11610.1,SLM2ch03g12069.1,SLM2ch04g15238.1,SLM2ch04g15999.1,SLM2ch04g17057.1,SLM2ch05g17837.1,SLM2ch05g17925.1,SLM2ch05g18644.1,SLM2ch06g23263.1,SLM2ch07g28013.1,SLM2ch07…	SLM2ch01g01704.1,SLM2ch01g02723.1,SLM2ch01g03213.1,SLM2ch01g03214.1,SLM2ch01g03215.1,AGL15,SNL2,SLM2ch02g07782.1,CPL1,SNL2,Os03g0419100,HSF24,SLM2ch03g09541.1,YY1,SLM2ch03g12069.1,SLM2ch04g15238.1,SLM2ch04g15999.1,HOS15,maf1,SLM2ch05g17925.1,SLM2ch05g18644.1,LUG,SLM2ch07g28013.1,GRXS5,SLM2ch07g28059.1,SLM2ch07g28079.1,SLM2ch08g31725.1,KUA1,SLM2ch09g32654.1,TAF8,NDX,SLM2ch10g36700.1,SLM2ch11g39365…
Cluster 7	GO:0000956	Nuclear-transcribed mRNA catabolic process	26	62	0.36	0.33	0.0285	SLM2ch01g02262.1,SLM2ch01g04292.1,SLM2ch01g04392.1,SLM2ch02g07793.1,SLM2ch02g07846.1,SLM2ch02g08558.1,SLM2ch03g12378.1,SLM2ch03g13080.1,SLM2ch04g15222.1,SLM2ch04g15373.1,SLM2ch04g15374.1,SLM2ch04g17328.1,SLM2ch05g18648.1,SLM2ch06g23840.1,SLM2ch06g23908.1,SLM2ch06g23981.1,SLM2ch08g29029.1,SLM2ch08g31900.1,SLM2ch10g36027.1,SLM2ch10g37073.1,SLM2ch10g38641.1,SLM2ch11g39482.1,SLM2ch11g42386.1,SLM2ch12…	SLM2ch01g02262.1,UPF3,MRTO4,SMG7L,CPL1,SLM2ch02g08558.1,SLM2ch03g12378.1,SLM2ch03g13080.1,SLM2ch04g15222.1,UPF2,SLM2ch04g15374.1,SLM2ch04g17328.1,PAT1H1,CAF1-9,SLM2ch06g23908.1,VIP2,UPF1,UPF1,ABH1,UPF3,SMG7,SLM2ch11g39482.1,VIP2,SLM2ch12g44185.1,MLN51,RH20
Cluster 7	GO:0045934	Negative regulation of nucleobase-containing compound metabolic process	45	109	0.35	0.55	0.00093	SLM2ch01g01704.1,SLM2ch01g02723.1,SLM2ch01g03184.1,SLM2ch01g03213.1,SLM2ch01g03214.1,SLM2ch01g03215.1,SLM2ch01g03265.1,SLM2ch02g06440.1,SLM2ch02g07243.1,SLM2ch02g07782.1,SLM2ch02g07831.1,SLM2ch02g07846.1,SLM2ch02g08622.1,SLM2ch02g08757.1,SLM2ch02g08912.1,SLM2ch03g09541.1,SLM2ch03g09860.1,SLM2ch03g11610.1,SLM2ch03g12069.1,SLM2ch03g12138.1,SLM2ch03g12658.1,SLM2ch04g15238.1,SLM2ch04g15999.1,SLM2ch04…	SLM2ch01g01704.1,SLM2ch01g02723.1,SLM2ch01g03184.1,SLM2ch01g03213.1,SLM2ch01g03214.1,SLM2ch01g03215.1,AGL15,SLM2ch02g06440.1,SNL2,SLM2ch02g07782.1,mutS2,CPL1,SNL2,Os03g0419100,HSF24,SLM2ch03g09541.1,SLM2ch03g09860.1,YY1,SLM2ch03g12069.1,SLM2ch03g12138.1,SLM2ch03g12658.1,SLM2ch04g15238.1,SLM2ch04g15999.1,HOS15,maf1,SLM2ch05g17925.1,SLM2ch05g18644.1,LUG,SLM2ch07g28013.1,GRXS5,SLM2ch07g28059.1,SLM2c…
Cluster 7	GO:0016571	Histone methylation	24	58	0.35	0.29	0.0487	SLM2ch01g02911.1,SLM2ch01g03710.1,SLM2ch01g04030.1,SLM2ch02g06585.1,SLM2ch02g07867.1,SLM2ch02g08333.1,SLM2ch02g08840.1,SLM2ch03g11619.1,SLM2ch03g13140.1,SLM2ch05g18644.1,SLM2ch05g18870.1,SLM2ch06g22967.1,SLM2ch06g23028.1,SLM2ch06g24252.1,SLM2ch07g25685.1,SLM2ch07g27189.1,SLM2ch07g27345.1,SLM2ch07g27409.1,SLM2ch07g27993.1,SLM2ch07g28470.1,SLM2ch09g32626.1,SLM2ch09g35917.1,SLM2ch10g38400.1,SLM2ch11…	EZA1,ATX4,SLM2ch01g04030.1,SUF4,JMJ24,SLM2ch02g08333.1,SUVR5,ATX4,SLM2ch03g13140.1,SLM2ch05g18644.1,VIL1,ASHR1,SLM2ch06g23028.1,SUVR2,SLM2ch07g25685.1,MSI4,SLM2ch07g27345.1,SLM2ch07g27409.1,SLM2ch07g27993.1,LDL2,SLM2ch09g32626.1,SLM2ch09g35917.1,SUVH1,SLM2ch11g41877.1
Cluster 7	GO:0006338	Chromatin remodeling	40	98	0.34	0.49	0.0026	SLM2ch01g02754.1,SLM2ch01g02911.1,SLM2ch01g03402.1,SLM2ch01g03605.1,SLM2ch01g04396.1,SLM2ch01g04596.1,SLM2ch01g04968.1,SLM2ch02g05802.1,SLM2ch02g07329.1,SLM2ch02g08840.1,SLM2ch03g10946.1,SLM2ch03g11870.1,SLM2ch03g12069.1,SLM2ch03g12306.1,SLM2ch03g12658.1,SLM2ch03g13116.1,SLM2ch04g13835.1,SLM2ch04g14470.1,SLM2ch04g17460.1,SLM2ch05g18085.1,SLM2ch05g20059.1,SLM2ch05g20656.1,SLM2ch06g21108.1,SLM2ch06…	Os01g0367900,EZA1,CHR10,BRM,MSI1,SLM2ch01g04596.1,MSI2,CHR28,SLM2ch02g07329.1,SUVR5,PIE1,SLM2ch03g11870.1,SLM2ch03g12069.1,JMJ705,SLM2ch03g12658.1,At2g25737,JMJ16,ELF6,SLM2ch04g17460.1,SLM2ch05g18085.1,SLM2ch05g20059.1,ADA2B,SLM2ch06g21108.1,SWI3C,MSI4,PKL,BTAF1,SLM2ch08g31810.1,SLM2ch08g32231.1,ARP9,CRY2,SLM2ch10g38668.1,At3g54460,SLM2ch11g41767.1,SLM2ch11g42149.1,SLM2ch11g42373.1,SLM2ch12g43163…
Cluster 7	GO:0016071	mRNA metabolic process	154	399	0.32	1.06	9.81e-12	SLM2ch01g02262.1,SLM2ch01g02271.1,SLM2ch01g03184.1,SLM2ch01g03578.1,SLM2ch01g03591.1,SLM2ch01g04065.1,SLM2ch01g04133.1,SLM2ch01g04262.1,SLM2ch01g04269.1,SLM2ch01g04292.1,SLM2ch01g04392.1,SLM2ch01g04400.1,SLM2ch01g04446.1,SLM2ch01g04897.1,SLM2ch01g04916.1,SLM2ch02g06087.1,SLM2ch02g07006.1,SLM2ch02g07194.1,SLM2ch02g07208.1,SLM2ch02g07322.1,SLM2ch02g07558.1,SLM2ch02g07793.1,SLM2ch02g07846.1,SLM2ch02…	SLM2ch01g02262.1,SLM2ch01g02271.1,SLM2ch01g03184.1,PRL1,SLM2ch01g03591.1,SLM2ch01g04065.1,SLM2ch01g04133.1,smndc1,SLM2ch01g04269.1,UPF3,MRTO4,SLM2ch01g04400.1,SLM2ch01g04446.1,SLM2ch01g04897.1,At3g26560,HUA2,SLM2ch02g07006.1,RIK,SLM2ch02g07208.1,SLM2ch02g07322.1,ML2,SMG7L,CPL1,SLM2ch02g08091.1,IRE1A,SLM2ch02g08207.1,SLM2ch02g08228.1,SLM2ch02g08349.1,SLM2ch02g08450.1,At5g16180,SLM2ch02g08545.1,SLM…
Cluster 7	GO:0008380	RNA splicing	92	237	0.32	0.83	6.56e-07	SLM2ch01g03578.1,SLM2ch01g03591.1,SLM2ch01g04065.1,SLM2ch01g04133.1,SLM2ch01g04269.1,SLM2ch01g04400.1,SLM2ch01g04446.1,SLM2ch01g04916.1,SLM2ch02g07006.1,SLM2ch02g07194.1,SLM2ch02g07208.1,SLM2ch02g07322.1,SLM2ch02g07558.1,SLM2ch02g08091.1,SLM2ch02g08167.1,SLM2ch02g08200.1,SLM2ch02g08207.1,SLM2ch02g08349.1,SLM2ch02g08450.1,SLM2ch02g08520.1,SLM2ch02g08914.1,SLM2ch02g08957.1,SLM2ch03g09621.1,SLM2ch03…	PRL1,SLM2ch01g03591.1,SLM2ch01g04065.1,SLM2ch01g04133.1,SLM2ch01g04269.1,SLM2ch01g04400.1,SLM2ch01g04446.1,At3g26560,SLM2ch02g07006.1,RIK,SLM2ch02g07208.1,SLM2ch02g07322.1,ML2,SLM2ch02g08091.1,SLM2ch02g08167.1,IRE1A,SLM2ch02g08207.1,SLM2ch02g08349.1,SLM2ch02g08450.1,At5g16180,SLM2ch02g08914.1,AAR2,RRC1,SLM2ch03g09706.1,SLM2ch03g09895.1,SNRNP40,SLM2ch03g11532.1,ATO,SLM2ch03g11697.1,VIR,ATM,ESP3,RH…
Cluster 7	GO:0006397	mRNA processing	125	333	0.31	0.92	8.98e-09	SLM2ch01g02271.1,SLM2ch01g03184.1,SLM2ch01g03578.1,SLM2ch01g03591.1,SLM2ch01g04065.1,SLM2ch01g04133.1,SLM2ch01g04262.1,SLM2ch01g04269.1,SLM2ch01g04400.1,SLM2ch01g04446.1,SLM2ch01g04897.1,SLM2ch01g04916.1,SLM2ch02g06087.1,SLM2ch02g07006.1,SLM2ch02g07194.1,SLM2ch02g07208.1,SLM2ch02g07322.1,SLM2ch02g07558.1,SLM2ch02g08091.1,SLM2ch02g08200.1,SLM2ch02g08207.1,SLM2ch02g08228.1,SLM2ch02g08349.1,SLM2ch02…	SLM2ch01g02271.1,SLM2ch01g03184.1,PRL1,SLM2ch01g03591.1,SLM2ch01g04065.1,SLM2ch01g04133.1,smndc1,SLM2ch01g04269.1,SLM2ch01g04400.1,SLM2ch01g04446.1,SLM2ch01g04897.1,At3g26560,HUA2,SLM2ch02g07006.1,RIK,SLM2ch02g07208.1,SLM2ch02g07322.1,ML2,SLM2ch02g08091.1,IRE1A,SLM2ch02g08207.1,SLM2ch02g08228.1,SLM2ch02g08349.1,SLM2ch02g08450.1,At5g16180,SLM2ch02g08545.1,SLM2ch02g08914.1,AAR2,SLM2ch02g09219.1,CPS…
Cluster 7	GO:0051276	Chromosome organization	119	319	0.31	0.89	2.91e-08	SLM2ch01g00120.1,SLM2ch01g02754.1,SLM2ch01g02911.1,SLM2ch01g03240.1,SLM2ch01g03402.1,SLM2ch01g03605.1,SLM2ch01g03710.1,SLM2ch01g04024.1,SLM2ch01g04396.1,SLM2ch01g04596.1,SLM2ch01g04635.1,SLM2ch01g04709.1,SLM2ch01g04812.1,SLM2ch01g04854.1,SLM2ch01g04968.1,SLM2ch02g05802.1,SLM2ch02g06429.1,SLM2ch02g07329.1,SLM2ch02g07330.1,SLM2ch02g07782.1,SLM2ch02g07847.1,SLM2ch02g08077.1,SLM2ch02g08118.1,SLM2ch02…	HUB2,Os01g0367900,EZA1,SMC5,CHR10,BRM,ATX4,SLM2ch01g04024.1,MSI1,SLM2ch01g04596.1,SLM2ch01g04635.1,SLM2ch01g04709.1,SWI3D,DRD1,MSI2,CHR28,At1g30680,SLM2ch02g07329.1,HAG2,SLM2ch02g07782.1,SLM2ch02g07847.1,EBS,SLM2ch02g08118.1,SUVR5,GTE8,SYN2,SLM2ch03g10027.1,SCC2,PIE1,Ighmbp2,ATX4,EMF2,SLM2ch03g11870.1,SLM2ch03g12069.1,JMJ705,SLM2ch03g12594.1,SLM2ch03g12658.1,FDM1,At2g25737,SLM2ch04g13594.1,HAC1,J…
Cluster 7	GO:0006357	Regulation of transcription by RNA polymerase II	106	284	0.31	0.84	2.73e-07	SLM2ch01g00241.1,SLM2ch01g02492.1,SLM2ch01g02777.1,SLM2ch01g02922.1,SLM2ch01g02959.1,SLM2ch01g03148.1,SLM2ch01g03176.1,SLM2ch01g03207.1,SLM2ch01g03213.1,SLM2ch01g03214.1,SLM2ch01g03215.1,SLM2ch01g03265.1,SLM2ch01g03529.1,SLM2ch01g03573.1,SLM2ch01g03590.1,SLM2ch01g03605.1,SLM2ch01g03710.1,SLM2ch01g03841.1,SLM2ch01g03917.1,SLM2ch01g03934.1,SLM2ch01g04178.1,SLM2ch01g04500.1,SLM2ch02g06087.1,SLM2ch02…	SLM2ch01g00241.1,SLM2ch01g02492.1,ALY3,SLM2ch01g02922.1,NFYC9,EML4,SLM2ch01g03176.1,MED27,SLM2ch01g03213.1,SLM2ch01g03214.1,SLM2ch01g03215.1,AGL15,MADS3,SLM2ch01g03573.1,MED12,BRM,ATX4,MED14,SLM2ch01g03917.1,SLM2ch01g03934.1,At5g26760,SLM2ch01g04500.1,HUA2,epl1,SNL2,SLM2ch02g07287.1,AG1,CPL1,JMJ24,SLM2ch02g08065.1,SLM2ch02g08118.1,SLM2ch02g08375.1,ATHB-40,SNL2,HSF24,UNE12,HSFB2A,YY1,ATX4,SLM2ch03…
Cluster 7	GO:2000241	Regulation of reproductive process	47	124	0.31	0.48	0.0026	SLM2ch01g00241.1,SLM2ch01g02369.1,SLM2ch01g02911.1,SLM2ch01g03176.1,SLM2ch01g03265.1,SLM2ch01g03786.1,SLM2ch02g06585.1,SLM2ch02g07287.1,SLM2ch02g08077.1,SLM2ch03g11621.1,SLM2ch03g12275.1,SLM2ch03g12636.1,SLM2ch03g13140.1,SLM2ch04g13526.1,SLM2ch04g14470.1,SLM2ch04g15650.1,SLM2ch04g15999.1,SLM2ch04g16657.1,SLM2ch04g16948.1,SLM2ch05g19957.1,SLM2ch06g22678.1,SLM2ch06g22786.1,SLM2ch06g22813.1,SLM2ch06…	SLM2ch01g00241.1,SLM2ch01g02369.1,EZA1,SLM2ch01g03176.1,AGL15,SLM2ch01g03786.1,SUF4,SLM2ch02g07287.1,EBS,ATO,SLM2ch03g12275.1,SLM2ch03g12636.1,SLM2ch03g13140.1,NAP2,ELF6,CURL3,SLM2ch04g15999.1,GI,CEPR1,EBS,SLM2ch06g22678.1,FPA,SLM2ch06g22813.1,IKU1,LUG,ELF5,EAF1A,SLM2ch07g27409.1,SLM2ch07g28571.1,SLM2ch07g28586.1,MCTP7,HD3B,IKU1,SLM2ch09g32626.1,SLM2ch09g32848.1,EAF1A,BRN1,CRY2,SLM2ch10g36074.1,S…
Cluster 7	GO:0010605	Negative regulation of macromolecule metabolic process	129	354	0.3	0.89	1.85e-08	SLM2ch01g00352.1,SLM2ch01g01704.1,SLM2ch01g02262.1,SLM2ch01g02723.1,SLM2ch01g02829.1,SLM2ch01g02911.1,SLM2ch01g03184.1,SLM2ch01g03213.1,SLM2ch01g03214.1,SLM2ch01g03215.1,SLM2ch01g03265.1,SLM2ch01g03758.1,SLM2ch01g03791.1,SLM2ch01g04024.1,SLM2ch01g04292.1,SLM2ch01g04305.1,SLM2ch01g04392.1,SLM2ch01g04854.1,SLM2ch02g05802.1,SLM2ch02g06440.1,SLM2ch02g07243.1,SLM2ch02g07330.1,SLM2ch02g07782.1,SLM2ch02…	AGO4,SLM2ch01g01704.1,SLM2ch01g02262.1,SLM2ch01g02723.1,SLM2ch01g02829.1,EZA1,SLM2ch01g03184.1,SLM2ch01g03213.1,SLM2ch01g03214.1,SLM2ch01g03215.1,AGL15,NRPE1,AGO4,SLM2ch01g04024.1,UPF3,SLM2ch01g04305.1,MRTO4,DRD1,CHR28,SLM2ch02g06440.1,SNL2,HAG2,SLM2ch02g07782.1,SMG7L,mutS2,CPL1,JMJ24,EBS,SLM2ch02g08558.1,SNL2,Os03g0419100,SLM2ch02g08875.1,HSF24,SLM2ch03g09541.1,CPSF100,SLM2ch03g09860.1,YY1,SLM2c…
Cluster 7	GO:0006325	Chromatin organization	82	220	0.3	0.72	1.31e-05	SLM2ch01g00120.1,SLM2ch01g02754.1,SLM2ch01g02911.1,SLM2ch01g03402.1,SLM2ch01g03605.1,SLM2ch01g03710.1,SLM2ch01g04024.1,SLM2ch01g04396.1,SLM2ch01g04596.1,SLM2ch01g04635.1,SLM2ch01g04812.1,SLM2ch01g04854.1,SLM2ch01g04968.1,SLM2ch02g05802.1,SLM2ch02g07329.1,SLM2ch02g07330.1,SLM2ch02g07782.1,SLM2ch02g08077.1,SLM2ch02g08118.1,SLM2ch02g08840.1,SLM2ch02g09180.1,SLM2ch03g10946.1,SLM2ch03g11619.1,SLM2ch03…	HUB2,Os01g0367900,EZA1,CHR10,BRM,ATX4,SLM2ch01g04024.1,MSI1,SLM2ch01g04596.1,SLM2ch01g04635.1,SWI3D,DRD1,MSI2,CHR28,SLM2ch02g07329.1,HAG2,SLM2ch02g07782.1,EBS,SLM2ch02g08118.1,SUVR5,GTE8,PIE1,ATX4,EMF2,SLM2ch03g11870.1,SLM2ch03g12069.1,JMJ705,SLM2ch03g12658.1,FDM1,At2g25737,HAC1,JMJ16,ELF6,SLM2ch04g15222.1,SLM2ch04g17312.1,SLM2ch04g17460.1,SLM2ch05g18085.1,VIL1,EBS,SLM2ch05g20059.1,ADA2B,SLM2ch06…
Cluster 7	GO:0016570	Histone modification	46	124	0.3	0.45	0.0043	SLM2ch01g00120.1,SLM2ch01g02911.1,SLM2ch01g03147.1,SLM2ch01g03710.1,SLM2ch01g04030.1,SLM2ch02g06585.1,SLM2ch02g07243.1,SLM2ch02g07330.1,SLM2ch02g07867.1,SLM2ch02g07869.1,SLM2ch02g08065.1,SLM2ch02g08333.1,SLM2ch02g08622.1,SLM2ch02g08840.1,SLM2ch03g11619.1,SLM2ch03g12636.1,SLM2ch03g13140.1,SLM2ch04g13716.1,SLM2ch04g15238.1,SLM2ch04g15240.1,SLM2ch04g17057.1,SLM2ch04g17312.1,SLM2ch05g17594.1,SLM2ch05…	HUB2,EZA1,SLM2ch01g03147.1,ATX4,SLM2ch01g04030.1,SUF4,SNL2,HAG2,JMJ24,SLM2ch02g07869.1,SLM2ch02g08065.1,SLM2ch02g08333.1,SNL2,SUVR5,ATX4,SLM2ch03g12636.1,SLM2ch03g13140.1,HAC1,SLM2ch04g15238.1,SLM2ch04g15240.1,HOS15,SLM2ch04g17312.1,MBD9,SLM2ch05g18644.1,VIL1,SLM2ch05g20843.1,ASHR1,SLM2ch06g23028.1,EAF1A,SUVR2,SLM2ch07g25685.1,MSI4,SLM2ch07g27345.1,SLM2ch07g27409.1,SLM2ch07g27993.1,LDL2,SLM2ch08g…
Cluster 7	GO:0090567	Reproductive shoot system development	45	123	0.3	0.43	0.0062	SLM2ch01g02369.1,SLM2ch01g03265.1,SLM2ch01g03529.1,SLM2ch01g03937.1,SLM2ch02g06087.1,SLM2ch02g06585.1,SLM2ch02g07165.1,SLM2ch02g08077.1,SLM2ch02g08387.1,SLM2ch02g08875.1,SLM2ch03g10946.1,SLM2ch03g12636.1,SLM2ch03g12695.1,SLM2ch03g13140.1,SLM2ch04g15238.1,SLM2ch04g15650.1,SLM2ch04g15999.1,SLM2ch04g16657.1,SLM2ch04g16948.1,SLM2ch05g18870.1,SLM2ch05g19957.1,SLM2ch05g20180.1,SLM2ch05g20843.1,SLM2ch06…	SLM2ch01g02369.1,AGL15,MADS3,GID1C,HUA2,SUF4,SLM2ch02g07165.1,EBS,CYP90C1,SLM2ch02g08875.1,PIE1,SLM2ch03g12636.1,CDF2,SLM2ch03g13140.1,SLM2ch04g15238.1,CURL3,SLM2ch04g15999.1,GI,CEPR1,VIL1,EBS,HEN2,SLM2ch05g20843.1,FRL3,YDA,FPA,SLM2ch06g22813.1,LUG,SLM2ch06g23540.1,ELF5,FRL3,SLM2ch07g25685.1,SLM2ch07g27409.1,SLM2ch07g27993.1,SLM2ch07g28059.1,SLM2ch08g31203.1,SLM2ch08g31948.1,YDA,HULK2,GID1B,NDX,B…
Cluster 7	GO:0031047	Gene silencing by RNA	37	101	0.3	0.34	0.0213	SLM2ch01g00352.1,SLM2ch01g03758.1,SLM2ch01g03791.1,SLM2ch01g04024.1,SLM2ch01g04854.1,SLM2ch02g05802.1,SLM2ch03g09645.1,SLM2ch03g12138.1,SLM2ch03g12148.1,SLM2ch03g12537.1,SLM2ch03g12562.1,SLM2ch03g12789.1,SLM2ch03g12998.1,SLM2ch04g14814.1,SLM2ch04g16900.1,SLM2ch05g17677.1,SLM2ch05g17762.1,SLM2ch05g18796.1,SLM2ch05g20822.1,SLM2ch06g21247.1,SLM2ch06g22737.1,SLM2ch06g23594.1,SLM2ch06g23685.1,SLM2ch06…	AGO4,NRPE1,AGO4,SLM2ch01g04024.1,DRD1,CHR28,CPSF100,SLM2ch03g12138.1,SLM2ch03g12148.1,RDR2,SLM2ch03g12562.1,FDM1,SLM2ch03g12998.1,SGS3,SIC,ISE2,RDR1,THO2,SLM2ch05g20822.1,SLM2ch06g21247.1,IDN2,SLM2ch06g23594.1,AGO1,AGO4,SLM2ch07g27566.1,SLM2ch07g27568.1,SLM2ch08g31221.1,SYMPK,SLM2ch09g33894.1,SLM2ch09g34859.1,SLM2ch09g35395.1,ABH1,SLM2ch11g39437.1,SLM2ch11g41779.1,SLM2ch11g42159.1,SLM2ch11g42174.…
Cluster 7	GO:0009892	Negative regulation of metabolic process	136	378	0.29	0.89	1.2e-08	SLM2ch01g00352.1,SLM2ch01g01704.1,SLM2ch01g02262.1,SLM2ch01g02723.1,SLM2ch01g02829.1,SLM2ch01g02911.1,SLM2ch01g03184.1,SLM2ch01g03213.1,SLM2ch01g03214.1,SLM2ch01g03215.1,SLM2ch01g03265.1,SLM2ch01g03758.1,SLM2ch01g03791.1,SLM2ch01g04024.1,SLM2ch01g04292.1,SLM2ch01g04305.1,SLM2ch01g04392.1,SLM2ch01g04584.1,SLM2ch01g04775.1,SLM2ch01g04854.1,SLM2ch02g05802.1,SLM2ch02g06440.1,SLM2ch02g07243.1,SLM2ch02…	AGO4,SLM2ch01g01704.1,SLM2ch01g02262.1,SLM2ch01g02723.1,SLM2ch01g02829.1,EZA1,SLM2ch01g03184.1,SLM2ch01g03213.1,SLM2ch01g03214.1,SLM2ch01g03215.1,AGL15,NRPE1,AGO4,SLM2ch01g04024.1,UPF3,SLM2ch01g04305.1,MRTO4,TOR,Smg1,DRD1,CHR28,SLM2ch02g06440.1,SNL2,HAG2,SLM2ch02g07782.1,SMG7L,mutS2,CPL1,JMJ24,EBS,SLM2ch02g08558.1,SNL2,Os03g0419100,SLM2ch02g08875.1,HSF24,SLM2ch03g09541.1,CPSF100,SLM2ch03g09860.1,…
Cluster 7	GO:0009908	Flower development	43	120	0.29	0.38	0.0118	SLM2ch01g02369.1,SLM2ch01g03265.1,SLM2ch01g03529.1,SLM2ch01g03937.1,SLM2ch02g06087.1,SLM2ch02g06585.1,SLM2ch02g07165.1,SLM2ch02g08077.1,SLM2ch02g08387.1,SLM2ch02g08875.1,SLM2ch03g10946.1,SLM2ch03g12636.1,SLM2ch03g12695.1,SLM2ch03g13140.1,SLM2ch04g15238.1,SLM2ch04g15650.1,SLM2ch04g15999.1,SLM2ch04g16657.1,SLM2ch04g16948.1,SLM2ch05g18870.1,SLM2ch05g19957.1,SLM2ch05g20180.1,SLM2ch05g20843.1,SLM2ch06…	SLM2ch01g02369.1,AGL15,MADS3,GID1C,HUA2,SUF4,SLM2ch02g07165.1,EBS,CYP90C1,SLM2ch02g08875.1,PIE1,SLM2ch03g12636.1,CDF2,SLM2ch03g13140.1,SLM2ch04g15238.1,CURL3,SLM2ch04g15999.1,GI,CEPR1,VIL1,EBS,HEN2,SLM2ch05g20843.1,FRL3,FPA,SLM2ch06g22813.1,LUG,SLM2ch06g23540.1,ELF5,FRL3,SLM2ch07g25685.1,SLM2ch07g27409.1,SLM2ch07g27993.1,SLM2ch07g28059.1,SLM2ch08g31203.1,SLM2ch08g31948.1,HULK2,GID1B,NDX,BRN1,FRL4…
Cluster 7	GO:0045944	Positive regulation of transcription by RNA polymerase II	35	97	0.29	0.31	0.0342	SLM2ch01g02959.1,SLM2ch01g03213.1,SLM2ch01g03214.1,SLM2ch01g03215.1,SLM2ch01g03265.1,SLM2ch01g03529.1,SLM2ch01g03573.1,SLM2ch01g03605.1,SLM2ch01g03841.1,SLM2ch01g03917.1,SLM2ch01g04500.1,SLM2ch02g07598.1,SLM2ch02g08118.1,SLM2ch02g08375.1,SLM2ch03g12636.1,SLM2ch04g13716.1,SLM2ch04g15999.1,SLM2ch04g16878.1,SLM2ch05g18644.1,SLM2ch06g21044.1,SLM2ch06g23195.1,SLM2ch06g24002.1,SLM2ch07g28411.1,SLM2ch08…	NFYC9,SLM2ch01g03213.1,SLM2ch01g03214.1,SLM2ch01g03215.1,AGL15,MADS3,SLM2ch01g03573.1,BRM,MED14,SLM2ch01g03917.1,SLM2ch01g04500.1,AG1,SLM2ch02g08118.1,SLM2ch02g08375.1,SLM2ch03g12636.1,HAC1,SLM2ch04g15999.1,At1g05910,SLM2ch05g18644.1,SLM2ch06g21044.1,AGL11,SLM2ch06g24002.1,SLM2ch07g28411.1,SLM2ch08g29423.1,MED10B,TAF8,SLM2ch09g33590.1,SLM2ch10g36270.1,SLM2ch10g38668.1,SLM2ch10g38835.1,SLM2ch10g38…
Cluster 7	GO:0010629	Negative regulation of gene expression	75	211	0.28	0.6	0.00017	SLM2ch01g00352.1,SLM2ch01g02262.1,SLM2ch01g02911.1,SLM2ch01g03265.1,SLM2ch01g03758.1,SLM2ch01g03791.1,SLM2ch01g04024.1,SLM2ch01g04292.1,SLM2ch01g04305.1,SLM2ch01g04392.1,SLM2ch01g04854.1,SLM2ch02g05802.1,SLM2ch02g07330.1,SLM2ch02g07793.1,SLM2ch02g07846.1,SLM2ch02g08558.1,SLM2ch02g08875.1,SLM2ch03g09645.1,SLM2ch03g12138.1,SLM2ch03g12148.1,SLM2ch03g12378.1,SLM2ch03g12537.1,SLM2ch03g12562.1,SLM2ch03…	AGO4,SLM2ch01g02262.1,EZA1,AGL15,NRPE1,AGO4,SLM2ch01g04024.1,UPF3,SLM2ch01g04305.1,MRTO4,DRD1,CHR28,HAG2,SMG7L,CPL1,SLM2ch02g08558.1,SLM2ch02g08875.1,CPSF100,SLM2ch03g12138.1,SLM2ch03g12148.1,SLM2ch03g12378.1,RDR2,SLM2ch03g12562.1,FDM1,SLM2ch03g12998.1,SLM2ch03g13080.1,APUM5,SGS3,SLM2ch04g15222.1,UPF2,SLM2ch04g15374.1,SIC,SLM2ch04g17328.1,ISE2,RDR1,PAT1H1,THO2,VIL1,RH8,SLM2ch05g20822.1,SLM2ch06g2…
Cluster 7	GO:0045893	Positive regulation of transcription, DNA-templated	66	189	0.28	0.52	0.00096	SLM2ch01g00241.1,SLM2ch01g02919.1,SLM2ch01g02959.1,SLM2ch01g03207.1,SLM2ch01g03213.1,SLM2ch01g03214.1,SLM2ch01g03215.1,SLM2ch01g03265.1,SLM2ch01g03529.1,SLM2ch01g03573.1,SLM2ch01g03605.1,SLM2ch01g03841.1,SLM2ch01g03917.1,SLM2ch01g04407.1,SLM2ch01g04500.1,SLM2ch01g04584.1,SLM2ch01g04884.1,SLM2ch02g07598.1,SLM2ch02g08118.1,SLM2ch02g08372.1,SLM2ch02g08375.1,SLM2ch03g11610.1,SLM2ch03g12490.1,SLM2ch03…	SLM2ch01g00241.1,BZIP53,NFYC9,MED27,SLM2ch01g03213.1,SLM2ch01g03214.1,SLM2ch01g03215.1,AGL15,MADS3,SLM2ch01g03573.1,BRM,MED14,SLM2ch01g03917.1,SLM2ch01g04407.1,SLM2ch01g04500.1,TOR,GATA5,AG1,SLM2ch02g08118.1,SLM2ch02g08372.1,SLM2ch02g08375.1,YY1,PTAC2,SLM2ch03g12636.1,HAC1,RSA1,SLM2ch04g15999.1,At1g05910,THO5B,ABF2,ATHB-13,SLM2ch05g18644.1,ADA2B,SLM2ch06g21044.1,AGL11,SLM2ch06g23235.1,SLM2ch06g23…
Cluster 7	GO:0097659	Nucleic acid-templated transcription	53	151	0.28	0.44	0.0043	SLM2ch01g00330.1,SLM2ch01g02777.1,SLM2ch01g03162.1,SLM2ch01g03325.1,SLM2ch01g03758.1,SLM2ch01g04584.1,SLM2ch02g06605.1,SLM2ch02g06656.1,SLM2ch02g07619.1,SLM2ch02g08118.1,SLM2ch02g08122.1,SLM2ch02g08277.1,SLM2ch02g08452.1,SLM2ch02g08460.1,SLM2ch02g08791.1,SLM2ch03g09413.1,SLM2ch03g10978.1,SLM2ch03g12490.1,SLM2ch03g12537.1,SLM2ch03g12636.1,SLM2ch03g12901.1,SLM2ch03g13027.1,SLM2ch03g13140.1,SLM2ch03…	TGA2.2,ALY3,NRPA2,SLM2ch01g03325.1,NRPE1,TOR,SLM2ch02g06605.1,SLM2ch02g06656.1,BEH4,SLM2ch02g08118.1,SLM2ch02g08122.1,SLM2ch02g08277.1,SLM2ch02g08452.1,SLM2ch02g08460.1,RPOT2-TOM,BEH4,SLM2ch03g10978.1,PTAC2,RDR2,SLM2ch03g12636.1,NRPE7,SLM2ch03g13027.1,SLM2ch03g13140.1,SLM2ch03g13232.1,SLM2ch03g13317.1,BIM2,SLM2ch04g16063.1,TGA1,TAF4B,RDR1,PAN,SLM2ch05g20615.1,Polr3c,SLM2ch06g23157.1,TAF5,BIM1,EER…
Cluster 7	GO:0006351	Transcription, DNA-templated	51	146	0.28	0.42	0.006	SLM2ch01g00330.1,SLM2ch01g02777.1,SLM2ch01g03162.1,SLM2ch01g03325.1,SLM2ch01g03758.1,SLM2ch01g04584.1,SLM2ch02g06605.1,SLM2ch02g06656.1,SLM2ch02g07619.1,SLM2ch02g08118.1,SLM2ch02g08122.1,SLM2ch02g08277.1,SLM2ch02g08452.1,SLM2ch02g08460.1,SLM2ch02g08791.1,SLM2ch03g09413.1,SLM2ch03g10978.1,SLM2ch03g12490.1,SLM2ch03g12636.1,SLM2ch03g12901.1,SLM2ch03g13027.1,SLM2ch03g13140.1,SLM2ch03g13232.1,SLM2ch03…	TGA2.2,ALY3,NRPA2,SLM2ch01g03325.1,NRPE1,TOR,SLM2ch02g06605.1,SLM2ch02g06656.1,BEH4,SLM2ch02g08118.1,SLM2ch02g08122.1,SLM2ch02g08277.1,SLM2ch02g08452.1,SLM2ch02g08460.1,RPOT2-TOM,BEH4,SLM2ch03g10978.1,PTAC2,SLM2ch03g12636.1,NRPE7,SLM2ch03g13027.1,SLM2ch03g13140.1,SLM2ch03g13232.1,SLM2ch03g13317.1,BIM2,SLM2ch04g16063.1,TGA1,TAF4B,PAN,SLM2ch05g20615.1,Polr3c,SLM2ch06g23157.1,TAF5,BIM1,EER5,SLM2ch08…
Cluster 7	GO:0031399	Regulation of protein modification process	37	104	0.28	0.32	0.0309	SLM2ch01g02780.1,SLM2ch01g03710.1,SLM2ch02g07867.1,SLM2ch02g08077.1,SLM2ch02g08840.1,SLM2ch03g10678.1,SLM2ch03g11619.1,SLM2ch04g15238.1,SLM2ch04g16740.1,SLM2ch04g17074.1,SLM2ch05g18644.1,SLM2ch05g18870.1,SLM2ch05g19957.1,SLM2ch05g20650.1,SLM2ch05g20656.1,SLM2ch06g21519.1,SLM2ch06g22813.1,SLM2ch06g23032.1,SLM2ch06g23937.1,SLM2ch07g25459.1,SLM2ch07g25467.1,SLM2ch07g26931.1,SLM2ch07g27409.1,SLM2ch07…	SNF4,ATX4,JMJ24,EBS,SUVR5,At5g06830,ATX4,SLM2ch04g15238.1,CYCH1-1,CYCJ18,SLM2ch05g18644.1,VIL1,EBS,At5g47540,ADA2B,SLM2ch06g21519.1,SLM2ch06g22813.1,CKB4,SLM2ch06g23937.1,RFC1,ATG11,SLM2ch07g26931.1,SLM2ch07g27409.1,IBR5,SLM2ch07g27993.1,DCUN1D1,PIA1,At5g02620,At5g02620,SLM2ch09g32848.1,SLM2ch09g35366.1,SLM2ch10g36074.1,SLM2ch10g37904.1,RAPTOR1,ASI1,SLM2ch11g42224.1,IBR5
Cluster 7	GO:0018205	Peptidyl-lysine modification	36	102	0.28	0.3	0.0397	SLM2ch01g02689.1,SLM2ch01g02911.1,SLM2ch01g03147.1,SLM2ch01g04030.1,SLM2ch01g04503.1,SLM2ch01g04853.1,SLM2ch02g06154.1,SLM2ch02g06585.1,SLM2ch02g07330.1,SLM2ch02g07747.1,SLM2ch02g07867.1,SLM2ch02g07869.1,SLM2ch02g08333.1,SLM2ch02g08840.1,SLM2ch04g13716.1,SLM2ch04g14579.1,SLM2ch05g17593.1,SLM2ch05g17594.1,SLM2ch05g18644.1,SLM2ch06g22967.1,SLM2ch06g24220.1,SLM2ch06g24252.1,SLM2ch07g27189.1,SLM2ch07…	ESD4,EZA1,SLM2ch01g03147.1,SLM2ch01g04030.1,SLM2ch01g04503.1,SAE2,SLM2ch02g06154.1,SUF4,HAG2,LIP2,JMJ24,SLM2ch02g07869.1,SLM2ch02g08333.1,SUVR5,HAC1,SLM2ch04g14579.1,ULP1D,MBD9,SLM2ch05g18644.1,ASHR1,EAF1A,SUVR2,MSI4,SLM2ch07g27993.1,LDL2,SLM2ch08g29124.1,Os12g0626100,SLM2ch09g32626.1,SLM2ch09g33894.1,EAF1A,SUVH1,HAM1,SLM2ch11g39912.1,SLM2ch11g41877.1,SIZ1,SLM2ch11g42149.1
Cluster 7	GO:0045935	Positive regulation of nucleobase-containing compound metabolic process	82	238	0.27	0.6	0.00016	SLM2ch01g00241.1,SLM2ch01g02850.1,SLM2ch01g02919.1,SLM2ch01g02959.1,SLM2ch01g03207.1,SLM2ch01g03213.1,SLM2ch01g03214.1,SLM2ch01g03215.1,SLM2ch01g03265.1,SLM2ch01g03529.1,SLM2ch01g03573.1,SLM2ch01g03605.1,SLM2ch01g03841.1,SLM2ch01g03917.1,SLM2ch01g04305.1,SLM2ch01g04407.1,SLM2ch01g04500.1,SLM2ch01g04584.1,SLM2ch01g04884.1,SLM2ch02g07598.1,SLM2ch02g08118.1,SLM2ch02g08275.1,SLM2ch02g08372.1,SLM2ch02…	SLM2ch01g00241.1,SLM2ch01g02850.1,BZIP53,NFYC9,MED27,SLM2ch01g03213.1,SLM2ch01g03214.1,SLM2ch01g03215.1,AGL15,MADS3,SLM2ch01g03573.1,BRM,MED14,SLM2ch01g03917.1,SLM2ch01g04305.1,SLM2ch01g04407.1,SLM2ch01g04500.1,TOR,GATA5,AG1,SLM2ch02g08118.1,SLM2ch02g08275.1,SLM2ch02g08372.1,SLM2ch02g08375.1,SLM2ch03g09836.1,YY1,PTAC2,SLM2ch03g12636.1,SLM2ch03g12939.1,APUM5,HAC1,RSA1,SLM2ch04g15999.1,At1g05910,TH…
Cluster 7	GO:0031325	Positive regulation of cellular metabolic process	113	333	0.26	0.72	4.46e-06	SLM2ch01g00241.1,SLM2ch01g01944.1,SLM2ch01g02780.1,SLM2ch01g02850.1,SLM2ch01g02919.1,SLM2ch01g02959.1,SLM2ch01g03207.1,SLM2ch01g03213.1,SLM2ch01g03214.1,SLM2ch01g03215.1,SLM2ch01g03265.1,SLM2ch01g03529.1,SLM2ch01g03573.1,SLM2ch01g03605.1,SLM2ch01g03710.1,SLM2ch01g03841.1,SLM2ch01g03917.1,SLM2ch01g04292.1,SLM2ch01g04305.1,SLM2ch01g04407.1,SLM2ch01g04500.1,SLM2ch01g04584.1,SLM2ch01g04791.1,SLM2ch01…	SLM2ch01g00241.1,DET1,SNF4,SLM2ch01g02850.1,BZIP53,NFYC9,MED27,SLM2ch01g03213.1,SLM2ch01g03214.1,SLM2ch01g03215.1,AGL15,MADS3,SLM2ch01g03573.1,BRM,ATX4,MED14,SLM2ch01g03917.1,UPF3,SLM2ch01g04305.1,SLM2ch01g04407.1,SLM2ch01g04500.1,TOR,ARI2,GATA5,AG1,SLM2ch02g08118.1,SLM2ch02g08275.1,SLM2ch02g08372.1,SLM2ch02g08375.1,VIP2,SLM2ch03g09836.1,VIP1,YY1,ATX4,SLM2ch03g12291.1,QS,PTAC2,SLM2ch03g12636.1,SL…
Cluster 7	GO:0051254	Positive regulation of RNA metabolic process	77	227	0.26	0.55	0.00048	SLM2ch01g00241.1,SLM2ch01g02919.1,SLM2ch01g02959.1,SLM2ch01g03207.1,SLM2ch01g03213.1,SLM2ch01g03214.1,SLM2ch01g03215.1,SLM2ch01g03265.1,SLM2ch01g03529.1,SLM2ch01g03573.1,SLM2ch01g03605.1,SLM2ch01g03841.1,SLM2ch01g03917.1,SLM2ch01g04305.1,SLM2ch01g04407.1,SLM2ch01g04500.1,SLM2ch01g04584.1,SLM2ch01g04884.1,SLM2ch02g07598.1,SLM2ch02g08118.1,SLM2ch02g08275.1,SLM2ch02g08372.1,SLM2ch02g08375.1,SLM2ch03…	SLM2ch01g00241.1,BZIP53,NFYC9,MED27,SLM2ch01g03213.1,SLM2ch01g03214.1,SLM2ch01g03215.1,AGL15,MADS3,SLM2ch01g03573.1,BRM,MED14,SLM2ch01g03917.1,SLM2ch01g04305.1,SLM2ch01g04407.1,SLM2ch01g04500.1,TOR,GATA5,AG1,SLM2ch02g08118.1,SLM2ch02g08275.1,SLM2ch02g08372.1,SLM2ch02g08375.1,SLM2ch03g09836.1,YY1,PTAC2,SLM2ch03g12636.1,SLM2ch03g12939.1,APUM5,HAC1,RSA1,SLM2ch04g15999.1,At1g05910,THO5B,ABF2,ATHB-13,…
Cluster 7	GO:0010557	Positive regulation of macromolecule biosynthetic process	71	213	0.26	0.49	0.0015	SLM2ch01g00241.1,SLM2ch01g02850.1,SLM2ch01g02919.1,SLM2ch01g02959.1,SLM2ch01g03207.1,SLM2ch01g03213.1,SLM2ch01g03214.1,SLM2ch01g03215.1,SLM2ch01g03265.1,SLM2ch01g03529.1,SLM2ch01g03573.1,SLM2ch01g03605.1,SLM2ch01g03841.1,SLM2ch01g03917.1,SLM2ch01g04292.1,SLM2ch01g04407.1,SLM2ch01g04500.1,SLM2ch01g04584.1,SLM2ch01g04884.1,SLM2ch02g07598.1,SLM2ch02g08118.1,SLM2ch02g08372.1,SLM2ch02g08375.1,SLM2ch03…	SLM2ch01g00241.1,SLM2ch01g02850.1,BZIP53,NFYC9,MED27,SLM2ch01g03213.1,SLM2ch01g03214.1,SLM2ch01g03215.1,AGL15,MADS3,SLM2ch01g03573.1,BRM,MED14,SLM2ch01g03917.1,UPF3,SLM2ch01g04407.1,SLM2ch01g04500.1,TOR,GATA5,AG1,SLM2ch02g08118.1,SLM2ch02g08372.1,SLM2ch02g08375.1,YY1,PTAC2,SLM2ch03g12636.1,HAC1,RSA1,VITISV_013255,SLM2ch04g15999.1,At1g05910,THO5B,ABF2,ATHB-13,SLM2ch05g18644.1,ADA2B,SLM2ch06g21044.…
Cluster 7	GO:0031324	Negative regulation of cellular metabolic process	65	192	0.26	0.48	0.002	SLM2ch01g01704.1,SLM2ch01g02723.1,SLM2ch01g03184.1,SLM2ch01g03213.1,SLM2ch01g03214.1,SLM2ch01g03215.1,SLM2ch01g03265.1,SLM2ch01g04305.1,SLM2ch01g04584.1,SLM2ch01g04775.1,SLM2ch02g06440.1,SLM2ch02g07243.1,SLM2ch02g07782.1,SLM2ch02g07831.1,SLM2ch02g07846.1,SLM2ch02g07867.1,SLM2ch02g08622.1,SLM2ch02g08757.1,SLM2ch02g08912.1,SLM2ch03g09541.1,SLM2ch03g09860.1,SLM2ch03g09989.1,SLM2ch03g11610.1,SLM2ch03…	SLM2ch01g01704.1,SLM2ch01g02723.1,SLM2ch01g03184.1,SLM2ch01g03213.1,SLM2ch01g03214.1,SLM2ch01g03215.1,AGL15,SLM2ch01g04305.1,TOR,Smg1,SLM2ch02g06440.1,SNL2,SLM2ch02g07782.1,mutS2,CPL1,JMJ24,SNL2,Os03g0419100,HSF24,SLM2ch03g09541.1,SLM2ch03g09860.1,DEGP7,YY1,SLM2ch03g12069.1,SLM2ch03g12138.1,SLM2ch03g12658.1,APUM5,SLM2ch04g15238.1,SLM2ch04g15999.1,ASG2,HOS15,maf1,SLM2ch05g17925.1,SPL3,SLM2ch05g186…
Cluster 7	GO:0019219	Regulation of nucleobase-containing compound metabolic process	350	1075	0.25	1.08	5.12e-18	SLM2ch01g00118.1,SLM2ch01g00241.1,SLM2ch01g00254.1,SLM2ch01g00330.1,SLM2ch01g00360.1,SLM2ch01g00367.1,SLM2ch01g00446.1,SLM2ch01g01704.1,SLM2ch01g02458.1,SLM2ch01g02492.1,SLM2ch01g02557.1,SLM2ch01g02723.1,SLM2ch01g02777.1,SLM2ch01g02850.1,SLM2ch01g02919.1,SLM2ch01g02922.1,SLM2ch01g02959.1,SLM2ch01g03032.1,SLM2ch01g03148.1,SLM2ch01g03176.1,SLM2ch01g03184.1,SLM2ch01g03207.1,SLM2ch01g03213.1,SLM2ch01…	SLM2ch01g00118.1,SLM2ch01g00241.1,SLM2ch01g00254.1,TGA2.2,SLM2ch01g00360.1,SLM2ch01g00367.1,SLM2ch01g00446.1,SLM2ch01g01704.1,SLM2ch01g02458.1,SLM2ch01g02492.1,ARR1,SLM2ch01g02723.1,ALY3,SLM2ch01g02850.1,BZIP53,SLM2ch01g02922.1,NFYC9,SPL7,EML4,SLM2ch01g03176.1,SLM2ch01g03184.1,MED27,SLM2ch01g03213.1,SLM2ch01g03214.1,SLM2ch01g03215.1,AGL15,SLM2ch01g03332.1,MADS3,SLM2ch01g03573.1,MED12,BRM,WRKY22,A…
Cluster 7	GO:0051252	Regulation of RNA metabolic process	332	1020	0.25	1.06	4.65e-17	SLM2ch01g00118.1,SLM2ch01g00241.1,SLM2ch01g00254.1,SLM2ch01g00330.1,SLM2ch01g00360.1,SLM2ch01g00367.1,SLM2ch01g00446.1,SLM2ch01g01704.1,SLM2ch01g02458.1,SLM2ch01g02492.1,SLM2ch01g02557.1,SLM2ch01g02723.1,SLM2ch01g02777.1,SLM2ch01g02919.1,SLM2ch01g02922.1,SLM2ch01g02959.1,SLM2ch01g03032.1,SLM2ch01g03148.1,SLM2ch01g03176.1,SLM2ch01g03184.1,SLM2ch01g03207.1,SLM2ch01g03213.1,SLM2ch01g03214.1,SLM2ch01…	SLM2ch01g00118.1,SLM2ch01g00241.1,SLM2ch01g00254.1,TGA2.2,SLM2ch01g00360.1,SLM2ch01g00367.1,SLM2ch01g00446.1,SLM2ch01g01704.1,SLM2ch01g02458.1,SLM2ch01g02492.1,ARR1,SLM2ch01g02723.1,ALY3,BZIP53,SLM2ch01g02922.1,NFYC9,SPL7,EML4,SLM2ch01g03176.1,SLM2ch01g03184.1,MED27,SLM2ch01g03213.1,SLM2ch01g03214.1,SLM2ch01g03215.1,AGL15,SLM2ch01g03332.1,MADS3,SLM2ch01g03573.1,MED12,BRM,WRKY22,ATX4,SLM2ch01g0378…
Cluster 7	GO:0009893	Positive regulation of metabolic process	127	387	0.25	0.72	3.25e-06	SLM2ch01g00241.1,SLM2ch01g01944.1,SLM2ch01g02780.1,SLM2ch01g02850.1,SLM2ch01g02919.1,SLM2ch01g02959.1,SLM2ch01g03207.1,SLM2ch01g03213.1,SLM2ch01g03214.1,SLM2ch01g03215.1,SLM2ch01g03248.1,SLM2ch01g03265.1,SLM2ch01g03529.1,SLM2ch01g03573.1,SLM2ch01g03605.1,SLM2ch01g03710.1,SLM2ch01g03841.1,SLM2ch01g03917.1,SLM2ch01g04292.1,SLM2ch01g04305.1,SLM2ch01g04407.1,SLM2ch01g04500.1,SLM2ch01g04584.1,SLM2ch01…	SLM2ch01g00241.1,DET1,SNF4,SLM2ch01g02850.1,BZIP53,NFYC9,MED27,SLM2ch01g03213.1,SLM2ch01g03214.1,SLM2ch01g03215.1,sbt3,AGL15,MADS3,SLM2ch01g03573.1,BRM,ATX4,MED14,SLM2ch01g03917.1,UPF3,SLM2ch01g04305.1,SLM2ch01g04407.1,SLM2ch01g04500.1,TOR,ARI2,GATA5,AG1,JMJ24,SLM2ch02g08118.1,SLM2ch02g08275.1,SLM2ch02g08372.1,SLM2ch02g08375.1,VIP2,SLM2ch03g09836.1,SLM2ch03g09860.1,VIP1,YY1,ATX4,SLM2ch03g12291.1,…
Cluster 7	GO:0010604	Positive regulation of macromolecule metabolic process	115	349	0.25	0.68	1.08e-05	SLM2ch01g00241.1,SLM2ch01g01944.1,SLM2ch01g02780.1,SLM2ch01g02850.1,SLM2ch01g02919.1,SLM2ch01g02959.1,SLM2ch01g03207.1,SLM2ch01g03213.1,SLM2ch01g03214.1,SLM2ch01g03215.1,SLM2ch01g03248.1,SLM2ch01g03265.1,SLM2ch01g03529.1,SLM2ch01g03573.1,SLM2ch01g03605.1,SLM2ch01g03710.1,SLM2ch01g03841.1,SLM2ch01g03917.1,SLM2ch01g04292.1,SLM2ch01g04305.1,SLM2ch01g04407.1,SLM2ch01g04500.1,SLM2ch01g04584.1,SLM2ch01…	SLM2ch01g00241.1,DET1,SNF4,SLM2ch01g02850.1,BZIP53,NFYC9,MED27,SLM2ch01g03213.1,SLM2ch01g03214.1,SLM2ch01g03215.1,sbt3,AGL15,MADS3,SLM2ch01g03573.1,BRM,ATX4,MED14,SLM2ch01g03917.1,UPF3,SLM2ch01g04305.1,SLM2ch01g04407.1,SLM2ch01g04500.1,TOR,ARI2,GATA5,AG1,JMJ24,SLM2ch02g08118.1,SLM2ch02g08275.1,SLM2ch02g08372.1,SLM2ch02g08375.1,SLM2ch03g09836.1,SLM2ch03g09860.1,YY1,ATX4,JMJ705,PTAC2,SLM2ch03g12636…
Cluster 7	GO:0051173	Positive regulation of nitrogen compound metabolic process	107	328	0.25	0.64	4.14e-05	SLM2ch01g00241.1,SLM2ch01g01944.1,SLM2ch01g02780.1,SLM2ch01g02850.1,SLM2ch01g02919.1,SLM2ch01g02959.1,SLM2ch01g03207.1,SLM2ch01g03213.1,SLM2ch01g03214.1,SLM2ch01g03215.1,SLM2ch01g03265.1,SLM2ch01g03529.1,SLM2ch01g03573.1,SLM2ch01g03605.1,SLM2ch01g03710.1,SLM2ch01g03841.1,SLM2ch01g03917.1,SLM2ch01g04292.1,SLM2ch01g04305.1,SLM2ch01g04407.1,SLM2ch01g04500.1,SLM2ch01g04584.1,SLM2ch01g04791.1,SLM2ch01…	SLM2ch01g00241.1,DET1,SNF4,SLM2ch01g02850.1,BZIP53,NFYC9,MED27,SLM2ch01g03213.1,SLM2ch01g03214.1,SLM2ch01g03215.1,AGL15,MADS3,SLM2ch01g03573.1,BRM,ATX4,MED14,SLM2ch01g03917.1,UPF3,SLM2ch01g04305.1,SLM2ch01g04407.1,SLM2ch01g04500.1,TOR,ARI2,GATA5,AG1,SLM2ch02g08118.1,SLM2ch02g08275.1,SLM2ch02g08372.1,SLM2ch02g08375.1,SLM2ch03g09836.1,YY1,ATX4,PTAC2,SLM2ch03g12636.1,SLM2ch03g12939.1,APUM5,HAC1,RSA1…
Cluster 7	GO:0010558	Negative regulation of macromolecule biosynthetic process	47	142	0.25	0.32	0.0256	SLM2ch01g01704.1,SLM2ch01g02723.1,SLM2ch01g03213.1,SLM2ch01g03214.1,SLM2ch01g03215.1,SLM2ch01g03265.1,SLM2ch01g04305.1,SLM2ch02g07243.1,SLM2ch02g07782.1,SLM2ch02g07846.1,SLM2ch02g08622.1,SLM2ch02g08757.1,SLM2ch02g08912.1,SLM2ch03g09541.1,SLM2ch03g11610.1,SLM2ch03g12069.1,SLM2ch03g13314.1,SLM2ch04g15238.1,SLM2ch04g15999.1,SLM2ch04g17057.1,SLM2ch05g17837.1,SLM2ch05g17925.1,SLM2ch05g18644.1,SLM2ch05…	SLM2ch01g01704.1,SLM2ch01g02723.1,SLM2ch01g03213.1,SLM2ch01g03214.1,SLM2ch01g03215.1,AGL15,SLM2ch01g04305.1,SNL2,SLM2ch02g07782.1,CPL1,SNL2,Os03g0419100,HSF24,SLM2ch03g09541.1,YY1,SLM2ch03g12069.1,APUM5,SLM2ch04g15238.1,SLM2ch04g15999.1,HOS15,maf1,SLM2ch05g17925.1,SLM2ch05g18644.1,PAT1H1,RH8,LUG,SLM2ch06g23594.1,CAF1-9,VIP2,Cnot10,SLM2ch07g28013.1,GRXS5,SLM2ch07g28059.1,SLM2ch07g28079.1,SLM2ch08g…
Cluster 7	GO:0043414	Macromolecule methylation	48	147	0.25	0.32	0.0281	SLM2ch01g02911.1,SLM2ch01g03710.1,SLM2ch01g03758.1,SLM2ch01g04030.1,SLM2ch02g06154.1,SLM2ch02g06585.1,SLM2ch02g07867.1,SLM2ch02g08333.1,SLM2ch02g08840.1,SLM2ch03g10866.1,SLM2ch03g11619.1,SLM2ch03g12207.1,SLM2ch03g13140.1,SLM2ch05g18644.1,SLM2ch05g18870.1,SLM2ch05g20830.1,SLM2ch05g20831.1,SLM2ch06g22967.1,SLM2ch06g22997.1,SLM2ch06g23028.1,SLM2ch06g24252.1,SLM2ch07g25685.1,SLM2ch07g27189.1,SLM2ch07…	EZA1,ATX4,NRPE1,SLM2ch01g04030.1,SLM2ch02g06154.1,SUF4,JMJ24,SLM2ch02g08333.1,SUVR5,SLM2ch03g10866.1,ATX4,VIR,SLM2ch03g13140.1,SLM2ch05g18644.1,VIL1,SLM2ch05g20830.1,SLM2ch05g20831.1,ASHR1,PRMT16,SLM2ch06g23028.1,SUVR2,SLM2ch07g25685.1,MSI4,SLM2ch07g27345.1,SLM2ch07g27409.1,NOP2C,SLM2ch07g27993.1,LDL2,PRMT5,SLM2ch08g30915.1,SLM2ch08g30935.1,MTA,SLM2ch08g31928.1,SLM2ch09g32626.1,SLM2ch09g33071.1,S…
Cluster 7	GO:0006355	Regulation of transcription, DNA-templated	302	932	0.24	1.03	2.64e-15	SLM2ch01g00241.1,SLM2ch01g00254.1,SLM2ch01g00330.1,SLM2ch01g00360.1,SLM2ch01g00367.1,SLM2ch01g00446.1,SLM2ch01g01704.1,SLM2ch01g02458.1,SLM2ch01g02492.1,SLM2ch01g02557.1,SLM2ch01g02723.1,SLM2ch01g02777.1,SLM2ch01g02919.1,SLM2ch01g02922.1,SLM2ch01g02959.1,SLM2ch01g03032.1,SLM2ch01g03148.1,SLM2ch01g03176.1,SLM2ch01g03207.1,SLM2ch01g03213.1,SLM2ch01g03214.1,SLM2ch01g03215.1,SLM2ch01g03265.1,SLM2ch01…	SLM2ch01g00241.1,SLM2ch01g00254.1,TGA2.2,SLM2ch01g00360.1,SLM2ch01g00367.1,SLM2ch01g00446.1,SLM2ch01g01704.1,SLM2ch01g02458.1,SLM2ch01g02492.1,ARR1,SLM2ch01g02723.1,ALY3,BZIP53,SLM2ch01g02922.1,NFYC9,SPL7,EML4,SLM2ch01g03176.1,MED27,SLM2ch01g03213.1,SLM2ch01g03214.1,SLM2ch01g03215.1,AGL15,MADS3,SLM2ch01g03573.1,MED12,BRM,WRKY22,ATX4,SLM2ch01g03780.1,EIL1,MED14,CPRF2,SLM2ch01g03917.1,SLM2ch01g0393…
Cluster 7	GO:0031328	Positive regulation of cellular biosynthetic process	74	228	0.24	0.47	0.0019	SLM2ch01g00241.1,SLM2ch01g02850.1,SLM2ch01g02919.1,SLM2ch01g02959.1,SLM2ch01g03207.1,SLM2ch01g03213.1,SLM2ch01g03214.1,SLM2ch01g03215.1,SLM2ch01g03265.1,SLM2ch01g03529.1,SLM2ch01g03573.1,SLM2ch01g03605.1,SLM2ch01g03841.1,SLM2ch01g03917.1,SLM2ch01g04292.1,SLM2ch01g04407.1,SLM2ch01g04500.1,SLM2ch01g04584.1,SLM2ch01g04884.1,SLM2ch02g07598.1,SLM2ch02g08118.1,SLM2ch02g08372.1,SLM2ch02g08375.1,SLM2ch02…	SLM2ch01g00241.1,SLM2ch01g02850.1,BZIP53,NFYC9,MED27,SLM2ch01g03213.1,SLM2ch01g03214.1,SLM2ch01g03215.1,AGL15,MADS3,SLM2ch01g03573.1,BRM,MED14,SLM2ch01g03917.1,UPF3,SLM2ch01g04407.1,SLM2ch01g04500.1,TOR,GATA5,AG1,SLM2ch02g08118.1,SLM2ch02g08372.1,SLM2ch02g08375.1,VIP2,VIP1,YY1,SLM2ch03g12291.1,PTAC2,SLM2ch03g12636.1,HAC1,RSA1,VITISV_013255,SLM2ch04g15999.1,At1g05910,THO5B,ABF2,ATHB-13,SLM2ch05g18…
Cluster 7	GO:0009891	Positive regulation of biosynthetic process	76	237	0.24	0.47	0.0021	SLM2ch01g00241.1,SLM2ch01g02850.1,SLM2ch01g02919.1,SLM2ch01g02959.1,SLM2ch01g03207.1,SLM2ch01g03213.1,SLM2ch01g03214.1,SLM2ch01g03215.1,SLM2ch01g03265.1,SLM2ch01g03529.1,SLM2ch01g03573.1,SLM2ch01g03605.1,SLM2ch01g03841.1,SLM2ch01g03917.1,SLM2ch01g04292.1,SLM2ch01g04407.1,SLM2ch01g04500.1,SLM2ch01g04584.1,SLM2ch01g04884.1,SLM2ch02g07598.1,SLM2ch02g08118.1,SLM2ch02g08372.1,SLM2ch02g08375.1,SLM2ch02…	SLM2ch01g00241.1,SLM2ch01g02850.1,BZIP53,NFYC9,MED27,SLM2ch01g03213.1,SLM2ch01g03214.1,SLM2ch01g03215.1,AGL15,MADS3,SLM2ch01g03573.1,BRM,MED14,SLM2ch01g03917.1,UPF3,SLM2ch01g04407.1,SLM2ch01g04500.1,TOR,GATA5,AG1,SLM2ch02g08118.1,SLM2ch02g08372.1,SLM2ch02g08375.1,VIP2,VIP1,YY1,SLM2ch03g12291.1,PTAC2,SLM2ch03g12636.1,HAC1,RSA1,VITISV_013255,SLM2ch04g15999.1,At1g05910,THO5B,ABF2,ATHB-13,SLM2ch05g18…
Cluster 7	GO:0051172	Negative regulation of nitrogen compound metabolic process	67	207	0.24	0.43	0.0042	SLM2ch01g01704.1,SLM2ch01g02723.1,SLM2ch01g02829.1,SLM2ch01g03184.1,SLM2ch01g03213.1,SLM2ch01g03214.1,SLM2ch01g03215.1,SLM2ch01g03265.1,SLM2ch01g04305.1,SLM2ch02g06440.1,SLM2ch02g07243.1,SLM2ch02g07782.1,SLM2ch02g07831.1,SLM2ch02g07846.1,SLM2ch02g07867.1,SLM2ch02g08077.1,SLM2ch02g08622.1,SLM2ch02g08757.1,SLM2ch02g08912.1,SLM2ch03g09541.1,SLM2ch03g09860.1,SLM2ch03g11610.1,SLM2ch03g12069.1,SLM2ch03…	SLM2ch01g01704.1,SLM2ch01g02723.1,SLM2ch01g02829.1,SLM2ch01g03184.1,SLM2ch01g03213.1,SLM2ch01g03214.1,SLM2ch01g03215.1,AGL15,SLM2ch01g04305.1,SLM2ch02g06440.1,SNL2,SLM2ch02g07782.1,mutS2,CPL1,JMJ24,EBS,SNL2,Os03g0419100,HSF24,SLM2ch03g09541.1,SLM2ch03g09860.1,YY1,SLM2ch03g12069.1,SLM2ch03g12138.1,SLM2ch03g12658.1,APUM5,SLM2ch04g15238.1,SLM2ch04g15999.1,HOS15,At3g23880,maf1,SLM2ch05g17925.1,SLM2ch…
Cluster 7	GO:0006281	DNA repair	67	208	0.24	0.43	0.0045	SLM2ch01g01515.1,SLM2ch01g03240.1,SLM2ch01g04024.1,SLM2ch01g04229.1,SLM2ch01g04639.1,SLM2ch01g04996.1,SLM2ch02g05781.1,SLM2ch02g05802.1,SLM2ch02g06323.1,SLM2ch02g07831.1,SLM2ch02g08112.1,SLM2ch02g08118.1,SLM2ch02g08330.1,SLM2ch02g08652.1,SLM2ch02g08938.1,SLM2ch02g08981.1,SLM2ch02g09185.1,SLM2ch03g09675.1,SLM2ch03g09857.1,SLM2ch03g10753.1,SLM2ch03g11597.1,SLM2ch03g12432.1,SLM2ch03g12594.1,SLM2ch03…	POLH,SMC5,SLM2ch01g04024.1,SLM2ch01g04229.1,REV1,ATR,BRCA2B,CHR28,SLM2ch02g06323.1,mutS2,NBS1,SLM2ch02g08118.1,TRRAP,SSRP1,LIG6,SLM2ch02g08981.1,SYN2,MSH3,APE2,SCC2,GMI1,ATM,SLM2ch03g12594.1,SLM2ch03g12658.1,MLH1,RMI1,SLM2ch05g18644.1,RPA1A,SLM2ch05g20059.1,SLM2ch05g20615.1,RAD50,SLM2ch06g22963.1,PDS5B,SLM2ch06g23270.1,SMC3,XRI1,SMC1,RFC1,SLM2ch07g25685.1,LIG4,MSH7,SLM2ch07g28550.1,At2g19490,wdr4…
Cluster 7	GO:0031327	Negative regulation of cellular biosynthetic process	49	151	0.24	0.32	0.0281	SLM2ch01g01704.1,SLM2ch01g02723.1,SLM2ch01g03213.1,SLM2ch01g03214.1,SLM2ch01g03215.1,SLM2ch01g03265.1,SLM2ch01g04305.1,SLM2ch02g07243.1,SLM2ch02g07782.1,SLM2ch02g07846.1,SLM2ch02g08622.1,SLM2ch02g08757.1,SLM2ch02g08912.1,SLM2ch03g09541.1,SLM2ch03g11610.1,SLM2ch03g12069.1,SLM2ch03g13314.1,SLM2ch04g15238.1,SLM2ch04g15999.1,SLM2ch04g16865.1,SLM2ch04g17057.1,SLM2ch05g17837.1,SLM2ch05g17925.1,SLM2ch05…	SLM2ch01g01704.1,SLM2ch01g02723.1,SLM2ch01g03213.1,SLM2ch01g03214.1,SLM2ch01g03215.1,AGL15,SLM2ch01g04305.1,SNL2,SLM2ch02g07782.1,CPL1,SNL2,Os03g0419100,HSF24,SLM2ch03g09541.1,YY1,SLM2ch03g12069.1,APUM5,SLM2ch04g15238.1,SLM2ch04g15999.1,ASG2,HOS15,maf1,SLM2ch05g17925.1,SLM2ch05g18644.1,PAT1H1,RH8,LUG,SLM2ch06g23594.1,CAF1-9,VIP2,Cnot10,SLM2ch07g28013.1,GRXS5,SLM2ch07g28059.1,SLM2ch07g28079.1,PP5,…
Cluster 7	GO:0010468	Regulation of gene expression	441	1411	0.23	1.08	9.53e-21	SLM2ch01g00118.1,SLM2ch01g00241.1,SLM2ch01g00254.1,SLM2ch01g00330.1,SLM2ch01g00352.1,SLM2ch01g00360.1,SLM2ch01g00367.1,SLM2ch01g00446.1,SLM2ch01g00940.1,SLM2ch01g01704.1,SLM2ch01g02262.1,SLM2ch01g02458.1,SLM2ch01g02492.1,SLM2ch01g02557.1,SLM2ch01g02564.1,SLM2ch01g02723.1,SLM2ch01g02777.1,SLM2ch01g02911.1,SLM2ch01g02919.1,SLM2ch01g02922.1,SLM2ch01g02959.1,SLM2ch01g03032.1,SLM2ch01g03148.1,SLM2ch01…	SLM2ch01g00118.1,SLM2ch01g00241.1,SLM2ch01g00254.1,TGA2.2,AGO4,SLM2ch01g00360.1,SLM2ch01g00367.1,SLM2ch01g00446.1,Os02g0194200,SLM2ch01g01704.1,SLM2ch01g02262.1,SLM2ch01g02458.1,SLM2ch01g02492.1,ARR1,APUM24,SLM2ch01g02723.1,ALY3,EZA1,BZIP53,SLM2ch01g02922.1,NFYC9,SPL7,EML4,SLM2ch01g03176.1,SLM2ch01g03184.1,MED27,SLM2ch01g03213.1,SLM2ch01g03214.1,SLM2ch01g03215.1,sbt3,AGL15,eIF4G,SLM2ch01g03332.1,…
Cluster 7	GO:0006396	RNA processing	206	663	0.23	0.82	1.08e-08	SLM2ch01g00221.1,SLM2ch01g02262.1,SLM2ch01g02271.1,SLM2ch01g03184.1,SLM2ch01g03425.1,SLM2ch01g03578.1,SLM2ch01g03591.1,SLM2ch01g03691.1,SLM2ch01g03758.1,SLM2ch01g03866.1,SLM2ch01g04065.1,SLM2ch01g04133.1,SLM2ch01g04258.1,SLM2ch01g04262.1,SLM2ch01g04269.1,SLM2ch01g04392.1,SLM2ch01g04400.1,SLM2ch01g04446.1,SLM2ch01g04709.1,SLM2ch01g04897.1,SLM2ch01g04916.1,SLM2ch02g06087.1,SLM2ch02g06111.1,SLM2ch02…	SLM2ch01g00221.1,SLM2ch01g02262.1,SLM2ch01g02271.1,SLM2ch01g03184.1,SLM2ch01g03425.1,PRL1,SLM2ch01g03591.1,FAS4,NRPE1,BMS1,SLM2ch01g04065.1,SLM2ch01g04133.1,SLM2ch01g04258.1,smndc1,SLM2ch01g04269.1,MRTO4,SLM2ch01g04400.1,SLM2ch01g04446.1,SLM2ch01g04709.1,SLM2ch01g04897.1,At3g26560,HUA2,SLM2ch02g06111.1,SLM2ch02g06476.1,SLM2ch02g07006.1,RIK,SLM2ch02g07208.1,SLM2ch02g07322.1,RH16,ML2,LIP2,SLM2ch02g…
Cluster 7	GO:0048519	Negative regulation of biological process	170	548	0.23	0.74	5.03e-07	SLM2ch01g00352.1,SLM2ch01g01704.1,SLM2ch01g02262.1,SLM2ch01g02723.1,SLM2ch01g02829.1,SLM2ch01g02911.1,SLM2ch01g03184.1,SLM2ch01g03213.1,SLM2ch01g03214.1,SLM2ch01g03215.1,SLM2ch01g03265.1,SLM2ch01g03758.1,SLM2ch01g03791.1,SLM2ch01g03899.1,SLM2ch01g04024.1,SLM2ch01g04292.1,SLM2ch01g04305.1,SLM2ch01g04392.1,SLM2ch01g04584.1,SLM2ch01g04775.1,SLM2ch01g04854.1,SLM2ch02g05802.1,SLM2ch02g06095.1,SLM2ch02…	AGO4,SLM2ch01g01704.1,SLM2ch01g02262.1,SLM2ch01g02723.1,SLM2ch01g02829.1,EZA1,SLM2ch01g03184.1,SLM2ch01g03213.1,SLM2ch01g03214.1,SLM2ch01g03215.1,AGL15,NRPE1,AGO4,SLM2ch01g03899.1,SLM2ch01g04024.1,UPF3,SLM2ch01g04305.1,MRTO4,TOR,Smg1,DRD1,CHR28,SLM2ch02g06095.1,SLM2ch02g06440.1,SUF4,SNL2,HAG2,SLM2ch02g07782.1,SMG7L,SLM2ch02g07794.1,mutS2,CPL1,JMJ24,EBS,NBS1,SLM2ch02g08558.1,FTB,SNL2,Os03g0419100,…
Cluster 7	GO:0048522	Positive regulation of cellular process	135	431	0.23	0.67	1.02e-05	SLM2ch01g00241.1,SLM2ch01g01944.1,SLM2ch01g02780.1,SLM2ch01g02850.1,SLM2ch01g02919.1,SLM2ch01g02959.1,SLM2ch01g03207.1,SLM2ch01g03213.1,SLM2ch01g03214.1,SLM2ch01g03215.1,SLM2ch01g03265.1,SLM2ch01g03529.1,SLM2ch01g03573.1,SLM2ch01g03605.1,SLM2ch01g03710.1,SLM2ch01g03841.1,SLM2ch01g03917.1,SLM2ch01g03937.1,SLM2ch01g04292.1,SLM2ch01g04305.1,SLM2ch01g04407.1,SLM2ch01g04500.1,SLM2ch01g04584.1,SLM2ch01…	SLM2ch01g00241.1,DET1,SNF4,SLM2ch01g02850.1,BZIP53,NFYC9,MED27,SLM2ch01g03213.1,SLM2ch01g03214.1,SLM2ch01g03215.1,AGL15,MADS3,SLM2ch01g03573.1,BRM,ATX4,MED14,SLM2ch01g03917.1,GID1C,UPF3,SLM2ch01g04305.1,SLM2ch01g04407.1,SLM2ch01g04500.1,TOR,ARI2,GATA5,AG1,SCAR3,SLM2ch02g08118.1,SLM2ch02g08275.1,SLM2ch02g08372.1,SLM2ch02g08375.1,VIP2,LIG6,SLM2ch03g09836.1,VIP1,CDC27B,YY1,ATX4,SLM2ch03g12291.1,QS,P…
Cluster 7	GO:0060255	Regulation of macromolecule metabolic process	503	1641	0.22	1.08	2.04e-22	SLM2ch01g00118.1,SLM2ch01g00241.1,SLM2ch01g00254.1,SLM2ch01g00330.1,SLM2ch01g00352.1,SLM2ch01g00360.1,SLM2ch01g00367.1,SLM2ch01g00446.1,SLM2ch01g00940.1,SLM2ch01g01704.1,SLM2ch01g01944.1,SLM2ch01g02262.1,SLM2ch01g02458.1,SLM2ch01g02492.1,SLM2ch01g02557.1,SLM2ch01g02564.1,SLM2ch01g02723.1,SLM2ch01g02777.1,SLM2ch01g02780.1,SLM2ch01g02829.1,SLM2ch01g02850.1,SLM2ch01g02911.1,SLM2ch01g02919.1,SLM2ch01…	SLM2ch01g00118.1,SLM2ch01g00241.1,SLM2ch01g00254.1,TGA2.2,AGO4,SLM2ch01g00360.1,SLM2ch01g00367.1,SLM2ch01g00446.1,Os02g0194200,SLM2ch01g01704.1,DET1,SLM2ch01g02262.1,SLM2ch01g02458.1,SLM2ch01g02492.1,ARR1,APUM24,SLM2ch01g02723.1,ALY3,SNF4,SLM2ch01g02829.1,SLM2ch01g02850.1,EZA1,BZIP53,SLM2ch01g02922.1,NFYC9,SPL7,EML4,SLM2ch01g03176.1,SLM2ch01g03184.1,Os03g0698800,MED27,SLM2ch01g03213.1,SLM2ch01g03…
Cluster 7	GO:0090304	Nucleic acid metabolic process	368	1206	0.22	0.99	1.19e-15	SLM2ch01g00221.1,SLM2ch01g00330.1,SLM2ch01g00352.1,SLM2ch01g01515.1,SLM2ch01g02262.1,SLM2ch01g02271.1,SLM2ch01g02777.1,SLM2ch01g03162.1,SLM2ch01g03184.1,SLM2ch01g03240.1,SLM2ch01g03325.1,SLM2ch01g03425.1,SLM2ch01g03578.1,SLM2ch01g03591.1,SLM2ch01g03691.1,SLM2ch01g03758.1,SLM2ch01g03791.1,SLM2ch01g03866.1,SLM2ch01g04024.1,SLM2ch01g04065.1,SLM2ch01g04133.1,SLM2ch01g04229.1,SLM2ch01g04258.1,SLM2ch01…	SLM2ch01g00221.1,TGA2.2,AGO4,POLH,SLM2ch01g02262.1,SLM2ch01g02271.1,ALY3,NRPA2,SLM2ch01g03184.1,SMC5,SLM2ch01g03325.1,SLM2ch01g03425.1,PRL1,SLM2ch01g03591.1,FAS4,NRPE1,AGO4,BMS1,SLM2ch01g04024.1,SLM2ch01g04065.1,SLM2ch01g04133.1,SLM2ch01g04229.1,SLM2ch01g04258.1,smndc1,SLM2ch01g04269.1,UPF3,MRTO4,SLM2ch01g04400.1,SLM2ch01g04446.1,TOR,REV1,SLM2ch01g04709.1,SLM2ch01g04725.1,SLM2ch01g04897.1,At3g265…
Cluster 7	GO:0016070	RNA metabolic process	281	921	0.22	0.9	1.56e-11	SLM2ch01g00221.1,SLM2ch01g00330.1,SLM2ch01g00352.1,SLM2ch01g02262.1,SLM2ch01g02271.1,SLM2ch01g02777.1,SLM2ch01g03162.1,SLM2ch01g03184.1,SLM2ch01g03325.1,SLM2ch01g03425.1,SLM2ch01g03578.1,SLM2ch01g03591.1,SLM2ch01g03691.1,SLM2ch01g03758.1,SLM2ch01g03791.1,SLM2ch01g03866.1,SLM2ch01g04065.1,SLM2ch01g04133.1,SLM2ch01g04258.1,SLM2ch01g04262.1,SLM2ch01g04269.1,SLM2ch01g04292.1,SLM2ch01g04392.1,SLM2ch01…	SLM2ch01g00221.1,TGA2.2,AGO4,SLM2ch01g02262.1,SLM2ch01g02271.1,ALY3,NRPA2,SLM2ch01g03184.1,SLM2ch01g03325.1,SLM2ch01g03425.1,PRL1,SLM2ch01g03591.1,FAS4,NRPE1,AGO4,BMS1,SLM2ch01g04065.1,SLM2ch01g04133.1,SLM2ch01g04258.1,smndc1,SLM2ch01g04269.1,UPF3,MRTO4,SLM2ch01g04400.1,SLM2ch01g04446.1,TOR,SLM2ch01g04709.1,SLM2ch01g04897.1,At3g26560,HUA2,SLM2ch02g06111.1,SLM2ch02g06476.1,SLM2ch02g06605.1,SLM2ch0…
Cluster 7	GO:0006974	Cellular response to DNA damage stimulus	69	224	0.22	0.38	0.0097	SLM2ch01g01515.1,SLM2ch01g03240.1,SLM2ch01g04024.1,SLM2ch01g04229.1,SLM2ch01g04639.1,SLM2ch01g04996.1,SLM2ch02g05781.1,SLM2ch02g05802.1,SLM2ch02g06323.1,SLM2ch02g07831.1,SLM2ch02g08112.1,SLM2ch02g08118.1,SLM2ch02g08330.1,SLM2ch02g08652.1,SLM2ch02g08938.1,SLM2ch02g08981.1,SLM2ch02g09185.1,SLM2ch03g09675.1,SLM2ch03g09857.1,SLM2ch03g10753.1,SLM2ch03g11597.1,SLM2ch03g12432.1,SLM2ch03g12594.1,SLM2ch03…	POLH,SMC5,SLM2ch01g04024.1,SLM2ch01g04229.1,REV1,ATR,BRCA2B,CHR28,SLM2ch02g06323.1,mutS2,NBS1,SLM2ch02g08118.1,TRRAP,SSRP1,LIG6,SLM2ch02g08981.1,SYN2,MSH3,APE2,SCC2,GMI1,ATM,SLM2ch03g12594.1,SLM2ch03g12658.1,MLH1,RMI1,SLM2ch05g18644.1,RPA1A,SLM2ch05g20059.1,SLM2ch05g20615.1,RAD50,At4g02110,SLM2ch06g22963.1,PDS5B,LUG,SLM2ch06g23270.1,SMC3,XRI1,SMC1,RFC1,SLM2ch07g25685.1,LIG4,MSH7,SLM2ch07g28550.1,…
Cluster 7	GO:0019222	Regulation of metabolic process	526	1762	0.21	1.05	8.35e-22	SLM2ch01g00118.1,SLM2ch01g00241.1,SLM2ch01g00254.1,SLM2ch01g00330.1,SLM2ch01g00352.1,SLM2ch01g00360.1,SLM2ch01g00367.1,SLM2ch01g00446.1,SLM2ch01g00940.1,SLM2ch01g01704.1,SLM2ch01g01944.1,SLM2ch01g02262.1,SLM2ch01g02458.1,SLM2ch01g02492.1,SLM2ch01g02557.1,SLM2ch01g02564.1,SLM2ch01g02723.1,SLM2ch01g02777.1,SLM2ch01g02780.1,SLM2ch01g02829.1,SLM2ch01g02850.1,SLM2ch01g02911.1,SLM2ch01g02919.1,SLM2ch01…	SLM2ch01g00118.1,SLM2ch01g00241.1,SLM2ch01g00254.1,TGA2.2,AGO4,SLM2ch01g00360.1,SLM2ch01g00367.1,SLM2ch01g00446.1,Os02g0194200,SLM2ch01g01704.1,DET1,SLM2ch01g02262.1,SLM2ch01g02458.1,SLM2ch01g02492.1,ARR1,APUM24,SLM2ch01g02723.1,ALY3,SNF4,SLM2ch01g02829.1,SLM2ch01g02850.1,EZA1,BZIP53,SLM2ch01g02922.1,NFYC9,MED33A,SPL7,EML4,SLM2ch01g03176.1,SLM2ch01g03184.1,Os03g0698800,MED27,SLM2ch01g03213.1,SLM2…
Cluster 7	GO:0051171	Regulation of nitrogen compound metabolic process	430	1452	0.21	0.99	9.24e-17	SLM2ch01g00118.1,SLM2ch01g00241.1,SLM2ch01g00254.1,SLM2ch01g00330.1,SLM2ch01g00360.1,SLM2ch01g00367.1,SLM2ch01g00446.1,SLM2ch01g01704.1,SLM2ch01g01944.1,SLM2ch01g02458.1,SLM2ch01g02492.1,SLM2ch01g02557.1,SLM2ch01g02564.1,SLM2ch01g02723.1,SLM2ch01g02777.1,SLM2ch01g02780.1,SLM2ch01g02829.1,SLM2ch01g02850.1,SLM2ch01g02919.1,SLM2ch01g02922.1,SLM2ch01g02959.1,SLM2ch01g03032.1,SLM2ch01g03148.1,SLM2ch01…	SLM2ch01g00118.1,SLM2ch01g00241.1,SLM2ch01g00254.1,TGA2.2,SLM2ch01g00360.1,SLM2ch01g00367.1,SLM2ch01g00446.1,SLM2ch01g01704.1,DET1,SLM2ch01g02458.1,SLM2ch01g02492.1,ARR1,APUM24,SLM2ch01g02723.1,ALY3,SNF4,SLM2ch01g02829.1,SLM2ch01g02850.1,BZIP53,SLM2ch01g02922.1,NFYC9,SPL7,EML4,SLM2ch01g03176.1,SLM2ch01g03184.1,Os03g0698800,MED27,SLM2ch01g03213.1,SLM2ch01g03214.1,SLM2ch01g03215.1,AGL15,eIF4G,SLM2c…
Cluster 7	GO:0048518	Positive regulation of biological process	166	549	0.21	0.69	2.85e-06	SLM2ch01g00241.1,SLM2ch01g01944.1,SLM2ch01g02780.1,SLM2ch01g02850.1,SLM2ch01g02919.1,SLM2ch01g02931.1,SLM2ch01g02959.1,SLM2ch01g03207.1,SLM2ch01g03213.1,SLM2ch01g03214.1,SLM2ch01g03215.1,SLM2ch01g03248.1,SLM2ch01g03265.1,SLM2ch01g03529.1,SLM2ch01g03573.1,SLM2ch01g03605.1,SLM2ch01g03710.1,SLM2ch01g03841.1,SLM2ch01g03917.1,SLM2ch01g03937.1,SLM2ch01g04024.1,SLM2ch01g04292.1,SLM2ch01g04305.1,SLM2ch01…	SLM2ch01g00241.1,DET1,SNF4,SLM2ch01g02850.1,BZIP53,PLIP2,NFYC9,MED27,SLM2ch01g03213.1,SLM2ch01g03214.1,SLM2ch01g03215.1,sbt3,AGL15,MADS3,SLM2ch01g03573.1,BRM,ATX4,MED14,SLM2ch01g03917.1,GID1C,SLM2ch01g04024.1,UPF3,SLM2ch01g04305.1,SLM2ch01g04407.1,SLM2ch01g04500.1,TOR,ARI2,GATA5,SLM2ch02g07255.1,AG1,SCAR3,JMJ24,SLM2ch02g08118.1,SLM2ch02g08275.1,SLM2ch02g08372.1,SLM2ch02g08375.1,VIP2,LIG6,SLM2ch03…
Cluster 7	GO:0006259	DNA metabolic process	85	287	0.21	0.4	0.0061	SLM2ch01g01515.1,SLM2ch01g03240.1,SLM2ch01g03758.1,SLM2ch01g04024.1,SLM2ch01g04229.1,SLM2ch01g04639.1,SLM2ch01g04709.1,SLM2ch01g04996.1,SLM2ch02g05781.1,SLM2ch02g05802.1,SLM2ch02g06323.1,SLM2ch02g07831.1,SLM2ch02g07867.1,SLM2ch02g08112.1,SLM2ch02g08118.1,SLM2ch02g08330.1,SLM2ch02g08652.1,SLM2ch02g08938.1,SLM2ch02g08981.1,SLM2ch02g09185.1,SLM2ch03g09453.1,SLM2ch03g09675.1,SLM2ch03g09857.1,SLM2ch03…	POLH,SMC5,NRPE1,SLM2ch01g04024.1,SLM2ch01g04229.1,REV1,SLM2ch01g04709.1,ATR,BRCA2B,CHR28,SLM2ch02g06323.1,mutS2,JMJ24,NBS1,SLM2ch02g08118.1,TRRAP,SSRP1,LIG6,SLM2ch02g08981.1,SYN2,SLM2ch03g09453.1,MSH3,APE2,SCC2,GMI1,ATM,SLM2ch03g12594.1,SLM2ch03g12658.1,MLH1,At1g05910,RMI1,SLM2ch05g18644.1,RPA1A,SLM2ch05g20059.1,SLM2ch05g20615.1,RAD50,At4g02110,SLM2ch06g22963.1,PDS5B,SLM2ch06g23270.1,SMC3,XRI1,SM…
Cluster 7	GO:0080090	Regulation of primary metabolic process	438	1503	0.2	0.96	3.91e-16	SLM2ch01g00118.1,SLM2ch01g00241.1,SLM2ch01g00254.1,SLM2ch01g00330.1,SLM2ch01g00360.1,SLM2ch01g00367.1,SLM2ch01g00446.1,SLM2ch01g01704.1,SLM2ch01g01944.1,SLM2ch01g02458.1,SLM2ch01g02492.1,SLM2ch01g02557.1,SLM2ch01g02564.1,SLM2ch01g02723.1,SLM2ch01g02777.1,SLM2ch01g02780.1,SLM2ch01g02829.1,SLM2ch01g02850.1,SLM2ch01g02919.1,SLM2ch01g02922.1,SLM2ch01g02959.1,SLM2ch01g03032.1,SLM2ch01g03148.1,SLM2ch01…	SLM2ch01g00118.1,SLM2ch01g00241.1,SLM2ch01g00254.1,TGA2.2,SLM2ch01g00360.1,SLM2ch01g00367.1,SLM2ch01g00446.1,SLM2ch01g01704.1,DET1,SLM2ch01g02458.1,SLM2ch01g02492.1,ARR1,APUM24,SLM2ch01g02723.1,ALY3,SNF4,SLM2ch01g02829.1,SLM2ch01g02850.1,BZIP53,SLM2ch01g02922.1,NFYC9,SPL7,EML4,SLM2ch01g03176.1,SLM2ch01g03184.1,Os03g0698800,MED27,SLM2ch01g03213.1,SLM2ch01g03214.1,SLM2ch01g03215.1,sbt3,AGL15,eIF4G,…
Cluster 7	GO:0031323	Regulation of cellular metabolic process	431	1485	0.2	0.95	1.19e-15	SLM2ch01g00118.1,SLM2ch01g00241.1,SLM2ch01g00254.1,SLM2ch01g00330.1,SLM2ch01g00360.1,SLM2ch01g00367.1,SLM2ch01g00446.1,SLM2ch01g01704.1,SLM2ch01g01944.1,SLM2ch01g02458.1,SLM2ch01g02492.1,SLM2ch01g02557.1,SLM2ch01g02564.1,SLM2ch01g02723.1,SLM2ch01g02777.1,SLM2ch01g02780.1,SLM2ch01g02850.1,SLM2ch01g02919.1,SLM2ch01g02922.1,SLM2ch01g02959.1,SLM2ch01g02991.1,SLM2ch01g03032.1,SLM2ch01g03148.1,SLM2ch01…	SLM2ch01g00118.1,SLM2ch01g00241.1,SLM2ch01g00254.1,TGA2.2,SLM2ch01g00360.1,SLM2ch01g00367.1,SLM2ch01g00446.1,SLM2ch01g01704.1,DET1,SLM2ch01g02458.1,SLM2ch01g02492.1,ARR1,APUM24,SLM2ch01g02723.1,ALY3,SNF4,SLM2ch01g02850.1,BZIP53,SLM2ch01g02922.1,NFYC9,MED33A,SPL7,EML4,SLM2ch01g03176.1,SLM2ch01g03184.1,MED27,SLM2ch01g03213.1,SLM2ch01g03214.1,SLM2ch01g03215.1,AGL15,eIF4G,SLM2ch01g03332.1,MADS3,SLM2c…
Cluster 7	GO:0048523	Negative regulation of cellular process	87	297	0.2	0.39	0.0068	SLM2ch01g01704.1,SLM2ch01g02723.1,SLM2ch01g03184.1,SLM2ch01g03213.1,SLM2ch01g03214.1,SLM2ch01g03215.1,SLM2ch01g03265.1,SLM2ch01g03899.1,SLM2ch01g04305.1,SLM2ch01g04584.1,SLM2ch01g04775.1,SLM2ch02g06095.1,SLM2ch02g06440.1,SLM2ch02g07243.1,SLM2ch02g07782.1,SLM2ch02g07831.1,SLM2ch02g07846.1,SLM2ch02g07867.1,SLM2ch02g08112.1,SLM2ch02g08577.1,SLM2ch02g08622.1,SLM2ch02g08757.1,SLM2ch02g08912.1,SLM2ch03…	SLM2ch01g01704.1,SLM2ch01g02723.1,SLM2ch01g03184.1,SLM2ch01g03213.1,SLM2ch01g03214.1,SLM2ch01g03215.1,AGL15,SLM2ch01g03899.1,SLM2ch01g04305.1,TOR,Smg1,SLM2ch02g06095.1,SLM2ch02g06440.1,SNL2,SLM2ch02g07782.1,mutS2,CPL1,JMJ24,NBS1,FTB,SNL2,Os03g0419100,HSF24,SLM2ch03g09453.1,SLM2ch03g09541.1,SLM2ch03g09860.1,DEGP7,SLM2ch03g10126.1,YY1,SLM2ch03g12069.1,SLM2ch03g12138.1,SLM2ch03g12658.1,APUM5,SLM2ch0…
Cluster 7	GO:0010556	Regulation of macromolecule biosynthetic process	340	1183	0.19	0.86	1.99e-11	SLM2ch01g00241.1,SLM2ch01g00254.1,SLM2ch01g00330.1,SLM2ch01g00360.1,SLM2ch01g00367.1,SLM2ch01g00446.1,SLM2ch01g01704.1,SLM2ch01g02458.1,SLM2ch01g02492.1,SLM2ch01g02557.1,SLM2ch01g02564.1,SLM2ch01g02723.1,SLM2ch01g02777.1,SLM2ch01g02850.1,SLM2ch01g02919.1,SLM2ch01g02922.1,SLM2ch01g02959.1,SLM2ch01g03032.1,SLM2ch01g03148.1,SLM2ch01g03176.1,SLM2ch01g03207.1,SLM2ch01g03213.1,SLM2ch01g03214.1,SLM2ch01…	SLM2ch01g00241.1,SLM2ch01g00254.1,TGA2.2,SLM2ch01g00360.1,SLM2ch01g00367.1,SLM2ch01g00446.1,SLM2ch01g01704.1,SLM2ch01g02458.1,SLM2ch01g02492.1,ARR1,APUM24,SLM2ch01g02723.1,ALY3,SLM2ch01g02850.1,BZIP53,SLM2ch01g02922.1,NFYC9,SPL7,EML4,SLM2ch01g03176.1,MED27,SLM2ch01g03213.1,SLM2ch01g03214.1,SLM2ch01g03215.1,AGL15,eIF4G,MADS3,SLM2ch01g03573.1,MED12,BRM,WRKY22,SLM2ch01g03665.1,ATX4,SLM2ch01g03780.1,…
Cluster 7	GO:0009889	Regulation of biosynthetic process	353	1243	0.19	0.86	2.22e-11	SLM2ch01g00241.1,SLM2ch01g00254.1,SLM2ch01g00330.1,SLM2ch01g00360.1,SLM2ch01g00367.1,SLM2ch01g00446.1,SLM2ch01g01704.1,SLM2ch01g02458.1,SLM2ch01g02492.1,SLM2ch01g02557.1,SLM2ch01g02564.1,SLM2ch01g02723.1,SLM2ch01g02777.1,SLM2ch01g02850.1,SLM2ch01g02919.1,SLM2ch01g02922.1,SLM2ch01g02959.1,SLM2ch01g03032.1,SLM2ch01g03148.1,SLM2ch01g03176.1,SLM2ch01g03207.1,SLM2ch01g03213.1,SLM2ch01g03214.1,SLM2ch01…	SLM2ch01g00241.1,SLM2ch01g00254.1,TGA2.2,SLM2ch01g00360.1,SLM2ch01g00367.1,SLM2ch01g00446.1,SLM2ch01g01704.1,SLM2ch01g02458.1,SLM2ch01g02492.1,ARR1,APUM24,SLM2ch01g02723.1,ALY3,SLM2ch01g02850.1,BZIP53,SLM2ch01g02922.1,NFYC9,SPL7,EML4,SLM2ch01g03176.1,MED27,SLM2ch01g03213.1,SLM2ch01g03214.1,SLM2ch01g03215.1,AGL15,eIF4G,MADS3,SLM2ch01g03573.1,MED12,BRM,WRKY22,SLM2ch01g03665.1,ATX4,SLM2ch01g03780.1,…
Cluster 7	GO:0031326	Regulation of cellular biosynthetic process	350	1231	0.19	0.86	2.42e-11	SLM2ch01g00241.1,SLM2ch01g00254.1,SLM2ch01g00330.1,SLM2ch01g00360.1,SLM2ch01g00367.1,SLM2ch01g00446.1,SLM2ch01g01704.1,SLM2ch01g02458.1,SLM2ch01g02492.1,SLM2ch01g02557.1,SLM2ch01g02564.1,SLM2ch01g02723.1,SLM2ch01g02777.1,SLM2ch01g02850.1,SLM2ch01g02919.1,SLM2ch01g02922.1,SLM2ch01g02959.1,SLM2ch01g03032.1,SLM2ch01g03148.1,SLM2ch01g03176.1,SLM2ch01g03207.1,SLM2ch01g03213.1,SLM2ch01g03214.1,SLM2ch01…	SLM2ch01g00241.1,SLM2ch01g00254.1,TGA2.2,SLM2ch01g00360.1,SLM2ch01g00367.1,SLM2ch01g00446.1,SLM2ch01g01704.1,SLM2ch01g02458.1,SLM2ch01g02492.1,ARR1,APUM24,SLM2ch01g02723.1,ALY3,SLM2ch01g02850.1,BZIP53,SLM2ch01g02922.1,NFYC9,SPL7,EML4,SLM2ch01g03176.1,MED27,SLM2ch01g03213.1,SLM2ch01g03214.1,SLM2ch01g03215.1,AGL15,eIF4G,MADS3,SLM2ch01g03573.1,MED12,BRM,WRKY22,SLM2ch01g03665.1,ATX4,SLM2ch01g03780.1,…
Cluster 7	GO:0048608	Reproductive structure development	111	392	0.19	0.43	0.0032	SLM2ch01g00120.1,SLM2ch01g02369.1,SLM2ch01g02564.1,SLM2ch01g03176.1,SLM2ch01g03265.1,SLM2ch01g03425.1,SLM2ch01g03529.1,SLM2ch01g03786.1,SLM2ch01g03937.1,SLM2ch01g04584.1,SLM2ch01g04853.1,SLM2ch02g06087.1,SLM2ch02g06440.1,SLM2ch02g06585.1,SLM2ch02g07165.1,SLM2ch02g07670.1,SLM2ch02g07809.1,SLM2ch02g07847.1,SLM2ch02g08077.1,SLM2ch02g08143.1,SLM2ch02g08387.1,SLM2ch02g08875.1,SLM2ch02g08938.1,SLM2ch03…	HUB2,SLM2ch01g02369.1,APUM24,SLM2ch01g03176.1,AGL15,SLM2ch01g03425.1,MADS3,SLM2ch01g03786.1,GID1C,TOR,SAE2,HUA2,SLM2ch02g06440.1,SUF4,SLM2ch02g07165.1,CAMRLK,MUCI70,SLM2ch02g07847.1,EBS,SLM2ch02g08143.1,CYP90C1,SLM2ch02g08875.1,LIG6,SCC2,PIE1,SLM2ch03g12014.1,VIR,SLM2ch03g12291.1,SLM2ch03g12636.1,CDF2,TPR4,SLM2ch03g12939.1,SLM2ch03g13140.1,SLM2ch04g13594.1,MUCI21,SLM2ch04g14579.1,MLH1,SLM2ch04g15…
Cluster 7	GO:0000003	Reproduction	150	538	0.18	0.51	0.00048	SLM2ch01g00120.1,SLM2ch01g02369.1,SLM2ch01g02564.1,SLM2ch01g02777.1,SLM2ch01g02780.1,SLM2ch01g03165.1,SLM2ch01g03176.1,SLM2ch01g03265.1,SLM2ch01g03425.1,SLM2ch01g03529.1,SLM2ch01g03786.1,SLM2ch01g03937.1,SLM2ch01g03943.1,SLM2ch01g04070.1,SLM2ch01g04584.1,SLM2ch01g04853.1,SLM2ch02g05781.1,SLM2ch02g06087.1,SLM2ch02g06440.1,SLM2ch02g06585.1,SLM2ch02g07165.1,SLM2ch02g07386.1,SLM2ch02g07670.1,SLM2ch02…	HUB2,SLM2ch01g02369.1,APUM24,ALY3,SNF4,GFA2,SLM2ch01g03176.1,AGL15,SLM2ch01g03425.1,MADS3,SLM2ch01g03786.1,GID1C,SLM2ch01g03943.1,SLM2ch01g04070.1,TOR,SAE2,BRCA2B,HUA2,SLM2ch02g06440.1,SUF4,SLM2ch02g07165.1,CATHB3,CAMRLK,MUCI70,SLM2ch02g07847.1,EBS,NBS1,SLM2ch02g08143.1,CYP90C1,SLM2ch02g08875.1,LIG6,SLM2ch02g08981.1,SCC2,PIE1,SLM2ch03g12014.1,VIR,SLM2ch03g12291.1,ATM,SLM2ch03g12636.1,FH20,CDF2,TP…
Cluster 7	GO:0022414	Reproductive process	148	532	0.18	0.5	0.00059	SLM2ch01g00120.1,SLM2ch01g02369.1,SLM2ch01g02564.1,SLM2ch01g02780.1,SLM2ch01g03165.1,SLM2ch01g03176.1,SLM2ch01g03265.1,SLM2ch01g03425.1,SLM2ch01g03529.1,SLM2ch01g03786.1,SLM2ch01g03937.1,SLM2ch01g03943.1,SLM2ch01g04070.1,SLM2ch01g04584.1,SLM2ch01g04853.1,SLM2ch02g05781.1,SLM2ch02g06087.1,SLM2ch02g06440.1,SLM2ch02g06585.1,SLM2ch02g07165.1,SLM2ch02g07386.1,SLM2ch02g07670.1,SLM2ch02g07809.1,SLM2ch02…	HUB2,SLM2ch01g02369.1,APUM24,SNF4,GFA2,SLM2ch01g03176.1,AGL15,SLM2ch01g03425.1,MADS3,SLM2ch01g03786.1,GID1C,SLM2ch01g03943.1,SLM2ch01g04070.1,TOR,SAE2,BRCA2B,HUA2,SLM2ch02g06440.1,SUF4,SLM2ch02g07165.1,CATHB3,CAMRLK,MUCI70,SLM2ch02g07847.1,EBS,NBS1,SLM2ch02g08143.1,CYP90C1,SLM2ch02g08875.1,LIG6,SLM2ch02g08981.1,SCC2,PIE1,SLM2ch03g12014.1,VIR,SLM2ch03g12291.1,ATM,SLM2ch03g12636.1,FH20,CDF2,TPR4,SL…
Cluster 7	GO:0009791	Post-embryonic development	126	456	0.17	0.43	0.0027	SLM2ch01g00120.1,SLM2ch01g02369.1,SLM2ch01g02564.1,SLM2ch01g03176.1,SLM2ch01g03265.1,SLM2ch01g03383.1,SLM2ch01g03425.1,SLM2ch01g03529.1,SLM2ch01g03786.1,SLM2ch01g03937.1,SLM2ch01g04584.1,SLM2ch01g04853.1,SLM2ch02g06087.1,SLM2ch02g06440.1,SLM2ch02g06585.1,SLM2ch02g07165.1,SLM2ch02g07670.1,SLM2ch02g07809.1,SLM2ch02g07847.1,SLM2ch02g08077.1,SLM2ch02g08143.1,SLM2ch02g08359.1,SLM2ch02g08363.1,SLM2ch02…	HUB2,SLM2ch01g02369.1,APUM24,SLM2ch01g03176.1,AGL15,FBX5,SLM2ch01g03425.1,MADS3,SLM2ch01g03786.1,GID1C,TOR,SAE2,HUA2,SLM2ch02g06440.1,SUF4,SLM2ch02g07165.1,CAMRLK,MUCI70,SLM2ch02g07847.1,EBS,SLM2ch02g08143.1,GC6,GC6,CYP90C1,SLM2ch02g08875.1,LIG6,SCC2,PIE1,SLM2ch03g12014.1,VIR,SLM2ch03g12291.1,SLM2ch03g12636.1,At1g74360,CDF2,TPR4,SLM2ch03g12939.1,SLM2ch03g13140.1,SLM2ch04g13594.1,MUCI21,SLM2ch04g1…
Cluster 7	GO:0003006	Developmental process involved in reproduction	123	453	0.17	0.4	0.0055	SLM2ch01g00120.1,SLM2ch01g02369.1,SLM2ch01g02564.1,SLM2ch01g03165.1,SLM2ch01g03176.1,SLM2ch01g03265.1,SLM2ch01g03425.1,SLM2ch01g03529.1,SLM2ch01g03786.1,SLM2ch01g03937.1,SLM2ch01g03943.1,SLM2ch01g04070.1,SLM2ch01g04584.1,SLM2ch01g04853.1,SLM2ch02g06087.1,SLM2ch02g06440.1,SLM2ch02g06585.1,SLM2ch02g07165.1,SLM2ch02g07670.1,SLM2ch02g07809.1,SLM2ch02g07847.1,SLM2ch02g08077.1,SLM2ch02g08143.1,SLM2ch02…	HUB2,SLM2ch01g02369.1,APUM24,GFA2,SLM2ch01g03176.1,AGL15,SLM2ch01g03425.1,MADS3,SLM2ch01g03786.1,GID1C,SLM2ch01g03943.1,SLM2ch01g04070.1,TOR,SAE2,HUA2,SLM2ch02g06440.1,SUF4,SLM2ch02g07165.1,CAMRLK,MUCI70,SLM2ch02g07847.1,EBS,SLM2ch02g08143.1,CYP90C1,SLM2ch02g08875.1,LIG6,SCC2,PIE1,SLM2ch03g12014.1,VIR,SLM2ch03g12291.1,SLM2ch03g12636.1,FH20,CDF2,TPR4,SLM2ch03g12846.1,SLM2ch03g12939.1,SLM2ch03g1314…
Cluster 7	GO:0050789	Regulation of biological process	721	2783	0.15	0.9	6.88e-18	SLM2ch01g00118.1,SLM2ch01g00241.1,SLM2ch01g00254.1,SLM2ch01g00276.1,SLM2ch01g00330.1,SLM2ch01g00352.1,SLM2ch01g00360.1,SLM2ch01g00367.1,SLM2ch01g00446.1,SLM2ch01g00587.1,SLM2ch01g00940.1,SLM2ch01g01704.1,SLM2ch01g01944.1,SLM2ch01g02262.1,SLM2ch01g02369.1,SLM2ch01g02458.1,SLM2ch01g02492.1,SLM2ch01g02557.1,SLM2ch01g02564.1,SLM2ch01g02723.1,SLM2ch01g02777.1,SLM2ch01g02780.1,SLM2ch01g02829.1,SLM2ch01…	SLM2ch01g00118.1,SLM2ch01g00241.1,SLM2ch01g00254.1,SLM2ch01g00276.1,TGA2.2,AGO4,SLM2ch01g00360.1,SLM2ch01g00367.1,SLM2ch01g00446.1,VIK,Os02g0194200,SLM2ch01g01704.1,DET1,SLM2ch01g02262.1,SLM2ch01g02369.1,SLM2ch01g02458.1,SLM2ch01g02492.1,ARR1,APUM24,SLM2ch01g02723.1,ALY3,SNF4,SLM2ch01g02829.1,SLM2ch01g02850.1,DUF6,EZA1,BZIP53,SLM2ch01g02922.1,PLIP2,NFYC9,MED33A,AHP1,SPL7,EML4,SLM2ch01g03176.1,SLM…
Cluster 7	GO:0006139	Nucleobase-containing compound metabolic process	390	1504	0.15	0.72	2.85e-08	SLM2ch01g00221.1,SLM2ch01g00316.1,SLM2ch01g00330.1,SLM2ch01g00352.1,SLM2ch01g01515.1,SLM2ch01g02262.1,SLM2ch01g02271.1,SLM2ch01g02777.1,SLM2ch01g03162.1,SLM2ch01g03184.1,SLM2ch01g03240.1,SLM2ch01g03255.1,SLM2ch01g03325.1,SLM2ch01g03425.1,SLM2ch01g03578.1,SLM2ch01g03591.1,SLM2ch01g03691.1,SLM2ch01g03758.1,SLM2ch01g03791.1,SLM2ch01g03866.1,SLM2ch01g03978.1,SLM2ch01g04024.1,SLM2ch01g04065.1,SLM2ch01…	SLM2ch01g00221.1,NADK1,TGA2.2,AGO4,POLH,SLM2ch01g02262.1,SLM2ch01g02271.1,ALY3,NRPA2,SLM2ch01g03184.1,SMC5,GFAT1,SLM2ch01g03325.1,SLM2ch01g03425.1,PRL1,SLM2ch01g03591.1,FAS4,NRPE1,AGO4,BMS1,At5g27450,SLM2ch01g04024.1,SLM2ch01g04065.1,SLM2ch01g04133.1,SLM2ch01g04229.1,SLM2ch01g04258.1,smndc1,SLM2ch01g04269.1,UPF3,MRTO4,SLM2ch01g04400.1,SLM2ch01g04446.1,TOR,REV1,SLM2ch01g04709.1,SLM2ch01g04725.1,SL…
Cluster 7	GO:0050794	Regulation of cellular process	604	2378	0.14	0.82	9.39e-13	SLM2ch01g00118.1,SLM2ch01g00241.1,SLM2ch01g00254.1,SLM2ch01g00276.1,SLM2ch01g00330.1,SLM2ch01g00360.1,SLM2ch01g00367.1,SLM2ch01g00446.1,SLM2ch01g00587.1,SLM2ch01g01704.1,SLM2ch01g01944.1,SLM2ch01g02458.1,SLM2ch01g02492.1,SLM2ch01g02557.1,SLM2ch01g02564.1,SLM2ch01g02723.1,SLM2ch01g02777.1,SLM2ch01g02780.1,SLM2ch01g02850.1,SLM2ch01g02919.1,SLM2ch01g02922.1,SLM2ch01g02959.1,SLM2ch01g02991.1,SLM2ch01…	SLM2ch01g00118.1,SLM2ch01g00241.1,SLM2ch01g00254.1,SLM2ch01g00276.1,TGA2.2,SLM2ch01g00360.1,SLM2ch01g00367.1,SLM2ch01g00446.1,VIK,SLM2ch01g01704.1,DET1,SLM2ch01g02458.1,SLM2ch01g02492.1,ARR1,APUM24,SLM2ch01g02723.1,ALY3,SNF4,SLM2ch01g02850.1,BZIP53,SLM2ch01g02922.1,NFYC9,MED33A,AHP1,SPL7,EML4,SLM2ch01g03176.1,SLM2ch01g03184.1,MED27,SLM2ch01g03213.1,SLM2ch01g03214.1,SLM2ch01g03215.1,AGL15,eIF4G,SL…
Cluster 7	GO:0065007	Biological regulation	777	3119	0.13	0.85	4.17e-16	SLM2ch01g00118.1,SLM2ch01g00241.1,SLM2ch01g00254.1,SLM2ch01g00276.1,SLM2ch01g00330.1,SLM2ch01g00352.1,SLM2ch01g00360.1,SLM2ch01g00367.1,SLM2ch01g00446.1,SLM2ch01g00587.1,SLM2ch01g00940.1,SLM2ch01g01436.1,SLM2ch01g01704.1,SLM2ch01g01944.1,SLM2ch01g02094.1,SLM2ch01g02262.1,SLM2ch01g02369.1,SLM2ch01g02458.1,SLM2ch01g02492.1,SLM2ch01g02495.1,SLM2ch01g02557.1,SLM2ch01g02564.1,SLM2ch01g02723.1,SLM2ch01…	SLM2ch01g00118.1,SLM2ch01g00241.1,SLM2ch01g00254.1,SLM2ch01g00276.1,TGA2.2,AGO4,SLM2ch01g00360.1,SLM2ch01g00367.1,SLM2ch01g00446.1,VIK,Os02g0194200,DCAF4,SLM2ch01g01704.1,DET1,SLM2ch01g02094.1,SLM2ch01g02262.1,SLM2ch01g02369.1,SLM2ch01g02458.1,SLM2ch01g02492.1,SLM2ch01g02495.1,ARR1,APUM24,SLM2ch01g02723.1,ALY3,SNF4,CWZF7,SLM2ch01g02829.1,SLM2ch01g02850.1,BOR1,DUF6,EZA1,BZIP53,SLM2ch01g02922.1,PLI…
Cluster 7	GO:0006725	Cellular aromatic compound metabolic process	416	1699	0.12	0.62	2.45e-06	SLM2ch01g00221.1,SLM2ch01g00316.1,SLM2ch01g00330.1,SLM2ch01g00352.1,SLM2ch01g01515.1,SLM2ch01g02262.1,SLM2ch01g02271.1,SLM2ch01g02777.1,SLM2ch01g02991.1,SLM2ch01g03162.1,SLM2ch01g03184.1,SLM2ch01g03240.1,SLM2ch01g03255.1,SLM2ch01g03325.1,SLM2ch01g03425.1,SLM2ch01g03578.1,SLM2ch01g03591.1,SLM2ch01g03685.1,SLM2ch01g03691.1,SLM2ch01g03758.1,SLM2ch01g03791.1,SLM2ch01g03866.1,SLM2ch01g03978.1,SLM2ch01…	SLM2ch01g00221.1,NADK1,TGA2.2,AGO4,POLH,SLM2ch01g02262.1,SLM2ch01g02271.1,ALY3,MED33A,NRPA2,SLM2ch01g03184.1,SMC5,GFAT1,SLM2ch01g03325.1,SLM2ch01g03425.1,PRL1,SLM2ch01g03591.1,AS,FAS4,NRPE1,AGO4,BMS1,At5g27450,SLM2ch01g04024.1,SLM2ch01g04065.1,SLM2ch01g04133.1,SLM2ch01g04229.1,SLM2ch01g04258.1,smndc1,SLM2ch01g04269.1,UPF3,MRTO4,SLM2ch01g04400.1,SLM2ch01g04446.1,DAHP2,HEMA1,TOR,REV1,SLM2ch01g04709…
Cluster 7	GO:0046483	Heterocycle metabolic process	403	1654	0.12	0.6	6.16e-06	SLM2ch01g00221.1,SLM2ch01g00316.1,SLM2ch01g00330.1,SLM2ch01g00352.1,SLM2ch01g01515.1,SLM2ch01g02262.1,SLM2ch01g02271.1,SLM2ch01g02777.1,SLM2ch01g03162.1,SLM2ch01g03184.1,SLM2ch01g03240.1,SLM2ch01g03255.1,SLM2ch01g03325.1,SLM2ch01g03425.1,SLM2ch01g03578.1,SLM2ch01g03591.1,SLM2ch01g03691.1,SLM2ch01g03758.1,SLM2ch01g03791.1,SLM2ch01g03866.1,SLM2ch01g03978.1,SLM2ch01g04024.1,SLM2ch01g04065.1,SLM2ch01…	SLM2ch01g00221.1,NADK1,TGA2.2,AGO4,POLH,SLM2ch01g02262.1,SLM2ch01g02271.1,ALY3,NRPA2,SLM2ch01g03184.1,SMC5,GFAT1,SLM2ch01g03325.1,SLM2ch01g03425.1,PRL1,SLM2ch01g03591.1,FAS4,NRPE1,AGO4,BMS1,At5g27450,SLM2ch01g04024.1,SLM2ch01g04065.1,SLM2ch01g04133.1,SLM2ch01g04229.1,SLM2ch01g04258.1,smndc1,SLM2ch01g04269.1,UPF3,MRTO4,SLM2ch01g04400.1,SLM2ch01g04446.1,HEMA1,TOR,REV1,SLM2ch01g04709.1,SLM2ch01g0472…
Cluster 7	GO:1901360	Organic cyclic compound metabolic process	425	1779	0.11	0.57	1.55e-05	SLM2ch01g00221.1,SLM2ch01g00316.1,SLM2ch01g00330.1,SLM2ch01g00352.1,SLM2ch01g01515.1,SLM2ch01g02262.1,SLM2ch01g02271.1,SLM2ch01g02777.1,SLM2ch01g02991.1,SLM2ch01g03162.1,SLM2ch01g03184.1,SLM2ch01g03240.1,SLM2ch01g03255.1,SLM2ch01g03325.1,SLM2ch01g03425.1,SLM2ch01g03578.1,SLM2ch01g03591.1,SLM2ch01g03685.1,SLM2ch01g03691.1,SLM2ch01g03758.1,SLM2ch01g03791.1,SLM2ch01g03866.1,SLM2ch01g03978.1,SLM2ch01…	SLM2ch01g00221.1,NADK1,TGA2.2,AGO4,POLH,SLM2ch01g02262.1,SLM2ch01g02271.1,ALY3,MED33A,NRPA2,SLM2ch01g03184.1,SMC5,GFAT1,SLM2ch01g03325.1,SLM2ch01g03425.1,PRL1,SLM2ch01g03591.1,AS,FAS4,NRPE1,AGO4,BMS1,At5g27450,SLM2ch01g04024.1,SLM2ch01g04065.1,SLM2ch01g04133.1,SLM2ch01g04229.1,SLM2ch01g04258.1,smndc1,SLM2ch01g04269.1,UPF3,MRTO4,SLM2ch01g04400.1,SLM2ch01g04446.1,DAHP2,HEMA1,TOR,REV1,CYP707A4,SLM2c…
Cluster 7	GO:0043412	Macromolecule modification	399	1750	0.09	0.42	0.0017	SLM2ch01g00117.1,SLM2ch01g00120.1,SLM2ch01g00213.1,SLM2ch01g00221.1,SLM2ch01g00557.1,SLM2ch01g00573.1,SLM2ch01g00587.1,SLM2ch01g01944.1,SLM2ch01g02271.1,SLM2ch01g02458.1,SLM2ch01g02495.1,SLM2ch01g02644.1,SLM2ch01g02689.1,SLM2ch01g02716.1,SLM2ch01g02780.1,SLM2ch01g02797.1,SLM2ch01g02911.1,SLM2ch01g02924.1,SLM2ch01g02980.1,SLM2ch01g03029.1,SLM2ch01g03094.1,SLM2ch01g03147.1,SLM2ch01g03188.1,SLM2ch01…	SLM2ch01g00117.1,HUB2,PUB22,SLM2ch01g00221.1,PBL34,CUL3A,VIK,DET1,SLM2ch01g02271.1,SLM2ch01g02458.1,SLM2ch01g02495.1,SLM2ch01g02644.1,ESD4,RKL1,SNF4,SLM2ch01g02797.1,EZA1,SLM2ch01g02924.1,SLM2ch01g02980.1,SLM2ch01g03029.1,SLM2ch01g03094.1,SLM2ch01g03147.1,At3g63550,GFAT1,SLM2ch01g03319.1,SLM2ch01g03366.1,ASK8,CSN1,At1g01540,ATX4,NRPE1,NEK1,SLM2ch01g03899.1,SLM2ch01g03917.1,SLM2ch01g03943.1,SLM2ch…
Cluster 7	GO:0010467	Gene expression	297	1299	0.09	0.33	0.013	SLM2ch01g00221.1,SLM2ch01g00330.1,SLM2ch01g02262.1,SLM2ch01g02271.1,SLM2ch01g02777.1,SLM2ch01g03162.1,SLM2ch01g03184.1,SLM2ch01g03323.1,SLM2ch01g03325.1,SLM2ch01g03425.1,SLM2ch01g03578.1,SLM2ch01g03591.1,SLM2ch01g03665.1,SLM2ch01g03691.1,SLM2ch01g03758.1,SLM2ch01g03866.1,SLM2ch01g03919.1,SLM2ch01g04065.1,SLM2ch01g04133.1,SLM2ch01g04258.1,SLM2ch01g04262.1,SLM2ch01g04269.1,SLM2ch01g04371.1,SLM2ch01…	SLM2ch01g00221.1,TGA2.2,SLM2ch01g02262.1,SLM2ch01g02271.1,ALY3,NRPA2,SLM2ch01g03184.1,eIF4G,SLM2ch01g03325.1,SLM2ch01g03425.1,PRL1,SLM2ch01g03591.1,SLM2ch01g03665.1,FAS4,NRPE1,BMS1,eif2b5,SLM2ch01g04065.1,SLM2ch01g04133.1,SLM2ch01g04258.1,smndc1,SLM2ch01g04269.1,SLM2ch01g04371.1,MRTO4,SLM2ch01g04400.1,SLM2ch01g04446.1,TOR,SLM2ch01g04709.1,SLM2ch01g04897.1,At3g26560,HUA2,SLM2ch02g06111.1,SLM2ch02g…
Cluster 7	GO:0036211	Protein modification process	349	1591	0.07	0.26	0.0417	SLM2ch01g00117.1,SLM2ch01g00120.1,SLM2ch01g00213.1,SLM2ch01g00221.1,SLM2ch01g00557.1,SLM2ch01g00573.1,SLM2ch01g00587.1,SLM2ch01g01944.1,SLM2ch01g02458.1,SLM2ch01g02495.1,SLM2ch01g02644.1,SLM2ch01g02689.1,SLM2ch01g02716.1,SLM2ch01g02780.1,SLM2ch01g02797.1,SLM2ch01g02911.1,SLM2ch01g02924.1,SLM2ch01g02980.1,SLM2ch01g03029.1,SLM2ch01g03094.1,SLM2ch01g03147.1,SLM2ch01g03188.1,SLM2ch01g03255.1,SLM2ch01…	SLM2ch01g00117.1,HUB2,PUB22,SLM2ch01g00221.1,PBL34,CUL3A,VIK,DET1,SLM2ch01g02458.1,SLM2ch01g02495.1,SLM2ch01g02644.1,ESD4,RKL1,SNF4,SLM2ch01g02797.1,EZA1,SLM2ch01g02924.1,SLM2ch01g02980.1,SLM2ch01g03029.1,SLM2ch01g03094.1,SLM2ch01g03147.1,At3g63550,GFAT1,SLM2ch01g03319.1,SLM2ch01g03366.1,ASK8,CSN1,At1g01540,ATX4,NEK1,SLM2ch01g03899.1,SLM2ch01g03917.1,SLM2ch01g03943.1,SLM2ch01g03977.1,SLM2ch01g040…
Cluster 7	GO:0043170	Macromolecule metabolic process	810	3778	0.06	0.49	9.65e-05	SLM2ch01g00038.1,SLM2ch01g00117.1,SLM2ch01g00120.1,SLM2ch01g00137.1,SLM2ch01g00213.1,SLM2ch01g00221.1,SLM2ch01g00259.1,SLM2ch01g00330.1,SLM2ch01g00352.1,SLM2ch01g00557.1,SLM2ch01g00573.1,SLM2ch01g00587.1,SLM2ch01g01515.1,SLM2ch01g01944.1,SLM2ch01g02262.1,SLM2ch01g02271.1,SLM2ch01g02458.1,SLM2ch01g02495.1,SLM2ch01g02574.1,SLM2ch01g02644.1,SLM2ch01g02689.1,SLM2ch01g02716.1,SLM2ch01g02777.1,SLM2ch01…	XTH28,SLM2ch01g00117.1,HUB2,ATG4,PUB22,SLM2ch01g00221.1,At1g70590,TGA2.2,AGO4,PBL34,CUL3A,VIK,POLH,DET1,SLM2ch01g02262.1,SLM2ch01g02271.1,SLM2ch01g02458.1,SLM2ch01g02495.1,SLM2ch01g02574.1,SLM2ch01g02644.1,ESD4,RKL1,ALY3,SNF4,SLM2ch01g02797.1,EZA1,SLM2ch01g02924.1,GIP2,SLM2ch01g02980.1,SLM2ch01g03029.1,SLM2ch01g03094.1,HEXO2,SLM2ch01g03147.1,NRPA2,SLM2ch01g03184.1,At3g63550,SMC5,sbt3,GFAT1,SLM2ch…
Cluster 8	GO:0007076	Mitotic chromosome condensation	5	6	1.18	0.44	0.0207	SLM2ch02g08673.1,SLM2ch03g11704.1,SLM2ch10g38558.1,SLM2ch11g39645.1,SLM2ch12g45757.1	SMC4,SMC2-2,CAP-D2,SLM2ch11g39645.1,CAP-D3
Cluster 8	GO:0030261	Chromosome condensation	6	12	0.96	0.41	0.0246	SLM2ch02g08348.1,SLM2ch02g08673.1,SLM2ch03g11704.1,SLM2ch10g38558.1,SLM2ch11g39645.1,SLM2ch12g45757.1	SLM2ch02g08348.1,SMC4,SMC2-2,CAP-D2,SLM2ch11g39645.1,CAP-D3
Cluster 8	GO:0000070	Mitotic sister chromatid segregation	11	29	0.84	0.65	0.0016	SLM2ch01g04264.1,SLM2ch02g08673.1,SLM2ch03g11704.1,SLM2ch03g11730.1,SLM2ch03g12780.1,SLM2ch09g32863.1,SLM2ch10g38558.1,SLM2ch10g38792.1,SLM2ch10g39055.1,SLM2ch11g39645.1,SLM2ch12g45757.1	MAD1,SMC4,SMC2-2,WRAP73,SLM2ch03g12780.1,KIN5C,CAP-D2,KIN5C,KIN5B,SLM2ch11g39645.1,CAP-D3
Cluster 8	GO:0044772	Mitotic cell cycle phase transition	10	27	0.83	0.55	0.0048	SLM2ch01g02769.1,SLM2ch04g16867.1,SLM2ch04g17071.1,SLM2ch04g17466.1,SLM2ch06g23267.1,SLM2ch07g28768.1,SLM2ch10g38263.1,SLM2ch10g38440.1,SLM2ch11g39227.1,SLM2ch12g43062.1	APC7,CYCD2-1,CYCD3-3,CDC2D,CYCA2-1,SLM2ch07g28768.1,CDC2C,SLM2ch10g38440.1,TSK,APC6
Cluster 8	GO:0140014	Mitotic nuclear division	12	35	0.8	0.64	0.0016	SLM2ch01g00334.1,SLM2ch01g04264.1,SLM2ch02g08673.1,SLM2ch03g11704.1,SLM2ch03g11730.1,SLM2ch03g12780.1,SLM2ch09g32863.1,SLM2ch10g38558.1,SLM2ch10g38792.1,SLM2ch10g39055.1,SLM2ch11g39645.1,SLM2ch12g45757.1	ROPGAP7,MAD1,SMC4,SMC2-2,WRAP73,SLM2ch03g12780.1,KIN5C,CAP-D2,KIN5C,KIN5B,SLM2ch11g39645.1,CAP-D3
Cluster 8	GO:1901990	Regulation of mitotic cell cycle phase transition	8	24	0.78	0.4	0.0222	SLM2ch01g02769.1,SLM2ch01g04264.1,SLM2ch01g04610.1,SLM2ch02g07891.1,SLM2ch04g17224.1,SLM2ch04g17466.1,SLM2ch10g38263.1,SLM2ch12g43062.1	APC7,MAD1,BUB3.1,APC4,CSN4,CDC2D,CDC2C,APC6
Cluster 8	GO:0051225	Spindle assembly	8	26	0.75	0.37	0.0317	SLM2ch02g07278.1,SLM2ch04g17161.1,SLM2ch06g24191.1,SLM2ch09g32863.1,SLM2ch10g38559.1,SLM2ch10g38792.1,SLM2ch10g39055.1,SLM2ch12g42500.1	AUG6,Tubgcp5,AUG3,KIN5C,AUG1,KIN5C,KIN5B,KIN14C
Cluster 8	GO:1901987	Regulation of cell cycle phase transition	10	33	0.74	0.46	0.011	SLM2ch01g02769.1,SLM2ch01g04264.1,SLM2ch01g04610.1,SLM2ch02g07891.1,SLM2ch04g17224.1,SLM2ch04g17466.1,SLM2ch08g31288.1,SLM2ch10g37140.1,SLM2ch10g38263.1,SLM2ch12g43062.1	APC7,MAD1,BUB3.1,APC4,CSN4,CDC2D,TEB,SLM2ch10g37140.1,CDC2C,APC6
Cluster 8	GO:1903047	Mitotic cell cycle process	28	97	0.72	1.28	3.22e-08	SLM2ch01g00334.1,SLM2ch01g02769.1,SLM2ch01g04264.1,SLM2ch01g04610.1,SLM2ch01g04869.1,SLM2ch02g07525.1,SLM2ch02g08673.1,SLM2ch02g09126.1,SLM2ch03g11704.1,SLM2ch03g11730.1,SLM2ch03g12780.1,SLM2ch04g16867.1,SLM2ch04g16891.1,SLM2ch04g17071.1,SLM2ch04g17466.1,SLM2ch06g23267.1,SLM2ch07g28768.1,SLM2ch09g32863.1,SLM2ch10g37140.1,SLM2ch10g38263.1,SLM2ch10g38440.1,SLM2ch10g38558.1,SLM2ch10g38792.1,SLM2ch10…	ROPGAP7,APC7,MAD1,BUB3.1,MCM4,ROA2,SMC4,Os01g0868300,SMC2-2,WRAP73,SLM2ch03g12780.1,CYCD2-1,KIN4C,CYCD3-3,CDC2D,CYCA2-1,SLM2ch07g28768.1,KIN5C,SLM2ch10g37140.1,CDC2C,SLM2ch10g38440.1,CAP-D2,KIN5C,KIN5B,TSK,SLM2ch11g39645.1,APC6,CAP-D3
Cluster 8	GO:0007346	Regulation of mitotic cell cycle	9	31	0.72	0.4	0.0219	SLM2ch01g02769.1,SLM2ch01g04264.1,SLM2ch01g04610.1,SLM2ch02g07891.1,SLM2ch04g17224.1,SLM2ch04g17466.1,SLM2ch10g37140.1,SLM2ch10g38263.1,SLM2ch12g43062.1	APC7,MAD1,BUB3.1,APC4,CSN4,CDC2D,SLM2ch10g37140.1,CDC2C,APC6
Cluster 8	GO:0007018	Microtubule-based movement	12	43	0.71	0.5	0.0065	SLM2ch01g02168.1,SLM2ch01g03481.1,SLM2ch01g04873.1,SLM2ch02g07308.1,SLM2ch04g16891.1,SLM2ch09g32863.1,SLM2ch09g32928.1,SLM2ch10g38792.1,SLM2ch10g39055.1,SLM2ch12g42500.1,SLM2ch12g42962.1,SLM2ch12g45760.1	KIN12C,KINUB,KIN7D,KIN14E,KIN4C,KIN5C,KIN10B,KIN5C,KIN5B,KIN14C,KIN14Q,KIN13A
Cluster 8	GO:0007051	Spindle organization	10	36	0.7	0.42	0.0178	SLM2ch02g07278.1,SLM2ch02g08009.1,SLM2ch04g16891.1,SLM2ch04g17161.1,SLM2ch06g24191.1,SLM2ch09g32863.1,SLM2ch10g38559.1,SLM2ch10g38792.1,SLM2ch10g39055.1,SLM2ch12g42500.1	AUG6,SLM2ch02g08009.1,KIN4C,Tubgcp5,AUG3,KIN5C,AUG1,KIN5C,KIN5B,KIN14C
Cluster 8	GO:0000278	Mitotic cell cycle	32	127	0.66	1.22	3.22e-08	SLM2ch01g00334.1,SLM2ch01g02769.1,SLM2ch01g04264.1,SLM2ch01g04610.1,SLM2ch01g04869.1,SLM2ch02g07525.1,SLM2ch02g08009.1,SLM2ch02g08665.1,SLM2ch02g08673.1,SLM2ch02g09126.1,SLM2ch03g11704.1,SLM2ch03g11730.1,SLM2ch03g12780.1,SLM2ch04g16867.1,SLM2ch04g16891.1,SLM2ch04g17071.1,SLM2ch04g17161.1,SLM2ch04g17466.1,SLM2ch06g23267.1,SLM2ch07g28768.1,SLM2ch09g32863.1,SLM2ch10g37140.1,SLM2ch10g38263.1,SLM2ch10…	ROPGAP7,APC7,MAD1,BUB3.1,MCM4,ROA2,SLM2ch02g08009.1,TUBA,SMC4,Os01g0868300,SMC2-2,WRAP73,SLM2ch03g12780.1,CYCD2-1,KIN4C,CYCD3-3,Tubgcp5,CDC2D,CYCA2-1,SLM2ch07g28768.1,KIN5C,SLM2ch10g37140.1,CDC2C,SLM2ch10g38440.1,CAP-D2,KIN5C,TUBB2,KIN5B,TSK,SLM2ch11g39645.1,APC6,CAP-D3
Cluster 8	GO:0006261	DNA-templated DNA replication	13	53	0.65	0.49	0.007	SLM2ch01g00180.1,SLM2ch01g04243.1,SLM2ch01g04346.1,SLM2ch01g04869.1,SLM2ch02g07525.1,SLM2ch02g09126.1,SLM2ch03g12622.1,SLM2ch03g13069.1,SLM2ch05g18343.1,SLM2ch06g24066.1,SLM2ch08g31288.1,SLM2ch10g38440.1,SLM2ch11g39227.1	SLM2ch01g00180.1,STI,RECQL4A,MCM4,ROA2,Os01g0868300,RPA1B,RTEL1,POLA2,PCNA,TEB,SLM2ch10g38440.1,TSK
Cluster 8	GO:0098813	Nuclear chromosome segregation	12	50	0.64	0.43	0.0133	SLM2ch01g04264.1,SLM2ch02g08673.1,SLM2ch03g11704.1,SLM2ch03g11730.1,SLM2ch03g12780.1,SLM2ch04g16891.1,SLM2ch09g32863.1,SLM2ch10g38558.1,SLM2ch10g38792.1,SLM2ch10g39055.1,SLM2ch11g39645.1,SLM2ch12g45757.1	MAD1,SMC4,SMC2-2,WRAP73,SLM2ch03g12780.1,KIN4C,KIN5C,CAP-D2,KIN5C,KIN5B,SLM2ch11g39645.1,CAP-D3
Cluster 8	GO:0007059	Chromosome segregation	14	61	0.62	0.48	0.007	SLM2ch01g04264.1,SLM2ch01g04610.1,SLM2ch02g08673.1,SLM2ch03g11704.1,SLM2ch03g11730.1,SLM2ch03g12780.1,SLM2ch04g16891.1,SLM2ch09g32863.1,SLM2ch10g38558.1,SLM2ch10g38792.1,SLM2ch10g39055.1,SLM2ch11g39645.1,SLM2ch11g42273.1,SLM2ch12g45757.1	MAD1,BUB3.1,SMC4,SMC2-2,WRAP73,SLM2ch03g12780.1,KIN4C,KIN5C,CAP-D2,KIN5C,KIN5B,SLM2ch11g39645.1,TOUSLED,CAP-D3
Cluster 8	GO:0010564	Regulation of cell cycle process	12	54	0.61	0.39	0.0207	SLM2ch01g02769.1,SLM2ch01g04264.1,SLM2ch01g04610.1,SLM2ch02g07891.1,SLM2ch02g09198.1,SLM2ch04g17224.1,SLM2ch04g17466.1,SLM2ch06g24304.1,SLM2ch08g31288.1,SLM2ch10g37140.1,SLM2ch10g38263.1,SLM2ch12g43062.1	APC7,MAD1,BUB3.1,APC4,FIGL1,CSN4,CDC2D,SLM2ch06g24304.1,TEB,SLM2ch10g37140.1,CDC2C,APC6
Cluster 8	GO:0000280	Nuclear division	15	69	0.6	0.48	0.0068	SLM2ch01g00334.1,SLM2ch01g04264.1,SLM2ch02g08673.1,SLM2ch03g11704.1,SLM2ch03g11730.1,SLM2ch03g12015.1,SLM2ch03g12780.1,SLM2ch07g27679.1,SLM2ch09g32863.1,SLM2ch10g38537.1,SLM2ch10g38558.1,SLM2ch10g38792.1,SLM2ch10g39055.1,SLM2ch11g39645.1,SLM2ch12g45757.1	ROPGAP7,MAD1,SMC4,SMC2-2,WRAP73,TIO,SLM2ch03g12780.1,JASON,KIN5C,SLM2ch10g38537.1,CAP-D2,KIN5C,KIN5B,SLM2ch11g39645.1,CAP-D3
Cluster 8	GO:0022402	Cell cycle process	40	187	0.59	1.15	2.64e-08	SLM2ch01g00180.1,SLM2ch01g00334.1,SLM2ch01g02769.1,SLM2ch01g04264.1,SLM2ch01g04610.1,SLM2ch01g04869.1,SLM2ch02g07278.1,SLM2ch02g07525.1,SLM2ch02g08009.1,SLM2ch02g08673.1,SLM2ch02g09126.1,SLM2ch03g11704.1,SLM2ch03g11730.1,SLM2ch03g12015.1,SLM2ch03g12780.1,SLM2ch04g16867.1,SLM2ch04g16891.1,SLM2ch04g17071.1,SLM2ch04g17161.1,SLM2ch04g17466.1,SLM2ch06g23267.1,SLM2ch06g24191.1,SLM2ch06g24304.1,SLM2ch07…	SLM2ch01g00180.1,ROPGAP7,APC7,MAD1,BUB3.1,MCM4,AUG6,ROA2,SLM2ch02g08009.1,SMC4,Os01g0868300,SMC2-2,WRAP73,TIO,SLM2ch03g12780.1,CYCD2-1,KIN4C,CYCD3-3,Tubgcp5,CDC2D,CYCA2-1,AUG3,SLM2ch06g24304.1,JASON,MAP65-1,SLM2ch07g28768.1,KIN5C,SLM2ch10g37140.1,CDC2C,SLM2ch10g38440.1,SLM2ch10g38537.1,CAP-D2,AUG1,KIN5C,KIN5B,TSK,SLM2ch11g39645.1,KIN14C,APC6,CAP-D3
Cluster 8	GO:0006302	Double-strand break repair	13	63	0.58	0.39	0.0207	SLM2ch01g04346.1,SLM2ch01g04869.1,SLM2ch02g07525.1,SLM2ch03g12622.1,SLM2ch06g21086.1,SLM2ch06g23377.1,SLM2ch08g30259.1,SLM2ch08g31223.1,SLM2ch08g31288.1,SLM2ch08g31941.1,SLM2ch10g38537.1,SLM2ch11g39227.1,SLM2ch12g44824.1	RECQL4A,MCM4,ROA2,RPA1B,BARD1,SLM2ch06g23377.1,BRCA1,SLM2ch08g31223.1,TEB,SLM2ch08g31941.1,SLM2ch10g38537.1,TSK,BARD1
Cluster 8	GO:0048285	Organelle fission	21	103	0.57	0.63	0.00077	SLM2ch01g00056.1,SLM2ch01g00253.1,SLM2ch01g00334.1,SLM2ch01g04264.1,SLM2ch02g08673.1,SLM2ch03g11704.1,SLM2ch03g11730.1,SLM2ch03g12015.1,SLM2ch03g12180.1,SLM2ch03g12780.1,SLM2ch04g16890.1,SLM2ch04g17309.1,SLM2ch07g27679.1,SLM2ch09g32863.1,SLM2ch10g36535.1,SLM2ch10g38537.1,SLM2ch10g38558.1,SLM2ch10g38792.1,SLM2ch10g39055.1,SLM2ch11g39645.1,SLM2ch12g45757.1	MAP70.1,SLM2ch01g00253.1,ROPGAP7,MAD1,SMC4,SMC2-2,WRAP73,TIO,SLM2ch03g12180.1,SLM2ch03g12780.1,MSL3,ARC6,JASON,KIN5C,PEX11C,SLM2ch10g38537.1,CAP-D2,KIN5C,KIN5B,SLM2ch11g39645.1,CAP-D3
Cluster 8	GO:0007017	Microtubule-based process	25	136	0.53	0.64	0.0005	SLM2ch01g02168.1,SLM2ch01g02669.1,SLM2ch01g03481.1,SLM2ch01g04873.1,SLM2ch02g07278.1,SLM2ch02g07308.1,SLM2ch02g07498.1,SLM2ch02g08009.1,SLM2ch02g08665.1,SLM2ch04g13727.1,SLM2ch04g16891.1,SLM2ch04g17161.1,SLM2ch06g24191.1,SLM2ch07g28611.1,SLM2ch09g32629.1,SLM2ch09g32863.1,SLM2ch09g32928.1,SLM2ch09g33115.1,SLM2ch10g38559.1,SLM2ch10g38792.1,SLM2ch10g38946.1,SLM2ch10g39055.1,SLM2ch12g42500.1,SLM2ch12…	KIN12C,SLM2ch01g02669.1,KINUB,KIN7D,AUG6,KIN14E,spas,SLM2ch02g08009.1,TUBA,KTN80.3,KIN4C,Tubgcp5,AUG3,MAP65-1,ICR2,KIN5C,KIN10B,SLM2ch09g33115.1,AUG1,KIN5C,TUBB2,KIN5B,KIN14C,KIN14Q,KIN13A
Cluster 8	GO:0006310	DNA recombination	16	89	0.52	0.39	0.0178	SLM2ch01g02842.1,SLM2ch01g04346.1,SLM2ch01g04869.1,SLM2ch02g07525.1,SLM2ch02g09198.1,SLM2ch03g12622.1,SLM2ch03g12780.1,SLM2ch03g13069.1,SLM2ch05g17804.1,SLM2ch06g21086.1,SLM2ch08g30259.1,SLM2ch08g31288.1,SLM2ch08g31941.1,SLM2ch10g38537.1,SLM2ch11g39227.1,SLM2ch12g44824.1	SLM2ch01g02842.1,RECQL4A,MCM4,ROA2,FIGL1,RPA1B,SLM2ch03g12780.1,RTEL1,RECG,BARD1,BRCA1,TEB,SLM2ch08g31941.1,SLM2ch10g38537.1,TSK,BARD1
Cluster 8	GO:0051301	Cell division	29	163	0.51	0.7	0.00014	SLM2ch01g00056.1,SLM2ch01g00334.1,SLM2ch01g02769.1,SLM2ch01g04264.1,SLM2ch01g04610.1,SLM2ch02g07278.1,SLM2ch02g07891.1,SLM2ch02g08673.1,SLM2ch03g11704.1,SLM2ch03g12015.1,SLM2ch03g12780.1,SLM2ch04g16867.1,SLM2ch04g17071.1,SLM2ch06g23202.1,SLM2ch06g23267.1,SLM2ch06g24191.1,SLM2ch06g24304.1,SLM2ch07g28611.1,SLM2ch07g28768.1,SLM2ch08g30695.1,SLM2ch08g31288.1,SLM2ch08g31894.1,SLM2ch09g33095.1,SLM2ch10…	MAP70.1,ROPGAP7,APC7,MAD1,BUB3.1,AUG6,APC4,SMC4,SMC2-2,TIO,SLM2ch03g12780.1,CYCD2-1,CYCD3-3,SLM2ch06g23202.1,CYCA2-1,AUG3,SLM2ch06g24304.1,MAP65-1,SLM2ch07g28768.1,SLM2ch08g30695.1,TEB,DRP1E,Ftsj1,CAP-D2,AUG1,TSK,SLM2ch11g39645.1,APC6,CAP-D3
Cluster 8	GO:0000226	Microtubule cytoskeleton organization	18	101	0.51	0.44	0.0091	SLM2ch02g07278.1,SLM2ch02g07498.1,SLM2ch02g08009.1,SLM2ch02g08665.1,SLM2ch04g13727.1,SLM2ch04g16891.1,SLM2ch04g17161.1,SLM2ch06g24191.1,SLM2ch07g28611.1,SLM2ch09g32629.1,SLM2ch09g32863.1,SLM2ch09g33115.1,SLM2ch10g38559.1,SLM2ch10g38792.1,SLM2ch10g38946.1,SLM2ch10g39055.1,SLM2ch12g42500.1,SLM2ch12g45760.1	AUG6,spas,SLM2ch02g08009.1,TUBA,KTN80.3,KIN4C,Tubgcp5,AUG3,MAP65-1,ICR2,KIN5C,SLM2ch09g33115.1,AUG1,KIN5C,TUBB2,KIN5B,KIN14C,KIN13A
Cluster 8	GO:0007049	Cell cycle	50	286	0.5	1.04	2.64e-08	SLM2ch01g00056.1,SLM2ch01g00180.1,SLM2ch01g00334.1,SLM2ch01g02769.1,SLM2ch01g04264.1,SLM2ch01g04610.1,SLM2ch01g04869.1,SLM2ch02g07278.1,SLM2ch02g07525.1,SLM2ch02g07891.1,SLM2ch02g08009.1,SLM2ch02g08665.1,SLM2ch02g08673.1,SLM2ch02g09126.1,SLM2ch03g11704.1,SLM2ch03g11730.1,SLM2ch03g12015.1,SLM2ch03g12622.1,SLM2ch03g12780.1,SLM2ch04g16867.1,SLM2ch04g16891.1,SLM2ch04g17071.1,SLM2ch04g17161.1,SLM2ch04…	MAP70.1,SLM2ch01g00180.1,ROPGAP7,APC7,MAD1,BUB3.1,MCM4,AUG6,ROA2,APC4,SLM2ch02g08009.1,TUBA,SMC4,Os01g0868300,SMC2-2,WRAP73,TIO,RPA1B,SLM2ch03g12780.1,CYCD2-1,KIN4C,CYCD3-3,Tubgcp5,CDC2D,SLM2ch06g23202.1,CYCA2-1,AUG3,SLM2ch06g24304.1,REC2,JASON,MAP65-1,SLM2ch07g28768.1,TEB,DRP1E,KIN5C,SLM2ch10g37140.1,CDC2C,SLM2ch10g38440.1,SLM2ch10g38537.1,CAP-D2,AUG1,KIN5C,TUBB2,KIN5B,TSK,SLM2ch11g39645.1,KIN14…
Cluster 8	GO:0051726	Regulation of cell cycle	18	112	0.47	0.37	0.0207	SLM2ch01g02769.1,SLM2ch01g04264.1,SLM2ch01g04610.1,SLM2ch02g07891.1,SLM2ch02g09198.1,SLM2ch04g16867.1,SLM2ch04g17071.1,SLM2ch04g17224.1,SLM2ch04g17466.1,SLM2ch06g23267.1,SLM2ch06g24304.1,SLM2ch07g28768.1,SLM2ch08g31288.1,SLM2ch09g34926.1,SLM2ch10g37140.1,SLM2ch10g38263.1,SLM2ch10g38440.1,SLM2ch12g43062.1	APC7,MAD1,BUB3.1,APC4,FIGL1,CYCD2-1,CYCD3-3,CSN4,CDC2D,CYCA2-1,SLM2ch06g24304.1,SLM2ch07g28768.1,TEB,SLM2ch09g34926.1,SLM2ch10g37140.1,CDC2C,SLM2ch10g38440.1,APC6
Cluster 8	GO:0009657	Plastid organization	20	137	0.43	0.36	0.0222	SLM2ch01g00253.1,SLM2ch02g08156.1,SLM2ch02g08643.1,SLM2ch02g09156.1,SLM2ch02g09186.1,SLM2ch02g09226.1,SLM2ch03g12180.1,SLM2ch03g12276.1,SLM2ch04g16890.1,SLM2ch04g17309.1,SLM2ch05g18099.1,SLM2ch06g23773.1,SLM2ch06g24313.1,SLM2ch07g27852.1,SLM2ch09g34880.1,SLM2ch09g34916.1,SLM2ch09g35723.1,SLM2ch11g39453.1,SLM2ch11g41948.1,SLM2ch11g41997.1	SLM2ch01g00253.1,SLM2ch02g08156.1,SLM2ch02g08643.1,SLM2ch02g09156.1,SLM2ch02g09186.1,SKL1,SLM2ch03g12180.1,RNJ,MSL3,ARC6,SLM2ch05g18099.1,CSP41B,SLM2ch06g24313.1,KAS,PAC,SLM2ch09g34916.1,At3g47520,SVR1,PPF-1,SLM2ch11g41997.1
Cluster 8	GO:0006996	Organelle organization	85	1016	0.18	0.32	0.0187	SLM2ch01g00056.1,SLM2ch01g00253.1,SLM2ch01g00334.1,SLM2ch01g02040.1,SLM2ch01g02842.1,SLM2ch01g03222.1,SLM2ch01g04264.1,SLM2ch01g04346.1,SLM2ch01g04869.1,SLM2ch02g06806.1,SLM2ch02g07278.1,SLM2ch02g07498.1,SLM2ch02g07525.1,SLM2ch02g08009.1,SLM2ch02g08156.1,SLM2ch02g08348.1,SLM2ch02g08643.1,SLM2ch02g08665.1,SLM2ch02g08673.1,SLM2ch02g09156.1,SLM2ch02g09186.1,SLM2ch02g09226.1,SLM2ch02g09237.1,SLM2ch03…	MAP70.1,SLM2ch01g00253.1,ROPGAP7,rps11,SLM2ch01g02842.1,TOP2,MAD1,RECQL4A,MCM4,SLM2ch02g06806.1,AUG6,spas,ROA2,SLM2ch02g08009.1,SLM2ch02g08156.1,SLM2ch02g08348.1,SLM2ch02g08643.1,TUBA,SMC4,SLM2ch02g09156.1,SLM2ch02g09186.1,SKL1,SLM2ch02g09237.1,RHO1,CLF,SMC2-2,WRAP73,At5g05200,TIO,SLM2ch03g12180.1,RNJ,RPA1B,SLM2ch03g12780.1,RTEL1,KTN80.3,SLM2ch04g16827.1,SLM2ch04g16830.1,MSL3,KIN4C,Tubgcp5,ARC6,S…
Cluster 8	GO:0016043	Cellular component organization	114	1476	0.15	0.31	0.0212	SLM2ch01g00056.1,SLM2ch01g00253.1,SLM2ch01g00334.1,SLM2ch01g02040.1,SLM2ch01g02842.1,SLM2ch01g03222.1,SLM2ch01g03583.1,SLM2ch01g04261.1,SLM2ch01g04264.1,SLM2ch01g04346.1,SLM2ch01g04869.1,SLM2ch01g05014.1,SLM2ch02g06806.1,SLM2ch02g07278.1,SLM2ch02g07498.1,SLM2ch02g07525.1,SLM2ch02g07638.1,SLM2ch02g08009.1,SLM2ch02g08156.1,SLM2ch02g08270.1,SLM2ch02g08348.1,SLM2ch02g08549.1,SLM2ch02g08643.1,SLM2ch02…	MAP70.1,SLM2ch01g00253.1,ROPGAP7,rps11,SLM2ch01g02842.1,TOP2,ACH2,CAND1,MAD1,RECQL4A,MCM4,SLM2ch01g05014.1,SLM2ch02g06806.1,AUG6,spas,ROA2,SLM2ch02g07638.1,SLM2ch02g08009.1,SLM2ch02g08156.1,SLM2ch02g08270.1,SLM2ch02g08348.1,SLM2ch02g08549.1,SLM2ch02g08643.1,TUBA,SMC4,SLM2ch02g09156.1,SLM2ch02g09186.1,SKL1,SLM2ch02g09237.1,RHO1,CLF,SLM2ch03g10533.1,SMC2-2,WRAP73,At5g05200,TIO,SLM2ch03g12180.1,RNJ,…
Cluster 9	GO:0042775	Mitochondrial ATP synthesis coupled electron transport	15	21	0.53	0.36	0.0264	SLM2ch01g03313.1,SLM2ch01g04279.1,SLM2ch01g04824.1,SLM2ch02g08444.1,SLM2ch02g08609.1,SLM2ch02g09005.1,SLM2ch03g12026.1,SLM2ch03g12880.1,SLM2ch06g21041.1,SLM2ch06g23373.1,SLM2ch06g24184.1,SLM2ch08g31200.1,SLM2ch09g34991.1,SLM2ch10g37930.1,SLM2ch11g41553.1	MTACP1,SLM2ch01g04279.1,SLM2ch01g04824.1,SDH1-1,At5g08530,COX6A,At3g03070,SLM2ch03g12880.1,SLM2ch06g21041.1,COX5B-1,Fdx2,SLM2ch08g31200.1,At4g02580,SLM2ch10g37930.1,FES1
Cluster 9	GO:0019646	Aerobic electron transport chain	15	22	0.51	0.33	0.035	SLM2ch01g03313.1,SLM2ch01g04279.1,SLM2ch01g04824.1,SLM2ch02g08444.1,SLM2ch02g08609.1,SLM2ch02g09005.1,SLM2ch03g12026.1,SLM2ch03g12880.1,SLM2ch06g21041.1,SLM2ch06g23373.1,SLM2ch06g24184.1,SLM2ch08g31200.1,SLM2ch09g34991.1,SLM2ch10g37930.1,SLM2ch11g41553.1	MTACP1,SLM2ch01g04279.1,SLM2ch01g04824.1,SDH1-1,At5g08530,COX6A,At3g03070,SLM2ch03g12880.1,SLM2ch06g21041.1,COX5B-1,Fdx2,SLM2ch08g31200.1,At4g02580,SLM2ch10g37930.1,FES1
Cluster 9	GO:0006119	Oxidative phosphorylation	19	30	0.48	0.39	0.0165	SLM2ch01g03195.1,SLM2ch01g03313.1,SLM2ch01g04279.1,SLM2ch01g04824.1,SLM2ch02g08444.1,SLM2ch02g08609.1,SLM2ch02g09005.1,SLM2ch03g12026.1,SLM2ch03g12880.1,SLM2ch04g13618.1,SLM2ch05g17842.1,SLM2ch06g21041.1,SLM2ch06g23373.1,SLM2ch06g24184.1,SLM2ch08g31200.1,SLM2ch09g34991.1,SLM2ch10g37930.1,SLM2ch11g39657.1,SLM2ch11g41553.1	SLM2ch01g03195.1,MTACP1,SLM2ch01g04279.1,SLM2ch01g04824.1,SDH1-1,At5g08530,COX6A,At3g03070,SLM2ch03g12880.1,ATPB,ATPB,SLM2ch06g21041.1,COX5B-1,Fdx2,SLM2ch08g31200.1,At4g02580,SLM2ch10g37930.1,SLM2ch11g39657.1,FES1
Cluster 9	GO:0006084	acetyl-CoA metabolic process	17	27	0.47	0.34	0.0321	SLM2ch01g02461.1,SLM2ch04g13473.1,SLM2ch04g13714.1,SLM2ch04g13808.1,SLM2ch05g17676.1,SLM2ch05g17943.1,SLM2ch06g23320.1,SLM2ch06g23712.1,SLM2ch07g25978.1,SLM2ch07g28596.1,SLM2ch08g29461.1,SLM2ch08g31789.1,SLM2ch11g39341.1,SLM2ch11g39397.1,SLM2ch11g39934.1,SLM2ch12g42484.1,SLM2ch12g42800.1	ACLB-2,SLM2ch04g13473.1,E1-BETA-2,MVD2,SLM2ch05g17676.1,LTA2,PMK,Os08g0536000,ACS,At4g26910,E1-BETA-2,PMK,MVD2,LTA3,EMB3003,At4g26910,SLM2ch12g42800.1
Cluster 9	GO:0042773	ATP synthesis coupled electron transport	16	26	0.46	0.31	0.0447	SLM2ch01g03313.1,SLM2ch01g04279.1,SLM2ch01g04824.1,SLM2ch02g08444.1,SLM2ch02g08609.1,SLM2ch02g09005.1,SLM2ch03g12026.1,SLM2ch03g12880.1,SLM2ch06g21041.1,SLM2ch06g23373.1,SLM2ch06g24184.1,SLM2ch08g31200.1,SLM2ch09g34991.1,SLM2ch10g37930.1,SLM2ch11g39657.1,SLM2ch11g41553.1	MTACP1,SLM2ch01g04279.1,SLM2ch01g04824.1,SDH1-1,At5g08530,COX6A,At3g03070,SLM2ch03g12880.1,SLM2ch06g21041.1,COX5B-1,Fdx2,SLM2ch08g31200.1,At4g02580,SLM2ch10g37930.1,SLM2ch11g39657.1,FES1
Cluster 9	GO:0006090	Pyruvate metabolic process	45	78	0.44	0.75	4.6e-05	SLM2ch01g00357.1,SLM2ch01g03552.1,SLM2ch01g04244.1,SLM2ch01g04585.1,SLM2ch01g04793.1,SLM2ch01g04927.1,SLM2ch02g08080.1,SLM2ch03g09589.1,SLM2ch03g12260.1,SLM2ch03g12556.1,SLM2ch03g13145.1,SLM2ch04g13473.1,SLM2ch04g13714.1,SLM2ch04g13729.1,SLM2ch04g13907.1,SLM2ch04g16872.1,SLM2ch04g17470.1,SLM2ch05g17676.1,SLM2ch05g17853.1,SLM2ch05g17943.1,SLM2ch05g18336.1,SLM2ch06g20941.1,SLM2ch06g22747.1,SLM2ch06…	ISPE,SLM2ch01g03552.1,SLM2ch01g04244.1,SLM2ch01g04585.1,ISPH,TPIP1,PFP-BETA,PKP2,GAPC,DXR,HXK1,SLM2ch04g13473.1,E1-BETA-2,SLM2ch04g13729.1,TPIP1,SLM2ch04g16872.1,PFP-ALPHA,SLM2ch05g17676.1,FBA3,LTA2,GAPC2,SLM2ch06g20941.1,SLM2ch06g22747.1,Os08g0536000,At3g13930,PFP-BETA,SLM2ch07g28762.1,SLM2ch08g29192.1,E1-BETA-2,SLM2ch08g31122.1,SLM2ch08g31878.1,OsI_35105,PGH1,FBA6,GAPCP1,FBA1,OsI_37456,LTA3,PFK…
Cluster 9	GO:0009179	Purine ribonucleoside diphosphate metabolic process	37	64	0.44	0.65	0.00032	SLM2ch01g04585.1,SLM2ch01g04927.1,SLM2ch02g08080.1,SLM2ch03g09589.1,SLM2ch03g12260.1,SLM2ch03g13145.1,SLM2ch04g13473.1,SLM2ch04g13714.1,SLM2ch04g13729.1,SLM2ch04g13907.1,SLM2ch04g16872.1,SLM2ch04g17470.1,SLM2ch05g17676.1,SLM2ch05g17853.1,SLM2ch05g17943.1,SLM2ch05g18336.1,SLM2ch06g20941.1,SLM2ch06g22747.1,SLM2ch06g23712.1,SLM2ch07g25541.1,SLM2ch07g27825.1,SLM2ch07g28762.1,SLM2ch08g29461.1,SLM2ch08…	SLM2ch01g04585.1,TPIP1,PFP-BETA,PKP2,GAPC,HXK1,SLM2ch04g13473.1,E1-BETA-2,SLM2ch04g13729.1,TPIP1,SLM2ch04g16872.1,PFP-ALPHA,SLM2ch05g17676.1,FBA3,LTA2,GAPC2,SLM2ch06g20941.1,SLM2ch06g22747.1,Os08g0536000,At3g13930,PFP-BETA,SLM2ch07g28762.1,E1-BETA-2,SLM2ch08g31878.1,OsI_35105,PGH1,FBA6,GAPCP1,GK-2,FBA1,OsI_37456,LTA3,PFK5,EMB3003,SLM2ch12g42800.1,PFP-ALPHA,PFK3
Cluster 9	GO:0006096	Glycolytic process	36	62	0.44	0.64	0.00037	SLM2ch01g04585.1,SLM2ch01g04927.1,SLM2ch02g08080.1,SLM2ch03g09589.1,SLM2ch03g12260.1,SLM2ch03g13145.1,SLM2ch04g13473.1,SLM2ch04g13714.1,SLM2ch04g13729.1,SLM2ch04g13907.1,SLM2ch04g16872.1,SLM2ch04g17470.1,SLM2ch05g17676.1,SLM2ch05g17853.1,SLM2ch05g17943.1,SLM2ch05g18336.1,SLM2ch06g20941.1,SLM2ch06g22747.1,SLM2ch06g23712.1,SLM2ch07g25541.1,SLM2ch07g27825.1,SLM2ch07g28762.1,SLM2ch08g29461.1,SLM2ch08…	SLM2ch01g04585.1,TPIP1,PFP-BETA,PKP2,GAPC,HXK1,SLM2ch04g13473.1,E1-BETA-2,SLM2ch04g13729.1,TPIP1,SLM2ch04g16872.1,PFP-ALPHA,SLM2ch05g17676.1,FBA3,LTA2,GAPC2,SLM2ch06g20941.1,SLM2ch06g22747.1,Os08g0536000,At3g13930,PFP-BETA,SLM2ch07g28762.1,E1-BETA-2,SLM2ch08g31878.1,OsI_35105,PGH1,FBA6,GAPCP1,FBA1,OsI_37456,LTA3,PFK5,EMB3003,SLM2ch12g42800.1,PFP-ALPHA,PFK3
Cluster 9	GO:0046939	Nucleotide phosphorylation	40	71	0.43	0.67	0.00022	SLM2ch01g03347.1,SLM2ch01g04585.1,SLM2ch01g04927.1,SLM2ch02g08080.1,SLM2ch03g09589.1,SLM2ch03g12255.1,SLM2ch03g12260.1,SLM2ch03g13145.1,SLM2ch04g13473.1,SLM2ch04g13714.1,SLM2ch04g13729.1,SLM2ch04g13907.1,SLM2ch04g16872.1,SLM2ch04g17470.1,SLM2ch05g17676.1,SLM2ch05g17853.1,SLM2ch05g17943.1,SLM2ch05g18336.1,SLM2ch06g20941.1,SLM2ch06g22747.1,SLM2ch06g23228.1,SLM2ch06g23712.1,SLM2ch07g25541.1,SLM2ch07…	SLM2ch01g03347.1,SLM2ch01g04585.1,TPIP1,PFP-BETA,PKP2,NDPK2,GAPC,HXK1,SLM2ch04g13473.1,E1-BETA-2,SLM2ch04g13729.1,TPIP1,SLM2ch04g16872.1,PFP-ALPHA,SLM2ch05g17676.1,FBA3,LTA2,GAPC2,SLM2ch06g20941.1,SLM2ch06g22747.1,SLM2ch06g23228.1,Os08g0536000,At3g13930,PFP-BETA,SLM2ch07g28762.1,E1-BETA-2,SLM2ch08g31878.1,OsI_35105,PGH1,FBA6,GAPCP1,FBA1,OsI_37456,LTA3,PFK5,EMB3003,AAK6,SLM2ch12g42800.1,PFP-ALPHA,…
Cluster 9	GO:0006165	Nucleoside diphosphate phosphorylation	39	69	0.43	0.66	0.00027	SLM2ch01g03347.1,SLM2ch01g04585.1,SLM2ch01g04927.1,SLM2ch02g08080.1,SLM2ch03g09589.1,SLM2ch03g12255.1,SLM2ch03g12260.1,SLM2ch03g13145.1,SLM2ch04g13473.1,SLM2ch04g13714.1,SLM2ch04g13729.1,SLM2ch04g13907.1,SLM2ch04g16872.1,SLM2ch04g17470.1,SLM2ch05g17676.1,SLM2ch05g17853.1,SLM2ch05g17943.1,SLM2ch05g18336.1,SLM2ch06g20941.1,SLM2ch06g22747.1,SLM2ch06g23228.1,SLM2ch06g23712.1,SLM2ch07g25541.1,SLM2ch07…	SLM2ch01g03347.1,SLM2ch01g04585.1,TPIP1,PFP-BETA,PKP2,NDPK2,GAPC,HXK1,SLM2ch04g13473.1,E1-BETA-2,SLM2ch04g13729.1,TPIP1,SLM2ch04g16872.1,PFP-ALPHA,SLM2ch05g17676.1,FBA3,LTA2,GAPC2,SLM2ch06g20941.1,SLM2ch06g22747.1,SLM2ch06g23228.1,Os08g0536000,At3g13930,PFP-BETA,SLM2ch07g28762.1,E1-BETA-2,SLM2ch08g31878.1,OsI_35105,PGH1,FBA6,GAPCP1,FBA1,OsI_37456,LTA3,PFK5,EMB3003,SLM2ch12g42800.1,PFP-ALPHA,PFK3
Cluster 9	GO:0015980	Energy derivation by oxidation of organic compounds	53	97	0.41	0.78	1.82e-05	SLM2ch01g00257.1,SLM2ch01g03128.1,SLM2ch01g03195.1,SLM2ch01g03313.1,SLM2ch01g04279.1,SLM2ch01g04824.1,SLM2ch01g04838.1,SLM2ch02g07060.1,SLM2ch02g07769.1,SLM2ch02g08444.1,SLM2ch02g08555.1,SLM2ch02g08609.1,SLM2ch02g09005.1,SLM2ch03g09574.1,SLM2ch03g11190.1,SLM2ch03g12026.1,SLM2ch03g12699.1,SLM2ch03g12880.1,SLM2ch04g13565.1,SLM2ch04g13618.1,SLM2ch04g13893.1,SLM2ch04g17140.1,SLM2ch04g17425.1,SLM2ch05…	SCOA,CS,SLM2ch01g03195.1,MTACP1,SLM2ch01g04279.1,SLM2ch01g04824.1,APL3,SLM2ch02g07060.1,SLM2ch02g07769.1,SDH1-1,SLM2ch02g08555.1,At5g08530,COX6A,At5g52840,SLM2ch03g11190.1,At3g03070,At3g47520,SLM2ch03g12880.1,PPC4,ATPB,ogdh,SLM2ch04g17140.1,SLM2ch04g17425.1,ATPB,STP-1,SLM2ch06g21041.1,At5g52840,COX5B-1,SDH6,Fdx2,SLM2ch06g24255.1,AGPS2,SLM2ch07g27941.1,PPC1,SLM2ch07g28260.1,MMDH,At4g26910,SLM2ch08…
Cluster 9	GO:0006099	Tricarboxylic acid cycle	23	42	0.41	0.37	0.0195	SLM2ch01g00257.1,SLM2ch01g03128.1,SLM2ch02g07060.1,SLM2ch02g08444.1,SLM2ch02g08555.1,SLM2ch03g12699.1,SLM2ch03g12880.1,SLM2ch04g13565.1,SLM2ch04g13893.1,SLM2ch04g17140.1,SLM2ch06g23827.1,SLM2ch06g24255.1,SLM2ch07g27941.1,SLM2ch07g28167.1,SLM2ch07g28400.1,SLM2ch07g28596.1,SLM2ch09g35337.1,SLM2ch09g35640.1,SLM2ch10g36177.1,SLM2ch11g39422.1,SLM2ch11g42283.1,SLM2ch12g42484.1,SLM2ch12g43049.1	SCOA,CS,SLM2ch02g07060.1,SDH1-1,SLM2ch02g08555.1,At3g47520,SLM2ch03g12880.1,PPC4,ogdh,SLM2ch04g17140.1,SDH6,SLM2ch06g24255.1,SLM2ch07g27941.1,PPC1,MMDH,At4g26910,FUM1,MD1,PPC,SLM2ch11g39422.1,SDH6,At4g26910,MMDH
Cluster 9	GO:0006637	acyl-CoA metabolic process	21	39	0.41	0.32	0.0357	SLM2ch01g00257.1,SLM2ch01g02461.1,SLM2ch04g13473.1,SLM2ch04g13714.1,SLM2ch04g13808.1,SLM2ch05g17676.1,SLM2ch05g17943.1,SLM2ch06g23320.1,SLM2ch06g23712.1,SLM2ch06g24255.1,SLM2ch07g25978.1,SLM2ch07g28596.1,SLM2ch08g29461.1,SLM2ch08g31789.1,SLM2ch09g33067.1,SLM2ch11g39341.1,SLM2ch11g39397.1,SLM2ch11g39934.1,SLM2ch12g42484.1,SLM2ch12g42800.1,SLM2ch12g45614.1	SCOA,ACLB-2,SLM2ch04g13473.1,E1-BETA-2,MVD2,SLM2ch05g17676.1,LTA2,PMK,Os08g0536000,SLM2ch06g24255.1,ACS,At4g26910,E1-BETA-2,PMK,CAC3,MVD2,LTA3,EMB3003,At4g26910,SLM2ch12g42800.1,SLM2ch12g45614.1
Cluster 9	GO:0009060	Aerobic respiration	41	78	0.4	0.61	0.0005	SLM2ch01g00257.1,SLM2ch01g03128.1,SLM2ch01g03195.1,SLM2ch01g03313.1,SLM2ch01g04279.1,SLM2ch01g04824.1,SLM2ch02g07060.1,SLM2ch02g08444.1,SLM2ch02g08555.1,SLM2ch02g08609.1,SLM2ch02g09005.1,SLM2ch03g12026.1,SLM2ch03g12699.1,SLM2ch03g12880.1,SLM2ch04g13565.1,SLM2ch04g13618.1,SLM2ch04g13893.1,SLM2ch04g17140.1,SLM2ch05g17842.1,SLM2ch06g21041.1,SLM2ch06g23373.1,SLM2ch06g23827.1,SLM2ch06g24184.1,SLM2ch06…	SCOA,CS,SLM2ch01g03195.1,MTACP1,SLM2ch01g04279.1,SLM2ch01g04824.1,SLM2ch02g07060.1,SDH1-1,SLM2ch02g08555.1,At5g08530,COX6A,At3g03070,At3g47520,SLM2ch03g12880.1,PPC4,ATPB,ogdh,SLM2ch04g17140.1,ATPB,SLM2ch06g21041.1,COX5B-1,SDH6,Fdx2,SLM2ch06g24255.1,SLM2ch07g27941.1,PPC1,MMDH,At4g26910,SLM2ch08g31200.1,At4g02580,FUM1,MD1,PPC,SLM2ch10g37930.1,SLM2ch11g39422.1,SLM2ch11g39657.1,FES1,SLM2ch11g42211.1,…
Cluster 9	GO:0009132	Nucleoside diphosphate metabolic process	41	79	0.39	0.6	0.00058	SLM2ch01g03347.1,SLM2ch01g04585.1,SLM2ch01g04927.1,SLM2ch02g08080.1,SLM2ch03g09589.1,SLM2ch03g12255.1,SLM2ch03g12260.1,SLM2ch03g13145.1,SLM2ch04g13473.1,SLM2ch04g13714.1,SLM2ch04g13729.1,SLM2ch04g13907.1,SLM2ch04g16872.1,SLM2ch04g17470.1,SLM2ch05g17676.1,SLM2ch05g17853.1,SLM2ch05g17943.1,SLM2ch05g18336.1,SLM2ch06g20941.1,SLM2ch06g22747.1,SLM2ch06g23228.1,SLM2ch06g23712.1,SLM2ch07g25541.1,SLM2ch07…	SLM2ch01g03347.1,SLM2ch01g04585.1,TPIP1,PFP-BETA,PKP2,NDPK2,GAPC,HXK1,SLM2ch04g13473.1,E1-BETA-2,SLM2ch04g13729.1,TPIP1,SLM2ch04g16872.1,PFP-ALPHA,SLM2ch05g17676.1,FBA3,LTA2,GAPC2,SLM2ch06g20941.1,SLM2ch06g22747.1,SLM2ch06g23228.1,Os08g0536000,At3g13930,PFP-BETA,SLM2ch07g28762.1,APY1,E1-BETA-2,SLM2ch08g31878.1,OsI_35105,PGH1,FBA6,GAPCP1,GK-2,FBA1,OsI_37456,LTA3,PFK5,EMB3003,SLM2ch12g42800.1,PFP-A…
Cluster 9	GO:0009066	Aspartate family amino acid metabolic process	22	42	0.39	0.32	0.0357	SLM2ch01g00048.1,SLM2ch01g00049.1,SLM2ch01g03936.1,SLM2ch01g04642.1,SLM2ch03g09344.1,SLM2ch03g10133.1,SLM2ch03g13222.1,SLM2ch04g13832.1,SLM2ch04g15900.1,SLM2ch06g23108.1,SLM2ch06g23775.1,SLM2ch07g28183.1,SLM2ch07g28433.1,SLM2ch07g28596.1,SLM2ch08g30155.1,SLM2ch09g34957.1,SLM2ch10g38557.1,SLM2ch10g38710.1,SLM2ch11g39500.1,SLM2ch11g41432.1,SLM2ch11g42302.1,SLM2ch12g42484.1	AK2,asd,SLM2ch01g03936.1,MTK,APS1,DHPS1,SLM2ch03g13222.1,THA1,ASN2,SLM2ch06g23108.1,SLM2ch06g23775.1,ASP1,VIT_19s0014g02480,At4g26910,ASP5,SMTA,At3g57050,METE,MTHFR2,SLM2ch11g41432.1,thrA,At4g26910
Cluster 9	GO:0045333	Cellular respiration	43	85	0.38	0.59	0.00058	SLM2ch01g00257.1,SLM2ch01g03128.1,SLM2ch01g03195.1,SLM2ch01g03313.1,SLM2ch01g04279.1,SLM2ch01g04824.1,SLM2ch02g07060.1,SLM2ch02g08444.1,SLM2ch02g08555.1,SLM2ch02g08609.1,SLM2ch02g09005.1,SLM2ch03g09574.1,SLM2ch03g12026.1,SLM2ch03g12699.1,SLM2ch03g12880.1,SLM2ch04g13565.1,SLM2ch04g13618.1,SLM2ch04g13893.1,SLM2ch04g17140.1,SLM2ch05g17842.1,SLM2ch06g21041.1,SLM2ch06g22238.1,SLM2ch06g23373.1,SLM2ch06…	SCOA,CS,SLM2ch01g03195.1,MTACP1,SLM2ch01g04279.1,SLM2ch01g04824.1,SLM2ch02g07060.1,SDH1-1,SLM2ch02g08555.1,At5g08530,COX6A,At5g52840,At3g03070,At3g47520,SLM2ch03g12880.1,PPC4,ATPB,ogdh,SLM2ch04g17140.1,ATPB,SLM2ch06g21041.1,At5g52840,COX5B-1,SDH6,Fdx2,SLM2ch06g24255.1,SLM2ch07g27941.1,PPC1,MMDH,At4g26910,SLM2ch08g31200.1,At4g02580,FUM1,MD1,PPC,SLM2ch10g37930.1,SLM2ch11g39422.1,SLM2ch11g39657.1,FE…
Cluster 9	GO:0046034	ATP metabolic process	45	93	0.36	0.57	0.00079	SLM2ch01g03195.1,SLM2ch01g04585.1,SLM2ch01g04868.1,SLM2ch01g04927.1,SLM2ch01g04985.1,SLM2ch02g08080.1,SLM2ch03g09589.1,SLM2ch03g12260.1,SLM2ch03g13145.1,SLM2ch04g13473.1,SLM2ch04g13618.1,SLM2ch04g13714.1,SLM2ch04g13729.1,SLM2ch04g13907.1,SLM2ch04g16872.1,SLM2ch04g17470.1,SLM2ch05g17676.1,SLM2ch05g17842.1,SLM2ch05g17853.1,SLM2ch05g17943.1,SLM2ch05g18336.1,SLM2ch05g20466.1,SLM2ch06g20941.1,SLM2ch06…	SLM2ch01g03195.1,SLM2ch01g04585.1,VHA-a3,TPIP1,VHA-B2,PFP-BETA,PKP2,GAPC,HXK1,SLM2ch04g13473.1,ATPB,E1-BETA-2,SLM2ch04g13729.1,TPIP1,SLM2ch04g16872.1,PFP-ALPHA,SLM2ch05g17676.1,ATPB,FBA3,LTA2,GAPC2,SLM2ch05g20466.1,SLM2ch06g20941.1,SLM2ch06g22747.1,Os08g0536000,At3g13930,SLM2ch07g26697.1,PFP-BETA,SLM2ch07g28762.1,E1-BETA-2,SLM2ch08g31878.1,OsI_35105,PGH1,FBA6,GAPCP1,VHA-B2,FBA1,OsI_37456,LTA3,PFK…
Cluster 9	GO:0009205	Purine ribonucleoside triphosphate metabolic process	47	99	0.35	0.57	0.00077	SLM2ch01g03195.1,SLM2ch01g03347.1,SLM2ch01g04585.1,SLM2ch01g04868.1,SLM2ch01g04927.1,SLM2ch01g04985.1,SLM2ch02g08080.1,SLM2ch03g09589.1,SLM2ch03g12255.1,SLM2ch03g12260.1,SLM2ch03g13145.1,SLM2ch04g13473.1,SLM2ch04g13618.1,SLM2ch04g13714.1,SLM2ch04g13729.1,SLM2ch04g13907.1,SLM2ch04g16872.1,SLM2ch04g17470.1,SLM2ch05g17676.1,SLM2ch05g17842.1,SLM2ch05g17853.1,SLM2ch05g17943.1,SLM2ch05g18336.1,SLM2ch05…	SLM2ch01g03195.1,SLM2ch01g03347.1,SLM2ch01g04585.1,VHA-a3,TPIP1,VHA-B2,PFP-BETA,PKP2,NDPK2,GAPC,HXK1,SLM2ch04g13473.1,ATPB,E1-BETA-2,SLM2ch04g13729.1,TPIP1,SLM2ch04g16872.1,PFP-ALPHA,SLM2ch05g17676.1,ATPB,FBA3,LTA2,GAPC2,SLM2ch05g20466.1,SLM2ch06g20941.1,SLM2ch06g22747.1,Os08g0536000,At3g13930,SLM2ch07g26697.1,PFP-BETA,SLM2ch07g28762.1,E1-BETA-2,SLM2ch08g31878.1,OsI_35105,PGH1,FBA6,GAPCP1,VHA-B2,…
Cluster 9	GO:0033875	Ribonucleoside bisphosphate metabolic process	26	55	0.35	0.31	0.0394	SLM2ch01g00257.1,SLM2ch01g02461.1,SLM2ch02g08180.1,SLM2ch03g09795.1,SLM2ch04g13473.1,SLM2ch04g13652.1,SLM2ch04g13714.1,SLM2ch04g13808.1,SLM2ch05g17676.1,SLM2ch05g17943.1,SLM2ch06g23320.1,SLM2ch06g23712.1,SLM2ch06g24255.1,SLM2ch07g25978.1,SLM2ch07g28596.1,SLM2ch08g29461.1,SLM2ch08g31789.1,SLM2ch09g33067.1,SLM2ch10g36314.1,SLM2ch11g39341.1,SLM2ch11g39397.1,SLM2ch11g39852.1,SLM2ch11g39934.1,SLM2ch12…	SCOA,ACLB-2,HMG1,HMG3,SLM2ch04g13473.1,SLM2ch04g13652.1,E1-BETA-2,MVD2,SLM2ch05g17676.1,LTA2,PMK,Os08g0536000,SLM2ch06g24255.1,ACS,At4g26910,E1-BETA-2,PMK,CAC3,NUDT22,MVD2,LTA3,COAE,EMB3003,At4g26910,SLM2ch12g42800.1,SLM2ch12g45614.1
Cluster 9	GO:0034032	Purine nucleoside bisphosphate metabolic process	26	55	0.35	0.31	0.0394	SLM2ch01g00257.1,SLM2ch01g02461.1,SLM2ch02g08180.1,SLM2ch03g09795.1,SLM2ch04g13473.1,SLM2ch04g13652.1,SLM2ch04g13714.1,SLM2ch04g13808.1,SLM2ch05g17676.1,SLM2ch05g17943.1,SLM2ch06g23320.1,SLM2ch06g23712.1,SLM2ch06g24255.1,SLM2ch07g25978.1,SLM2ch07g28596.1,SLM2ch08g29461.1,SLM2ch08g31789.1,SLM2ch09g33067.1,SLM2ch10g36314.1,SLM2ch11g39341.1,SLM2ch11g39397.1,SLM2ch11g39852.1,SLM2ch11g39934.1,SLM2ch12…	SCOA,ACLB-2,HMG1,HMG3,SLM2ch04g13473.1,SLM2ch04g13652.1,E1-BETA-2,MVD2,SLM2ch05g17676.1,LTA2,PMK,Os08g0536000,SLM2ch06g24255.1,ACS,At4g26910,E1-BETA-2,PMK,CAC3,NUDT22,MVD2,LTA3,COAE,EMB3003,At4g26910,SLM2ch12g42800.1,SLM2ch12g45614.1
Cluster 9	GO:0009199	Ribonucleoside triphosphate metabolic process	49	107	0.34	0.55	0.00096	SLM2ch01g02038.1,SLM2ch01g03195.1,SLM2ch01g03347.1,SLM2ch01g04585.1,SLM2ch01g04868.1,SLM2ch01g04927.1,SLM2ch01g04985.1,SLM2ch02g08080.1,SLM2ch03g09589.1,SLM2ch03g12255.1,SLM2ch03g12260.1,SLM2ch03g13145.1,SLM2ch04g13473.1,SLM2ch04g13618.1,SLM2ch04g13714.1,SLM2ch04g13729.1,SLM2ch04g13907.1,SLM2ch04g16872.1,SLM2ch04g17470.1,SLM2ch05g17676.1,SLM2ch05g17842.1,SLM2ch05g17853.1,SLM2ch05g17943.1,SLM2ch05…	ctps1,SLM2ch01g03195.1,SLM2ch01g03347.1,SLM2ch01g04585.1,VHA-a3,TPIP1,VHA-B2,PFP-BETA,PKP2,NDPK2,GAPC,HXK1,SLM2ch04g13473.1,ATPB,E1-BETA-2,SLM2ch04g13729.1,TPIP1,SLM2ch04g16872.1,PFP-ALPHA,SLM2ch05g17676.1,ATPB,FBA3,LTA2,GAPC2,SLM2ch05g20466.1,SLM2ch06g20941.1,SLM2ch06g22747.1,Os08g0536000,At3g13930,SLM2ch07g26697.1,PFP-BETA,UKL3,SLM2ch07g28762.1,E1-BETA-2,SLM2ch08g31878.1,OsI_35105,PGH1,FBA6,GAP…
Cluster 9	GO:0044272	Sulfur compound biosynthetic process	36	79	0.33	0.4	0.0103	SLM2ch01g00049.1,SLM2ch01g02461.1,SLM2ch01g04345.1,SLM2ch01g04642.1,SLM2ch03g09344.1,SLM2ch03g09394.1,SLM2ch03g13222.1,SLM2ch04g13473.1,SLM2ch04g13714.1,SLM2ch04g15464.1,SLM2ch05g17676.1,SLM2ch05g17943.1,SLM2ch06g23012.1,SLM2ch06g23108.1,SLM2ch06g23712.1,SLM2ch07g25978.1,SLM2ch07g28131.1,SLM2ch07g28433.1,SLM2ch07g28534.1,SLM2ch08g29241.1,SLM2ch08g29461.1,SLM2ch08g30973.1,SLM2ch08g32232.1,SLM2ch09…	asd,ACLB-2,SLM2ch01g04345.1,MTK,APS1,IIL1,SLM2ch03g13222.1,SLM2ch04g13473.1,E1-BETA-2,TH2,SLM2ch05g17676.1,LTA2,SSU2,SLM2ch06g23108.1,Os08g0536000,ACS,LIP1,VIT_19s0014g02480,THI1,SLM2ch08g29241.1,E1-BETA-2,SQD1,GSH1,CAC3,SMTA,SLM2ch09g35450.1,At3g57050,METE,LTA3,MTHFR2,Os07g0190000,EMB3003,SLM2ch11g41432.1,thrA,SLM2ch12g42800.1,SLM2ch12g45773.1
Cluster 9	GO:0016052	Carbohydrate catabolic process	68	154	0.32	0.64	0.00012	SLM2ch01g04585.1,SLM2ch01g04927.1,SLM2ch02g06291.1,SLM2ch02g07769.1,SLM2ch02g08080.1,SLM2ch02g08659.1,SLM2ch02g08660.1,SLM2ch03g09589.1,SLM2ch03g10675.1,SLM2ch03g11190.1,SLM2ch03g11383.1,SLM2ch03g11384.1,SLM2ch03g11615.1,SLM2ch03g12260.1,SLM2ch03g13145.1,SLM2ch03g13287.1,SLM2ch04g13473.1,SLM2ch04g13583.1,SLM2ch04g13714.1,SLM2ch04g13729.1,SLM2ch04g13860.1,SLM2ch04g13907.1,SLM2ch04g16737.1,SLM2ch04…	SLM2ch01g04585.1,TPIP1,DPE2,SLM2ch02g07769.1,PFP-BETA,GALM,SLM2ch02g08660.1,PKP2,RFS2,SLM2ch03g11190.1,PME51,PME51,PME61,GAPC,HXK1,PMEU1,SLM2ch04g13473.1,XYL1,E1-BETA-2,SLM2ch04g13729.1,At1g11920,TPIP1,BXL7,SLM2ch04g16872.1,At1g19940,PFP-ALPHA,KOR,SLM2ch05g17676.1,FBA3,XYL1,LTA2,PGD2,STP-1,At1g67750,GAPC2,SLM2ch06g20941.1,BACOVA_02659,SLM2ch06g21166.1,SLM2ch06g22575.1,SLM2ch06g22747.1,Os08g053600…
Cluster 9	GO:0009141	Nucleoside triphosphate metabolic process	50	116	0.31	0.49	0.0024	SLM2ch01g02038.1,SLM2ch01g03195.1,SLM2ch01g03347.1,SLM2ch01g04585.1,SLM2ch01g04868.1,SLM2ch01g04927.1,SLM2ch01g04985.1,SLM2ch02g08080.1,SLM2ch03g09589.1,SLM2ch03g12255.1,SLM2ch03g12260.1,SLM2ch03g13145.1,SLM2ch04g13473.1,SLM2ch04g13618.1,SLM2ch04g13714.1,SLM2ch04g13729.1,SLM2ch04g13907.1,SLM2ch04g16872.1,SLM2ch04g17470.1,SLM2ch05g17676.1,SLM2ch05g17842.1,SLM2ch05g17853.1,SLM2ch05g17943.1,SLM2ch05…	ctps1,SLM2ch01g03195.1,SLM2ch01g03347.1,SLM2ch01g04585.1,VHA-a3,TPIP1,VHA-B2,PFP-BETA,PKP2,NDPK2,GAPC,HXK1,SLM2ch04g13473.1,ATPB,E1-BETA-2,SLM2ch04g13729.1,TPIP1,SLM2ch04g16872.1,PFP-ALPHA,SLM2ch05g17676.1,ATPB,FBA3,LTA2,GAPC2,SLM2ch05g20466.1,SLM2ch06g20941.1,SLM2ch06g22747.1,SLM2ch06g23228.1,Os08g0536000,At3g13930,SLM2ch07g26697.1,PFP-BETA,UKL3,SLM2ch07g28762.1,E1-BETA-2,SLM2ch08g31878.1,OsI_35…
Cluster 9	GO:0043648	Dicarboxylic acid metabolic process	32	75	0.31	0.3	0.0403	SLM2ch01g00027.1,SLM2ch01g00048.1,SLM2ch01g00049.1,SLM2ch01g00257.1,SLM2ch01g02794.1,SLM2ch01g03552.1,SLM2ch01g03936.1,SLM2ch02g07060.1,SLM2ch02g08809.1,SLM2ch03g10133.1,SLM2ch03g10998.1,SLM2ch03g12146.1,SLM2ch03g12699.1,SLM2ch04g15299.1,SLM2ch04g16930.1,SLM2ch05g20462.1,SLM2ch05g20619.1,SLM2ch06g23775.1,SLM2ch06g24255.1,SLM2ch07g28183.1,SLM2ch07g28400.1,SLM2ch08g29192.1,SLM2ch08g30155.1,SLM2ch08…	GAD4,AK2,asd,SCOA,EMB3004,SLM2ch01g03552.1,SLM2ch01g03936.1,SLM2ch02g07060.1,SLM2ch02g08809.1,DHPS1,FdGOGAT,SLM2ch03g12146.1,At3g47520,ADCS,SLM2ch04g16930.1,GDHA,SHM4,SLM2ch06g23775.1,SLM2ch06g24255.1,ASP1,MMDH,SLM2ch08g29192.1,ASP5,SLM2ch08g31122.1,FUM1,MD1,SLM2ch11g39422.1,SLM2ch11g41432.1,DIT1,MMDH,CCL8,MODA
Cluster 9	GO:0009259	Ribonucleotide metabolic process	80	191	0.3	0.64	8.31e-05	SLM2ch01g00257.1,SLM2ch01g02038.1,SLM2ch01g02461.1,SLM2ch01g03195.1,SLM2ch01g03347.1,SLM2ch01g04585.1,SLM2ch01g04868.1,SLM2ch01g04927.1,SLM2ch01g04985.1,SLM2ch02g07896.1,SLM2ch02g08080.1,SLM2ch02g08180.1,SLM2ch02g08456.1,SLM2ch03g09589.1,SLM2ch03g09795.1,SLM2ch03g12255.1,SLM2ch03g12260.1,SLM2ch03g12667.1,SLM2ch03g13145.1,SLM2ch04g13473.1,SLM2ch04g13618.1,SLM2ch04g13652.1,SLM2ch04g13714.1,SLM2ch04…	SCOA,ctps1,ACLB-2,SLM2ch01g03195.1,SLM2ch01g03347.1,SLM2ch01g04585.1,VHA-a3,TPIP1,VHA-B2,FHY,PFP-BETA,HMG1,PURA,PKP2,HMG3,NDPK2,GAPC,CARA,HXK1,SLM2ch04g13473.1,ATPB,SLM2ch04g13652.1,E1-BETA-2,SLM2ch04g13729.1,MVD2,TPIP1,SLM2ch04g14721.1,SLM2ch04g16872.1,PFP-ALPHA,SLM2ch05g17676.1,ATPB,FBA3,LTA2,GAPC2,SLM2ch05g20466.1,SLM2ch06g20941.1,SLM2ch06g22747.1,PMK,Os08g0536000,SLM2ch06g24255.1,SLM2ch07g255…
Cluster 9	GO:0009150	Purine ribonucleotide metabolic process	73	173	0.3	0.62	0.00017	SLM2ch01g00257.1,SLM2ch01g02461.1,SLM2ch01g03195.1,SLM2ch01g03347.1,SLM2ch01g04585.1,SLM2ch01g04868.1,SLM2ch01g04927.1,SLM2ch01g04985.1,SLM2ch02g08080.1,SLM2ch02g08180.1,SLM2ch02g08456.1,SLM2ch03g09589.1,SLM2ch03g09795.1,SLM2ch03g12255.1,SLM2ch03g12260.1,SLM2ch03g13145.1,SLM2ch04g13473.1,SLM2ch04g13618.1,SLM2ch04g13652.1,SLM2ch04g13714.1,SLM2ch04g13729.1,SLM2ch04g13808.1,SLM2ch04g13907.1,SLM2ch04…	SCOA,ACLB-2,SLM2ch01g03195.1,SLM2ch01g03347.1,SLM2ch01g04585.1,VHA-a3,TPIP1,VHA-B2,PFP-BETA,HMG1,PURA,PKP2,HMG3,NDPK2,GAPC,HXK1,SLM2ch04g13473.1,ATPB,SLM2ch04g13652.1,E1-BETA-2,SLM2ch04g13729.1,MVD2,TPIP1,SLM2ch04g14721.1,SLM2ch04g16872.1,PFP-ALPHA,SLM2ch05g17676.1,ATPB,FBA3,LTA2,GAPC2,SLM2ch05g20466.1,SLM2ch06g20941.1,SLM2ch06g22747.1,PMK,Os08g0536000,SLM2ch06g24255.1,SLM2ch07g25517.1,At3g13930,…
Cluster 9	GO:0006073	Cellular glucan metabolic process	45	106	0.3	0.42	0.0068	SLM2ch01g02343.1,SLM2ch01g03230.1,SLM2ch01g04049.1,SLM2ch01g04838.1,SLM2ch02g07176.1,SLM2ch02g07769.1,SLM2ch02g08969.1,SLM2ch02g08973.1,SLM2ch03g09501.1,SLM2ch03g09775.1,SLM2ch03g11190.1,SLM2ch03g11594.1,SLM2ch03g11691.1,SLM2ch03g11692.1,SLM2ch03g11693.1,SLM2ch03g13073.1,SLM2ch04g13499.1,SLM2ch04g14112.1,SLM2ch04g15822.1,SLM2ch04g16629.1,SLM2ch04g16872.1,SLM2ch04g17330.1,SLM2ch04g17425.1,SLM2ch05…	RWA2,STL1,XTH1,APL3,COB,SLM2ch02g07769.1,At1g66430,SLM2ch02g08973.1,SLM2ch03g09501.1,XTH8,SLM2ch03g11190.1,SLM2ch03g11594.1,XTH23,XTH23,XTH23,MFP1,UPTG2,STL1,CSI1,CESA2,SLM2ch04g16872.1,At1g19940,SLM2ch04g17425.1,KOR,UPTG1,STP-1,SLM2ch06g21166.1,SLM2ch06g22575.1,AGPS2,SLM2ch07g27856.1,SLM2ch07g28260.1,SLM2ch07g28460.1,At3g07680,FEI2,WAXY,SBEI,SLM2ch09g33817.1,SLM2ch09g34820.1,GWD3,CESA2,DSP4,SLM2…
Cluster 9	GO:0006091	Generation of precursor metabolites and energy	112	270	0.29	0.79	1.06e-06	SLM2ch01g00257.1,SLM2ch01g03128.1,SLM2ch01g03195.1,SLM2ch01g03313.1,SLM2ch01g03851.1,SLM2ch01g04279.1,SLM2ch01g04585.1,SLM2ch01g04824.1,SLM2ch01g04838.1,SLM2ch01g04927.1,SLM2ch02g07060.1,SLM2ch02g07769.1,SLM2ch02g08080.1,SLM2ch02g08444.1,SLM2ch02g08555.1,SLM2ch02g08609.1,SLM2ch02g08712.1,SLM2ch02g09005.1,SLM2ch02g09040.1,SLM2ch02g09182.1,SLM2ch03g09574.1,SLM2ch03g09589.1,SLM2ch03g11190.1,SLM2ch03…	SCOA,CS,SLM2ch01g03195.1,MTACP1,SLM2ch01g03851.1,SLM2ch01g04279.1,SLM2ch01g04585.1,SLM2ch01g04824.1,APL3,TPIP1,SLM2ch02g07060.1,SLM2ch02g07769.1,PFP-BETA,SDH1-1,SLM2ch02g08555.1,At5g08530,ENODL17,COX6A,SLM2ch02g09040.1,CYC1-2,At5g52840,PKP2,SLM2ch03g11190.1,At3g03070,GAPC,SLM2ch03g12684.1,At3g47520,SLM2ch03g12880.1,HXK1,SLM2ch03g13305.1,SLM2ch04g13473.1,PPC4,ATPB,E1-BETA-2,SLM2ch04g13729.1,ogdh,T…
Cluster 9	GO:0072521	Purine-containing compound metabolic process	78	191	0.29	0.6	0.00019	SLM2ch01g00257.1,SLM2ch01g02461.1,SLM2ch01g03195.1,SLM2ch01g03347.1,SLM2ch01g04585.1,SLM2ch01g04868.1,SLM2ch01g04927.1,SLM2ch01g04985.1,SLM2ch02g07832.1,SLM2ch02g08080.1,SLM2ch02g08180.1,SLM2ch02g08456.1,SLM2ch03g09589.1,SLM2ch03g09795.1,SLM2ch03g12255.1,SLM2ch03g12260.1,SLM2ch03g13145.1,SLM2ch04g13473.1,SLM2ch04g13618.1,SLM2ch04g13652.1,SLM2ch04g13714.1,SLM2ch04g13729.1,SLM2ch04g13808.1,SLM2ch04…	SCOA,ACLB-2,SLM2ch01g03195.1,SLM2ch01g03347.1,SLM2ch01g04585.1,VHA-a3,TPIP1,VHA-B2,ALN,PFP-BETA,HMG1,PURA,PKP2,HMG3,NDPK2,GAPC,HXK1,SLM2ch04g13473.1,ATPB,SLM2ch04g13652.1,E1-BETA-2,SLM2ch04g13729.1,MVD2,TPIP1,SLM2ch04g14721.1,SLM2ch04g16872.1,PFP-ALPHA,SLM2ch05g17676.1,ATPB,FBA3,LTA2,GAPC2,SLM2ch05g20466.1,SLM2ch06g20941.1,SLM2ch06g22747.1,PMK,Os08g0536000,SLM2ch06g24255.1,SLM2ch07g25517.1,At3g13…
Cluster 9	GO:0044042	Glucan metabolic process	46	112	0.29	0.39	0.0102	SLM2ch01g02343.1,SLM2ch01g03230.1,SLM2ch01g04049.1,SLM2ch01g04838.1,SLM2ch02g07176.1,SLM2ch02g07769.1,SLM2ch02g08969.1,SLM2ch02g08973.1,SLM2ch03g09501.1,SLM2ch03g09775.1,SLM2ch03g11190.1,SLM2ch03g11594.1,SLM2ch03g11691.1,SLM2ch03g11692.1,SLM2ch03g11693.1,SLM2ch03g13073.1,SLM2ch04g13499.1,SLM2ch04g14112.1,SLM2ch04g15822.1,SLM2ch04g16629.1,SLM2ch04g16872.1,SLM2ch04g17330.1,SLM2ch04g17425.1,SLM2ch05…	RWA2,STL1,XTH1,APL3,COB,SLM2ch02g07769.1,At1g66430,SLM2ch02g08973.1,SLM2ch03g09501.1,XTH8,SLM2ch03g11190.1,SLM2ch03g11594.1,XTH23,XTH23,XTH23,MFP1,UPTG2,STL1,CSI1,CESA2,SLM2ch04g16872.1,At1g19940,SLM2ch04g17425.1,KOR,UPTG1,STP-1,BACOVA_02659,SLM2ch06g21166.1,SLM2ch06g22575.1,AGPS2,SLM2ch07g27856.1,SLM2ch07g28260.1,SLM2ch07g28460.1,At3g07680,FEI2,WAXY,SBEI,SLM2ch09g33817.1,SLM2ch09g34820.1,GWD3,CE…
Cluster 9	GO:0006633	Fatty acid biosynthetic process	38	93	0.29	0.31	0.0322	SLM2ch01g00154.1,SLM2ch01g00207.1,SLM2ch01g02461.1,SLM2ch01g02792.1,SLM2ch01g03313.1,SLM2ch01g04704.1,SLM2ch02g07526.1,SLM2ch02g08969.1,SLM2ch02g09158.1,SLM2ch03g09428.1,SLM2ch03g09501.1,SLM2ch03g09589.1,SLM2ch03g10930.1,SLM2ch03g12068.1,SLM2ch03g12764.1,SLM2ch04g13989.1,SLM2ch04g14073.1,SLM2ch04g16617.1,SLM2ch04g17365.1,SLM2ch05g20659.1,SLM2ch05g20683.1,SLM2ch06g22802.1,SLM2ch06g22894.1,SLM2ch06…	SLM2ch01g00154.1,swnK,ACLB-2,ACP1,MTACP1,LOH2,KAS1,At1g66430,KCR1,NCER1,SLM2ch03g09501.1,PKP2,SLM2ch03g10930.1,KAS3A,SLM2ch03g12764.1,PAS2,MTACP2,PLM,SLM2ch04g17365.1,KINB2,ECR,SLM2ch06g22802.1,ACP1,BCCP2,bkr2,SLM2ch06g24222.1,SLM2ch07g27521.1,LIP1,KAS1,FDH,KCS11,CAC3,SLM2ch09g34685.1,LOX1.5,accD,SLM2ch11g39653.1,CCL8,SLM2ch12g45773.1
Cluster 9	GO:0055086	Nucleobase-containing small molecule metabolic process	121	303	0.28	0.77	1.41e-06	SLM2ch01g00257.1,SLM2ch01g02038.1,SLM2ch01g02461.1,SLM2ch01g02958.1,SLM2ch01g03195.1,SLM2ch01g03347.1,SLM2ch01g04524.1,SLM2ch01g04585.1,SLM2ch01g04868.1,SLM2ch01g04927.1,SLM2ch01g04985.1,SLM2ch02g07207.1,SLM2ch02g07326.1,SLM2ch02g07832.1,SLM2ch02g07896.1,SLM2ch02g08080.1,SLM2ch02g08180.1,SLM2ch02g08456.1,SLM2ch02g09191.1,SLM2ch03g09322.1,SLM2ch03g09589.1,SLM2ch03g09795.1,SLM2ch03g12000.1,SLM2ch03…	SCOA,ctps1,ACLB-2,VIT_05s0020g02800,SLM2ch01g03195.1,SLM2ch01g03347.1,SLM2ch01g04524.1,SLM2ch01g04585.1,VHA-a3,TPIP1,VHA-B2,UGD1,GLCNAC1PUT2,ALN,FHY,PFP-BETA,HMG1,PURA,SLM2ch02g09191.1,At3g01820,PKP2,HMG3,glgC,PYD1,NDPK2,GAPC,ADK-B,CARA,At1g29880,GMD1,HXK1,SLM2ch04g13473.1,UPTG2,ATPB,SLM2ch04g13652.1,E1-BETA-2,SLM2ch04g13729.1,MVD2,UXS6,TPIP1,SLM2ch04g14721.1,At2g39270,USP,SLM2ch04g16872.1,PFP-AL…
Cluster 9	GO:0032787	Monocarboxylic acid metabolic process	119	304	0.27	0.73	4.34e-06	SLM2ch01g00154.1,SLM2ch01g00207.1,SLM2ch01g00357.1,SLM2ch01g02439.1,SLM2ch01g02461.1,SLM2ch01g02792.1,SLM2ch01g02794.1,SLM2ch01g03313.1,SLM2ch01g03485.1,SLM2ch01g03552.1,SLM2ch01g04003.1,SLM2ch01g04109.1,SLM2ch01g04244.1,SLM2ch01g04585.1,SLM2ch01g04704.1,SLM2ch01g04785.1,SLM2ch01g04793.1,SLM2ch01g04927.1,SLM2ch02g06765.1,SLM2ch02g07060.1,SLM2ch02g07131.1,SLM2ch02g07526.1,SLM2ch02g08029.1,SLM2ch02…	SLM2ch01g00154.1,swnK,ISPE,ECHIA,ACLB-2,ACP1,EMB3004,MTACP1,ECI1,SLM2ch01g03552.1,LACS6,SLM2ch01g04109.1,SLM2ch01g04244.1,SLM2ch01g04585.1,LOH2,CCL6,ISPH,TPIP1,CCL4,SLM2ch02g07060.1,SABP2,KAS1,GLX1,PFP-BETA,MTARC2,SLM2ch02g08764.1,At1g66430,KCR1,NCER1,SLM2ch03g09501.1,PKP2,PAL,MES10,SLM2ch03g10930.1,KAS3A,GAPC,DXR,At3g47520,SLM2ch03g12764.1,HXK1,HTH,SLM2ch04g13473.1,E1-BETA-2,SLM2ch04g13729.1,SLM…
Cluster 9	GO:0006753	Nucleoside phosphate metabolic process	95	244	0.27	0.62	9.91e-05	SLM2ch01g00257.1,SLM2ch01g02038.1,SLM2ch01g02461.1,SLM2ch01g02958.1,SLM2ch01g03195.1,SLM2ch01g03347.1,SLM2ch01g04585.1,SLM2ch01g04868.1,SLM2ch01g04927.1,SLM2ch01g04985.1,SLM2ch02g07896.1,SLM2ch02g08080.1,SLM2ch02g08180.1,SLM2ch02g08456.1,SLM2ch02g09191.1,SLM2ch03g09322.1,SLM2ch03g09589.1,SLM2ch03g09795.1,SLM2ch03g12255.1,SLM2ch03g12260.1,SLM2ch03g12273.1,SLM2ch03g12667.1,SLM2ch03g12885.1,SLM2ch03…	SCOA,ctps1,ACLB-2,VIT_05s0020g02800,SLM2ch01g03195.1,SLM2ch01g03347.1,SLM2ch01g04585.1,VHA-a3,TPIP1,VHA-B2,FHY,PFP-BETA,HMG1,PURA,SLM2ch02g09191.1,At3g01820,PKP2,HMG3,NDPK2,GAPC,ADK-B,CARA,At1g29880,HXK1,SLM2ch04g13473.1,ATPB,SLM2ch04g13652.1,E1-BETA-2,SLM2ch04g13729.1,MVD2,TPIP1,SLM2ch04g14721.1,At2g39270,SLM2ch04g16872.1,PFP-ALPHA,SLM2ch05g17676.1,ATPB,FBA3,LTA2,GAPC2,ADK-B,SLM2ch05g20466.1,SLM…
Cluster 9	GO:0009117	Nucleotide metabolic process	93	238	0.27	0.62	0.00011	SLM2ch01g00257.1,SLM2ch01g02038.1,SLM2ch01g02461.1,SLM2ch01g02958.1,SLM2ch01g03195.1,SLM2ch01g03347.1,SLM2ch01g04585.1,SLM2ch01g04868.1,SLM2ch01g04927.1,SLM2ch01g04985.1,SLM2ch02g07896.1,SLM2ch02g08080.1,SLM2ch02g08180.1,SLM2ch02g08456.1,SLM2ch02g09191.1,SLM2ch03g09322.1,SLM2ch03g09589.1,SLM2ch03g09795.1,SLM2ch03g12255.1,SLM2ch03g12260.1,SLM2ch03g12273.1,SLM2ch03g12667.1,SLM2ch03g12885.1,SLM2ch03…	SCOA,ctps1,ACLB-2,VIT_05s0020g02800,SLM2ch01g03195.1,SLM2ch01g03347.1,SLM2ch01g04585.1,VHA-a3,TPIP1,VHA-B2,FHY,PFP-BETA,HMG1,PURA,SLM2ch02g09191.1,At3g01820,PKP2,HMG3,NDPK2,GAPC,ADK-B,CARA,At1g29880,HXK1,SLM2ch04g13473.1,ATPB,SLM2ch04g13652.1,E1-BETA-2,SLM2ch04g13729.1,MVD2,TPIP1,SLM2ch04g14721.1,At2g39270,SLM2ch04g16872.1,PFP-ALPHA,SLM2ch05g17676.1,ATPB,FBA3,LTA2,GAPC2,ADK-B,SLM2ch05g20466.1,SLM…
Cluster 9	GO:1902600	Proton transmembrane transport	40	102	0.27	0.3	0.0397	SLM2ch01g00029.1,SLM2ch01g03121.1,SLM2ch01g03124.1,SLM2ch01g03195.1,SLM2ch01g04868.1,SLM2ch01g04985.1,SLM2ch02g07320.1,SLM2ch02g07851.1,SLM2ch02g08351.1,SLM2ch02g08516.1,SLM2ch02g09182.1,SLM2ch02g09197.1,SLM2ch03g12100.1,SLM2ch04g13618.1,SLM2ch04g15292.1,SLM2ch04g17311.1,SLM2ch05g17842.1,SLM2ch05g20466.1,SLM2ch06g23369.1,SLM2ch06g23372.1,SLM2ch07g25464.1,SLM2ch07g25610.1,SLM2ch07g26697.1,SLM2ch08…	NHX7,VHA-D,VHA-D,SLM2ch01g03195.1,VHA-a3,VHA-B2,VHA-F,PLT4,VHA-c2,At5g16150,CYC1-2,CLC-A,VHA-C,ATPB,SLM2ch04g15292.1,VHA-c2,ATPB,SLM2ch05g20466.1,VHA-c''1,CYCL,VHA-H,SLM2ch07g25610.1,SLM2ch07g26697.1,VATE,KEA4,CAX3,PUMP1,PUMP2,SLM2ch10g38078.1,SLM2ch10g38081.1,SLM2ch10g38082.1,VHA-B2,VHA-d2,FES1,SLM2ch11g42211.1,MPP,SLM2ch12g42838.1,VHA-H,SLM2ch12g45191.1,VATE
Cluster 9	GO:0044264	Cellular polysaccharide metabolic process	52	136	0.26	0.36	0.0157	SLM2ch01g02343.1,SLM2ch01g03230.1,SLM2ch01g04049.1,SLM2ch01g04838.1,SLM2ch02g07176.1,SLM2ch02g07769.1,SLM2ch02g08969.1,SLM2ch02g08973.1,SLM2ch03g09454.1,SLM2ch03g09501.1,SLM2ch03g09775.1,SLM2ch03g11190.1,SLM2ch03g11594.1,SLM2ch03g11691.1,SLM2ch03g11692.1,SLM2ch03g11693.1,SLM2ch03g13073.1,SLM2ch04g13499.1,SLM2ch04g14112.1,SLM2ch04g15822.1,SLM2ch04g16072.1,SLM2ch04g16629.1,SLM2ch04g16737.1,SLM2ch04…	RWA2,STL1,XTH1,APL3,COB,SLM2ch02g07769.1,At1g66430,SLM2ch02g08973.1,SLM2ch03g09454.1,SLM2ch03g09501.1,XTH8,SLM2ch03g11190.1,SLM2ch03g11594.1,XTH23,XTH23,XTH23,MFP1,UPTG2,STL1,CSI1,GUX3,CESA2,BXL7,QUA2,SLM2ch04g16872.1,At1g19940,SLM2ch04g17425.1,KOR,UPTG1,STP-1,SLM2ch06g21166.1,SLM2ch06g22575.1,MSR2,AGPS2,SLM2ch07g27856.1,SLM2ch07g28260.1,SLM2ch07g28460.1,At3g07680,FEI2,XEG113,WAXY,SBEI,SLM2ch09g3…
Cluster 9	GO:1901607	Alpha-amino acid biosynthetic process	47	121	0.26	0.34	0.0214	SLM2ch01g00048.1,SLM2ch01g00049.1,SLM2ch01g03936.1,SLM2ch01g03949.1,SLM2ch01g04642.1,SLM2ch01g04750.1,SLM2ch02g07337.1,SLM2ch02g07686.1,SLM2ch02g08028.1,SLM2ch02g09016.1,SLM2ch02g09115.1,SLM2ch03g09344.1,SLM2ch03g09394.1,SLM2ch03g10133.1,SLM2ch03g10998.1,SLM2ch03g12330.1,SLM2ch03g12667.1,SLM2ch03g13222.1,SLM2ch04g13832.1,SLM2ch04g15850.1,SLM2ch04g15900.1,SLM2ch04g16930.1,SLM2ch04g17266.1,SLM2ch05…	AK2,asd,SLM2ch01g03936.1,SLM2ch01g03949.1,MTK,At2g19940,CEY00_Acc23110,PAI1,ADT1,ACS3,FPP7,APS1,IIL1,DHPS1,FdGOGAT,SLM2ch03g12330.1,CARA,SLM2ch03g13222.1,THA1,PPA-AT,ASN2,SLM2ch04g16930.1,OTC,SLM2ch05g17889.1,At4g24830,SHM4,SSU2,SLM2ch06g23108.1,SLM2ch06g23612.1,SLM2ch06g23775.1,VIT_19s0014g02480,TSB,SLM2ch08g29241.1,POPTRDRAFT_746969,SMTA,SLM2ch09g35450.1,TSB1,At3g57050,METE,SLM2ch11g39221.1,MTH…
Cluster 9	GO:0043604	Amide biosynthetic process	185	496	0.25	0.84	2.14e-08	SLM2ch01g00131.1,SLM2ch01g00292.1,SLM2ch01g00410.1,SLM2ch01g01091.1,SLM2ch01g02057.1,SLM2ch01g02461.1,SLM2ch01g02678.1,SLM2ch01g02817.1,SLM2ch01g03044.1,SLM2ch01g03264.1,SLM2ch01g03456.1,SLM2ch01g03777.1,SLM2ch01g03801.1,SLM2ch01g03888.1,SLM2ch01g03901.1,SLM2ch01g03982.1,SLM2ch01g04067.1,SLM2ch01g04242.1,SLM2ch01g04327.1,SLM2ch01g04380.1,SLM2ch01g04582.1,SLM2ch01g04704.1,SLM2ch01g04799.1,SLM2ch02…	SLM2ch01g00131.1,SLM2ch01g00292.1,RPL10AA,SLM2ch01g01091.1,UBI3,ACLB-2,eif2s3,UBI3,OVA2,BPS1,RPS13,RPS20B,OVA6,RPS24A,SLM2ch01g03901.1,SLM2ch01g03982.1,RPL22C,At3g02760,RPS12,SLM2ch01g04380.1,At4g33760,LOH2,At2g33840,rps7-A,SLM2ch02g06566.1,EIF6-2,SLM2ch02g07490.1,RPS4,RPL18AC,RPS15,RPL34,SNOG_03517,SVR3,SLM2ch03g11552.1,At2g40290,cyc07,SYNO,179B,TUFA,RPL27AC,RPL44,RPS19C,At1g29880,SLM2ch03g13167…
Cluster 9	GO:0005976	Polysaccharide metabolic process	73	196	0.25	0.46	0.0025	SLM2ch01g02343.1,SLM2ch01g03230.1,SLM2ch01g03497.1,SLM2ch01g03530.1,SLM2ch01g04049.1,SLM2ch01g04838.1,SLM2ch02g07176.1,SLM2ch02g07769.1,SLM2ch02g08969.1,SLM2ch02g08973.1,SLM2ch03g09454.1,SLM2ch03g09501.1,SLM2ch03g09775.1,SLM2ch03g11190.1,SLM2ch03g11383.1,SLM2ch03g11384.1,SLM2ch03g11594.1,SLM2ch03g11615.1,SLM2ch03g11691.1,SLM2ch03g11692.1,SLM2ch03g11693.1,SLM2ch03g12589.1,SLM2ch03g13073.1,SLM2ch03…	RWA2,STL1,QUA3,GAUT1,XTH1,APL3,COB,SLM2ch02g07769.1,At1g66430,SLM2ch02g08973.1,SLM2ch03g09454.1,SLM2ch03g09501.1,XTH8,SLM2ch03g11190.1,PME51,PME51,SLM2ch03g11594.1,PME61,XTH23,XTH23,XTH23,RRT1,MFP1,PMEU1,UPTG2,XYL1,At1g11920,GAUT4,STL1,CSI1,GAUT10,GUX3,CESA2,BXL7,QUA2,SLM2ch04g16872.1,At1g19940,SLM2ch04g17425.1,KOR,XYL1,UPTG1,STP-1,At1g67750,BACOVA_02659,SLM2ch06g21166.1,SLM2ch06g22575.1,MSR2,AGP…
Cluster 9	GO:0006082	Organic acid metabolic process	240	657	0.24	0.91	2.21e-10	SLM2ch01g00027.1,SLM2ch01g00048.1,SLM2ch01g00049.1,SLM2ch01g00154.1,SLM2ch01g00207.1,SLM2ch01g00257.1,SLM2ch01g00357.1,SLM2ch01g02038.1,SLM2ch01g02439.1,SLM2ch01g02461.1,SLM2ch01g02792.1,SLM2ch01g02794.1,SLM2ch01g03044.1,SLM2ch01g03051.1,SLM2ch01g03054.1,SLM2ch01g03128.1,SLM2ch01g03313.1,SLM2ch01g03485.1,SLM2ch01g03552.1,SLM2ch01g03801.1,SLM2ch01g03843.1,SLM2ch01g03936.1,SLM2ch01g03949.1,SLM2ch01…	GAD4,AK2,asd,SLM2ch01g00154.1,swnK,SCOA,ISPE,ctps1,ECHIA,ACLB-2,ACP1,EMB3004,OVA2,KAO2,CHY1,CS,MTACP1,ECI1,SLM2ch01g03552.1,OVA6,GME-1,SLM2ch01g03936.1,SLM2ch01g03949.1,SLM2ch01g03982.1,LACS6,SLM2ch01g04109.1,At3g02760,SLM2ch01g04244.1,SLM2ch01g04524.1,At4g33760,SLM2ch01g04585.1,MTK,LOH2,At2g19940,CCL6,ISPH,At2g33840,TPIP1,Acy1,At4g20930,CCL4,SLM2ch02g07060.1,SABP2,UGD1,CEY00_Acc23110,GDH2,KAS1,H…
Cluster 9	GO:0043436	Oxoacid metabolic process	233	636	0.24	0.9	3.43e-10	SLM2ch01g00027.1,SLM2ch01g00048.1,SLM2ch01g00049.1,SLM2ch01g00154.1,SLM2ch01g00207.1,SLM2ch01g00257.1,SLM2ch01g00357.1,SLM2ch01g02038.1,SLM2ch01g02439.1,SLM2ch01g02461.1,SLM2ch01g02792.1,SLM2ch01g02794.1,SLM2ch01g03044.1,SLM2ch01g03054.1,SLM2ch01g03128.1,SLM2ch01g03313.1,SLM2ch01g03485.1,SLM2ch01g03552.1,SLM2ch01g03801.1,SLM2ch01g03843.1,SLM2ch01g03936.1,SLM2ch01g03949.1,SLM2ch01g03982.1,SLM2ch01…	GAD4,AK2,asd,SLM2ch01g00154.1,swnK,SCOA,ISPE,ctps1,ECHIA,ACLB-2,ACP1,EMB3004,OVA2,CHY1,CS,MTACP1,ECI1,SLM2ch01g03552.1,OVA6,GME-1,SLM2ch01g03936.1,SLM2ch01g03949.1,SLM2ch01g03982.1,LACS6,SLM2ch01g04109.1,At3g02760,SLM2ch01g04244.1,SLM2ch01g04524.1,At4g33760,SLM2ch01g04585.1,MTK,LOH2,At2g19940,CCL6,ISPH,At2g33840,TPIP1,Acy1,At4g20930,CCL4,SLM2ch02g07060.1,SABP2,UGD1,CEY00_Acc23110,GDH2,KAS1,HISN8,…
Cluster 9	GO:0019752	Carboxylic acid metabolic process	226	618	0.24	0.89	7.99e-10	SLM2ch01g00027.1,SLM2ch01g00048.1,SLM2ch01g00049.1,SLM2ch01g00154.1,SLM2ch01g00207.1,SLM2ch01g00257.1,SLM2ch01g00357.1,SLM2ch01g02038.1,SLM2ch01g02439.1,SLM2ch01g02461.1,SLM2ch01g02792.1,SLM2ch01g02794.1,SLM2ch01g03044.1,SLM2ch01g03054.1,SLM2ch01g03128.1,SLM2ch01g03313.1,SLM2ch01g03485.1,SLM2ch01g03552.1,SLM2ch01g03801.1,SLM2ch01g03843.1,SLM2ch01g03936.1,SLM2ch01g03949.1,SLM2ch01g03982.1,SLM2ch01…	GAD4,AK2,asd,SLM2ch01g00154.1,swnK,SCOA,ISPE,ctps1,ECHIA,ACLB-2,ACP1,EMB3004,OVA2,CHY1,CS,MTACP1,ECI1,SLM2ch01g03552.1,OVA6,GME-1,SLM2ch01g03936.1,SLM2ch01g03949.1,SLM2ch01g03982.1,LACS6,SLM2ch01g04109.1,At3g02760,SLM2ch01g04244.1,SLM2ch01g04524.1,At4g33760,SLM2ch01g04585.1,MTK,LOH2,At2g19940,CCL6,ISPH,At2g33840,TPIP1,Acy1,At4g20930,CCL4,SLM2ch02g07060.1,SABP2,UGD1,CEY00_Acc23110,GDH2,KAS1,HISN8,…
Cluster 9	GO:0043603	Cellular amide metabolic process	214	588	0.24	0.86	4.21e-09	SLM2ch01g00131.1,SLM2ch01g00257.1,SLM2ch01g00292.1,SLM2ch01g00339.1,SLM2ch01g00410.1,SLM2ch01g01091.1,SLM2ch01g02057.1,SLM2ch01g02461.1,SLM2ch01g02678.1,SLM2ch01g02817.1,SLM2ch01g03044.1,SLM2ch01g03264.1,SLM2ch01g03456.1,SLM2ch01g03777.1,SLM2ch01g03801.1,SLM2ch01g03888.1,SLM2ch01g03901.1,SLM2ch01g03973.1,SLM2ch01g03982.1,SLM2ch01g04067.1,SLM2ch01g04242.1,SLM2ch01g04280.1,SLM2ch01g04327.1,SLM2ch01…	SLM2ch01g00131.1,SCOA,SLM2ch01g00292.1,SPP,RPL10AA,SLM2ch01g01091.1,UBI3,ACLB-2,eif2s3,UBI3,OVA2,BPS1,RPS13,RPS20B,OVA6,RPS24A,SLM2ch01g03901.1,At5g27430,SLM2ch01g03982.1,RPL22C,At3g02760,Gba2,RPS12,SLM2ch01g04380.1,At4g33760,LOH2,At2g33840,rps7-A,SLM2ch02g06566.1,EIF6-2,SLM2ch02g07490.1,RPS4,RPL18AC,ALN,RPS15,RPL34,SNOG_03517,NCER1,SPPL1,SVR3,SLM2ch03g11552.1,At2g40290,cyc07,SYNO,179B,TUFA,RPL27…
Cluster 9	GO:0006412	Translation	163	440	0.24	0.77	3.91e-07	SLM2ch01g00131.1,SLM2ch01g00292.1,SLM2ch01g00410.1,SLM2ch01g01091.1,SLM2ch01g02057.1,SLM2ch01g02678.1,SLM2ch01g02817.1,SLM2ch01g03044.1,SLM2ch01g03264.1,SLM2ch01g03456.1,SLM2ch01g03777.1,SLM2ch01g03801.1,SLM2ch01g03888.1,SLM2ch01g03901.1,SLM2ch01g03982.1,SLM2ch01g04067.1,SLM2ch01g04242.1,SLM2ch01g04327.1,SLM2ch01g04380.1,SLM2ch01g04582.1,SLM2ch01g04799.1,SLM2ch02g05768.1,SLM2ch02g06566.1,SLM2ch02…	SLM2ch01g00131.1,SLM2ch01g00292.1,RPL10AA,SLM2ch01g01091.1,UBI3,eif2s3,UBI3,OVA2,BPS1,RPS13,RPS20B,OVA6,RPS24A,SLM2ch01g03901.1,SLM2ch01g03982.1,RPL22C,At3g02760,RPS12,SLM2ch01g04380.1,At4g33760,At2g33840,rps7-A,SLM2ch02g06566.1,EIF6-2,SLM2ch02g07490.1,RPS4,RPL18AC,RPS15,RPL34,SNOG_03517,SVR3,SLM2ch03g11552.1,At2g40290,cyc07,SYNO,179B,TUFA,RPL27AC,RPL44,RPS19C,At1g29880,SLM2ch03g13167.1,RPL28A,RP…
Cluster 9	GO:0043043	Peptide biosynthetic process	164	444	0.24	0.77	3.91e-07	SLM2ch01g00131.1,SLM2ch01g00292.1,SLM2ch01g00410.1,SLM2ch01g01091.1,SLM2ch01g02057.1,SLM2ch01g02678.1,SLM2ch01g02817.1,SLM2ch01g03044.1,SLM2ch01g03264.1,SLM2ch01g03456.1,SLM2ch01g03777.1,SLM2ch01g03801.1,SLM2ch01g03888.1,SLM2ch01g03901.1,SLM2ch01g03982.1,SLM2ch01g04067.1,SLM2ch01g04242.1,SLM2ch01g04327.1,SLM2ch01g04380.1,SLM2ch01g04582.1,SLM2ch01g04799.1,SLM2ch02g05768.1,SLM2ch02g06566.1,SLM2ch02…	SLM2ch01g00131.1,SLM2ch01g00292.1,RPL10AA,SLM2ch01g01091.1,UBI3,eif2s3,UBI3,OVA2,BPS1,RPS13,RPS20B,OVA6,RPS24A,SLM2ch01g03901.1,SLM2ch01g03982.1,RPL22C,At3g02760,RPS12,SLM2ch01g04380.1,At4g33760,At2g33840,rps7-A,SLM2ch02g06566.1,EIF6-2,SLM2ch02g07490.1,RPS4,RPL18AC,RPS15,RPL34,SNOG_03517,SVR3,SLM2ch03g11552.1,At2g40290,cyc07,SYNO,179B,TUFA,RPL27AC,RPL44,RPS19C,At1g29880,SLM2ch03g13167.1,RPL28A,RP…
Cluster 9	GO:0008652	Cellular amino acid biosynthetic process	55	149	0.24	0.34	0.0206	SLM2ch01g00048.1,SLM2ch01g00049.1,SLM2ch01g02794.1,SLM2ch01g03936.1,SLM2ch01g03949.1,SLM2ch01g04642.1,SLM2ch01g04750.1,SLM2ch02g07337.1,SLM2ch02g07612.1,SLM2ch02g07686.1,SLM2ch02g08028.1,SLM2ch02g09016.1,SLM2ch02g09115.1,SLM2ch03g09344.1,SLM2ch03g09394.1,SLM2ch03g10133.1,SLM2ch03g10998.1,SLM2ch03g12116.1,SLM2ch03g12330.1,SLM2ch03g12667.1,SLM2ch03g13222.1,SLM2ch04g13832.1,SLM2ch04g15299.1,SLM2ch04…	AK2,asd,EMB3004,SLM2ch01g03936.1,SLM2ch01g03949.1,MTK,At2g19940,CEY00_Acc23110,HISN8,PAI1,ADT1,ACS3,FPP7,APS1,IIL1,DHPS1,FdGOGAT,PYD1,SLM2ch03g12330.1,CARA,SLM2ch03g13222.1,THA1,ADCS,PPA-AT,ASN2,SLM2ch04g16930.1,OTC,SLM2ch05g17889.1,At4g24830,SHM4,SSU2,SLM2ch06g23108.1,SLM2ch06g23612.1,SLM2ch06g23775.1,VIT_19s0014g02480,TSB,HISN4,SLM2ch08g29241.1,ADK,POPTRDRAFT_746969,SMTA,SLM2ch09g35393.1,SLM2ch…
Cluster 9	GO:0009165	Nucleotide biosynthetic process	49	134	0.24	0.29	0.0397	SLM2ch01g02038.1,SLM2ch01g02461.1,SLM2ch01g03195.1,SLM2ch01g03347.1,SLM2ch01g04868.1,SLM2ch02g07896.1,SLM2ch02g08456.1,SLM2ch02g09191.1,SLM2ch03g09322.1,SLM2ch03g12255.1,SLM2ch03g12273.1,SLM2ch03g12667.1,SLM2ch03g12885.1,SLM2ch04g13473.1,SLM2ch04g13618.1,SLM2ch04g13652.1,SLM2ch04g13714.1,SLM2ch04g14721.1,SLM2ch04g15362.1,SLM2ch05g17676.1,SLM2ch05g17842.1,SLM2ch05g17943.1,SLM2ch05g18397.1,SLM2ch05…	ctps1,ACLB-2,SLM2ch01g03195.1,SLM2ch01g03347.1,VHA-a3,FHY,PURA,SLM2ch02g09191.1,At3g01820,NDPK2,ADK-B,CARA,At1g29880,SLM2ch04g13473.1,ATPB,SLM2ch04g13652.1,E1-BETA-2,SLM2ch04g14721.1,At2g39270,SLM2ch05g17676.1,ATPB,LTA2,ADK-B,SLM2ch05g20466.1,SLM2ch06g23228.1,Os08g0536000,SLM2ch07g25517.1,ACS,SLM2ch07g26697.1,UKL3,E1-BETA-2,purH,APT4,At1g55090,ADK,ADK2,SLM2ch09g32979.1,CAC3,GK-2,ADK2,SLM2ch11g392…
Cluster 9	GO:0006518	Peptide metabolic process	176	496	0.23	0.74	9.15e-07	SLM2ch01g00131.1,SLM2ch01g00292.1,SLM2ch01g00339.1,SLM2ch01g00410.1,SLM2ch01g01091.1,SLM2ch01g02057.1,SLM2ch01g02678.1,SLM2ch01g02817.1,SLM2ch01g03044.1,SLM2ch01g03264.1,SLM2ch01g03456.1,SLM2ch01g03777.1,SLM2ch01g03801.1,SLM2ch01g03888.1,SLM2ch01g03901.1,SLM2ch01g03973.1,SLM2ch01g03982.1,SLM2ch01g04067.1,SLM2ch01g04242.1,SLM2ch01g04327.1,SLM2ch01g04380.1,SLM2ch01g04582.1,SLM2ch01g04799.1,SLM2ch02…	SLM2ch01g00131.1,SLM2ch01g00292.1,SPP,RPL10AA,SLM2ch01g01091.1,UBI3,eif2s3,UBI3,OVA2,BPS1,RPS13,RPS20B,OVA6,RPS24A,SLM2ch01g03901.1,At5g27430,SLM2ch01g03982.1,RPL22C,At3g02760,RPS12,SLM2ch01g04380.1,At4g33760,At2g33840,rps7-A,SLM2ch02g06566.1,EIF6-2,SLM2ch02g07490.1,RPS4,RPL18AC,RPS15,RPL34,SNOG_03517,SPPL1,SVR3,SLM2ch03g11552.1,At2g40290,cyc07,SYNO,179B,TUFA,RPL27AC,RPL44,SLM2ch03g12580.1,RPS19C…
Cluster 9	GO:1901135	Carbohydrate derivative metabolic process	161	461	0.22	0.67	8.12e-06	SLM2ch01g00219.1,SLM2ch01g00257.1,SLM2ch01g00357.1,SLM2ch01g02038.1,SLM2ch01g02461.1,SLM2ch01g03195.1,SLM2ch01g03347.1,SLM2ch01g03850.1,SLM2ch01g03851.1,SLM2ch01g04244.1,SLM2ch01g04280.1,SLM2ch01g04585.1,SLM2ch01g04793.1,SLM2ch01g04804.1,SLM2ch01g04868.1,SLM2ch01g04927.1,SLM2ch01g04985.1,SLM2ch01g05029.1,SLM2ch02g07207.1,SLM2ch02g07273.1,SLM2ch02g07326.1,SLM2ch02g07896.1,SLM2ch02g08080.1,SLM2ch02…	DGD1,SCOA,ISPE,ctps1,ACLB-2,SLM2ch01g03195.1,SLM2ch01g03347.1,SLM2ch01g03850.1,SLM2ch01g03851.1,SLM2ch01g04244.1,Gba2,SLM2ch01g04585.1,ISPH,OST48,VHA-a3,TPIP1,VHA-B2,GNTI,UGD1,GPDH,GLCNAC1PUT2,FHY,PFP-BETA,HMG1,PURA,IIL1,PKP2,HMG3,SLM2ch03g10163.1,SLM2ch03g11594.1,glgC,SETH3,STT3B,NDPK2,GAPC,DXR,CARA,SLM2ch03g12684.1,GMD1,HXK1,OFUT36,SLM2ch04g13473.1,UPTG2,ATPB,SLM2ch04g13652.1,E1-BETA-2,SLM2ch04…
Cluster 9	GO:0044283	Small molecule biosynthetic process	142	401	0.22	0.64	2.34e-05	SLM2ch01g00048.1,SLM2ch01g00049.1,SLM2ch01g00154.1,SLM2ch01g00207.1,SLM2ch01g00389.1,SLM2ch01g02461.1,SLM2ch01g02792.1,SLM2ch01g02794.1,SLM2ch01g03051.1,SLM2ch01g03098.1,SLM2ch01g03313.1,SLM2ch01g03827.1,SLM2ch01g03843.1,SLM2ch01g03936.1,SLM2ch01g03949.1,SLM2ch01g04109.1,SLM2ch01g04345.1,SLM2ch01g04642.1,SLM2ch01g04704.1,SLM2ch01g04750.1,SLM2ch01g04927.1,SLM2ch02g07207.1,SLM2ch02g07337.1,SLM2ch02…	AK2,asd,SLM2ch01g00154.1,swnK,DWF5,ACLB-2,ACP1,EMB3004,KAO2,COQ5,MTACP1,SLM2ch01g03827.1,GME-1,SLM2ch01g03936.1,SLM2ch01g03949.1,SLM2ch01g04109.1,SLM2ch01g04345.1,MTK,LOH2,At2g19940,TPIP1,UGD1,CEY00_Acc23110,KAS1,HISN8,PAI1,SPHK1,FHY,ADT1,At1g66430,ACS3,FPP7,KCR1,APS1,IIL1,NCER1,SLM2ch03g09501.1,PKP2,PAL,DHPS1,SLM2ch03g10930.1,FdGOGAT,KAS3A,PYD1,SLM2ch03g12330.1,SLM2ch03g12502.1,CARA,SLM2ch03g127…
Cluster 9	GO:0046394	Carboxylic acid biosynthetic process	102	293	0.22	0.5	0.00099	SLM2ch01g00048.1,SLM2ch01g00049.1,SLM2ch01g00154.1,SLM2ch01g00207.1,SLM2ch01g02461.1,SLM2ch01g02792.1,SLM2ch01g02794.1,SLM2ch01g03313.1,SLM2ch01g03843.1,SLM2ch01g03936.1,SLM2ch01g03949.1,SLM2ch01g04109.1,SLM2ch01g04642.1,SLM2ch01g04704.1,SLM2ch01g04750.1,SLM2ch02g07207.1,SLM2ch02g07337.1,SLM2ch02g07526.1,SLM2ch02g07612.1,SLM2ch02g07686.1,SLM2ch02g08028.1,SLM2ch02g08969.1,SLM2ch02g09016.1,SLM2ch02…	AK2,asd,SLM2ch01g00154.1,swnK,ACLB-2,ACP1,EMB3004,MTACP1,GME-1,SLM2ch01g03936.1,SLM2ch01g03949.1,SLM2ch01g04109.1,MTK,LOH2,At2g19940,UGD1,CEY00_Acc23110,KAS1,HISN8,PAI1,ADT1,At1g66430,ACS3,FPP7,KCR1,APS1,IIL1,NCER1,SLM2ch03g09501.1,PKP2,PAL,DHPS1,SLM2ch03g10930.1,FdGOGAT,KAS3A,PYD1,SLM2ch03g12330.1,CARA,SLM2ch03g12764.1,SLM2ch03g13222.1,THA1,PAS2,MTACP2,ADCS,PPA-AT,ASN2,PLM,SLM2ch04g16930.1,OTC,S…
Cluster 9	GO:0006790	Sulfur compound metabolic process	60	170	0.22	0.31	0.0279	SLM2ch01g00049.1,SLM2ch01g00257.1,SLM2ch01g02461.1,SLM2ch01g04345.1,SLM2ch01g04642.1,SLM2ch03g09344.1,SLM2ch03g09394.1,SLM2ch03g12428.1,SLM2ch03g13222.1,SLM2ch04g13473.1,SLM2ch04g13714.1,SLM2ch04g13808.1,SLM2ch04g15464.1,SLM2ch04g17365.1,SLM2ch05g17676.1,SLM2ch05g17943.1,SLM2ch05g18078.1,SLM2ch05g19313.1,SLM2ch05g20726.1,SLM2ch06g21272.1,SLM2ch06g23012.1,SLM2ch06g23108.1,SLM2ch06g23320.1,SLM2ch06…	asd,SCOA,ACLB-2,SLM2ch01g04345.1,MTK,APS1,IIL1,ISU1,SLM2ch03g13222.1,SLM2ch04g13473.1,E1-BETA-2,MVD2,TH2,SLM2ch04g17365.1,SLM2ch05g17676.1,LTA2,SOT12,NSP2,NFS2,Os02g0220500,SSU2,SLM2ch06g23108.1,PMK,Os08g0536000,SLM2ch06g24255.1,nubpl,ACS,LIP1,PARC,SLM2ch07g28338.1,VIT_19s0014g02480,THI1,At4g26910,SLM2ch08g29020.1,SLM2ch08g29241.1,E1-BETA-2,SQD1,VIT_01s0010g01180,PMK,GSH1,CAC3,SMTA,GOR,SLM2ch09g3…
Cluster 9	GO:0044281	Small molecule metabolic process	363	1064	0.21	0.92	1.91e-12	SLM2ch01g00027.1,SLM2ch01g00048.1,SLM2ch01g00049.1,SLM2ch01g00093.1,SLM2ch01g00154.1,SLM2ch01g00207.1,SLM2ch01g00257.1,SLM2ch01g00357.1,SLM2ch01g00389.1,SLM2ch01g00574.1,SLM2ch01g02038.1,SLM2ch01g02359.1,SLM2ch01g02439.1,SLM2ch01g02461.1,SLM2ch01g02792.1,SLM2ch01g02794.1,SLM2ch01g02958.1,SLM2ch01g03044.1,SLM2ch01g03051.1,SLM2ch01g03054.1,SLM2ch01g03098.1,SLM2ch01g03128.1,SLM2ch01g03195.1,SLM2ch01…	GAD4,AK2,asd,SLM2ch01g00093.1,SLM2ch01g00154.1,swnK,SCOA,ISPE,DWF5,SLM2ch01g00574.1,ctps1,GAL1,ECHIA,ACLB-2,ACP1,EMB3004,VIT_05s0020g02800,OVA2,KAO2,CHY1,COQ5,CS,SLM2ch01g03195.1,MTACP1,SLM2ch01g03347.1,ECI1,SLM2ch01g03552.1,OVA6,SLM2ch01g03827.1,GME-1,SLM2ch01g03936.1,SLM2ch01g03949.1,SLM2ch01g03982.1,LACS6,SLM2ch01g04109.1,At3g02760,SLM2ch01g04244.1,SLM2ch01g04345.1,SLM2ch01g04524.1,FAAH,FAAH,A…
Cluster 9	GO:0034645	Cellular macromolecule biosynthetic process	228	664	0.21	0.78	6.13e-08	SLM2ch01g00131.1,SLM2ch01g00292.1,SLM2ch01g00410.1,SLM2ch01g01091.1,SLM2ch01g02057.1,SLM2ch01g02343.1,SLM2ch01g02678.1,SLM2ch01g02817.1,SLM2ch01g03044.1,SLM2ch01g03230.1,SLM2ch01g03264.1,SLM2ch01g03456.1,SLM2ch01g03462.1,SLM2ch01g03777.1,SLM2ch01g03801.1,SLM2ch01g03888.1,SLM2ch01g03901.1,SLM2ch01g03982.1,SLM2ch01g04067.1,SLM2ch01g04242.1,SLM2ch01g04327.1,SLM2ch01g04380.1,SLM2ch01g04556.1,SLM2ch01…	SLM2ch01g00131.1,SLM2ch01g00292.1,RPL10AA,SLM2ch01g01091.1,UBI3,RWA2,eif2s3,UBI3,OVA2,STL1,BPS1,RPS13,PAT14,RPS20B,OVA6,RPS24A,SLM2ch01g03901.1,SLM2ch01g03982.1,RPL22C,At3g02760,RPS12,SLM2ch01g04380.1,PAT23,At4g33760,At2g33840,OST48,APL3,GNTI,rps7-A,SLM2ch02g06566.1,EIF6-2,COB,SLM2ch02g07490.1,RPS4,RPL18AC,RPS15,RPL34,SNOG_03517,At1g66430,SLM2ch02g08973.1,SLM2ch03g09501.1,SLM2ch03g10163.1,SVR3,SL…
Cluster 9	GO:0016053	Organic acid biosynthetic process	105	303	0.21	0.5	0.00092	SLM2ch01g00048.1,SLM2ch01g00049.1,SLM2ch01g00154.1,SLM2ch01g00207.1,SLM2ch01g02461.1,SLM2ch01g02792.1,SLM2ch01g02794.1,SLM2ch01g03051.1,SLM2ch01g03313.1,SLM2ch01g03843.1,SLM2ch01g03936.1,SLM2ch01g03949.1,SLM2ch01g04109.1,SLM2ch01g04642.1,SLM2ch01g04704.1,SLM2ch01g04750.1,SLM2ch02g07207.1,SLM2ch02g07337.1,SLM2ch02g07526.1,SLM2ch02g07612.1,SLM2ch02g07686.1,SLM2ch02g08028.1,SLM2ch02g08969.1,SLM2ch02…	AK2,asd,SLM2ch01g00154.1,swnK,ACLB-2,ACP1,EMB3004,KAO2,MTACP1,GME-1,SLM2ch01g03936.1,SLM2ch01g03949.1,SLM2ch01g04109.1,MTK,LOH2,At2g19940,UGD1,CEY00_Acc23110,KAS1,HISN8,PAI1,ADT1,At1g66430,ACS3,FPP7,KCR1,APS1,IIL1,NCER1,SLM2ch03g09501.1,PKP2,PAL,DHPS1,SLM2ch03g10930.1,FdGOGAT,KAS3A,PYD1,SLM2ch03g12330.1,CARA,SLM2ch03g12764.1,SLM2ch03g13222.1,THA1,PAS2,MTACP2,ADCS,PPA-AT,ASN2,PLM,SLM2ch04g16930.1,…
Cluster 9	GO:1901137	Carbohydrate derivative biosynthetic process	98	287	0.21	0.45	0.0024	SLM2ch01g00219.1,SLM2ch01g02038.1,SLM2ch01g02461.1,SLM2ch01g03195.1,SLM2ch01g03347.1,SLM2ch01g04804.1,SLM2ch01g04868.1,SLM2ch01g04927.1,SLM2ch01g05029.1,SLM2ch02g07207.1,SLM2ch02g07326.1,SLM2ch02g07896.1,SLM2ch02g08456.1,SLM2ch03g09394.1,SLM2ch03g10163.1,SLM2ch03g11594.1,SLM2ch03g12000.1,SLM2ch03g12179.1,SLM2ch03g12255.1,SLM2ch03g12667.1,SLM2ch03g12893.1,SLM2ch03g13293.1,SLM2ch04g13473.1,SLM2ch04…	DGD1,ctps1,ACLB-2,SLM2ch01g03195.1,SLM2ch01g03347.1,OST48,VHA-a3,TPIP1,GNTI,UGD1,GLCNAC1PUT2,FHY,PURA,IIL1,SLM2ch03g10163.1,SLM2ch03g11594.1,glgC,STT3B,NDPK2,CARA,GMD1,OFUT36,SLM2ch04g13473.1,UPTG2,ATPB,SLM2ch04g13652.1,E1-BETA-2,UXS6,TPIP1,ZOG1,SLM2ch04g14190.1,SLM2ch04g14721.1,USP,DPMS1,OST1A,SLM2ch05g17638.1,SLM2ch05g17676.1,ATPB,LTA2,UPTG1,PMM,SLM2ch05g20466.1,wol,SLM2ch06g20941.1,PMI1,SSU2,O…
Cluster 9	GO:0071555	Cell wall organization	65	190	0.21	0.3	0.0322	SLM2ch01g03230.1,SLM2ch01g03497.1,SLM2ch01g03530.1,SLM2ch01g04049.1,SLM2ch01g04206.1,SLM2ch01g04953.1,SLM2ch02g07176.1,SLM2ch02g08684.1,SLM2ch03g09454.1,SLM2ch03g09775.1,SLM2ch03g09779.1,SLM2ch03g11383.1,SLM2ch03g11384.1,SLM2ch03g11615.1,SLM2ch03g11691.1,SLM2ch03g11692.1,SLM2ch03g11693.1,SLM2ch03g12227.1,SLM2ch03g12589.1,SLM2ch03g13287.1,SLM2ch04g13499.1,SLM2ch04g13583.1,SLM2ch04g13683.1,SLM2ch04…	STL1,QUA3,GAUT1,XTH1,PAE5,SBT1.6,COB,EXPA10,SLM2ch03g09454.1,XTH8,EXPB1,PME51,PME51,PME61,XTH23,XTH23,XTH23,SLM2ch03g12227.1,RRT1,PMEU1,UPTG2,XYL1,SLM2ch04g13683.1,SLM2ch04g13728.1,GAUT4,STL1,CSI1,GAUT10,GUX3,CESA2,QUA2,KIN4A,At1g19940,EXPA1,KOR,GP1,SLM2ch05g17740.1,XYL1,UPTG1,SLM2ch06g22558.1,MSR2,CSLA2,PME2.1,At3g07680,PAE8,CSLC5,XEG113,NRS/ER,GSH1,EXPA3,DEX1,GATL7,GALS3,PAE3,GAUT7,CSLA9,DEX1,E…
Cluster 9	GO:1901566	Organonitrogen compound biosynthetic process	334	1000	0.2	0.87	7.49e-11	SLM2ch01g00048.1,SLM2ch01g00049.1,SLM2ch01g00131.1,SLM2ch01g00292.1,SLM2ch01g00410.1,SLM2ch01g01091.1,SLM2ch01g02038.1,SLM2ch01g02057.1,SLM2ch01g02461.1,SLM2ch01g02678.1,SLM2ch01g02794.1,SLM2ch01g02817.1,SLM2ch01g03044.1,SLM2ch01g03195.1,SLM2ch01g03264.1,SLM2ch01g03347.1,SLM2ch01g03456.1,SLM2ch01g03462.1,SLM2ch01g03777.1,SLM2ch01g03801.1,SLM2ch01g03888.1,SLM2ch01g03901.1,SLM2ch01g03936.1,SLM2ch01…	AK2,asd,SLM2ch01g00131.1,SLM2ch01g00292.1,RPL10AA,SLM2ch01g01091.1,ctps1,UBI3,ACLB-2,eif2s3,EMB3004,UBI3,OVA2,SLM2ch01g03195.1,BPS1,SLM2ch01g03347.1,RPS13,PAT14,RPS20B,OVA6,RPS24A,SLM2ch01g03901.1,SLM2ch01g03936.1,SLM2ch01g03949.1,SLM2ch01g03982.1,RPL22C,At3g02760,RPS12,SLM2ch01g04345.1,SLM2ch01g04380.1,PAT23,At4g33760,MTK,LOH2,At2g19940,At2g33840,OST48,LYSA1,VHA-a3,GNTI,rps7-A,SLM2ch02g06566.1,E…
Cluster 9	GO:0006520	Cellular amino acid metabolic process	98	294	0.2	0.41	0.0048	SLM2ch01g00027.1,SLM2ch01g00048.1,SLM2ch01g00049.1,SLM2ch01g02038.1,SLM2ch01g02794.1,SLM2ch01g03044.1,SLM2ch01g03054.1,SLM2ch01g03801.1,SLM2ch01g03936.1,SLM2ch01g03949.1,SLM2ch01g03982.1,SLM2ch01g04242.1,SLM2ch01g04524.1,SLM2ch01g04582.1,SLM2ch01g04642.1,SLM2ch01g04750.1,SLM2ch01g04799.1,SLM2ch01g05032.1,SLM2ch02g06444.1,SLM2ch02g07337.1,SLM2ch02g07347.1,SLM2ch02g07612.1,SLM2ch02g07686.1,SLM2ch02…	GAD4,AK2,asd,ctps1,EMB3004,OVA2,CHY1,OVA6,SLM2ch01g03936.1,SLM2ch01g03949.1,SLM2ch01g03982.1,At3g02760,SLM2ch01g04524.1,At4g33760,MTK,At2g19940,At2g33840,Acy1,At4g20930,CEY00_Acc23110,GDH2,HISN8,PAI1,ADT1,SLM2ch02g08809.1,BCAT2,ACS3,FPP7,APS1,IIL1,PAL,DHPS1,FdGOGAT,PYD1,SLM2ch03g12146.1,ODC,SYNO,SLM2ch03g12330.1,CARA,At1g29880,SLM2ch03g13222.1,GEK1,THA1,ADCS,PPA-AT,ASN2,OVA7,SLM2ch04g16930.1,OTC,…
Cluster 9	GO:0044262	Cellular carbohydrate metabolic process	85	255	0.2	0.36	0.0125	SLM2ch01g02343.1,SLM2ch01g02359.1,SLM2ch01g03230.1,SLM2ch01g04049.1,SLM2ch01g04838.1,SLM2ch01g04927.1,SLM2ch02g06291.1,SLM2ch02g07060.1,SLM2ch02g07176.1,SLM2ch02g07769.1,SLM2ch02g08080.1,SLM2ch02g08969.1,SLM2ch02g08973.1,SLM2ch02g09223.1,SLM2ch03g09454.1,SLM2ch03g09501.1,SLM2ch03g09775.1,SLM2ch03g11190.1,SLM2ch03g11594.1,SLM2ch03g11676.1,SLM2ch03g11691.1,SLM2ch03g11692.1,SLM2ch03g11693.1,SLM2ch03…	RWA2,GAL1,STL1,XTH1,APL3,TPIP1,DPE2,SLM2ch02g07060.1,COB,SLM2ch02g07769.1,PFP-BETA,At1g66430,SLM2ch02g08973.1,GDPD1,SLM2ch03g09454.1,SLM2ch03g09501.1,XTH8,SLM2ch03g11190.1,SLM2ch03g11594.1,BAG7,XTH23,XTH23,XTH23,SLM2ch03g12684.1,At3g47520,MFP1,HXK1,PDAT1,UPTG2,TPIP1,STL1,CSI1,GUX3,CESA2,BXL7,QUA2,SLM2ch04g16872.1,XK2,At1g19940,SLM2ch04g17425.1,PFP-ALPHA,KOR,PGD2,UPTG1,STP-1,SLM2ch05g20441.1,SLM2c…
Cluster 9	GO:1901605	Alpha-amino acid metabolic process	72	213	0.2	0.32	0.0239	SLM2ch01g00027.1,SLM2ch01g00048.1,SLM2ch01g00049.1,SLM2ch01g02038.1,SLM2ch01g03054.1,SLM2ch01g03936.1,SLM2ch01g03949.1,SLM2ch01g04524.1,SLM2ch01g04642.1,SLM2ch01g04750.1,SLM2ch02g06444.1,SLM2ch02g07337.1,SLM2ch02g07347.1,SLM2ch02g07686.1,SLM2ch02g08028.1,SLM2ch02g08809.1,SLM2ch02g09014.1,SLM2ch02g09016.1,SLM2ch02g09115.1,SLM2ch03g09344.1,SLM2ch03g09394.1,SLM2ch03g09981.1,SLM2ch03g10133.1,SLM2ch03…	GAD4,AK2,asd,ctps1,CHY1,SLM2ch01g03936.1,SLM2ch01g03949.1,SLM2ch01g04524.1,MTK,At2g19940,At4g20930,CEY00_Acc23110,GDH2,PAI1,ADT1,SLM2ch02g08809.1,BCAT2,ACS3,FPP7,APS1,IIL1,PAL,DHPS1,FdGOGAT,SLM2ch03g12146.1,ODC,SLM2ch03g12330.1,CARA,SLM2ch03g13222.1,GEK1,THA1,ADCS,PPA-AT,ASN2,SLM2ch04g16930.1,OTC,ODC,SLM2ch05g17889.1,At4g24830,GDHA,SHM4,NFS2,SSU2,SLM2ch06g23108.1,SLM2ch06g23612.1,SLM2ch06g23775.1…
Cluster 9	GO:0005975	Carbohydrate metabolic process	191	585	0.19	0.62	2.23e-05	SLM2ch01g00093.1,SLM2ch01g02343.1,SLM2ch01g02359.1,SLM2ch01g03128.1,SLM2ch01g03154.1,SLM2ch01g03230.1,SLM2ch01g03497.1,SLM2ch01g03530.1,SLM2ch01g03843.1,SLM2ch01g03851.1,SLM2ch01g03954.1,SLM2ch01g04002.1,SLM2ch01g04022.1,SLM2ch01g04049.1,SLM2ch01g04280.1,SLM2ch01g04585.1,SLM2ch01g04838.1,SLM2ch01g04927.1,SLM2ch02g06291.1,SLM2ch02g07060.1,SLM2ch02g07176.1,SLM2ch02g07273.1,SLM2ch02g07437.1,SLM2ch02…	SLM2ch01g00093.1,RWA2,GAL1,CS,SLM2ch01g03154.1,STL1,QUA3,GAUT1,GME-1,SLM2ch01g03851.1,At3g05170,EBM,SNF4,XTH1,Gba2,SLM2ch01g04585.1,APL3,TPIP1,DPE2,SLM2ch02g07060.1,COB,GPDH,SLM2ch02g07437.1,SLM2ch02g07769.1,Os03g0255100,SLM2ch02g08031.1,PFP-BETA,BGAL3,GALM,SLM2ch02g08660.1,At1g66430,SLM2ch02g08973.1,GDPD1,SLM2ch03g09454.1,SLM2ch03g09501.1,PGMP,PKP2,XTH8,SLM2ch03g10508.1,RFS2,SLM2ch03g11190.1,PME…
Cluster 9	GO:0019637	Organophosphate metabolic process	144	450	0.18	0.49	0.00082	SLM2ch01g00257.1,SLM2ch01g00336.1,SLM2ch01g00357.1,SLM2ch01g02038.1,SLM2ch01g02461.1,SLM2ch01g02958.1,SLM2ch01g03195.1,SLM2ch01g03347.1,SLM2ch01g03432.1,SLM2ch01g03598.1,SLM2ch01g03851.1,SLM2ch01g04244.1,SLM2ch01g04345.1,SLM2ch01g04585.1,SLM2ch01g04793.1,SLM2ch01g04868.1,SLM2ch01g04882.1,SLM2ch01g04927.1,SLM2ch01g04985.1,SLM2ch02g06849.1,SLM2ch02g07273.1,SLM2ch02g07311.1,SLM2ch02g07896.1,SLM2ch02…	SCOA,NPC2,ISPE,ctps1,ACLB-2,VIT_05s0020g02800,SLM2ch01g03195.1,SLM2ch01g03347.1,SLM2ch01g03432.1,GPAT4,SLM2ch01g03851.1,SLM2ch01g04244.1,SLM2ch01g04345.1,SLM2ch01g04585.1,ISPH,VHA-a3,SS,TPIP1,VHA-B2,SAC6,GPDH,At1g78690,FHY,PFP-BETA,HMG1,PLDDELTA,PURA,GGPS,SLM2ch02g09191.1,GDPD1,At3g01820,PKP2,HMG3,NPC6,NDPK2,GAPC,ADK-B,SLM2ch03g12502.1,DXR,CARA,SLM2ch03g12684.1,SLM2ch03g12765.1,At1g29880,HXK1,SLM…
Cluster 9	GO:0008610	Lipid biosynthetic process	110	345	0.18	0.38	0.0074	SLM2ch01g00154.1,SLM2ch01g00207.1,SLM2ch01g00219.1,SLM2ch01g00357.1,SLM2ch01g00389.1,SLM2ch01g02461.1,SLM2ch01g02792.1,SLM2ch01g03051.1,SLM2ch01g03313.1,SLM2ch01g03432.1,SLM2ch01g03598.1,SLM2ch01g03882.1,SLM2ch01g04244.1,SLM2ch01g04507.1,SLM2ch01g04704.1,SLM2ch01g04793.1,SLM2ch01g04882.1,SLM2ch01g04992.1,SLM2ch02g07035.1,SLM2ch02g07273.1,SLM2ch02g07311.1,SLM2ch02g07526.1,SLM2ch02g07889.1,SLM2ch02…	SLM2ch01g00154.1,swnK,DGD1,ISPE,DWF5,ACLB-2,ACP1,KAO2,MTACP1,SLM2ch01g03432.1,GPAT4,ZDS,SLM2ch01g04244.1,TPS5,LOH2,ISPH,SS,SMT2,SLM2ch02g07035.1,GPDH,At1g78690,KAS1,SPHK1,HMG1,GGPS,At1g66430,KCR1,NCER1,SLM2ch03g09501.1,PKP2,SLM2ch03g09781.1,HMG3,SLM2ch03g10930.1,KAS3A,DXR,SLM2ch03g12764.1,SLM2ch03g12765.1,CYP92C6,SLM2ch04g13517.1,MVD2,PAS2,MTACP2,CYP97A3,gup1,IPI1,PLM,XK2,At1g10030,SLM2ch04g16989…
Cluster 9	GO:0071554	Cell wall organization or biogenesis	76	237	0.18	0.28	0.045	SLM2ch01g02343.1,SLM2ch01g03230.1,SLM2ch01g03497.1,SLM2ch01g03530.1,SLM2ch01g04049.1,SLM2ch01g04206.1,SLM2ch01g04953.1,SLM2ch02g07176.1,SLM2ch02g08684.1,SLM2ch03g09454.1,SLM2ch03g09775.1,SLM2ch03g09779.1,SLM2ch03g11383.1,SLM2ch03g11384.1,SLM2ch03g11615.1,SLM2ch03g11691.1,SLM2ch03g11692.1,SLM2ch03g11693.1,SLM2ch03g12000.1,SLM2ch03g12227.1,SLM2ch03g12589.1,SLM2ch03g13287.1,SLM2ch04g13499.1,SLM2ch04…	RWA2,STL1,QUA3,GAUT1,XTH1,PAE5,SBT1.6,COB,EXPA10,SLM2ch03g09454.1,XTH8,EXPB1,PME51,PME51,PME61,XTH23,XTH23,XTH23,glgC,SLM2ch03g12227.1,RRT1,PMEU1,UPTG2,XYL1,SLM2ch04g13683.1,SLM2ch04g13728.1,RAB11D,GAUT4,STL1,CSI1,GAUT10,GUX3,CESA2,BXL7,QUA2,KIN4A,At1g19940,EXPA1,KOR,GP1,SLM2ch05g17740.1,XYL1,UPTG1,SLM2ch06g22558.1,MSR2,CSLA2,SLM2ch07g27856.1,PME2.1,At3g07680,PAE8,CSLC5,HPGT3,XEG113,NRS/ER,GSH1,H…
Cluster 9	GO:0044271	Cellular nitrogen compound biosynthetic process	283	899	0.17	0.7	4.72e-07	SLM2ch01g00131.1,SLM2ch01g00292.1,SLM2ch01g00410.1,SLM2ch01g01091.1,SLM2ch01g02038.1,SLM2ch01g02057.1,SLM2ch01g02461.1,SLM2ch01g02678.1,SLM2ch01g02817.1,SLM2ch01g03044.1,SLM2ch01g03195.1,SLM2ch01g03264.1,SLM2ch01g03347.1,SLM2ch01g03456.1,SLM2ch01g03777.1,SLM2ch01g03801.1,SLM2ch01g03888.1,SLM2ch01g03901.1,SLM2ch01g03949.1,SLM2ch01g03982.1,SLM2ch01g04067.1,SLM2ch01g04242.1,SLM2ch01g04327.1,SLM2ch01…	SLM2ch01g00131.1,SLM2ch01g00292.1,RPL10AA,SLM2ch01g01091.1,ctps1,UBI3,ACLB-2,eif2s3,UBI3,OVA2,SLM2ch01g03195.1,BPS1,SLM2ch01g03347.1,RPS13,RPS20B,OVA6,RPS24A,SLM2ch01g03901.1,SLM2ch01g03949.1,SLM2ch01g03982.1,RPL22C,At3g02760,RPS12,SLM2ch01g04345.1,SLM2ch01g04380.1,At4g33760,LOH2,At2g33840,LYSA1,VHA-a3,ccdc124-a,rps7-A,SLM2ch02g06566.1,EIF6-2,UGD1,GLCNAC1PUT2,SLM2ch02g07490.1,RPS4,RPL18AC,DOGL4,P…
Cluster 9	GO:0090407	Organophosphate biosynthetic process	87	279	0.17	0.28	0.0428	SLM2ch01g00357.1,SLM2ch01g02038.1,SLM2ch01g02461.1,SLM2ch01g03195.1,SLM2ch01g03347.1,SLM2ch01g03432.1,SLM2ch01g03598.1,SLM2ch01g04244.1,SLM2ch01g04345.1,SLM2ch01g04793.1,SLM2ch01g04868.1,SLM2ch01g04927.1,SLM2ch02g07273.1,SLM2ch02g07311.1,SLM2ch02g07896.1,SLM2ch02g08456.1,SLM2ch02g08472.1,SLM2ch02g09191.1,SLM2ch03g09322.1,SLM2ch03g12255.1,SLM2ch03g12273.1,SLM2ch03g12502.1,SLM2ch03g12556.1,SLM2ch03…	ISPE,ctps1,ACLB-2,SLM2ch01g03195.1,SLM2ch01g03347.1,SLM2ch01g03432.1,GPAT4,SLM2ch01g04244.1,SLM2ch01g04345.1,ISPH,VHA-a3,TPIP1,GPDH,At1g78690,FHY,PURA,GGPS,SLM2ch02g09191.1,At3g01820,NDPK2,ADK-B,SLM2ch03g12502.1,DXR,CARA,SLM2ch03g12765.1,At1g29880,SLM2ch04g13473.1,ATPB,SLM2ch04g13652.1,E1-BETA-2,MVD2,TPIP1,SLM2ch04g14721.1,At2g39270,IPI1,DPMS1,SLM2ch05g17676.1,ATPB,LTA2,ADK-B,SLM2ch05g20441.1,SLM…
Cluster 9	GO:0009058	Biosynthetic process	553	1826	0.16	0.85	1.91e-12	SLM2ch01g00048.1,SLM2ch01g00049.1,SLM2ch01g00131.1,SLM2ch01g00154.1,SLM2ch01g00207.1,SLM2ch01g00219.1,SLM2ch01g00292.1,SLM2ch01g00357.1,SLM2ch01g00389.1,SLM2ch01g00410.1,SLM2ch01g01091.1,SLM2ch01g02038.1,SLM2ch01g02057.1,SLM2ch01g02343.1,SLM2ch01g02461.1,SLM2ch01g02678.1,SLM2ch01g02792.1,SLM2ch01g02794.1,SLM2ch01g02817.1,SLM2ch01g03044.1,SLM2ch01g03051.1,SLM2ch01g03098.1,SLM2ch01g03195.1,SLM2ch01…	AK2,asd,SLM2ch01g00131.1,SLM2ch01g00154.1,swnK,DGD1,SLM2ch01g00292.1,ISPE,DWF5,RPL10AA,SLM2ch01g01091.1,ctps1,UBI3,RWA2,ACLB-2,eif2s3,ACP1,EMB3004,UBI3,OVA2,KAO2,COQ5,SLM2ch01g03195.1,STL1,BPS1,MTACP1,SLM2ch01g03347.1,SLM2ch01g03432.1,RPS13,PAT14,QUA3,GAUT1,GPAT4,RPS20B,OVA6,SLM2ch01g03827.1,GME-1,SLM2ch01g03851.1,ZDS,RPS24A,SLM2ch01g03901.1,SLM2ch01g03936.1,SLM2ch01g03949.1,SLM2ch01g03982.1,RPL2…
Cluster 9	GO:1901576	Organic substance biosynthetic process	538	1777	0.16	0.84	3.36e-12	SLM2ch01g00048.1,SLM2ch01g00049.1,SLM2ch01g00131.1,SLM2ch01g00154.1,SLM2ch01g00207.1,SLM2ch01g00219.1,SLM2ch01g00292.1,SLM2ch01g00357.1,SLM2ch01g00389.1,SLM2ch01g00410.1,SLM2ch01g01091.1,SLM2ch01g02038.1,SLM2ch01g02057.1,SLM2ch01g02343.1,SLM2ch01g02461.1,SLM2ch01g02678.1,SLM2ch01g02792.1,SLM2ch01g02794.1,SLM2ch01g02817.1,SLM2ch01g03044.1,SLM2ch01g03051.1,SLM2ch01g03098.1,SLM2ch01g03195.1,SLM2ch01…	AK2,asd,SLM2ch01g00131.1,SLM2ch01g00154.1,swnK,DGD1,SLM2ch01g00292.1,ISPE,DWF5,RPL10AA,SLM2ch01g01091.1,ctps1,UBI3,RWA2,ACLB-2,eif2s3,ACP1,EMB3004,UBI3,OVA2,KAO2,COQ5,SLM2ch01g03195.1,STL1,BPS1,MTACP1,SLM2ch01g03347.1,SLM2ch01g03432.1,RPS13,PAT14,QUA3,GAUT1,GPAT4,RPS20B,OVA6,SLM2ch01g03827.1,GME-1,SLM2ch01g03851.1,ZDS,RPS24A,SLM2ch01g03901.1,SLM2ch01g03936.1,SLM2ch01g03949.1,SLM2ch01g03982.1,RPL2…
Cluster 9	GO:0044249	Cellular biosynthetic process	502	1664	0.15	0.81	5.29e-11	SLM2ch01g00048.1,SLM2ch01g00049.1,SLM2ch01g00131.1,SLM2ch01g00154.1,SLM2ch01g00207.1,SLM2ch01g00219.1,SLM2ch01g00292.1,SLM2ch01g00357.1,SLM2ch01g00410.1,SLM2ch01g01091.1,SLM2ch01g02038.1,SLM2ch01g02057.1,SLM2ch01g02343.1,SLM2ch01g02461.1,SLM2ch01g02678.1,SLM2ch01g02792.1,SLM2ch01g02794.1,SLM2ch01g02817.1,SLM2ch01g03044.1,SLM2ch01g03051.1,SLM2ch01g03098.1,SLM2ch01g03195.1,SLM2ch01g03230.1,SLM2ch01…	AK2,asd,SLM2ch01g00131.1,SLM2ch01g00154.1,swnK,DGD1,SLM2ch01g00292.1,ISPE,RPL10AA,SLM2ch01g01091.1,ctps1,UBI3,RWA2,ACLB-2,eif2s3,ACP1,EMB3004,UBI3,OVA2,KAO2,COQ5,SLM2ch01g03195.1,STL1,BPS1,MTACP1,SLM2ch01g03347.1,SLM2ch01g03432.1,RPS13,PAT14,GPAT4,RPS20B,OVA6,SLM2ch01g03827.1,GME-1,ZDS,RPS24A,SLM2ch01g03901.1,SLM2ch01g03936.1,SLM2ch01g03949.1,SLM2ch01g03982.1,RPL22C,SLM2ch01g04109.1,At3g02760,SLM…
Cluster 9	GO:0008104	Protein localization	191	635	0.15	0.48	0.0008	SLM2ch01g00192.1,SLM2ch01g00287.1,SLM2ch01g00586.1,SLM2ch01g02194.1,SLM2ch01g02513.1,SLM2ch01g02819.1,SLM2ch01g02920.1,SLM2ch01g03440.1,SLM2ch01g03462.1,SLM2ch01g03491.1,SLM2ch01g03761.1,SLM2ch01g03762.1,SLM2ch01g03840.1,SLM2ch01g03876.1,SLM2ch01g03973.1,SLM2ch01g04162.1,SLM2ch01g04287.1,SLM2ch01g04288.1,SLM2ch01g04294.1,SLM2ch01g04343.1,SLM2ch01g04410.1,SLM2ch01g04426.1,SLM2ch01g04556.1,SLM2ch01…	SLM2ch01g00192.1,PFD5,At1g14010,SLM2ch01g02194.1,AMSH3,ATG8I,VPS51,GOS12,PAT14,CPFTSY,SLM2ch01g03761.1,SLM2ch01g03762.1,SLM2ch01g03840.1,SLM2ch01g03876.1,At5g27430,AP3M,RABD1,RABA2A,SLM2ch01g04294.1,TMN1,RAN2,NSF,PAT23,OsI_18044,FTSHI5,SLM2ch02g06946.1,TOM20,VAMP721,SLM2ch02g07435.1,SLM2ch02g07845.1,FTSH12,ATG8C,SEC13A,ARL8A,TOM20,NTF2B,arl5,MRS2-I,TIC32,SLM2ch03g09799.1,ARL8B,SRP68,VPS29,SLM2ch0…
Cluster 9	GO:0070727	Cellular macromolecule localization	192	642	0.15	0.47	0.00096	SLM2ch01g00192.1,SLM2ch01g00287.1,SLM2ch01g00586.1,SLM2ch01g02194.1,SLM2ch01g02513.1,SLM2ch01g02819.1,SLM2ch01g02920.1,SLM2ch01g03440.1,SLM2ch01g03462.1,SLM2ch01g03491.1,SLM2ch01g03761.1,SLM2ch01g03762.1,SLM2ch01g03840.1,SLM2ch01g03876.1,SLM2ch01g03973.1,SLM2ch01g04162.1,SLM2ch01g04287.1,SLM2ch01g04288.1,SLM2ch01g04294.1,SLM2ch01g04343.1,SLM2ch01g04410.1,SLM2ch01g04426.1,SLM2ch01g04556.1,SLM2ch01…	SLM2ch01g00192.1,PFD5,At1g14010,SLM2ch01g02194.1,AMSH3,ATG8I,VPS51,GOS12,PAT14,CPFTSY,SLM2ch01g03761.1,SLM2ch01g03762.1,SLM2ch01g03840.1,SLM2ch01g03876.1,At5g27430,AP3M,RABD1,RABA2A,SLM2ch01g04294.1,TMN1,RAN2,NSF,PAT23,OsI_18044,FTSHI5,SLM2ch02g06946.1,TOM20,VAMP721,SLM2ch02g07435.1,SLM2ch02g07845.1,FTSH12,ATG8C,SEC13A,ARL8A,TOM20,NTF2B,arl5,MRS2-I,TIC32,SLM2ch03g09799.1,ARL8B,SRP68,VPS29,SLM2ch0…
Cluster 9	GO:0045184	Establishment of protein localization	167	555	0.15	0.43	0.0024	SLM2ch01g00586.1,SLM2ch01g02194.1,SLM2ch01g02513.1,SLM2ch01g02819.1,SLM2ch01g02920.1,SLM2ch01g03440.1,SLM2ch01g03462.1,SLM2ch01g03491.1,SLM2ch01g03840.1,SLM2ch01g03876.1,SLM2ch01g03973.1,SLM2ch01g04162.1,SLM2ch01g04287.1,SLM2ch01g04288.1,SLM2ch01g04294.1,SLM2ch01g04410.1,SLM2ch01g04426.1,SLM2ch01g04556.1,SLM2ch01g04987.1,SLM2ch02g06696.1,SLM2ch02g06946.1,SLM2ch02g07290.1,SLM2ch02g07390.1,SLM2ch02…	At1g14010,SLM2ch01g02194.1,AMSH3,ATG8I,VPS51,GOS12,PAT14,CPFTSY,SLM2ch01g03840.1,SLM2ch01g03876.1,At5g27430,AP3M,RABD1,RABA2A,SLM2ch01g04294.1,RAN2,NSF,PAT23,OsI_18044,FTSHI5,SLM2ch02g06946.1,TOM20,VAMP721,SLM2ch02g07435.1,SLM2ch02g07845.1,FTSH12,ATG8C,SEC13A,ARL8A,TOM20,NTF2B,arl5,MRS2-I,TIC32,SLM2ch03g09799.1,ARL8B,SRP68,VPS29,SLM2ch03g12772.1,COG1,SLM2ch03g13118.1,CHMP1A,At1g60970,SEC221,SLM2c…
Cluster 9	GO:0015031	Protein transport	161	542	0.15	0.39	0.0052	SLM2ch01g00586.1,SLM2ch01g02194.1,SLM2ch01g02513.1,SLM2ch01g02819.1,SLM2ch01g02920.1,SLM2ch01g03440.1,SLM2ch01g03462.1,SLM2ch01g03491.1,SLM2ch01g03840.1,SLM2ch01g03973.1,SLM2ch01g04162.1,SLM2ch01g04287.1,SLM2ch01g04288.1,SLM2ch01g04294.1,SLM2ch01g04410.1,SLM2ch01g04426.1,SLM2ch01g04556.1,SLM2ch01g04987.1,SLM2ch02g06696.1,SLM2ch02g06946.1,SLM2ch02g07290.1,SLM2ch02g07390.1,SLM2ch02g07435.1,SLM2ch02…	At1g14010,SLM2ch01g02194.1,AMSH3,ATG8I,VPS51,GOS12,PAT14,CPFTSY,SLM2ch01g03840.1,At5g27430,AP3M,RABD1,RABA2A,SLM2ch01g04294.1,RAN2,NSF,PAT23,OsI_18044,FTSHI5,SLM2ch02g06946.1,TOM20,VAMP721,SLM2ch02g07435.1,SLM2ch02g07845.1,FTSH12,ATG8C,SEC13A,ARL8A,TOM20,NTF2B,arl5,MRS2-I,TIC32,SLM2ch03g09799.1,ARL8B,SRP68,VPS29,SLM2ch03g12772.1,COG1,SLM2ch03g13118.1,CHMP1A,At1g60970,SEC221,SLM2ch04g13589.1,SLM2c…
Cluster 9	GO:0016192	Vesicle-mediated transport	110	370	0.15	0.27	0.0424	SLM2ch01g00586.1,SLM2ch01g02513.1,SLM2ch01g02920.1,SLM2ch01g03308.1,SLM2ch01g03440.1,SLM2ch01g03772.1,SLM2ch01g03983.1,SLM2ch01g04162.1,SLM2ch01g04287.1,SLM2ch01g04426.1,SLM2ch02g06946.1,SLM2ch02g07390.1,SLM2ch02g07432.1,SLM2ch02g07435.1,SLM2ch02g07845.1,SLM2ch02g08618.1,SLM2ch03g09349.1,SLM2ch03g09357.1,SLM2ch03g12438.1,SLM2ch03g13113.1,SLM2ch03g13171.1,SLM2ch03g13211.1,SLM2ch03g13237.1,SLM2ch03…	At1g14010,AMSH3,VPS51,DRP1E,GOS12,trappc3,SLM2ch01g03983.1,AP3M,RABD1,NSF,SLM2ch02g06946.1,VAMP721,GOT1,SLM2ch02g07435.1,SLM2ch02g07845.1,SEC13A,arl5,MRS2-I,VPS29,COG1,CHMP1A,At1g60970,SEC221,SLM2ch03g13249.1,SLM2ch04g13619.1,COG3,BCAP29,AP1M2,At1g60070,RBL19,VPS45,SEC5A,AP4M,SLM2ch04g17015.1,RER1A,AP17,VTI12,At1g26690,AP1M2,VPS32.1,At2g19790,ZW10,SLM2ch05g20313.1,At1g12390,CHC1,SLM2ch05g20539.1,…
Cluster 9	GO:0009059	Macromolecule biosynthetic process	257	876	0.14	0.53	0.00018	SLM2ch01g00131.1,SLM2ch01g00292.1,SLM2ch01g00410.1,SLM2ch01g01091.1,SLM2ch01g02057.1,SLM2ch01g02343.1,SLM2ch01g02678.1,SLM2ch01g02817.1,SLM2ch01g03044.1,SLM2ch01g03230.1,SLM2ch01g03264.1,SLM2ch01g03456.1,SLM2ch01g03462.1,SLM2ch01g03497.1,SLM2ch01g03530.1,SLM2ch01g03598.1,SLM2ch01g03777.1,SLM2ch01g03801.1,SLM2ch01g03888.1,SLM2ch01g03901.1,SLM2ch01g03982.1,SLM2ch01g04067.1,SLM2ch01g04242.1,SLM2ch01…	SLM2ch01g00131.1,SLM2ch01g00292.1,RPL10AA,SLM2ch01g01091.1,UBI3,RWA2,eif2s3,UBI3,OVA2,STL1,BPS1,RPS13,PAT14,QUA3,GAUT1,GPAT4,RPS20B,OVA6,RPS24A,SLM2ch01g03901.1,SLM2ch01g03982.1,RPL22C,At3g02760,RPS12,SLM2ch01g04380.1,PAT23,At4g33760,CCL6,At2g33840,OST48,APL3,ccdc124-a,GNTI,rps7-A,SLM2ch02g06566.1,EIF6-2,COB,UGD1,SLM2ch02g07490.1,RPS4,RPL18AC,DOGL4,SLM2ch02g07691.1,RPS15,RPL34,SNOG_03517,At1g6643…
Cluster 9	GO:0006629	Lipid metabolic process	171	585	0.14	0.38	0.0062	SLM2ch01g00154.1,SLM2ch01g00207.1,SLM2ch01g00219.1,SLM2ch01g00336.1,SLM2ch01g00357.1,SLM2ch01g00389.1,SLM2ch01g02439.1,SLM2ch01g02461.1,SLM2ch01g02792.1,SLM2ch01g03051.1,SLM2ch01g03313.1,SLM2ch01g03432.1,SLM2ch01g03485.1,SLM2ch01g03598.1,SLM2ch01g03599.1,SLM2ch01g03882.1,SLM2ch01g04003.1,SLM2ch01g04180.1,SLM2ch01g04244.1,SLM2ch01g04280.1,SLM2ch01g04315.1,SLM2ch01g04357.1,SLM2ch01g04507.1,SLM2ch01…	SLM2ch01g00154.1,swnK,DGD1,NPC2,ISPE,DWF5,ECHIA,ACLB-2,ACP1,KAO2,MTACP1,SLM2ch01g03432.1,ECI1,GPAT4,PHT4;4,ZDS,LACS6,ACLA-2,SLM2ch01g04244.1,Gba2,SLM2ch01g04315.1,SLM2ch01g04357.1,TPS5,FAAH,FAAH,LOH2,CCL6,ISPH,SS,TPIP1,SMT2,CCL4,SAC6,SLM2ch02g07035.1,SABP2,SAG101,GPDH,At1g78690,KAS1,OsI_03083,SPHK1,HMG1,PLDDELTA,GGPS,SLM2ch02g08764.1,At1g66430,PTEN2A,At5g67130,KCR1,GDPD1,NCER1,SLM2ch03g09501.1,PK…
Cluster 9	GO:0044255	Cellular lipid metabolic process	132	455	0.14	0.28	0.0357	SLM2ch01g00154.1,SLM2ch01g00207.1,SLM2ch01g00219.1,SLM2ch01g00336.1,SLM2ch01g00357.1,SLM2ch01g02439.1,SLM2ch01g02461.1,SLM2ch01g02792.1,SLM2ch01g03051.1,SLM2ch01g03313.1,SLM2ch01g03432.1,SLM2ch01g03485.1,SLM2ch01g03598.1,SLM2ch01g03599.1,SLM2ch01g03882.1,SLM2ch01g04003.1,SLM2ch01g04244.1,SLM2ch01g04280.1,SLM2ch01g04315.1,SLM2ch01g04357.1,SLM2ch01g04507.1,SLM2ch01g04704.1,SLM2ch01g04785.1,SLM2ch01…	SLM2ch01g00154.1,swnK,DGD1,NPC2,ISPE,ECHIA,ACLB-2,ACP1,KAO2,MTACP1,SLM2ch01g03432.1,ECI1,GPAT4,PHT4;4,ZDS,LACS6,SLM2ch01g04244.1,Gba2,SLM2ch01g04315.1,SLM2ch01g04357.1,TPS5,LOH2,CCL6,ISPH,SS,TPIP1,CCL4,SAC6,GPDH,At1g78690,KAS1,SPHK1,HMG1,PLDDELTA,GGPS,At1g66430,KCR1,GDPD1,NCER1,SLM2ch03g09501.1,PKP2,SLM2ch03g09781.1,HMG3,SLM2ch03g10930.1,SLM2ch03g11732.1,KAS3A,NPC6,DXR,SLM2ch03g12764.1,SLM2ch03g1…
Cluster 9	GO:0071702	Organic substance transport	233	812	0.13	0.46	0.0011	SLM2ch01g00107.1,SLM2ch01g00199.1,SLM2ch01g00586.1,SLM2ch01g02194.1,SLM2ch01g02513.1,SLM2ch01g02819.1,SLM2ch01g02920.1,SLM2ch01g03091.1,SLM2ch01g03315.1,SLM2ch01g03440.1,SLM2ch01g03462.1,SLM2ch01g03491.1,SLM2ch01g03536.1,SLM2ch01g03599.1,SLM2ch01g03677.1,SLM2ch01g03840.1,SLM2ch01g03946.1,SLM2ch01g03973.1,SLM2ch01g04029.1,SLM2ch01g04069.1,SLM2ch01g04162.1,SLM2ch01g04287.1,SLM2ch01g04288.1,SLM2ch01…	At3g13620,SLM2ch01g00199.1,At1g14010,SLM2ch01g02194.1,AMSH3,ATG8I,VPS51,XPT,TGD4,GOS12,PAT14,CPFTSY,CLB,PHT4;4,At5g41760,SLM2ch01g03840.1,At1g54730,At5g27430,ACBP4,SLM2ch01g04069.1,AP3M,RABD1,RABA2A,SLM2ch01g04294.1,RAN2,NSF,SLM2ch01g04434.1,SLM2ch01g04478.1,PAT23,OsI_18044,FTSHI5,CAT4,SLM2ch02g06946.1,AVT6A,At3g17430,TOM20,VAMP721,SLM2ch02g07435.1,SLM2ch02g07845.1,PLT4,FTSH12,ATG8C,TGD2,RPL6,At5…
Cluster 9	GO:0051641	Cellular localization	225	785	0.13	0.44	0.0016	SLM2ch01g00192.1,SLM2ch01g00199.1,SLM2ch01g00287.1,SLM2ch01g00586.1,SLM2ch01g02194.1,SLM2ch01g02513.1,SLM2ch01g02819.1,SLM2ch01g02920.1,SLM2ch01g03105.1,SLM2ch01g03315.1,SLM2ch01g03440.1,SLM2ch01g03462.1,SLM2ch01g03491.1,SLM2ch01g03761.1,SLM2ch01g03762.1,SLM2ch01g03772.1,SLM2ch01g03840.1,SLM2ch01g03876.1,SLM2ch01g03973.1,SLM2ch01g04162.1,SLM2ch01g04287.1,SLM2ch01g04288.1,SLM2ch01g04294.1,SLM2ch01…	SLM2ch01g00192.1,SLM2ch01g00199.1,PFD5,At1g14010,SLM2ch01g02194.1,AMSH3,ATG8I,VPS51,XI-F,TGD4,GOS12,PAT14,CPFTSY,SLM2ch01g03761.1,SLM2ch01g03762.1,trappc3,SLM2ch01g03840.1,SLM2ch01g03876.1,At5g27430,AP3M,RABD1,RABA2A,SLM2ch01g04294.1,TMN1,RAN2,NSF,PAT23,VHA-a3,OsI_18044,FTSHI5,EIF6-2,SLM2ch02g06946.1,TOM20,VAMP721,GOT1,SLM2ch02g07435.1,SLM2ch02g07845.1,FTSH12,ATG8C,TGD2,relch,SEC13A,ARL8A,TOM20,N…
Cluster 9	GO:0033036	Macromolecule localization	218	760	0.13	0.43	0.0021	SLM2ch01g00192.1,SLM2ch01g00199.1,SLM2ch01g00244.1,SLM2ch01g00287.1,SLM2ch01g00586.1,SLM2ch01g02194.1,SLM2ch01g02513.1,SLM2ch01g02819.1,SLM2ch01g02920.1,SLM2ch01g03315.1,SLM2ch01g03440.1,SLM2ch01g03462.1,SLM2ch01g03491.1,SLM2ch01g03536.1,SLM2ch01g03761.1,SLM2ch01g03762.1,SLM2ch01g03840.1,SLM2ch01g03876.1,SLM2ch01g03973.1,SLM2ch01g04029.1,SLM2ch01g04162.1,SLM2ch01g04287.1,SLM2ch01g04288.1,SLM2ch01…	SLM2ch01g00192.1,SLM2ch01g00199.1,SLM2ch01g00244.1,PFD5,At1g14010,SLM2ch01g02194.1,AMSH3,ATG8I,VPS51,TGD4,GOS12,PAT14,CPFTSY,CLB,SLM2ch01g03761.1,SLM2ch01g03762.1,SLM2ch01g03840.1,SLM2ch01g03876.1,At5g27430,ACBP4,AP3M,RABD1,RABA2A,SLM2ch01g04294.1,TMN1,RAN2,NSF,SLM2ch01g04434.1,PAT23,OsI_18044,FTSHI5,SLM2ch02g06946.1,TOM20,VAMP721,SLM2ch02g07435.1,SLM2ch02g07845.1,FTSH12,ATG8C,TGD2,RPL6,relch,SEC…
Cluster 9	GO:0071705	Nitrogen compound transport	196	703	0.12	0.33	0.0155	SLM2ch01g00107.1,SLM2ch01g00586.1,SLM2ch01g02194.1,SLM2ch01g02513.1,SLM2ch01g02819.1,SLM2ch01g02920.1,SLM2ch01g03440.1,SLM2ch01g03462.1,SLM2ch01g03491.1,SLM2ch01g03677.1,SLM2ch01g03840.1,SLM2ch01g03973.1,SLM2ch01g04069.1,SLM2ch01g04162.1,SLM2ch01g04287.1,SLM2ch01g04288.1,SLM2ch01g04294.1,SLM2ch01g04410.1,SLM2ch01g04426.1,SLM2ch01g04556.1,SLM2ch01g04987.1,SLM2ch02g06696.1,SLM2ch02g06766.1,SLM2ch02…	At3g13620,At1g14010,SLM2ch01g02194.1,AMSH3,ATG8I,VPS51,GOS12,PAT14,CPFTSY,At5g41760,SLM2ch01g03840.1,At5g27430,SLM2ch01g04069.1,AP3M,RABD1,RABA2A,SLM2ch01g04294.1,RAN2,NSF,PAT23,OsI_18044,FTSHI5,CAT4,SLM2ch02g06946.1,AVT6A,TOM20,VAMP721,SLM2ch02g07435.1,SLM2ch02g07845.1,FTSH12,ATG8C,SEC13A,ARL8A,CLC-A,TOM20,NTF2B,arl5,MRS2-I,TIC32,SLM2ch03g09799.1,ARL8B,SLM2ch03g11754.1,SRP68,VPS29,SLM2ch03g12772…
Cluster 9	GO:0051179	Localization	431	1592	0.11	0.52	9.91e-05	SLM2ch01g00029.1,SLM2ch01g00107.1,SLM2ch01g00192.1,SLM2ch01g00199.1,SLM2ch01g00244.1,SLM2ch01g00287.1,SLM2ch01g00586.1,SLM2ch01g02194.1,SLM2ch01g02513.1,SLM2ch01g02819.1,SLM2ch01g02920.1,SLM2ch01g03091.1,SLM2ch01g03105.1,SLM2ch01g03121.1,SLM2ch01g03124.1,SLM2ch01g03195.1,SLM2ch01g03308.1,SLM2ch01g03315.1,SLM2ch01g03437.1,SLM2ch01g03440.1,SLM2ch01g03462.1,SLM2ch01g03491.1,SLM2ch01g03519.1,SLM2ch01…	NHX7,At3g13620,SLM2ch01g00192.1,SLM2ch01g00199.1,SLM2ch01g00244.1,PFD5,At1g14010,SLM2ch01g02194.1,AMSH3,ATG8I,VPS51,XPT,XI-F,VHA-D,VHA-D,SLM2ch01g03195.1,DRP1E,TGD4,PVA13,GOS12,PAT14,CPFTSY,GET3A,CLB,PHT4;4,At5g41760,SLM2ch01g03761.1,SLM2ch01g03762.1,trappc3,SLM2ch01g03840.1,SLM2ch01g03876.1,At1g54730,At5g27430,SLM2ch01g03983.1,SLM2ch01g04005.1,SNF4,ACBP4,SLM2ch01g04069.1,AP3M,ARF1,FRO6,CLC-C,RAB…
Cluster 9	GO:0051234	Establishment of localization	399	1494	0.1	0.47	0.00053	SLM2ch01g00029.1,SLM2ch01g00107.1,SLM2ch01g00199.1,SLM2ch01g00287.1,SLM2ch01g00586.1,SLM2ch01g02194.1,SLM2ch01g02513.1,SLM2ch01g02819.1,SLM2ch01g02920.1,SLM2ch01g03091.1,SLM2ch01g03105.1,SLM2ch01g03121.1,SLM2ch01g03124.1,SLM2ch01g03195.1,SLM2ch01g03308.1,SLM2ch01g03315.1,SLM2ch01g03440.1,SLM2ch01g03462.1,SLM2ch01g03491.1,SLM2ch01g03519.1,SLM2ch01g03536.1,SLM2ch01g03599.1,SLM2ch01g03677.1,SLM2ch01…	NHX7,At3g13620,SLM2ch01g00199.1,PFD5,At1g14010,SLM2ch01g02194.1,AMSH3,ATG8I,VPS51,XPT,XI-F,VHA-D,VHA-D,SLM2ch01g03195.1,DRP1E,TGD4,GOS12,PAT14,CPFTSY,GET3A,CLB,PHT4;4,At5g41760,trappc3,SLM2ch01g03840.1,SLM2ch01g03876.1,At1g54730,At5g27430,SLM2ch01g03983.1,SLM2ch01g04005.1,SNF4,ACBP4,SLM2ch01g04069.1,AP3M,ARF1,FRO6,CLC-C,RABD1,RABA2A,SLM2ch01g04294.1,At1g34470,RAN2,NSF,SLM2ch01g04434.1,ABCG1,SLM2c…
Cluster 9	GO:0006810	Transport	391	1467	0.1	0.46	0.00072	SLM2ch01g00029.1,SLM2ch01g00107.1,SLM2ch01g00199.1,SLM2ch01g00287.1,SLM2ch01g00586.1,SLM2ch01g02194.1,SLM2ch01g02513.1,SLM2ch01g02819.1,SLM2ch01g02920.1,SLM2ch01g03091.1,SLM2ch01g03105.1,SLM2ch01g03121.1,SLM2ch01g03124.1,SLM2ch01g03195.1,SLM2ch01g03308.1,SLM2ch01g03315.1,SLM2ch01g03440.1,SLM2ch01g03462.1,SLM2ch01g03491.1,SLM2ch01g03519.1,SLM2ch01g03536.1,SLM2ch01g03599.1,SLM2ch01g03677.1,SLM2ch01…	NHX7,At3g13620,SLM2ch01g00199.1,PFD5,At1g14010,SLM2ch01g02194.1,AMSH3,ATG8I,VPS51,XPT,XI-F,VHA-D,VHA-D,SLM2ch01g03195.1,DRP1E,TGD4,GOS12,PAT14,CPFTSY,GET3A,CLB,PHT4;4,At5g41760,trappc3,SLM2ch01g03840.1,At1g54730,At5g27430,SLM2ch01g03983.1,SLM2ch01g04005.1,SNF4,ACBP4,SLM2ch01g04069.1,AP3M,ARF1,FRO6,CLC-C,RABD1,RABA2A,SLM2ch01g04294.1,At1g34470,RAN2,NSF,SLM2ch01g04434.1,ABCG1,SLM2ch01g04478.1,PAT23…
Cluster 9	GO:0009987	Cellular process	1737	7872	0.02	0.25	0.0414	SLM2ch01g00027.1,SLM2ch01g00029.1,SLM2ch01g00048.1,SLM2ch01g00049.1,SLM2ch01g00084.1,SLM2ch01g00107.1,SLM2ch01g00108.1,SLM2ch01g00112.1,SLM2ch01g00131.1,SLM2ch01g00154.1,SLM2ch01g00191.1,SLM2ch01g00192.1,SLM2ch01g00199.1,SLM2ch01g00207.1,SLM2ch01g00219.1,SLM2ch01g00239.1,SLM2ch01g00257.1,SLM2ch01g00278.1,SLM2ch01g00287.1,SLM2ch01g00292.1,SLM2ch01g00293.1,SLM2ch01g00336.1,SLM2ch01g00339.1,SLM2ch01…
