# Supplementary material for: Transcriptomic Analysis of Early Fruit Development in Micro-Tom Tomato Reveals Conserved and Cultivar-Specific Mechanisms
Source: Plants (Basel). 2026 Jan 3;15(1):137. doi: 10.3390/plants15010137 (PMC12787644; doi:10.3390/plants15010137)
Supplement: Supplementary file 1 [file plants-15-00137-s001.zip › File S3 - TF Analyses.xlsx]

## Sheet: TF_Normalized_Counts
Gene ID	TF_Family	ITAG_Gene_ID	3dpa_1	3dpa_2	3dpa_3	5dpa_1	5dpa_2	5dpa_3	8dpa_1	8dpa_2	8dpa_3	Cluster
SLM2ch01g02894	MYB_related	Solyc01g079210.2	32.8344	31.8363	32.3551	34.0632	32.3162	30.5357	23.9048	23.6243	24.8117	1
SLM2ch01g02909	WRKY	Solyc01g079360.2	13.9636	15.0326	13.6779	23.2269	17.0892	17.9711	8.91483	8.89057	13.3333	1
SLM2ch01g03686	WRKY	Solyc01g095630.2	177.609	245.468	231.305	214.033	306.751	328.821	89.4043	124.412	113.844	1
SLM2ch01g03756	bHLH	Solyc01g096370.2	27.169	27.2358	31.0153	29.9914	31.4433	32.2009	23.4858	23.1211	22.9838	1
SLM2ch01g04518	GATA	Solyc01g106030.2	29.1277	20.713	21.6967	22.4826	24.6736	22.1232	19.203	16.1596	19.8924	1
SLM2ch01g04690	bZIP	Solyc01g108080.2	81.9913	73.0247	78.848	105.276	69.9472	64.5315	64.0099	64.4706	67.204	1
SLM2ch02g06470	HD-ZIP	Solyc02g024070.2	9.81453	15.6374	14.8977	11.6244	36.2732	37.1964	9.17087	8.86261	9.30104	1
SLM2ch02g06770	ARF	Solyc02g037530.2	89.0047	95.1201	93.3258	111.997	157.915	166.454	85.1215	72.8859	79.1663	1
SLM2ch02g07441	LSD	Solyc02g069720.2	36.4991	28.0133	28.6156	38.3101	38.5427	36.6125	27.8152	26.3083	29.516	1
SLM2ch02g07450	HD-ZIP	Solyc02g069830.2	24.8522	23.3264	24.5763	19.6148	23.9753	29.5841	15.8046	14.0907	13.9784	1
SLM2ch02g07978	bHLH	Solyc02g079970.2	113.036	108.468	109.043	128.481	108.374	97.619	105.209	104.981	101.263	1
SLM2ch02g07999	HD-ZIP	Solyc02g080260.2	36.4148	26.3286	29.5355	36.0991	34.3529	27.9406	10.4976	7.80022	7.58061	1
SLM2ch02g09094	MYB	Solyc02g092930.1	76.7471	62.6142	60.7707	46.5195	76.8139	82.7188	37.5214	50.8272	48.7095	1
SLM2ch03g09529	B3	Solyc03g007140.2	13.2054	16.2421	17.7773	14.4046	15.4404	16.8249	9.84588	10.7078	10.7526	1
SLM2ch03g12101	bHLH	Solyc03g097820.1	11.9417	15.0542	17.2774	18.3013	14.0632	12.1321	11.8709	9.78522	9.48921	1
SLM2ch03g12305	C3H	Solyc03g111580.2	28.5801	29.3956	30.9753	33.1656	32.1416	32.1576	29.1187	27.8459	27.1773	1
SLM2ch03g12895	ARF	Solyc03g118290.2	407.787	376.852	377.622	421.149	453.222	453.494	202.341	182.061	200.644	1
SLM2ch03g13130	HD-ZIP	Solyc03g120910.2	46.8612	44.0827	45.733	38.7042	53.8085	60.574	27.4195	24.2673	24.758	1
SLM2ch04g16073	C3H	Solyc04g064800.2	25.9474	30.7348	26.9559	36.5588	30.6092	24.567	21.7168	27.9857	25.3762	1
SLM2ch04g16935	bHLH	Solyc00g050430.2	12.6157	22.7217	17.6373	28.6998	26.5551	25.4104	6.2846	7.24106	8.95158	1
SLM2ch04g16994	AP2	Solyc04g077490.2	26.5161	39.5038	33.5749	28.4809	37.3789	41.8244	7.28549	7.38085	6.80105	1
SLM2ch04g16996	GRF	Solyc04g077510.2	38.3735	37.3007	34.6547	100.438	65.3694	61.3741	17.8297	15.4606	18.3601	1
SLM2ch04g17093	bHLH	Solyc04g078690.2	13.6055	23.6072	20.9368	14.9957	30.7644	30.9033	12.2433	11.882	10.5914	1
SLM2ch04g17176	B3	Solyc04g079590.2	20.3662	21.5338	22.9165	26.1385	26.7297	25.1509	15.921	15.1531	13.844	1
SLM2ch04g17204	NAC	Solyc04g079940.2	112.088	106.87	110.503	127.759	98.6555	98.2246	56.4683	62.3738	60.8868	1
SLM2ch05g20309	bHLH	Solyc05g050560.1	167.331	147.713	145.918	171.892	142.397	131.745	74.5773	68.4406	71.29	1
SLM2ch05g20563	SBP	Solyc05g053240.2	97.4502	105.552	107.364	112.829	117.083	117.731	76.4394	77.6946	78.2255	1
SLM2ch06g22671	Trihelix	Solyc06g051120.2	14.6586	14.4926	12.858	17.6227	11.7743	13.6892	13.6399	12.609	11.5591	1
SLM2ch06g22789	bZIP	Solyc06g053350.2	39.0896	38.1863	37.4143	45.0527	41.8597	39.1428	34.6584	32.6547	31.8816	1
SLM2ch06g23497	NF-YB	Solyc06g069310.2	38.3314	41.0805	43.2134	54.0939	44.6142	35.142	33.9601	34.7515	34.1665	1
SLM2ch06g23510	MIKC_MADS	Solyc06g069430.2	31.8235	29.6116	31.0153	47.3294	36.1375	40.0943	14.2218	18.536	17.1773	1
SLM2ch06g23641	C3H	Solyc06g071860.2	39.7425	35.5728	37.7342	43.2138	38.6203	41.2189	27.2566	25.2179	22.2311	1
SLM2ch06g24075	MYB	Solyc06g076770.2	24.1993	28.0565	28.3357	32.0273	29.2708	28.8489	18.5978	27.0911	24.0322	1
SLM2ch07g25361	ARR-B	Solyc07g005140.2	10.0462	15.9613	14.4178	10.6174	19.5914	24.74	6.5872	6.43029	7.0161	1
SLM2ch07g27335	MYB_related	Solyc07g040920.2	29.8437	33.4562	34.4747	37.9818	31.4627	26.9674	25.1617	22.7856	25.5913	1
SLM2ch07g27642	ARF	Solyc07g043620.2	21.2508	21.9225	22.2366	23.599	21.1044	20.5878	11.708	9.89705	13.6827	1
SLM2ch07g27785	GRAS	Solyc07g047950.1	15.7748	13.1751	12.998	14.1419	12.0652	16.4789	13.8727	11.3788	11.0215	1
SLM2ch07g27992	bHLH	Solyc07g052930.2	12.384	13.7799	11.2583	19.2645	14.5481	10.7264	7.23893	6.4862	8.19889	1
SLM2ch07g28107	ERF	Solyc07g054220.1	59.9402	51.6422	54.0518	75.3506	54.1771	49.3069	45.3888	42.6635	44.8654	1
SLM2ch07g28355	DBB	Solyc07g062160.2	39.4477	35.8104	35.8745	39.8425	34.7021	38.5589	37.7309	33.3536	33.9515	1
SLM2ch08g28860	HSF	Solyc08g005170.2	41.7854	37.6463	33.4749	36.5807	34.8766	38.6454	34.3093	29.4395	26.9623	1
SLM2ch08g28940	bZIP	Solyc08g006110.2	43.5125	42.3764	39.574	55.0134	40.7153	41.8027	18.2719	24.7706	23.8171	1
SLM2ch08g30970	C2H2	Solyc08g063040.2	13.6477	15.5942	15.5776	20.7531	23.4127	21.8637	10.4743	10.3444	11.5591	1
SLM2ch08g31142	HD-ZIP	Solyc08g066500.2	49.5781	45.2706	43.1934	47.0667	50.4916	49.0907	28.0945	32.3192	27.7687	1
SLM2ch08g31305	MYB	Solyc08g068320.2	24.4942	29.6116	28.8356	30.0789	32.5877	36.526	23.5789	20.8285	25.1074	1
SLM2ch08g31873	NAC	Solyc08g077110.2	17.3966	17.862	17.5573	21.6507	22.1131	21.7772	13.8494	15.7123	12.7419	1
SLM2ch08g31958	ERF	Solyc08g078190.1	34.6457	35.4864	34.7147	42.776	51.4615	49.3718	7.72774	11.2111	10.215	1
SLM2ch08g32375	ARF	Solyc08g082630.2	27.1058	31.8147	28.8756	40.6963	44.9051	48.9393	20.134	18.3403	17.4999	1
SLM2ch08g32383	Nin-like	Solyc08g082750.2	39.1739	39.1366	38.3741	42.2506	42.5968	39.0563	24.9755	21.3597	24.4354	1
SLM2ch09g32665	ARF	Solyc09g007810.2	16.4488	13.6287	14.8177	17.7759	18.5634	13.9919	10.87	11.0713	10.3494	1
SLM2ch09g32676	MYB_related	Solyc09g007990.2	53.9588	55.0115	56.6914	59.6544	60.6752	57.914	33.9369	35.6461	34.3547	1
SLM2ch09g34894	bHLH	Solyc09g064920.2	9.85665	11.1665	9.1986	10.8801	10.4358	12.024	10.6606	8.07979	8.81717	1
SLM2ch09g34990	bHLH	Solyc09g065820.2	21.0402	22.7865	21.5767	25.4817	24.111	22.9883	18.9236	18.3403	15.3763	1
SLM2ch09g35488	CPP	Solyc09g082500.2	29.5068	40.6053	33.1149	32.4213	46.4181	46.8416	17.9926	17.5575	18.7365	1
SLM2ch10g36361	bHLH	Solyc10g009290.1	46.8191	53.2405	52.8319	54.4442	49.6963	46.3658	17.6434	23.6523	18.6558	1
SLM2ch10g38493	bHLH	Solyc10g079070.1	20.6821	22.0305	20.6169	19.8118	28.3397	27.6162	13.2908	11.0154	11.5591	1
SLM2ch11g41175	Nin-like	Solyc11g045350.1	77.1893	71.8368	67.9296	92.9513	67.8523	68.2079	65.453	68.0492	68.6287	1
SLM2ch11g41239	Whirly	Solyc11g044750.1	20.1345	19.7843	19.877	25.3941	22.6174	20.2418	16.4796	14.9015	16.1827	1
SLM2ch11g41274	MYB_related	Solyc11g044320.1	14.3216	14.2335	13.7979	16.0246	14.6839	14.9002	14.8503	13.0004	11.7204	1
SLM2ch11g42160	HD-ZIP	Solyc11g069470.1	50.4416	52.3549	49.7124	49.0589	60.4037	60.1198	30.0497	31.4525	25.1343	1
SLM2ch11g42342	Dof	Solyc11g072500.1	30.7283	37.2359	31.6152	47.3513	41.8209	38.5156	13.0115	14.6219	13.6021	1
SLM2ch12g42720	C3H	Solyc12g008660.1	19.8818	15.0758	15.2977	27.5395	23.8007	22.5341	10.9631	9.33789	10.8871	1
SLM2ch12g42779	ERF	Solyc12g009240.1	59.6664	61.1239	55.4315	60.9022	65.6216	66.1318	11.1959	29.1879	22.1773	1
SLM2ch12g44976	Trihelix	Solyc12g043090.1	31.8867	32.3762	28.7956	32.5965	31.676	28.092	26.6048	26.8954	25.0537	1
SLM2ch12g45015	HD-ZIP	Solyc12g044410.1	29.6753	28.2293	28.1757	17.754	32.0834	40.5484	13.9891	16.0757	13.2258	1
SLM2ch12g45343	MYB_related	Solyc12g087970.1	21.3139	22.1601	18.5372	17.9948	20.6001	22.2962	18.8538	17.4456	15.5376	1
SLM2ch12g45565	WRKY	Solyc12g096350.1	31.297	25.3999	20.4169	16.2216	26.6521	32.3306	10.6838	10.5121	10.3763	1
SLM2ch12g45656	G2-like	Solyc12g098370.1	20.0292	17.754	19.697	24.8906	18.2724	18.9875	20.2737	14.7617	17.93	1
SLM2ch01g02584	ERF	Solyc01g065980.2	203.388	156.827	162.555	153.875	115.24	107.783	195.242	183.347	194.65	2
SLM2ch01g03496	HD-ZIP	Solyc01g091630.2	259.432	221.472	224.826	183.495	140.554	128.933	231.995	192.154	199.596	2
SLM2ch01g03671	bZIP	Solyc01g095460.2	158.001	139.743	140.099	150.767	131.515	126.468	149.574	146.247	154.274	2
SLM2ch01g04452	CAMTA	Solyc01g105230.2	220.111	208.88	212.568	183.867	138.905	137.54	222.941	219.776	211.72	2
SLM2ch02g07015	BES1	Solyc02g063010.2	60.1298	53.5428	50.7323	44.3084	44.5172	40.9377	62.9391	54.0983	59.9191	2
SLM2ch02g07911	MYB	Solyc02g079280.2	54.1694	53.8884	60.4108	26.4012	14.2183	10.5102	29.398	34.7515	30.2687	2
SLM2ch02g07955	bHLH	Solyc02g079760.2	21.5667	27.0198	23.8964	21.0815	19.2811	16.8249	19.459	22.9533	23.5752	2
SLM2ch02g08491	LBD	Solyc02g085910.2	24.9997	19.4171	21.9367	12.7846	14.5481	12.4565	22.2522	16.2714	20.2687	2
SLM2ch02g08931	NF-YC	Solyc02g091030.2	38.8369	39.4174	37.2943	26.1604	27.8547	30.4924	35.4964	36.9602	37.7687	2
SLM2ch02g09114	AP2	Solyc02g093150.2	41.9961	37.9055	43.7333	40.2585	27.7772	25.086	39.6628	38.6097	40.5375	2
SLM2ch02g09137	NAC	Solyc02g093420.2	16.1118	13.0887	12.1182	10.3328	8.3603	9.25586	14.5477	12.4412	16.7204	2
SLM2ch03g09610	GRAS	Solyc03g025170.1	82.0756	65.638	65.69	49.847	62.6538	67.6456	77.9989	67.9933	80.7792	2
SLM2ch03g09711	ERF	Solyc03g124110.1	55.2857	51.8365	53.6518	52.4302	32.2386	31.9414	42.5258	71.5998	56.6127	2
SLM2ch03g11509	NAC	Solyc03g080090.2	1602.95	1386.39	1432.94	1367.98	1046.65	974.136	1396.65	1247.14	1321.74	2
SLM2ch03g13230	MYB_related	Solyc03g121990.2	164.13	146.827	151.877	141.572	108.005	106.161	169.614	156.619	158.091	2
SLM2ch03g13233	Trihelix	Solyc03g122030.1	45.4922	35.2273	35.2146	25.1752	23.083	24.2642	33.9369	26.7835	31.0214	2
SLM2ch03g13275	ERF	Solyc03g123500.2	547.212	480.611	514.921	502.257	375.283	334.422	517.828	462.198	477.713	2
SLM2ch04g13957	ERF	Solyc04g012050.2	317.119	336.074	366.764	261.757	136.287	126.49	414.132	437.427	419.703	2
SLM2ch04g14135	HSF	Solyc04g016000.2	21.1033	25.0759	26.276	23.9931	13.6364	12.7376	24.4634	24.6308	21.1021	2
SLM2ch04g15427	NF-YB	Solyc04g049910.2	13.2264	12.8943	8.67868	9.23822	7.83657	9.01798	10.4511	12.6649	11.6666	2
SLM2ch04g15632	ERF	Solyc04g051360.2	302.692	293.244	325.73	167.755	100.401	85.3356	394.417	410.923	388.52	2
SLM2ch04g16777	C2H2	Solyc04g074250.1	24.2625	20.9722	20.8168	15.3022	16.5266	15.7652	22.0194	17.1381	20.672	2
SLM2ch04g17079	WRKY	Solyc04g078550.2	256.694	266.051	266.939	176.27	159.641	168.076	200.642	213.933	199.381	2
SLM2ch05g19069	CO-like	Solyc05g020020.2	32.6659	29.7628	31.9751	29.3346	26.3805	23.1613	29.6307	26.476	29.3547	2
SLM2ch05g19249	CO-like	Solyc05g024010.2	20.1135	15.1622	17.8173	14.4703	12.6665	8.19619	16.0839	14.2305	18.0107	2
SLM2ch05g20817	ARF	Solyc05g056040.2	83.95	84.6664	84.947	72.5266	71.1111	68.3377	85.5172	81.6367	80.2954	2
SLM2ch06g21189	bZIP	Solyc06g009640.1	36.5412	27.7542	29.7755	26.0728	22.695	19.6579	33.2618	24.6308	24.5698	2
SLM2ch06g22139	bHLH	Solyc06g035490.2	46.798	47.6248	51.0122	62.8286	34.8766	30.3843	52.8372	54.1821	50.8869	2
SLM2ch06g23753	NAC	Solyc06g073050.2	608.669	588.172	596.909	509.7	533.411	534.548	593.336	593.376	622.202	2
SLM2ch06g23812	EIL	Solyc06g073720.1	444.034	371.906	387.001	314.515	250.712	240.89	407.498	355.623	370.133	2
SLM2ch06g23813	EIL	Solyc06g073730.1	254.019	205.899	214.827	196.717	162.143	154.582	209.557	184.549	194.703	2
SLM2ch07g27786	WRKY	Solyc07g047960.2	11.6679	10.7345	12.4581	11.9309	9.36897	9.55862	10.9864	12.6649	12.4462	2
SLM2ch07g27843	ERF	Solyc07g049490.1	46.6506	28.6829	27.9757	22.8547	23.4903	21.9502	41.7344	32.4869	35.8063	2
SLM2ch08g29034	Trihelix	Solyc08g007170.1	34.7931	28.4885	28.6756	25.4379	16.1193	17.3223	27.0238	27.0072	23.2526	2
SLM2ch08g29096	ERF	Solyc08g007820.1	389.822	327.866	346.867	244.331	178.476	164.032	292.397	281.674	283.52	2
SLM2ch08g29097	ERF	Solyc08g007830.1	159.96	150.52	147.657	99.5407	70.1412	65.9372	115.404	108.616	118.413	2
SLM2ch08g32287	WRKY	Solyc08g081610.2	30.4966	37.0631	36.0545	17.1411	13.0739	9.75325	18.5978	27.9857	22.8494	2
SLM2ch09g32770	HSF	Solyc09g009100.2	33.8243	36.3936	38.9141	29.4441	33.9262	30.6871	34.8679	34.1085	32.5536	2
SLM2ch10g35983	MYB_related	Solyc10g005080.2	433.166	395.189	402.439	303.767	202.936	186.523	331.245	327.973	318.708	2
SLM2ch10g36265	bHLH	Solyc10g008250.1	25.3156	26.6094	29.5955	17.1629	15.5568	19.7228	21.903	21.835	21.0483	2
SLM2ch10g36875	C3H	Solyc10g038000.1	35.2354	31.6203	30.6153	29.466	28.1069	23.0531	31.6325	29.2997	27.1235	2
SLM2ch10g38694	MYB	Solyc10g081320.1	22.3459	29.4604	28.9556	17.3381	14.9942	14.0352	14.6641	23.2888	23.6827	2
SLM2ch11g39250	NAC	Solyc11g005920.1	184.812	152.659	169.394	115.456	102.419	100.387	166.216	142.053	150.134	2
SLM2ch11g39853	ARF	Solyc11g013480.1	12.8684	14.4062	16.2775	10.6393	11.3669	10.0128	13.6865	12.8885	11.4784	2
SLM2ch11g41252	bZIP	Solyc11g044560.1	62.1516	62.3118	60.1108	55.8452	48.4548	48.8095	60.5882	64.4706	60.9137	2
SLM2ch11g42053	G2-like	Solyc11g067280.1	45.766	46.7177	44.1133	44.0019	42.946	42.5597	46.2733	49.5412	40.5106	2
SLM2ch11g42163	ARF	Solyc11g069500.1	30.0122	29.8924	30.1354	18.8267	25.2749	27.9838	30.6549	25.7211	25.9945	2
SLM2ch11g42396	C2H2	Solyc11g073060.1	13.2054	14.3846	13.098	7.85905	12.7635	12.0888	9.42691	22.534	17.3655	2
SLM2ch12g42930	Trihelix	Solyc12g010890.1	46.9876	32.7002	34.1948	28.7873	27.0013	24.913	38.8482	26.8674	31.8547	2
SLM2ch12g45267	ERF	Solyc12g056590.1	257.621	218.059	228.345	174.585	108.374	92.4505	186.35	162.686	170.779	2
SLM2ch12g45740	CAMTA	Solyc12g099340.1	134.371	125.358	127.84	114.69	83.3315	82.3296	132.07	125.111	128.118	2
SLM2ch01g03433	GRAS	Solyc01g090950.2	25.463	24.2336	25.8561	27.4738	23.7813	24.567	29.8635	23.3447	22.715	3
SLM2ch01g04134	TALE	Solyc01g100510.2	8.92995	10.8857	9.63853	9.23822	8.67066	14.6623	11.3588	10.2885	9.11286	3
SLM2ch01g04695	B3	Solyc01g108130.2	22.5144	27.4734	28.6956	29.3346	22.2489	20.6743	23.7651	27.7621	23.6558	3
SLM2ch02g07075	MYB_related	Solyc02g064630.2	23.5675	23.8448	23.8964	24.6279	22.2101	22.4476	23.7186	22.7297	22.7956	3
SLM2ch02g07413	Trihelix	Solyc02g069390.1	17.7757	16.0477	14.2778	16.7908	15.033	14.5758	16.2934	14.6778	16.129	3
SLM2ch02g07739	ERF	Solyc02g077370.1	37.8049	42.1172	37.1343	38.7918	38.3488	40.7431	36.1016	42.6915	42.9299	3
SLM2ch02g08866	Dof	Solyc02g090310.1	33.5505	40.5621	35.0147	45.8627	30.26	24.9562	40.7335	38.9731	37.7418	3
SLM2ch03g09717	C3H	Solyc03g026350.2	47.8721	35.9184	39.214	43.8487	38.504	34.3635	44.4578	40.7065	39.1396	3
SLM2ch03g11207	WRKY	Solyc03g104810.2	54.6539	54.4716	49.9524	54.3785	55.8647	54.4755	57.8416	50.9111	56.3438	3
SLM2ch03g11737	ERF	Solyc03g093560.1	29.4857	41.9228	35.8545	26.3355	49.0368	58.8223	40.2913	38.9172	38.4676	3
SLM2ch06g20949	MYB_related	Solyc06g005590.2	19.4184	18.078	15.0977	19.7461	16.7206	16.2194	18.7374	22.4501	17.3386	3
SLM2ch06g22740	ERF	Solyc06g051840.1	45.9766	35.0977	39.114	48.4678	29.4841	24.8265	37.2654	33.773	39.0052	3
SLM2ch06g23216	MYB	Solyc06g065100.2	18.218	18.1212	16.5575	16.8565	16.5072	16.0031	19.0866	16.8865	15.4032	3
SLM2ch08g28920	Trihelix	Solyc08g005900.2	13.6687	11.6632	14.2578	14.12	12.5114	10.4885	12.5692	11.6584	13.844	3
SLM2ch08g30879	NF-YA	Solyc08g062210.2	24.4731	21.4042	22.0566	21.5194	23.0442	22.7288	23.6953	18.8715	21.6128	3
SLM2ch12g45803	Trihelix	Solyc12g100040.1	10.0041	11.1233	10.2184	12.106	9.46596	9.45049	10.195	10.5401	9.48921	3
SLM2ch01g02933	MYB	Solyc01g079620.2	5.43379	5.31325	6.23905	16.3092	10.7462	10.921	17.0848	21.3318	19.4892	4
SLM2ch01g04199	C2H2	Solyc01g101250.2	18.6602	17.4732	19.937	24.3871	20.7747	17.9494	23.7186	20.493	19.8117	4
SLM2ch01g04325	TCP	Solyc01g103780.2	15.9644	16.8037	16.3175	17.6446	23.9559	28.1136	28.8626	25.5254	27.8493	4
SLM2ch01g04847	bZIP	Solyc01g109880.2	44.9025	56.7394	49.8324	61.0773	87.2498	93.3588	76.4394	102.325	86.6394	4
SLM2ch01g04855	TALE	Solyc01g109980.2	21.7141	22.3329	23.4964	31.8303	27.2922	23.6587	36.0085	35.5343	30.8332	4
SLM2ch02g07141	B3	Solyc02g065350.2	11.9628	12.7647	14.7178	15.8713	15.1688	16.7817	18.2486	19.9618	17.3924	4
SLM2ch02g07817	LSD	Solyc02g078270.2	10.0462	8.985	8.83865	10.6393	10.1837	12.2186	12.6158	10.5401	10.0537	4
SLM2ch02g08901	B3	Solyc02g090710.2	52.6741	53.37	56.5714	61.1211	57.3583	54.8215	56.7476	59.8017	61.1557	4
SLM2ch03g12246	NF-YC	Solyc03g110860.2	12.1102	10.4753	11.4183	15.127	21.6864	19.2902	27.1169	20.0457	24.1397	4
SLM2ch04g14067	G2-like	Solyc04g015290.2	15.838	16.7821	17.2774	16.3092	21.3954	19.074	20.7625	19.1511	23.0107	4
SLM2ch05g17687	bHLH	Solyc05g006650.2	18.239	20.0219	18.6772	12.8284	28.5531	37.2613	33.6343	33.1579	31.8547	4
SLM2ch05g17909	bHLH	Solyc05g009220.2	84.982	82.6145	77.7481	97.0669	85.8337	84.7084	96.9226	85.9701	96.3706	4
SLM2ch05g17964	G2-like	Solyc05g009720.2	14.2163	13.6503	12.938	13.7698	18.7767	18.1225	20.3435	22.6737	18.1988	4
SLM2ch05g20406	HD-ZIP	Solyc05g051460.2	7.51885	10.5833	10.0185	15.6086	17.4771	17.2358	20.6926	27.9857	25.1074	4
SLM2ch06g23653	NF-YC	Solyc06g072040.1	34.2245	33.0026	29.3155	36.5369	47.9893	51.0586	48.3682	41.1818	44.1934	4
SLM2ch06g23829	YABBY	Solyc06g073920.2	32.6449	33.8017	35.0746	82.0494	69.6757	65.0073	132.372	133.275	130.483	4
SLM2ch07g25525	CO-like	Solyc07g006630.2	13.4581	17.3868	17.4173	21.9791	14.7809	16.6086	18.365	21.2759	18.0913	4
SLM2ch07g27980	GeBP	Solyc07g052760.1	18.7866	21.361	19.597	26.2479	22.792	22.9666	28.1876	27.7621	31.6934	4
SLM2ch07g28524	bHLH	Solyc07g064040.2	83.0654	77.4092	79.6878	115.171	96.0368	100.322	129.463	113.285	125.591	4
SLM2ch07g28659	NF-YB	Solyc07g065500.1	37.0677	34.8601	36.6544	71.9136	51.4421	38.321	75.7877	66.9029	78.0911	4
SLM2ch08g31213	CPP	Solyc08g067150.2	33.1925	34.3417	34.2948	54.7726	43.2951	39.4023	48.2052	48.8981	46.6665	4
SLM2ch08g31695	bHLH	Solyc08g075090.2	113.857	125.747	116.082	189.405	155.742	147.813	221.288	215.694	220.59	4
SLM2ch08g31938	GATA	Solyc08g077960.2	14.0057	16.5229	18.3372	19.3302	18.9125	21.9502	22.6711	19.5145	18.2795	4
SLM2ch08g32039	YABBY	Solyc08g079100.2	18.7234	20.2163	18.7971	39.2296	30.8614	28.611	35.124	30.8095	29.059	4
SLM2ch09g32917	E2F/DP	Solyc09g010670.2	7.35036	8.72582	8.81865	12.5876	11.5415	13.5594	13.0347	12.7208	14.9999	4
SLM2ch09g32931	MYB	Solyc09g010840.1	15.5221	29.7844	24.4163	21.5194	52.3343	53.87	59.0054	55.1327	55.1611	4
SLM2ch09g34381	bHLH	Solyc09g057710.2	10.2147	11.5768	13.418	17.8197	19.3199	17.9711	19.3659	21.2199	21.344	4
SLM2ch09g34558	ERF	Solyc09g059510.2	15.5221	16.9981	18.1772	20.8407	17.4189	19.0091	21.1116	18.7317	20.9408	4
SLM2ch09g35270	C3H	Solyc09g074640.2	49.4307	41.318	42.6535	52.9993	49.5993	49.8476	61.7521	49.5691	52.5804	4
SLM2ch10g36389	WRKY	Solyc10g009550.2	13.5213	36.0264	27.9357	21.4537	66.863	76.7934	67.9436	75.7376	66.747	4
SLM2ch10g38205	NAC	Solyc10g055760.1	35.2143	48.1648	47.2928	52.3864	101.468	109.621	106.675	114.207	107.338	4
SLM2ch10g38596	C2H2	Solyc10g080200.1	14.448	14.6222	16.2975	19.4397	19.7078	19.2686	24.1375	22.6178	22.7956	4
SLM2ch10g38782	B3	Solyc10g083210.1	31.0442	29.4388	31.3352	51.0072	39.5126	34.3635	48.7639	50.8831	50.9406	4
SLM2ch11g39630	GRAS	Solyc11g011260.1	53.3059	71.4264	64.2502	73.1833	102.128	111.762	107.956	120.33	115.376	4
SLM2ch12g42738	C3H	Solyc12g008870.1	23.062	22.6569	20.8968	31.6551	28.2233	23.9182	29.8868	24.491	29.059	4
SLM2ch12g45429	BES1	Solyc12g089040.1	100.083	93.3922	95.5654	112.938	102.477	97.9434	125.483	106.463	108.871	4
SLM2ch12g45812	bHLH	Solyc12g100140.1	7.41355	9.17939	10.1385	11.296	15.0524	15.2246	15.3158	17.1661	16.8816	4
SLM2ch01g02899	WRKY	Solyc01g079260.2	134.328	129.915	134.24	125.066	96.0174	97.3812	230.901	218.182	220.456	5
SLM2ch01g03208	NF-YA	Solyc01g087240.2	58.5923	47.7976	50.4523	52.7585	45.5258	39.3374	67.2685	67.1266	66.4782	5
SLM2ch02g07054	bHLH	Solyc02g063430.2	102.631	107.086	120.622	113.026	91.2262	88.6011	173.618	197.522	170.107	5
SLM2ch02g07746	VOZ	Solyc02g077450.2	70.197	59.2233	67.6097	65.3243	60.3261	53.5888	69.6427	65.3373	78.7093	5
SLM2ch02g08213	WOX	Solyc02g082670.2	65.7742	56.9986	59.3709	62.4784	50.0454	42.7975	86.681	73.5289	76.9083	5
SLM2ch03g10073	AP2	Solyc03g044300.2	22.4723	22.4625	24.6562	23.6647	14.4899	12.8457	31.6791	30.3062	30.1612	5
SLM2ch03g12460	HD-ZIP	Solyc03g113270.2	128.937	118.814	131.54	145.579	107.947	102.982	184.465	208.034	191.343	5
SLM2ch03g12489	MYB_related	Solyc03g113620.2	222.596	172.465	179.313	224.563	159.234	144.352	224.64	205.797	209.488	5
SLM2ch03g12707	MYB	Solyc03g116100.2	39.553	38.467	42.1136	28.3933	19.6496	19.3551	65.4763	63.3523	65.1879	5
SLM2ch03g13199	C2H2	Solyc03g121660.2	70.1338	64.5581	66.6098	71.7823	58.8519	60.4875	100.833	97.321	98.8168	5
SLM2ch04g17278	bZIP	Solyc04g080740.1	61.5409	81.4482	87.4467	87.7193	56.1168	58.26	83.1197	99.278	91.6394	5
SLM2ch04g17432	Nin-like	Solyc04g082480.2	17.7967	17.1709	17.1174	14.5797	18.1172	17.6034	22.8341	23.177	26.0752	5
SLM2ch05g17971	NAC	Solyc05g009840.2	119.88	106.222	107.644	112.785	102.302	90.8502	135.841	120.414	132.365	5
SLM2ch05g18136	WRKY	Solyc05g012500.2	58.6976	53.0677	47.2328	57.2463	49.4441	47.6634	104.022	94.8048	96.0749	5
SLM2ch05g20273	bZIP	Solyc05g050220.2	24.768	18.4452	20.9768	23.7961	19.1841	12.9539	41.5017	38.9731	38.3869	5
SLM2ch05g20673	ARR-B	Solyc05g054390.2	131.822	125.596	125.141	134.677	103.738	94.2454	202.294	179.489	194.381	5
SLM2ch06g22166	ERF	Solyc06g035700.1	34.077	26.739	29.7355	27.5833	27.331	27.0107	90.7311	92.009	89.0319	5
SLM2ch06g22214	GRAS	Solyc06g036170.1	135.803	111.233	114.742	83.3848	70.1606	63.9476	232.018	213.737	223.117	5
SLM2ch06g23026	GATA	Solyc06g060940.1	10.0462	10.0001	11.7782	11.5149	9.1556	11.1373	13.896	12.3294	10.0268	5
SLM2ch06g23127	ERF	Solyc06g063070.2	561.703	480.762	497.424	437.217	364.265	348.176	611.492	562.482	598.465	5
SLM2ch06g23547	MYB	Solyc06g069850.2	10.1304	10.7561	10.3784	7.04907	6.05201	6.07686	11.5218	15.1811	14.1666	5
SLM2ch06g23945	C2H2	Solyc06g075250.2	44.3549	49.7847	48.5326	42.6665	34.3917	28.3299	58.633	62.0662	58.4944	5
SLM2ch06g23959	Dof	Solyc06g075370.2	83.0022	88.8781	90.1063	63.5729	49.9291	51.6209	153.205	154.047	154.784	5
SLM2ch06g24141	B3	Solyc06g082520.2	95.4073	73.3271	83.1073	64.7989	56.9703	59.3846	115.52	101.738	109.596	5
SLM2ch06g24270	bHLH	Solyc06g083980.1	98.8613	95.8976	96.3853	103.197	68.0851	66.1102	111.261	107.665	107.043	5
SLM2ch07g25565	TALE	Solyc07g007120.2	201.493	172.292	185.592	175.439	171.105	170.541	230.575	225.843	234.891	5
SLM2ch07g26013	bHLH	Solyc07g018010.2	165.457	196.547	211.428	169.134	148.41	159.339	246.007	276.81	255.617	5
SLM2ch07g27514	ERF	Solyc07g042230.1	31.1074	24.9031	27.3758	25.8977	17.9426	14.5974	91.1733	82.1958	93.4942	5
SLM2ch07g28467	NAC	Solyc07g063420.2	22.1985	22.8945	23.9963	25.2847	16.7594	15.0948	38.8016	47.8357	43.7095	5
SLM2ch07g28603	ERF	Solyc07g064890.1	118.28	85.3143	94.5456	73.4679	73.497	73.5279	130.836	117.646	112.607	5
SLM2ch08g28972	CO-like	Solyc08g006530.2	67.5854	64.9901	61.7306	55.5825	56.8927	62.7149	111.354	94.8327	97.5534	5
SLM2ch08g29036	GATA	Solyc08g007190.2	42.8385	39.6334	42.0136	43.8268	38.213	37.4127	64.0331	67.8255	60.4836	5
SLM2ch08g29195	Nin-like	Solyc08g013900.2	35.3407	34.6225	32.975	36.8215	28.0487	24.5237	41.1525	52.1412	48.1718	5
SLM2ch08g29762	TCP	Solyc08g048390.1	34.2245	34.2985	35.5546	37.9599	32.2774	33.174	43.1543	42.7195	46.2364	5
SLM2ch08g30163	TALE	Solyc08g041820.2	65.016	53.9964	59.091	48.0519	55.3603	53.9348	82.5145	71.4321	77.0696	5
SLM2ch08g31777	G2-like	Solyc08g076010.2	10.4253	11.5336	13.078	9.93874	6.32357	7.65555	14.9201	17.4177	16.586	5
SLM2ch08g32337	ERF	Solyc08g082210.2	25.821	27.8621	27.8957	30.3416	21.376	24.8048	51.4639	61.6748	58.817	5
SLM2ch08g32414	HD-ZIP	Solyc08g083130.2	12.2787	11.512	13.8579	18.2794	9.44656	7.91506	13.8727	25.833	20.2956	5
SLM2ch09g32645	C2H2	Solyc09g007550.2	42.4383	47.8408	48.9925	45.2497	36.312	34.0823	46.9949	63.3523	52.2847	5
SLM2ch09g32686	MYB_related	Solyc09g008100.2	36.9414	37.2143	37.9142	35.2453	36.8746	38.5589	47.6932	41.2657	39.9729	5
SLM2ch09g35880	bHLH	Solyc09g097870.2	131.864	145.92	158.876	111.887	66.9988	53.1779	238.373	252.71	239.085	5
SLM2ch10g36078	ERF	Solyc10g006130.1	286.39	262.379	281.897	138.989	191.472	212.496	345.514	378.688	355.24	5
SLM2ch10g36347	ERF	Solyc10g009110.1	174.303	152.939	156.436	154.116	153.589	154.473	231.343	262.467	265.51	5
SLM2ch10g38029	bZIP	Solyc10g054010.1	13.6898	18.4452	16.0975	20.3591	13.4424	14.8786	22.0194	22.0587	19.9999	5
SLM2ch11g39319	MYB	Solyc11g006720.1	80.4749	75.6598	79.2079	88.1133	58.4251	49.0042	123.225	115.969	123.252	5
SLM2ch11g39423	NAC	Solyc11g008000.1	111.561	108.425	108.243	102.584	75.7471	75.4958	139.565	135.344	135.725	5
SLM2ch11g42113	TALE	Solyc11g068950.1	244.984	241.234	237.804	247.243	172.23	156.247	350.727	352.072	345.778	5
SLM2ch12g42664	HSF	Solyc12g007070.1	20.5557	14.7302	18.5972	20.0526	14.7809	11.1157	16.1305	24.7426	20.6182	5
SLM2ch12g42691	ERF	Solyc12g008350.1	40.4586	37.1063	35.8945	35.7926	30.8032	27.0756	68.3625	69.6428	65.5642	5
SLM2ch12g45155	ERF	Solyc12g049560.1	34.8774	30.7564	33.2349	35.7488	30.2406	30.0599	38.7085	32.1235	37.016	5
SLM2ch12g45777	HB-other	Solyc12g099760.1	40.6481	37.6031	39.034	39.5361	28.7858	31.2926	46.3897	45.1238	43.3869	5
SLM2ch01g00279	C3H	Solyc01g008170.2	50.8418	43.7803	45.893	43.8706	39.2023	35.6178	39.4301	35.9816	36.1826	6
SLM2ch01g00867	EIL	Solyc01g014480.2	63.2047	60.584	58.3711	55.5825	44.5948	38.5372	51.5338	46.2701	48.5751	6
SLM2ch01g02825	SBP	Solyc01g068100.2	857.507	728.325	755.825	639.714	542.45	533.639	532.166	494.601	528.277	6
SLM2ch01g03334	Trihelix	Solyc01g088820.2	13.4581	12.6352	11.8782	9.71983	8.49609	10.0776	11.2425	8.63895	8.54835	6
SLM2ch01g03628	MYB_related	Solyc01g095030.2	98.8613	85.3575	91.3661	55.4731	42.7326	36.7856	34.705	31.7041	34.1396	6
SLM2ch01g03724	bHLH	Solyc01g096050.2	285.843	251.969	252.581	241.792	187.632	190.913	224.197	205.154	220.026	6
SLM2ch01g03766	Trihelix	Solyc01g096470.2	14.4059	13.3911	12.6781	8.95363	10.785	10.0776	12.6623	10.7637	8.79029	6
SLM2ch01g04611	C2H2	Solyc01g107170.2	156.485	117.151	124.681	70.7534	48.7846	41.327	31.167	46.4658	41.8815	6
SLM2ch01g04613	LBD	Solyc01g107190.2	56.781	40.2165	43.4534	42.6009	37.1461	38.0831	42.6422	31.2568	33.8977	6
SLM2ch01g04896	bZIP	Solyc01g110480.2	533.944	461.388	492.085	372.769	312.842	293.528	367.812	323.499	337.015	6
SLM2ch01g04967	bZIP	Solyc01g111580.2	63.5206	60.7783	56.4914	49.847	42.0149	44.3762	45.994	41.07	45.2149	6
SLM2ch02g06745	MYB_related	Solyc02g036370.2	59.6243	47.9704	48.3326	45.0965	26.2836	25.432	25.3712	29.104	26.8816	6
SLM2ch02g07007	C2H2	Solyc02g062940.2	41.8697	42.074	41.0337	37.8285	37.2043	37.456	42.712	33.1579	40.5643	6
SLM2ch02g07219	Dof	Solyc02g067230.2	21.2718	18.9203	19.1171	18.8705	11.5803	12.024	13.3373	13.224	14.6774	6
SLM2ch02g07259	LBD	Solyc02g067800.2	97.1133	95.3576	102.284	93.8489	51.5002	46.3874	56.3752	47.7798	51.7202	6
SLM2ch02g07545	WRKY	Solyc02g071130.2	118.912	119.073	125.661	108.035	57.5523	46.7334	47.0181	46.7733	42.6342	6
SLM2ch02g07620	HSF	Solyc02g072000.2	34.056	31.4907	30.2154	34.5667	23.083	25.5185	28.0712	24.6587	30.5106	6
SLM2ch02g08314	GeBP	Solyc02g083750.1	90.0788	74.9686	78.968	60.8584	46.1078	46.9064	55.8399	53.3434	53.2793	6
SLM2ch02g08462	C2H2	Solyc02g085580.2	73.5668	53.5212	59.7109	36.5588	38.5427	33.3903	32.8894	23.9318	28.2526	6
SLM2ch02g08803	CO-like	Solyc02g089520.1	100.989	86.1351	91.0661	69.2209	47.291	44.1383	59.8434	54.7693	60.2148	6
SLM2ch02g08804	CO-like	Solyc02g089540.2	30.6441	24.8167	24.8762	21.2348	13.5394	13.0836	17.8529	14.538	19.5429	6
SLM2ch02g09205	C2H2	Solyc02g094170.2	35.1512	33.5642	33.5949	28.8311	26.9431	26.9242	26.3488	24.463	22.6074	6
SLM2ch03g09414	HSF	Solyc03g006000.2	48.7567	44.4066	54.0917	44.0238	33.189	33.5417	32.2377	32.1235	30.5644	6
SLM2ch03g09447	C3H	Solyc03g006350.2	28.8749	28.7045	33.7948	23.1393	17.3219	17.8413	20.6926	19.9059	18.7096	6
SLM2ch03g09635	C2H2	Solyc03g025440.2	36.457	34.4497	41.9136	32.9248	29.1932	29.9518	28.5833	29.7191	28.6558	6
SLM2ch03g09710	ERF	Solyc03g026280.2	47.2614	44.1043	45.733	38.9888	30.2988	26.0159	20.0176	45.2357	33.7633	6
SLM2ch03g11742	ERF	Solyc03g093610.1	280.325	223.178	224.246	173.49	144.957	138.449	128.974	102.074	116.962	6
SLM2ch03g12036	HSF	Solyc03g097120.2	53.9378	45.3138	48.7526	44.5273	34.1977	32.5036	31.7489	30.6417	30.6182	6
SLM2ch03g12152	MYB_related	Solyc03g098320.2	54.0852	47.5816	43.5334	27.8679	26.206	24.913	25.022	24.1835	29.1397	6
SLM2ch03g12588	bHLH	Solyc03g114720.2	63.9418	67.9923	63.5903	50.0878	59.0847	62.4771	56.1425	60.9479	53.2256	6
SLM2ch03g12904	NF-X1	Solyc03g118420.2	993.584	700.42	781.821	508.562	402.012	372.656	504.351	410.727	445.321	6
SLM2ch03g12959	MYB	Solyc03g119050.2	39.7425	38.2942	38.3541	30.8451	22.8308	21.7988	20.0409	18.6199	18.3333	6
SLM2ch03g13175	Dof	Solyc03g121400.1	66.7219	65.5516	71.5291	42.0098	29.329	30.3411	39.3137	46.3819	40.1342	6
SLM2ch04g13712	C3H	Solyc04g008550.2	66.6377	60.1736	57.8112	47.0449	43.4891	38.667	49.2061	44.2571	45.2417	6
SLM2ch04g13831	MYB	Solyc04g009950.2	199.787	190.24	186.032	172.264	144.589	144.374	135.166	134.449	133.145	6
SLM2ch04g14072	GATA	Solyc04g015360.2	88.3939	63.9965	69.4494	44.1114	41.9761	45.1331	35.3334	37.3795	40.1611	6
SLM2ch04g15911	CAMTA	Solyc04g056270.2	822.862	723.725	760.824	653.615	513.761	499.254	492.434	450.707	475.67	6
SLM2ch04g15917	C2H2	Solyc04g056320.1	39.8689	30.4756	34.4947	34.2164	20.2315	22.4909	25.0453	23.2609	20.4569	6
SLM2ch04g16069	C3H	Solyc04g064770.1	127.863	127.367	138.299	101.095	91.6142	86.1573	98.0165	104.925	99.7845	6
SLM2ch04g16583	bZIP	Solyc04g071160.2	47.7668	29.806	30.4953	28.656	26.8849	23.8966	27.5592	19.7661	21.6128	6
SLM2ch04g16638	ERF	Solyc04g071770.2	639.819	538.085	597.969	412.086	266.075	224.606	384.734	319.389	334.999	6
SLM2ch04g16689	NAC	Solyc04g072220.2	214.677	185.553	188.731	159.239	129.924	122.597	116.219	110.07	106.29	6
SLM2ch04g16820	HD-ZIP	Solyc04g074700.2	208.548	230.694	244.183	221.148	131.321	121.624	161.095	168.194	171.397	6
SLM2ch04g16923	MIKC_MADS	Solyc02g091550.1	14.1321	12.5272	15.0777	12.0403	8.34091	8.65034	7.86739	9.81317	7.63438	6
SLM2ch04g17067	MYB	Solyc04g078420.1	264.066	198.944	202.709	203.044	147.421	131.117	129.323	134.589	134.731	6
SLM2ch04g17088	ERF	Solyc04g078640.1	140.584	139.008	147.677	115.762	64.5353	54.5404	56.5847	56.0553	60.2686	6
SLM2ch04g17283	TALE	Solyc04g080790.2	35.4881	32.3546	33.1349	33.297	25.9344	24.0263	31.3532	28.6847	27.7149	6
SLM2ch04g17319	bZIP	Solyc04g081190.2	14.0478	14.0607	15.2177	11.3398	12.5889	10.1858	13.4072	12.1616	11.4516	6
SLM2ch05g17782	NAC	Solyc05g007770.2	136.645	138.728	141.658	97.4172	49.3859	39.5753	50.4398	50.5197	56.532	6
SLM2ch05g17789	Dof	Solyc05g007880.2	15.6906	15.2486	15.3777	14.6454	10.591	9.75325	9.49673	10.8197	10.0268	6
SLM2ch05g17968	RAV	Solyc05g009790.1	410.525	379.983	397.059	297.681	270.323	261.911	306.572	306.333	291.719	6
SLM2ch05g18042	bHLH	Solyc05g010610.2	12.7842	10.6697	12.1182	10.7487	10.7268	9.90463	12.2899	9.30994	8.09136	6
SLM2ch05g18067	bHLH	Solyc05g011810.2	12.2787	12.16	12.3781	11.1647	9.73752	10.3588	10.9864	9.0024	9.22039	6
SLM2ch05g20173	ARF	Solyc05g047460.2	81.4016	71.988	73.1488	60.4862	60.4037	60.0982	65.5461	57.2855	56.532	6
SLM2ch05g20458	ERF	Solyc05g052040.1	123.777	137.583	136.919	107.662	88.4136	76.7285	80.6291	97.992	89.7846	6
SLM2ch05g20459	ERF	Solyc05g052050.1	380.281	283.222	282.077	159.458	202.781	198.893	200.665	168.893	184.73	6
SLM2ch05g20549	GRAS	Solyc05g053090.1	33.5084	31.3179	34.3148	24.6498	20.2315	19.1172	25.2315	19.6823	22.4193	6
SLM2ch05g20587	GATA	Solyc05g053500.2	49.6413	44.277	42.0136	40.1928	37.2237	34.7311	36.5904	40.4269	38.8439	6
SLM2ch05g20765	NAC	Solyc05g055470.2	123.334	111.643	116.462	108.407	81.3529	77.3773	97.2252	94.4413	92.9566	6
SLM2ch06g21085	G2-like	Solyc06g008200.2	30.1386	25.0111	27.4158	19.4178	23.1024	22.1016	19.2728	19.2629	18.7096	6
SLM2ch06g22713	NF-X1	Solyc06g051570.2	51.4525	38.0351	44.6732	34.7856	31.87	32.0495	35.5895	28.5449	31.8547	6
SLM2ch06g23038	ARR-B	Solyc06g061030.2	30.8126	27.2574	28.1557	15.543	19.7078	21.3447	18.4814	17.5295	16.6935	6
SLM2ch06g23413	WRKY	Solyc06g068460.2	954.747	909.861	979.451	593.347	463.871	423.975	353.753	363.619	354.649	6
SLM2ch06g23452	bHLH	Solyc06g068870.2	136.561	134.818	129.14	114.471	103.544	104.669	97.4114	105.736	95.3222	6
SLM2ch06g24097	C3H	Solyc06g082010.2	653.192	529.769	547.756	417.186	364.439	365.693	416.041	343.657	373.332	6
SLM2ch06g24146	ERF	Solyc06g082590.1	36.457	26.7822	27.7358	21.8915	27.1564	26.3186	24.6263	21.7232	22.4193	6
SLM2ch06g24221	Trihelix	Solyc06g083430.1	19.2078	14.6654	14.8177	10.4641	9.175	9.01798	10.3812	11.4906	8.46771	6
SLM2ch06g24265	MYB	Solyc06g083900.2	123.861	153.609	147.438	162.479	110.042	99.587	114.729	121.616	121.344	6
SLM2ch07g25411	bHLH	Solyc07g005400.2	48.8831	38.9854	41.5737	23.1174	25.6628	25.6482	22.741	22.7017	22.2311	6
SLM2ch07g28069	ERF	Solyc07g053740.1	533.691	369.163	363.884	346.127	322.871	314.569	345.211	322.549	328.708	6
SLM2ch07g28515	GRAS	Solyc07g063940.1	2103.64	1679.89	1725.86	1302.22	1028.03	953.548	1235.11	1022.33	1123.44	6
SLM2ch08g28850	bHLH	Solyc08g005050.2	181	148.533	156.136	140.193	112.428	112.389	117.08	112.167	114.059	6
SLM2ch08g31808	HD-ZIP	Solyc08g076370.2	56.4862	58.5969	60.0708	48.9056	37.9608	36.6774	40.6637	37.1	35.4031	6
SLM2ch08g32178	HSF	Solyc08g080540.2	72.0504	50.9078	57.5512	34.0413	39.5902	37.6506	28.8626	27.6502	31.2364	6
SLM2ch09g32752	Trihelix	Solyc09g008850.2	32.6028	24.2768	26.236	20.5342	21.1238	20.9554	25.6039	20.6887	19.7849	6
SLM2ch09g32772	C2H2	Solyc09g009120.2	127.462	112.723	113.263	94.8778	70.083	66.8238	68.9677	65.6448	64.5696	6
SLM2ch09g32929	MYB	Solyc09g010820.2	32.4132	28.9205	31.0553	27.4301	20.7941	21.3015	19.715	18.1446	22.715	6
SLM2ch09g33333	WRKY	Solyc09g015770.2	571.243	618.648	627.324	300.286	339.339	364.395	264.396	303.37	291.45	6
SLM2ch09g35263	CO-like	Solyc09g074560.2	25.6947	24.0608	22.6165	19.1551	18.7767	15.1165	14.7339	18.536	16.6397	6
SLM2ch09g35334	ERF	Solyc09g075420.2	288.328	254.042	256.901	205.802	166.294	161.307	194.869	185.36	188.064	6
SLM2ch10g36006	HD-ZIP	Solyc10g005330.2	113.394	110.282	119.302	109.501	88.8404	82.654	89.5672	84.5722	94.0856	6
SLM2ch10g36430	WRKY	Solyc10g011910.2	193.995	174.279	175.453	86.4496	71.2469	66.2399	75.9972	80.3506	80.4567	6
SLM2ch10g37518	GATA	Solyc10g047640.1	20.2819	16.1773	16.6975	13.1787	12.2398	14.0784	13.0115	10.7078	11.801	6
SLM2ch10g37889	ERF	Solyc10g050970.1	257.747	250.457	246.122	108.319	92.4871	88.8822	60.3089	87.8433	75.5373	6
SLM2ch10g38600	C3H	Solyc10g080260.1	74.304	60.3248	64.8901	62.4784	51.733	47.4255	60.9374	49.4014	52.0159	6
SLM2ch10g38884	MYB_related	Solyc10g084370.1	63.7523	56.3506	56.1714	52.4739	34.3141	35.5096	38.5223	41.014	38.1988	6
SLM2ch11g39424	NAC	Solyc11g008010.1	131.401	113.241	117.342	110.508	81.3917	71.668	90.5681	90.3036	83.3867	6
SLM2ch11g40159	TCP	Solyc11g020670.1	34.6668	23.6288	27.1959	19.0237	16.6236	17.0195	18.2021	12.9724	14.6505	6
SLM2ch11g41842	bZIP	Solyc11g064950.1	76.1784	60.7568	67.6297	61.5808	49.192	49.6313	49.2992	42.7195	45.5912	6
SLM2ch11g42148	C3H	Solyc11g069340.1	183.591	163.76	166.175	146.301	115.221	109.643	116.754	116.304	113.414	6
SLM2ch11g42351	AP2	Solyc11g072600.1	284.853	227.26	248.582	230.736	158.206	136.697	179.74	136.658	156.666	6
SLM2ch12g42674	CPP	Solyc12g007180.1	38.9211	35.7888	35.0347	30.9984	26.206	22.1665	27.9548	24.491	23.0913	6
SLM2ch12g42876	ARR-B	Solyc12g010330.1	25.3788	25.6591	28.7356	23.3582	20.8135	22.2314	20.8323	18.9833	19.8117	6
SLM2ch12g42995	NAC	Solyc12g013620.1	110.972	99.9149	111.583	68.2358	46.4375	37.0883	40.5473	40.4828	39.8117	6
SLM2ch12g44275	CAMTA	Solyc12g035520.1	56.9074	53.4564	54.4917	50.0221	42.1701	40.4619	37.3818	40.9302	38.1181	6
SLM2ch12g44857	ARF	Solyc12g042070.1	176.535	142.054	145.438	130.736	116.443	116.909	121.782	115.494	113.279	6
SLM2ch12g45295	NAC	Solyc12g056790.1	249.091	222.616	232.724	198.381	169.98	163.621	174.689	158.325	163.736	6
SLM2ch12g45671	HSF	Solyc12g098520.1	90.0367	78.6188	81.3676	73.3147	54.7202	53.2428	55.9097	49.0659	51.5052	6
SLM2ch12g45790	GRAS	Solyc12g099900.1	33.2767	31.0803	35.4546	27.6271	24.5184	23.81	22.2754	21.0242	22.9569	6
SLM2ch01g00241	E2F/DP	Solyc01g007760.2	24.9575	25.8751	27.2158	21.7821	17.2249	16.6735	11.3821	11.4627	14.9999	7
SLM2ch01g00330	bZIP	Solyc01g008730.2	24.0098	20.9938	18.9771	20.6656	19.0871	15.4625	17.69	11.0992	13.6021	7
SLM2ch01g00346	AP2	Solyc01g008890.2	13.079	15.7454	15.0777	14.93	13.4424	11.3103	7.61135	8.19162	7.66126	7
SLM2ch01g00360	MYB	Solyc01g009070.2	18.6392	19.6763	18.2172	14.2076	13.3842	13.4945	9.26397	10.0928	8.57523	7
SLM2ch01g00367	EIL	Solyc01g009170.2	225.06	167.367	182.992	111.296	98.0541	97.792	47.5768	38.6935	43.36	7
SLM2ch01g00446	NAC	Solyc01g009860.2	246.816	267.714	283.137	260.881	161.251	147.294	85.0051	94.4972	91.3437	7
SLM2ch01g00940	C3H	Solyc01g014850.2	45.1552	41.0805	39.9939	42.5352	39.0859	38.3426	40.5939	33.0181	34.3278	7
SLM2ch01g02557	ARR-B	Solyc01g065540.2	42.9649	45.7242	45.1731	42.7979	36.0017	36.6991	24.5565	24.1275	24.4891	7
SLM2ch01g02777	MYB_related	Solyc01g067560.2	81.8649	75.2494	75.3885	76.3138	58.8519	54.8648	48.6242	49.1777	48.0912	7
SLM2ch01g02919	bZIP	Solyc01g079480.2	117.69	102.723	97.9451	110.53	84.3789	79.3885	60.1925	55.0488	58.1449	7
SLM2ch01g02959	NF-YC	Solyc01g079870.2	153.894	126.848	124.561	133.757	108.238	99.1328	90.5216	78.8688	77.2577	7
SLM2ch01g03032	SBP	Solyc01g080670.2	183.97	163.976	164.055	123.534	105.406	108.8	87.4258	83.7615	82.0158	7
SLM2ch01g03147	MYB_related	Solyc01g073950.2	53.4744	48.4024	49.3725	47.5702	36.3702	29.7572	32.261	29.5514	28.3063	7
SLM2ch01g03176	bHLH	Solyc01g086870.2	281.357	274.928	292.215	225.461	168.331	160.615	125.413	119.044	120.456	7
SLM2ch01g03188	C3H	Solyc01g087030.2	27.9693	28.4669	30.1754	26.7514	22.4817	19.5714	16.4098	16.2994	15.3225	7
SLM2ch01g03265	MIKC_MADS	Solyc01g087990.2	28.0114	27.2142	28.7756	33.8224	24.4602	20.9122	9.28725	9.95296	10.4301	7
SLM2ch01g03529	MIKC_MADS	Solyc01g093960.2	66.5956	70.3033	76.1084	61.0335	49.095	45.89	7.33204	8.49916	7.06986	7
SLM2ch01g03587	BES1	Solyc01g094580.2	64.9738	53.2621	51.5121	42.8855	43.5279	40.8945	29.5842	26.8115	29.0859	7
SLM2ch01g03634	WRKY	Solyc01g095100.2	50.8207	47.4088	48.2326	26.1385	41.336	38.4291	11.9175	11.5466	9.24727	7
SLM2ch01g03786	MYB_related	Solyc01g096700.2	313.644	301.969	314.192	276.227	220.471	220.281	199.641	192.014	207.768	7
SLM2ch01g03796	EIL	Solyc01g096810.2	598.096	507.609	519.961	466.442	352.18	339.764	199.85	182.201	183.01	7
SLM2ch01g03842	bZIP	Solyc01g097330.2	32.6028	26.6094	30.4953	24.4528	28.6694	30.8817	15.1994	14.5101	14.7849	7
SLM2ch01g03890	GeBP	Solyc01g097890.2	50.8839	34.5361	35.1746	37.0404	37.2819	38.0831	39.4301	29.775	33.3332	7
SLM2ch01g04028	C2H2	Solyc01g099340.2	55.6648	56.3506	53.4318	65.8934	39.435	32.6766	25.5108	28.1814	28.0106	7
SLM2ch01g04103	GRAS	Solyc01g100200.2	321.352	294.864	299.494	252.124	254.514	252.482	209.394	195.257	198.225	7
SLM2ch01g04201	bHLH	Solyc01g102300.2	28.3695	29.6332	30.3554	26.4668	26.3223	29.8004	21.5539	23.4006	20.7526	7
SLM2ch01g04265	ARF	Solyc01g103050.2	678.319	554.716	596.769	485.335	384.031	361.995	187.723	169.983	173.628	7
SLM2ch01g04407	bZIP	Solyc01g104650.2	17.881	13.3479	15.1777	18.8924	11.4057	10.5318	8.63551	6.59803	6.98922	7
SLM2ch01g04635	HB-PHD	Solyc01g107410.2	89.4891	82.9169	81.3676	65.6964	56.2332	53.0266	37.8938	36.1214	37.1504	7
SLM2ch01g04707	ERF	Solyc01g108240.2	225.06	218.577	229.725	144.024	128.528	124.305	56.4916	85.4948	78.0911	7
SLM2ch01g04829	bHLH	Solyc01g109700.2	262.296	242.617	270.459	163.442	119.469	118.401	36.8464	37.2118	39.6773	7
SLM2ch01g04884	GATA	Solyc01g110310.2	95.9128	82.5281	77.9881	56.3487	67.3286	67.8186	25.6738	30.8374	27.9031	7
SLM2ch01g04897	C3H	Solyc01g110490.2	72.4927	72.8303	71.809	78.0213	66.5915	61.6769	36.893	36.373	39.4353	7
SLM2ch02g05897	GeBP	Solyc02g005290.2	29.3593	32.8946	31.5152	30.3197	24.7124	23.2045	19.1099	19.5704	18.0644	7
SLM2ch02g06485	AP2	Solyc02g030210.2	21.2508	19.6979	23.0365	22.001	17.8263	19.3768	14.6175	16.579	16.0752	7
SLM2ch02g06690	WRKY	Solyc02g032950.2	51.6842	57.0202	60.8507	32.3119	34.6051	37.8452	5.86563	8.33141	6.04836	7
SLM2ch02g07008	bZIP	Solyc02g062950.2	58.5923	44.1907	49.1725	44.4617	36.1375	32.655	22.4384	22.0307	25.2687	7
SLM2ch02g07533	bHLH	Solyc02g070880.1	52.5477	54.0396	54.6517	50.6351	45.6228	45.544	40.687	46.3819	39.4622	7
SLM2ch02g07598	MIKC_MADS	Solyc02g071730.2	127.399	125.984	137.499	103.459	124.648	124.219	34.2627	34.8633	31.9622	7
SLM2ch02g07619	BES1	Solyc02g071990.2	114.025	88.8997	93.5057	84.151	75.3591	72.771	59.6805	46.7733	54.9998	7
SLM2ch02g07690	Trihelix	Solyc02g076810.2	25.5683	20.929	20.3969	22.5045	20.5807	16.241	16.3865	13.6713	15.5645	7
SLM2ch02g07767	HB-other	Solyc02g077660.2	281.925	256.202	257.061	229.532	189.533	176.661	147.479	136.462	137.016	7
SLM2ch02g07869	MYB_related	Solyc02g078810.2	33.7611	31.4907	26.9359	26.5325	19.1065	18.728	13.5003	10.6519	13.7634	7
SLM2ch02g07888	B3	Solyc02g079020.2	120.744	110.304	112.563	110.924	94.3686	96.062	44.225	40.9302	39.5966	7
SLM2ch02g08054	WRKY	Solyc02g080890.2	375.311	331.732	341.808	181.087	180.668	170.909	65.2901	71.488	68.6019	7
SLM2ch02g08122	MYB_related	Solyc02g081640.2	48.9463	47.3872	45.593	42.8417	31.7924	30.0815	23.6255	23.82	24.3816	7
SLM2ch02g08167	C3H	Solyc02g082110.2	36.2463	40.7997	39.014	31.5894	23.7425	27.5297	17.7831	16.1875	18.0644	7
SLM2ch02g08366	C3H	Solyc02g084520.2	202.819	180.413	186.392	140.5	119.314	113.038	97.9933	86.5013	100.51	7
SLM2ch02g08372	GATA	Solyc02g084590.2	44.1654	34.8169	39.514	30.9108	28.8828	34.0174	9.7295	8.30346	9.51609	7
SLM2ch02g08464	GRAS	Solyc02g085600.1	37.3837	34.9033	32.695	37.3688	31.6373	28.3515	15.2925	15.237	16.3978	7
SLM2ch02g08465	bZIP	Solyc02g085610.2	45.408	38.4886	41.8136	40.8277	31.0359	27.6811	20.1806	15.1531	16.2903	7
SLM2ch02g08466	HD-ZIP	Solyc02g085630.2	183.38	161.795	176.333	222.702	120.866	106.01	125.203	118.15	117.311	7
SLM2ch02g08693	NAC	Solyc02g088180.2	101.052	102.442	107.664	98.2929	52.1404	40.1592	18.9935	16.9704	16.9085	7
SLM2ch02g08875	G2-like	Solyc02g090400.2	127.631	119.397	125.081	90.7622	70.3934	59.9252	17.0615	22.5619	23.1182	7
SLM2ch02g08912	HSF	Solyc02g090820.2	286.791	218.297	229.745	172.965	138.769	138.924	109.166	84.3486	95.6179	7
SLM2ch02g09104	WRKY	Solyc02g093050.2	170.154	169.829	186.052	108.976	87.4049	93.5101	64.8944	66.9309	64.3546	7
SLM2ch03g09354	bHLH	Solyc03g005350.2	13.4581	12.7863	12.6581	11.4493	10.4164	10.9427	8.96138	8.21958	8.01072	7
SLM2ch03g09413	BES1	Solyc03g005990.2	34.1402	26.4798	27.2158	18.6078	28.5919	26.989	22.1125	19.0952	19.758	7
SLM2ch03g09686	HSF	Solyc03g026020.2	37.7206	28.1861	30.6753	23.7304	28.4755	30.5573	18.9236	14.4821	17.6075	7
SLM2ch03g11610	C2H2	Solyc03g083310.2	19.4184	19.2443	16.4775	21.7602	16.5072	14.3596	14.7339	12.9724	13.0107	7
SLM2ch03g12291	B3	Solyc03g111410.2	15.2483	12.5056	14.6378	12.8503	9.8927	8.67196	7.86739	6.2905	6.31718	7
SLM2ch03g12306	C2H2	Solyc03g111590.2	75.7782	77.1501	82.8474	69.418	73.7297	70.5219	53.1864	51.7778	46.6396	7
SLM2ch03g12650	MYB_related	Solyc03g115440.1	89.4259	84.364	87.5466	86.8874	66.2423	60.4875	43.5733	43.3345	38.145	7
SLM2ch03g12695	Dof	Solyc03g115940.2	16.175	13.7151	15.6576	13.4414	10.688	11.3319	10.4045	9.03036	8.97846	7
SLM2ch03g12777	WRKY	Solyc03g116890.2	984.422	1067.98	1132.27	787.832	557.444	533.661	358.548	356.601	362.633	7
SLM2ch03g13004	LBD	Solyc03g119530.2	288.602	225.122	215.567	113.376	238.918	275.102	168.241	134.561	149.327	7
SLM2ch03g13108	HD-ZIP	Solyc03g120620.2	77.4	65.2924	68.4496	71.3663	40.9674	36.3963	31.2834	30.6417	34.5966	7
SLM2ch04g13475	MYB_related	Solyc04g005100.2	69.5863	61.7503	59.8109	46.3005	53.3818	56.3786	35.9386	44.1174	38.6558	7
SLM2ch04g13493	bHLH	Solyc04g005280.2	14.3216	15.6158	15.6976	16.4186	13.0933	15.0516	12.7787	11.267	11.4247	7
SLM2ch04g13526	NAC	Solyc04g005610.2	30.4124	34.9033	38.6341	32.3338	16.7206	14.1	11.9873	14.1746	12.258	7
SLM2ch04g13568	RAV	Solyc04g007000.1	45.4712	40.5189	45.653	50.7226	32.1804	33.5201	19.878	16.8306	21.6935	7
SLM2ch04g13584	ERF	Solyc04g007180.1	20.4083	18.51	17.6373	19.0675	13.0933	16.414	14.3848	10.9874	15.2956	7
SLM2ch04g13665	ARR-B	Solyc04g008050.2	81.4016	73.8023	74.9286	70.2936	71.1305	75.8634	50.0906	47.8357	51.2901	7
SLM2ch04g13707	C2H2	Solyc04g008500.2	24.5574	31.0803	24.6562	23.0955	17.3607	17.6683	6.00529	7.10127	7.66126	7
SLM2ch04g13768	TCP	Solyc04g009180.1	30.1175	25.5511	25.5761	23.3145	24.6542	25.7564	13.9658	12.0778	13.1989	7
SLM2ch04g13793	NAC	Solyc04g009440.2	982.653	838.629	879.286	546.543	489.029	468.697	206.88	181.586	194.784	7
SLM2ch04g13921	MYB_related	Solyc04g011650.2	73.3562	60.6704	62.9304	60.0265	44.7111	42.4948	30.748	27.4825	28.4676	7
SLM2ch04g14470	C2H2	Solyc04g028560.2	75.5887	73.5215	78.1481	65.981	44.5172	50.1719	30.5851	28.0696	24.8924	7
SLM2ch04g15238	MYB	Solyc04g049120.2	536.871	459.553	492.665	392.274	305.995	297.766	236.767	206.608	217.472	7
SLM2ch04g15670	WRKY	Solyc04g051690.2	26.495	27.0846	32.1551	15.9589	14.8972	14.7488	5.88891	6.26254	6.85481	7
SLM2ch04g15869	ERF	Solyc04g054910.2	385.652	406.593	442.552	376.775	284.599	281.72	229.504	266.27	247.176	7
SLM2ch04g15984	C3H	Solyc04g057990.2	246.1	215.705	222.746	160.903	129.148	121.04	78.0687	70.2019	73.4943	7
SLM2ch04g16047	GRAS	Solyc04g064550.1	460.672	415.513	448.232	345.054	284.464	279.644	190.959	172.667	172.204	7
SLM2ch04g16710	bZIP	Solyc04g072460.2	19.4184	17.7756	18.7571	17.6446	15.1494	13.2999	7.19238	6.12275	6.69352	7
SLM2ch04g16742	ERF	Solyc04g072900.1	482.196	382.705	396.38	397.265	338.001	320.322	162.492	157.374	169.354	7
SLM2ch04g16896	MYB_related	Solyc04g076360.2	19.7765	16.4581	19.937	17.6446	17.1667	14.857	16.5262	12.9165	13.2795	7
SLM2ch04g17033	C2H2	Solyc04g077980.1	702.876	518.322	540.777	462.874	474.83	482.624	201.224	238.843	237.203	7
SLM2ch04g17110	bZIP	Solyc04g078840.2	62.615	53.3916	59.231	73.052	51.5778	45.5008	40.0353	37.6591	36.4783	7
SLM2ch04g17158	MYB	Solyc04g079360.1	127.989	121.773	118.922	116.244	97.899	95.8241	38.1266	39.5882	35.0805	7
SLM2ch04g17222	C2H2	Solyc04g080130.2	126.178	112.399	116.362	129.094	83.603	78.3288	73.5531	74.4236	74.4889	7
SLM2ch04g17324	ARF	Solyc04g081240.2	434.977	389.098	419.536	206.349	164.549	158.842	33.7274	32.431	30.8601	7
SLM2ch05g17717	HD-ZIP	Solyc05g006980.2	24.1993	27.9053	28.2157	28.9187	21.4342	18.3171	9.05449	16.2155	13.5752	7
SLM2ch05g17734	MYB	Solyc05g007160.2	16.512	19.2227	18.4972	15.2584	16.3909	15.8301	10.7769	11.7423	12.1505	7
SLM2ch05g17736	HD-ZIP	Solyc05g007180.2	69.1018	83.932	83.6672	78.897	61.4705	60.2063	47.4837	62.6254	51.1288	7
SLM2ch05g17925	C3H	Solyc05g009350.2	56.1281	53.7804	56.1514	36.2961	27.8741	25.4536	20.0176	20.8006	18.7634	7
SLM2ch05g17936	ERF	Solyc05g009450.1	34.2666	35.2057	40.4338	37.2593	28.3979	28.3515	17.1314	19.2909	17.258	7
SLM2ch05g17958	bZIP	Solyc05g009660.2	14.2163	16.7605	14.0579	15.6086	12.9187	13.2783	6.63375	5.11627	5.32256	7
SLM2ch05g18093	SBP	Solyc05g012040.2	34.9616	37.9055	33.3549	41.375	28.3979	25.3022	29.1187	24.6308	25.3225	7
SLM2ch05g18164	WRKY	Solyc05g012770.2	73.8406	54.5148	58.6511	55.7577	40.5019	40.5484	40.9663	32.3471	35.1611	7
SLM2ch05g18322	ARR-B	Solyc05g014260.2	61.0565	60.7568	59.231	47.5921	37.4759	38.5589	11.964	12.0498	11.3709	7
SLM2ch05g18472	SBP	Solyc05g015510.2	18.7655	18.186	20.3169	17.0973	15.9447	16.6303	13.1744	12.2455	14.1666	7
SLM2ch05g18501	CAMTA	Solyc05g015650.2	99.2404	92.8738	98.185	75.6133	62.1689	62.9528	51.9295	48.1153	47.5536	7
SLM2ch05g18535	SBP	Solyc05g015840.2	67.3959	66.5884	59.011	44.3303	51.6748	51.5128	15.3158	16.4951	14.8118	7
SLM2ch05g20289	WRKY	Solyc05g050340.2	15.0166	13.9095	13.4379	10.289	9.19439	9.49374	7.12255	7.32493	5.02686	7
SLM2ch05g20806	G2-like	Solyc05g055940.2	40.8166	42.0524	45.0931	34.0413	29.6393	29.9518	21.3444	20.4651	20.8064	7
SLM2ch06g21117	WRKY	Solyc06g008610.2	45.6818	41.966	41.6936	43.7611	36.991	34.0391	25.1617	21.2479	21.3709	7
SLM2ch06g22904	ERF	Solyc06g054630.1	106.507	85.8759	93.6457	68.7831	48.61	44.4627	31.7023	37.3236	35.7525	7
SLM2ch06g22953	NAC	Solyc06g060230.2	295.047	249.291	262.04	147.987	144.162	138.881	80.9783	76.3806	78.1717	7
SLM2ch06g22982	bZIP	Solyc06g060490.2	32.8976	31.5123	33.1549	31.1297	26.8267	30.8168	24.8358	25.4136	26.102	7
SLM2ch06g23093	C2H2	Solyc06g062670.2	76.6207	85.4871	82.7274	80.3199	54.7978	48.2256	30.5618	38.7774	35.6719	7
SLM2ch06g23325	WRKY	Solyc06g066370.2	1301.29	1246.04	1292.44	1099.19	776.771	714.885	579.51	595.724	591.637	7
SLM2ch06g23503	bHLH	Solyc06g069370.2	27.9693	31.3827	35.3146	21.4756	18.641	19.3335	11.1261	13.6434	11.9086	7
SLM2ch06g23522	MYB_related	Solyc06g069560.1	139.109	131.06	133.62	126.489	105.619	101.685	76.5558	69.6148	74.919	7
SLM2ch06g23540	Dof	Solyc06g069760.2	49.8308	47.4952	52.192	45.5124	37.6893	39.6402	32.8196	31.5364	34.3009	7
SLM2ch06g23585	MYB_related	Solyc06g071230.2	131.506	106.092	109.503	118.039	99.3538	97.3812	76.2765	71.0407	72.9567	7
SLM2ch06g23724	C3H	Solyc06g072720.2	38.7737	31.1451	34.4547	36.318	30.5122	28.3082	25.9531	24.8545	23.7902	7
SLM2ch06g23838	E2F/DP	Solyc06g074010.2	26.6003	27.6246	26.036	25.3723	18.3888	18.2955	15.3624	18.0328	15.7795	7
SLM2ch06g24036	GRAS	Solyc06g076280.1	173.945	157.259	161.455	165.631	144.802	146.666	113.798	102.717	103.172	7
SLM2ch06g24140	MYB_related	Solyc06g082510.2	18.1758	19.2011	15.8776	18.9143	14.7421	14.5326	12.5227	11.3509	13.6827	7
SLM2ch06g24199	bHLH	Solyc06g083170.2	42.5858	49.9575	48.7726	50.1534	29.5035	24.8913	17.1779	20.0178	18.9247	7
SLM2ch07g25894	ARF	Solyc07g016180.2	306.441	280.285	276.578	201.446	212.635	217.123	88.9155	80.1269	87.6072	7
SLM2ch07g26180	CPP	Solyc07g020710.2	25.5894	26.631	26.6359	23.7085	20.1734	23.6154	16.0607	11.938	15.7795	7
SLM2ch07g27268	HSF	Solyc07g040680.2	14.7007	17.3868	19.0171	22.7234	12.0458	13.6027	7.23893	11.2949	8.17201	7
SLM2ch07g27516	ARF	Solyc07g042260.2	120.091	96.2216	100.105	88.3979	67.2704	57.7842	54.3735	43.5582	47.9299	7
SLM2ch07g28059	HB-other	Solyc07g053610.2	105.18	101.189	103.884	85.3331	98.7525	105.815	48.5544	49.3734	50.8869	7
SLM2ch07g28191	WRKY	Solyc07g055280.2	24.6206	18.5964	18.2972	18.3889	19.9988	17.7764	15.9443	12.6928	16.1827	7
SLM2ch07g28637	WRKY	Solyc07g065260.2	24.6627	25.4431	26.096	22.8985	22.7144	21.3447	13.0347	10.8476	10.7795	7
SLM2ch07g28638	GRAS	Solyc07g065270.1	66.4903	63.543	61.7906	52.2769	47.9699	46.8848	34.5653	33.6052	31.9353	7
SLM2ch07g28727	WRKY	Solyc07g066220.2	275.733	216.806	230.445	145.885	168.254	167.708	120.827	95.308	105.967	7
SLM2ch07g28737	NAC	Solyc07g066330.2	22.1353	23.9744	24.7162	13.5727	8.82584	8.58546	5.84235	5.45176	5.13439	7
SLM2ch08g28869	bZIP	Solyc08g005290.2	37.5521	30.5836	30.1954	37.5658	27.7578	28.3082	27.9781	21.863	26.9891	7
SLM2ch08g28957	WRKY	Solyc08g006320.2	587.84	461.41	445.992	290.26	335.304	335.417	181.416	201.743	195.268	7
SLM2ch08g29136	WRKY	Solyc08g008280.2	889.626	818.197	858.869	661.758	545.573	519.15	137.866	159.583	151.075	7
SLM2ch08g29148	Nin-like	Solyc08g008410.2	66.0058	53.2836	65.25	51.248	39.3574	35.8124	13.3141	11.91	13.4139	7
SLM2ch08g29767	TCP	Solyc08g048370.2	14.0268	12.2896	14.0179	12.6314	9.62114	11.4833	9.65967	9.08627	8.49459	7
SLM2ch08g31230	WRKY	Solyc08g067340.2	35.2565	38.791	38.7541	19.2645	36.6418	39.4239	6.16822	13.923	9.67738	7
SLM2ch08g31786	bZIP	Solyc08g076100.2	125.799	101.556	106.044	114.296	94.3298	90.6123	72.9712	62.7931	58.8976	7
SLM2ch08g31857	bHLH	Solyc08g076930.1	515.894	493.095	486.046	409.831	405.446	420.32	207.601	204.483	214.945	7
SLM2ch08g31903	SRS	Solyc08g077450.2	25.2735	19.9787	22.8965	17.0097	16.6624	11.678	9.75277	8.24754	8.3333	7
SLM2ch08g31969	HD-ZIP	Solyc08g078300.2	64.8685	58.8993	55.2116	45.3592	39.0277	37.0018	14.4546	13.1122	13.4408	7
SLM2ch08g31973	MYB_related	Solyc08g078340.2	369.982	286.267	310.933	194.834	147.731	135.659	72.9014	58.7393	66.8277	7
SLM2ch08g32244	bHLH	Solyc08g081140.2	62.2569	61.5127	65.59	71.1693	54.5456	51.556	51.0682	53.3155	54.1933	7
SLM2ch08g32269	TALE	Solyc08g081400.2	51.0524	45.5298	47.8527	43.6298	38.3876	35.5529	10.8468	11.4347	13.7365	7
SLM2ch08g32328	WRKY	Solyc08g082110.2	88.2886	87.3662	83.1673	73.0957	58.5609	48.6581	8.56568	11.2949	12.3118	7
SLM2ch09g32878	B3	Solyc09g010230.1	17.8178	20.5618	21.1168	14.317	12.8023	13.1269	11.7778	9.08627	10.4569	7
SLM2ch09g32937	GRAS	Solyc09g010920.1	18.0073	19.6547	17.4773	18.8924	15.3434	16.1978	13.5468	10.9874	13.8978	7
SLM2ch09g33189	WRKY	Solyc09g014990.2	463.684	495.082	513.942	316.639	288.11	284.661	118.616	123.517	120.86	7
SLM2ch09g35194	G2-like	Solyc09g072830.2	84.4555	85.7895	88.1865	85.0704	72.9344	74.2631	54.3967	51.4982	50.5912	7
SLM2ch09g35275	HB-other	Solyc09g074690.2	82.1387	79.5475	79.8078	71.7166	58.8325	56.9841	48.1587	39.5323	42.016	7
SLM2ch09g35554	bHLH	Solyc09g083220.2	37.847	29.7196	30.4754	25.1315	27.6608	32.2441	11.8709	10.2605	12.2042	7
SLM2ch09g35566	bHLH	Solyc09g083360.2	108.697	147.216	138.499	101.029	101.061	111.935	33.1222	46.4378	40.9138	7
SLM2ch09g35584	ZF-HD	Solyc09g089550.2	26.6846	25.1191	23.2565	27.0579	18.641	21.9719	15.4322	10.7917	9.94619	7
SLM2ch09g35639	MYB	Solyc09g090130.2	395.614	379.076	391.16	217.689	161.93	138.924	46.5526	42.7195	41.2095	7
SLM2ch09g35739	GATA	Solyc09g091250.2	54.6117	44.8602	46.7329	45.9941	45.1767	44.1167	30.8644	27.3427	32.1773	7
SLM2ch09g35901	bHLH	Solyc09g098110.2	18.4075	16.4149	19.477	19.7024	14.1601	14.6407	11.0562	9.22606	9.83867	7
SLM2ch10g36164	HB-other	Solyc10g007130.2	59.2031	44.9682	53.2719	40.346	34.0231	34.8609	15.8977	15.1811	19.4085	7
SLM2ch10g38288	B3	Solyc10g075030.1	57.6024	53.7804	49.4525	38.1788	37.8832	37.7587	9.79933	11.0433	11.1559	7
SLM2ch10g38405	C2H2	Solyc10g077110.1	84.5608	72.2256	80.3277	71.6509	57.6104	49.6746	38.4059	38.6656	38.6826	7
SLM2ch10g38427	bZIP	Solyc10g078290.1	390.243	319.615	325.99	278.044	249.742	241.799	220.054	198.304	211.074	7
SLM2ch10g38466	C3H	Solyc10g078750.1	27.0426	20.389	17.9173	17.7759	20.4061	21.5393	12.1502	14.9015	11.1559	7
SLM2ch10g38497	C3H	Solyc10g079120.1	53.9378	47.1713	53.3519	49.7594	48.4161	47.1227	45.1328	40.8463	42.903	7
SLM2ch10g38601	MYB_related	Solyc10g080300.1	61.4356	59.72	61.0707	55.9109	46.5151	47.1227	31.7489	27.0352	29.4354	7
SLM2ch10g38616	C3H	Solyc10g080480.1	18.8287	17.9484	17.9973	15.4554	15.3434	15.8734	15.5486	13.3918	13.0107	7
SLM2ch10g38644	bZIP	Solyc10g080770.1	174.092	138.771	138.199	109.151	84.6311	80.4265	64.2659	54.6574	61.5051	7
SLM2ch10g38990	C2H2	Solyc10g085560.1	44.0601	44.1043	45.653	46.213	39.0859	36.8504	33.1222	31.0331	28.4676	7
SLM2ch11g39198	Trihelix	Solyc11g005380.1	233	230.068	237.124	207.991	148.895	132.977	84.6792	83.426	78.4943	7
SLM2ch11g39503	C3H	Solyc11g008900.1	93.4275	78.8347	80.9277	80.4075	77.2407	75.8851	73.1807	63.9394	68.6825	7
SLM2ch11g39763	GRAS	Solyc11g012510.1	453.279	375.988	371.923	339.099	330.785	336.044	271.681	240.017	247.338	7
SLM2ch11g39922	C2H2	Solyc11g017140.1	72.4927	74.1911	72.9889	75.9635	58.1924	56.2704	54.001	58.0124	57.2309	7
SLM2ch11g39958	NAC	Solyc11g017470.1	176.409	151.946	164.175	103.985	118.169	127.355	91.569	91.4778	93.9512	7
SLM2ch11g40265	G2-like	Solyc11g022470.1	54.9066	50.5406	48.2726	46.6289	40.8122	36.7207	36.5671	31.0331	30.7257	7
SLM2ch11g40759	MIKC_MADS	Solyc11g028020.1	49.9361	47.2145	49.4924	42.2944	27.7384	24.8048	9.52001	10.7078	9.13975	7
SLM2ch11g41721	bHLH	Solyc11g056650.1	46.2715	42.8083	43.2934	48.2927	34.7796	31.1196	20.1107	16.3553	15.3763	7
SLM2ch11g41854	HB-other	Solyc11g065110.1	30.6862	36.7607	33.4949	34.4353	29.6781	30.2329	25.2781	22.4221	22.9569	7
SLM2ch11g41911	NF-YA	Solyc11g065700.1	38.5841	34.4929	36.5344	32.6183	29.5617	27.4432	24.3703	23.0652	22.5268	7
SLM2ch11g42101	E2F/DP	Solyc11g068800.1	26.5161	23.4128	27.6158	20.6218	17.2249	16.4356	10.7769	9.7293	8.57523	7
SLM2ch11g42314	NF-YC	Solyc11g072150.1	16.3224	16.5445	17.1974	13.7917	12.4338	11.7428	8.91483	7.07331	7.90319	7
SLM2ch12g42509	GRAS	Solyc12g005340.1	811.152	683.162	706.232	415.479	486.236	509.872	329.08	314.525	323.547	7
SLM2ch12g42545	C3H	Solyc12g005770.1	43.6388	42.5924	43.7933	39.6893	36.3896	36.2665	31.167	31.6202	30.0536	7
SLM2ch12g42584	WRKY	Solyc12g006170.1	73.7774	64.2773	69.3894	67.7761	53.0908	48.896	45.0862	39.057	34.4891	7
SLM2ch12g43101	WRKY	Solyc12g014610.1	22.6829	23.564	23.9164	20.8407	19.5332	22.9234	11.7545	11.3788	11.8279	7
SLM2ch12g44607	SBP	Solyc12g038520.1	12.8473	12.268	11.6782	12.106	10.5716	11.5049	6.79668	6.4862	6.74728	7
SLM2ch01g04767	B3	Solyc01g108940.1	9.49861	12.2896	12.4381	14.8643	13.0933	12.2619	13.9425	12.4412	12.5806	8
SLM2ch02g07757	ARF	Solyc02g077560.2	33.0661	39.007	34.5747	30.5168	47.2716	54.216	38.9878	35.1988	36.0751	8
SLM2ch02g08443	GRAS	Solyc02g085340.1	20.2398	20.0651	18.2372	15.6305	24.596	26.9458	17.3176	17.865	20.9408	8
SLM2ch02g09010	HD-ZIP	Solyc02g091930.2	29.928	35.3136	32.0751	54.4661	47.194	47.858	30.0032	33.2418	31.2902	8
SLM2ch03g09791	ARF	Solyc03g031970.2	165.288	156.028	151.197	188.158	170.271	156.312	172.268	161.204	161.343	8
SLM2ch03g11735	ERF	Solyc03g093550.1	8.34024	22.8513	20.9168	13.6603	58.3476	70.1758	32.3541	36.5408	34.5966	8
SLM2ch03g11880	WRKY	Solyc03g095770.2	43.5335	99.2022	71.7491	47.417	149.845	174.953	72.7152	113.481	93.8437	8
SLM2ch03g12276	Trihelix	Solyc03g111260.2	12.4893	13.9959	13.6179	16.9878	17.5159	18.2738	13.7097	13.3079	11.0215	8
SLM2ch03g12601	SBP	Solyc03g114850.2	23.8202	27.1494	26.7759	32.7059	37.0685	37.8452	24.6031	23.7082	25.5106	8
SLM2ch04g17303	MIKC_MADS	Solyc04g081000.2	13.1001	39.3094	28.2157	15.3678	94.3492	112.476	19.715	26.5878	22.8225	8
SLM2ch04g17337	C2H2	Solyc04g081370.2	12.1102	12.1816	11.3383	10.9676	19.5138	18.1657	13.477	16.4951	13.1182	8
SLM2ch05g18090	MIKC_MADS	Solyc05g056620.1	7.91902	16.2637	12.1981	14.12	34.2171	37.3695	13.0813	14.7337	13.2258	8
SLM2ch07g25712	HB-PHD	Solyc07g008730.1	11.0993	11.9656	8.35872	12.2374	12.8799	12.024	10.7304	12.5251	10.0268	8
SLM2ch07g27636	bHLH	Solyc07g043580.2	34.6457	32.0739	32.1351	43.8925	36.8746	32.2658	30.3756	35.4504	34.6235	8
SLM2ch07g27989	GeBP	Solyc07g052900.1	19.0604	21.7713	20.1769	27.4738	29.038	23.0531	24.3703	25.805	22.1236	8
SLM2ch07g28024	MYB	Solyc07g053230.2	20.1135	39.7629	32.635	20.6656	72.2749	84.903	35.8455	47.7519	45.1611	8
SLM2ch07g28025	MYB	Solyc07g053240.2	9.7724	18.9851	12.0582	18.6297	31.0941	37.6506	21.0883	24.6308	24.9999	8
SLM2ch08g30744	HB-other	Solyc08g061140.2	12.9526	12.8079	11.8182	17.6227	12.8411	16.1113	16.1538	14.1187	13.844	8
SLM2ch08g31882	ARR-B	Solyc08g077230.2	13.416	14.903	16.7974	20.184	28.1845	27.5946	13.3373	15.5166	14.0322	8
SLM2ch08g32292	AP2	Solyc08g081670.1	18.0916	18.6612	18.9771	28.0211	18.9513	16.7168	19.2495	18.8994	20.1343	8
SLM2ch09g34798	bHLH	Solyc09g063010.2	13.079	10.6265	11.0983	10.2671	16.4878	12.7376	12.6623	9.64543	11.4247	8
SLM2ch09g35617	bHLH	Solyc09g089870.2	14.806	13.1319	16.4575	23.2707	18.9125	18.2738	17.2012	17.4177	17.473	8
SLM2ch10g38429	G2-like	Solyc10g078310.1	21.8405	21.4258	23.2565	30.0789	29.6781	29.7139	29.3049	25.8609	25.9139	8
SLM2ch10g38440	E2F/DP	Solyc10g078430.1	11.8153	11.8144	11.2383	12.2592	13.617	11.9807	11.5218	12.2455	13.3333	8
SLM2ch11g39536	HD-ZIP	Solyc11g010270.1	21.2508	34.9465	32.1351	25.6787	51.3839	55.6217	22.9737	39.029	32.9837	8
SLM2ch11g42164	GATA	Solyc11g069510.1	36.0147	27.5382	29.6355	37.9818	36.6612	37.0451	33.0291	29.7191	27.9838	8
SLM2ch12g43173	C3H	Solyc12g017410.1	19.0815	18.2292	18.7971	26.8828	23.7231	24.913	19.5288	20.8285	18.2257	8
SLM2ch12g45578	CO-like	Solyc12g096500.1	101.894	87.4094	87.0867	115.084	115.221	114.812	112.331	103.584	105.914	8
SLM2ch01g00216	TALE	Solyc01g007070.2	160.992	130.714	133.04	186.012	141.621	124.046	273.753	243.987	263.682	9
SLM2ch01g02775	C3H	Solyc01g067550.2	48.4829	40.4541	36.8744	46.3224	43.4891	42.5813	82.7007	57.7607	68.7094	9
SLM2ch01g03411	SBP	Solyc01g090730.2	16.7647	24.5792	20.4769	28.8749	33.6546	30.2978	61.1469	49.8766	57.3385	9
SLM2ch01g03752	HD-ZIP	Solyc01g096320.2	16.5331	15.8533	18.9571	33.8224	20.0764	16.068	51.6269	80.099	63.118	9
SLM2ch01g03787	NF-YC	Solyc01g096710.2	50.5259	45.4218	47.2128	51.0072	49.9485	49.1555	57.6089	57.8726	55.4836	9
SLM2ch01g04713	G2-like	Solyc01g108300.2	38.4788	38.0783	38.6941	42.9292	37.825	40.6998	42.9681	63.4082	52.0428	9
SLM2ch01g04889	DBB	Solyc01g110370.2	9.20375	8.66102	10.4984	9.91685	11.4251	11.8077	15.2227	15.1251	14.2741	9
SLM2ch02g07225	MYB	Solyc02g067340.2	7.3293	12.3328	12.4381	15.4992	13.3842	13.6243	58.377	67.7417	59.5696	9
SLM2ch02g07296	TCP	Solyc02g068200.1	9.64604	9.89214	9.13861	11.9528	9.69873	11.1373	21.6237	22.1705	22.3117	9
SLM2ch02g07453	NF-YA	Solyc02g069860.2	27.5481	27.9053	27.5358	29.1157	25.8568	30.3194	31.423	28.5449	31.2364	9
SLM2ch02g08376	MIKC_MADS	Solyc02g084630.2	84.7924	97.3663	94.1456	117.098	93.0496	94.1157	126.274	135.511	134.032	9
SLM2ch02g08583	HD-ZIP	Solyc02g086930.2	26.0106	20.1083	20.1769	22.3293	33.9068	35.4231	57.3528	55.7198	54.5697	9
SLM2ch02g08672	MYB	Solyc02g087960.2	13.8793	16.2853	15.1577	15.1051	15.6925	15.7869	35.3567	32.8504	33.7364	9
SLM2ch02g08708	WRKY	Solyc02g088340.2	21.4824	26.415	24.5563	19.7461	26.4581	30.1248	35.5895	30.3901	32.688	9
SLM2ch02g08779	MIKC_MADS	Solyc02g089200.2	416.801	440.222	467.269	563.487	423.35	405.549	531.468	542.409	523.009	9
SLM2ch03g09691	HD-ZIP	Solyc03g026070.2	17.2281	14.7302	12.3581	19.4178	17.8651	16.6086	40.7568	26.9233	31.8009	9
SLM2ch03g12381	MYB	Solyc03g112390.2	18.0705	20.8426	23.5964	34.2821	20.3285	17.106	48.9966	51.8057	51.5589	9
SLM2ch03g12599	MIKC_MADS	Solyc03g114830.2	27.7797	30.8211	32.1151	47.5046	42.4804	43.9221	70.8298	81.3291	75.6448	9
SLM2ch03g12600	MIKC_MADS	Solyc03g114840.2	28.3484	33.7154	32.3751	31.7646	37.3013	42.4731	70.9695	78.3097	75.0803	9
SLM2ch03g13023	MYB	Solyc03g119740.2	8.80359	8.76902	9.41856	10.7706	13.3648	11.1589	19.7383	19.1511	17.6343	9
SLM2ch04g15065	Trihelix	Solyc04g045430.2	14.6586	17.646	16.4175	20.3372	15.4404	14.857	24.2074	21.7232	19.9462	9
SLM2ch04g17208	BES1	Solyc04g079980.2	32.2658	31.1667	31.8351	32.684	34.1589	34.45	41.5017	41.5173	39.3009	9
SLM2ch05g18516	MIKC_MADS	Solyc05g015750.2	160.592	153.695	155.156	192.404	151.572	147.402	202.155	202.778	202.902	9
SLM2ch05g20360	G2-like	Solyc05g051060.2	7.81371	11.6848	10.9183	10.6831	10.6686	10.1641	14.2451	17.9768	19.4623	9
SLM2ch05g20674	GATA	Solyc05g054400.2	12.3629	14.255	15.0377	13.6165	14.1795	14.7056	20.6926	23.6802	24.1666	9
SLM2ch05g20744	MYB	Solyc05g055240.2	12.5314	9.20099	10.6584	12.916	11.0566	10.5102	14.7572	13.0563	14.758	9
SLM2ch05g20766	NAC	Solyc05g055480.2	33.4873	31.8363	32.0551	36.734	33.8292	36.1584	47.088	41.6012	49.6234	9
SLM2ch05g20824	GATA	Solyc05g056120.2	50.6733	43.7371	40.7338	86.3401	62.712	62.4771	173.013	154.942	171.128	9
SLM2ch06g21072	bHLH	Solyc06g008030.2	14.1321	10.7561	10.7184	15.4335	10.1255	10.4885	19.7383	14.9854	18.0376	9
SLM2ch06g22482	bZIP	Solyc06g048630.2	43.8284	38.0351	34.1548	35.3548	41.2972	43.9437	74.0187	64.89	70.8868	9
SLM2ch06g23326	AP2	Solyc06g066390.1	14.6586	19.8923	17.9373	14.317	20.9687	23.3992	23.6953	21.0802	26.1289	9
SLM2ch06g23766	DBB	Solyc06g073180.2	83.8447	81.621	80.8677	87.3252	79.5296	86.2006	111.819	107.637	107.177	9
SLM2ch06g23768	FAR1	Solyc06g073200.2	9.49861	11.1233	10.8983	12.5657	10.7656	9.27749	13.5235	12.3294	12.4999	9
SLM2ch06g23848	TALE	Solyc06g074120.2	25.6947	31.0803	25.936	33.2313	44.4396	44.8304	129.835	132.604	132.822	9
SLM2ch06g24001	C2H2	Solyc06g075780.1	78.4741	86.1135	93.9257	87.172	86.823	80.1886	153.414	195.397	175.913	9
SLM2ch06g24079	C2H2	Solyc06g076820.1	13.3317	9.71935	9.65853	11.7557	12.007	11.2022	29.5842	31.8998	29.4354	9
SLM2ch07g25657	YABBY	Solyc07g008180.2	15.5221	17.7972	20.3569	34.6761	41.3166	43.5761	159.28	168.501	168.091	9
SLM2ch07g27975	M-type_MADS	Solyc07g052700.2	5.18106	8.27225	7.1989	7.74959	10.8238	10.402	18.8073	16.8306	19.1666	9
SLM2ch07g28242	MIKC_MADS	Solyc07g055920.2	44.9868	46.6097	54.5517	70.1623	47.8535	44.1167	79.7912	73.501	73.8975	9
SLM2ch07g28466	NAC	Solyc07g063410.2	120.554	118.036	119.982	164.821	106.899	93.0776	262.021	262.607	262.472	9
SLM2ch08g28910	BES1	Solyc08g005780.2	17.1228	17.2141	13.8579	20.7094	18.4664	20.9338	32.8429	36.2892	31.6934	9
SLM2ch08g29147	ARF	Solyc08g008380.2	22.2196	20.1299	19.9969	20.9502	22.2101	19.4416	23.7651	21.6952	24.7311	9
SLM2ch08g32138	TALE	Solyc08g080120.2	16.9122	16.3933	15.6576	21.0377	16.9922	17.7116	23.4392	23.2888	24.5429	9
SLM2ch09g32621	NF-YB	Solyc09g007290.2	21.5456	22.2465	18.0772	24.8031	26.2254	22.6423	30.5152	33.1859	32.3117	9
SLM2ch09g34414	FAR1	Solyc09g057870.2	5.34955	8.53143	6.97894	9.06308	8.43789	7.46091	15.0598	17.0542	13.4139	9
SLM2ch09g34562	HSF	Solyc09g059520.2	28.2852	33.521	36.8144	45.2279	41.6657	42.9273	78.255	88.011	89.1394	9
SLM2ch10g36111	bHLH	Solyc10g006510.2	12.2576	9.20099	10.8183	13.9887	10.397	11.8077	17.5969	13.1961	15.9139	9
SLM2ch10g36324	VOZ	Solyc10g008880.2	34.2245	33.4562	31.6152	29.8381	39.338	38.0615	87.3094	91.6455	84.6502	9
SLM2ch10g36683	SBP	Solyc10g018780.1	13.8583	17.7324	16.9374	13.9887	18.3888	21.2149	28.1643	36.7924	27.5805	9
SLM2ch10g38165	MYB	Solyc10g055410.1	6.84489	9.39537	9.35857	10.9239	9.03922	11.2887	18.6676	16.8026	17.473	9
SLM2ch10g38867	C2H2	Solyc10g084180.1	31.8656	43.1755	36.4544	45.0527	43.9158	45.9333	73.7161	84.4045	81.5588	9
SLM2ch11g42135	ARF	Solyc11g069190.1	25.3998	56.2211	44.7732	68.2139	127.616	141.109	373.119	363.926	362.257	9
SLM2ch12g43126	GRAS	Solyc09g090830.2	9.73028	10.4537	8.03877	10.6393	10.5328	8.3692	19.203	22.4221	18.1451	9
SLM2ch12g45331	MIKC_MADS	Solyc12g087830.1	15.0798	17.1493	15.5776	19.8118	18.8737	19.5281	25.1617	29.6352	23.7096	9
SLM2ch01g00033	C2H2	Solyc01g005060.2	n/a	n/a	n/a	n/a	n/a	n/a	n/a	n/a	n/a	n/a
SLM2ch01g00039	C2H2	Solyc01g005130.2	n/a	n/a	n/a	n/a	n/a	n/a	n/a	n/a	n/a	n/a
SLM2ch01g00044	C2H2	Solyc01g005190.1	n/a	n/a	n/a	n/a	n/a	n/a	n/a	n/a	n/a	n/a
SLM2ch01g00087	ERF	Solyc01g005630.1	n/a	n/a	n/a	n/a	n/a	n/a	n/a	n/a	n/a	n/a
SLM2ch01g00090	MYB	Solyc01g005660.1	n/a	n/a	n/a	n/a	n/a	n/a	n/a	n/a	n/a	n/a
SLM2ch01g00175	EIL	Solyc01g006650.1	n/a	n/a	n/a	n/a	n/a	n/a	n/a	n/a	n/a	n/a
SLM2ch01g00202	NF-YA	Solyc01g006930.2	n/a	n/a	n/a	n/a	n/a	n/a	n/a	n/a	n/a	n/a
SLM2ch01g00309	NF-YA	Solyc01g008490.2	n/a	n/a	n/a	n/a	n/a	n/a	n/a	n/a	n/a	n/a
SLM2ch01g00345	ERF	Solyc01g008880.1	n/a	n/a	n/a	n/a	n/a	n/a	n/a	n/a	n/a	n/a
SLM2ch01g00348	GRAS	Solyc01g008910.2	n/a	n/a	n/a	n/a	n/a	n/a	n/a	n/a	n/a	n/a
SLM2ch01g00354	bZIP	Solyc01g008980.2	n/a	n/a	n/a	n/a	n/a	n/a	n/a	n/a	n/a	n/a
SLM2ch01g00402	ERF	Solyc01g009440.1	n/a	n/a	n/a	n/a	n/a	n/a	n/a	n/a	n/a	n/a
SLM2ch01g00409	bZIP	Solyc01g009510.1	n/a	n/a	n/a	n/a	n/a	n/a	n/a	n/a	n/a	n/a
SLM2ch01g00441	GRAS	Solyc01g009840.1	n/a	n/a	n/a	n/a	n/a	n/a	n/a	n/a	n/a	n/a
SLM2ch01g00481	bHLH	Solyc01g010130.2	n/a	n/a	n/a	n/a	n/a	n/a	n/a	n/a	n/a	n/a
SLM2ch01g00492	YABBY	Solyc01g010240.2	n/a	n/a	n/a	n/a	n/a	n/a	n/a	n/a	n/a	n/a
SLM2ch01g00535	HD-ZIP	Solyc01g010600.2	n/a	n/a	n/a	n/a	n/a	n/a	n/a	n/a	n/a	n/a
SLM2ch01g00583	MYB	Solyc01g010910.1	n/a	n/a	n/a	n/a	n/a	n/a	n/a	n/a	n/a	n/a
SLM2ch01g00900	ERF	Solyc01g014720.1	n/a	n/a	n/a	n/a	n/a	n/a	n/a	n/a	n/a	n/a
SLM2ch01g00944	bHLH	Solyc01g014910.1	n/a	n/a	n/a	n/a	n/a	n/a	n/a	n/a	n/a	n/a
SLM2ch01g00958	bHLH	Solyc01g014960.1	n/a	n/a	n/a	n/a	n/a	n/a	n/a	n/a	n/a	n/a
SLM2ch01g00966	ZF-HD	Solyc01g014970.1	n/a	n/a	n/a	n/a	n/a	n/a	n/a	n/a	n/a	n/a
SLM2ch01g01024	B3	Solyc01g015210.1	n/a	n/a	n/a	n/a	n/a	n/a	n/a	n/a	n/a	n/a
SLM2ch01g01297	bHLH	Solyc01g020170.1	n/a	n/a	n/a	n/a	n/a	n/a	n/a	n/a	n/a	n/a
SLM2ch01g01447	NAC	Solyc01g021730.2	n/a	n/a	n/a	n/a	n/a	n/a	n/a	n/a	n/a	n/a
SLM2ch01g02084	ERF	Solyc01g057080.1	n/a	n/a	n/a	n/a	n/a	n/a	n/a	n/a	n/a	n/a
SLM2ch01g02159	CAMTA	Solyc01g057270.2	n/a	n/a	n/a	n/a	n/a	n/a	n/a	n/a	n/a	n/a
SLM2ch01g02167	bHLH	Solyc01g057300.1	n/a	n/a	n/a	n/a	n/a	n/a	n/a	n/a	n/a	n/a
SLM2ch01g02290	MYB	Solyc01g057910.2	n/a	n/a	n/a	n/a	n/a	n/a	n/a	n/a	n/a	n/a
SLM2ch01g02376	WRKY	Solyc01g058540.2	n/a	n/a	n/a	n/a	n/a	n/a	n/a	n/a	n/a	n/a
SLM2ch01g02486	GRAS	Solyc01g059950.1	n/a	n/a	n/a	n/a	n/a	n/a	n/a	n/a	n/a	n/a
SLM2ch01g02515	M-type_MADS	Solyc01g060300.1	n/a	n/a	n/a	n/a	n/a	n/a	n/a	n/a	n/a	n/a
SLM2ch01g02529	B3	Solyc01g060370.1	n/a	n/a	n/a	n/a	n/a	n/a	n/a	n/a	n/a	n/a
SLM2ch01g02536	C2H2	Solyc01g060420.2	n/a	n/a	n/a	n/a	n/a	n/a	n/a	n/a	n/a	n/a
SLM2ch01g02551	GATA	Solyc01g060490.2	n/a	n/a	n/a	n/a	n/a	n/a	n/a	n/a	n/a	n/a
SLM2ch01g02575	Trihelix	Solyc01g065900.1	n/a	n/a	n/a	n/a	n/a	n/a	n/a	n/a	n/a	n/a
SLM2ch01g02661	M-type_MADS	Solyc01g066500.1	n/a	n/a	n/a	n/a	n/a	n/a	n/a	n/a	n/a	n/a
SLM2ch01g02681	M-type_MADS	Solyc01g066730.2	n/a	n/a	n/a	n/a	n/a	n/a	n/a	n/a	n/a	n/a
SLM2ch01g02727	NF-YB	Solyc01g067130.2	n/a	n/a	n/a	n/a	n/a	n/a	n/a	n/a	n/a	n/a
SLM2ch01g02749	bHLH	Solyc01g067340.1	n/a	n/a	n/a	n/a	n/a	n/a	n/a	n/a	n/a	n/a
SLM2ch01g02774	ERF	Solyc01g067540.1	n/a	n/a	n/a	n/a	n/a	n/a	n/a	n/a	n/a	n/a
SLM2ch01g02910	GRAS	Solyc01g079380.1	n/a	n/a	n/a	n/a	n/a	n/a	n/a	n/a	n/a	n/a
SLM2ch01g02927	B3	Solyc01g079560.2	n/a	n/a	n/a	n/a	n/a	n/a	n/a	n/a	n/a	n/a
SLM2ch01g02978	bHLH	Solyc01g080050.2	n/a	n/a	n/a	n/a	n/a	n/a	n/a	n/a	n/a	n/a
SLM2ch01g03068	bHLH	Solyc01g081090.1	n/a	n/a	n/a	n/a	n/a	n/a	n/a	n/a	n/a	n/a
SLM2ch01g03092	B3	Solyc01g081400.2	n/a	n/a	n/a	n/a	n/a	n/a	n/a	n/a	n/a	n/a
SLM2ch01g03114	C2H2	Solyc01g081630.2	n/a	n/a	n/a	n/a	n/a	n/a	n/a	n/a	n/a	n/a
SLM2ch01g03142	HD-ZIP	Solyc01g073910.2	n/a	n/a	n/a	n/a	n/a	n/a	n/a	n/a	n/a	n/a
SLM2ch01g03145	C3H	Solyc01g073940.2	n/a	n/a	n/a	n/a	n/a	n/a	n/a	n/a	n/a	n/a
SLM2ch01g03190	C2H2	Solyc01g087050.2	n/a	n/a	n/a	n/a	n/a	n/a	n/a	n/a	n/a	n/a
SLM2ch01g03196	MYB	Solyc01g087130.2	n/a	n/a	n/a	n/a	n/a	n/a	n/a	n/a	n/a	n/a
SLM2ch01g03346	WRKY	Solyc01g089960.2	n/a	n/a	n/a	n/a	n/a	n/a	n/a	n/a	n/a	n/a
SLM2ch01g03370	ERF	Solyc01g090300.2	n/a	n/a	n/a	n/a	n/a	n/a	n/a	n/a	n/a	n/a
SLM2ch01g03371	ERF	Solyc01g090310.2	n/a	n/a	n/a	n/a	n/a	n/a	n/a	n/a	n/a	n/a
SLM2ch01g03374	ERF	Solyc01g090340.2	n/a	n/a	n/a	n/a	n/a	n/a	n/a	n/a	n/a	n/a
SLM2ch01g03376	ERF	Solyc01g090320.2	n/a	n/a	n/a	n/a	n/a	n/a	n/a	n/a	n/a	n/a
SLM2ch01g03378	ERF	Solyc01g090370.1	n/a	n/a	n/a	n/a	n/a	n/a	n/a	n/a	n/a	n/a
SLM2ch01g03387	HD-ZIP	Solyc01g090460.2	n/a	n/a	n/a	n/a	n/a	n/a	n/a	n/a	n/a	n/a
SLM2ch01g03392	MYB	Solyc01g090530.1	n/a	n/a	n/a	n/a	n/a	n/a	n/a	n/a	n/a	n/a
SLM2ch01g03395	ERF	Solyc01g090560.2	n/a	n/a	n/a	n/a	n/a	n/a	n/a	n/a	n/a	n/a
SLM2ch01g03414	GATA	Solyc01g090760.2	n/a	n/a	n/a	n/a	n/a	n/a	n/a	n/a	n/a	n/a
SLM2ch01g03417	bHLH	Solyc01g090790.2	n/a	n/a	n/a	n/a	n/a	n/a	n/a	n/a	n/a	n/a
SLM2ch01g03423	C2H2	Solyc01g090840.2	n/a	n/a	n/a	n/a	n/a	n/a	n/a	n/a	n/a	n/a
SLM2ch01g03439	YABBY	Solyc01g091010.2	n/a	n/a	n/a	n/a	n/a	n/a	n/a	n/a	n/a	n/a
SLM2ch01g03473	LBD	Solyc01g091400.2	n/a	n/a	n/a	n/a	n/a	n/a	n/a	n/a	n/a	n/a
SLM2ch01g03475	LBD	Solyc01g091420.1	n/a	n/a	n/a	n/a	n/a	n/a	n/a	n/a	n/a	n/a
SLM2ch01g03487	GRF	Solyc01g091540.1	n/a	n/a	n/a	n/a	n/a	n/a	n/a	n/a	n/a	n/a
SLM2ch01g03508	ERF	Solyc01g091760.2	n/a	n/a	n/a	n/a	n/a	n/a	n/a	n/a	n/a	n/a
SLM2ch01g03512	G2-like	Solyc01g091810.1	n/a	n/a	n/a	n/a	n/a	n/a	n/a	n/a	n/a	n/a
SLM2ch01g03567	MYB	Solyc01g094360.2	n/a	n/a	n/a	n/a	n/a	n/a	n/a	n/a	n/a	n/a
SLM2ch01g03579	NAC	Solyc01g094490.2	n/a	n/a	n/a	n/a	n/a	n/a	n/a	n/a	n/a	n/a
SLM2ch01g03675	ERF	Solyc01g095500.2	n/a	n/a	n/a	n/a	n/a	n/a	n/a	n/a	n/a	n/a
SLM2ch01g03709	B3	Solyc01g095880.1	n/a	n/a	n/a	n/a	n/a	n/a	n/a	n/a	n/a	n/a
SLM2ch01g03726	ARF	Solyc01g096070.2	n/a	n/a	n/a	n/a	n/a	n/a	n/a	n/a	n/a	n/a
SLM2ch01g03730	Dof	Solyc01g096120.2	n/a	n/a	n/a	n/a	n/a	n/a	n/a	n/a	n/a	n/a
SLM2ch01g03794	B3	Solyc01g096790.2	n/a	n/a	n/a	n/a	n/a	n/a	n/a	n/a	n/a	n/a
SLM2ch01g03886	M-type_MADS	Solyc01g097850.1	n/a	n/a	n/a	n/a	n/a	n/a	n/a	n/a	n/a	n/a
SLM2ch01g03906	M-type_MADS	Solyc01g098050.1	n/a	n/a	n/a	n/a	n/a	n/a	n/a	n/a	n/a	n/a
SLM2ch01g03907	M-type_MADS	Solyc01g098060.1	n/a	n/a	n/a	n/a	n/a	n/a	n/a	n/a	n/a	n/a
SLM2ch01g03908	M-type_MADS	Solyc01g098070.1	n/a	n/a	n/a	n/a	n/a	n/a	n/a	n/a	n/a	n/a
SLM2ch01g03923	LBD	Solyc01g098220.1	n/a	n/a	n/a	n/a	n/a	n/a	n/a	n/a	n/a	n/a
SLM2ch01g03967	bHLH	Solyc01g098720.2	n/a	n/a	n/a	n/a	n/a	n/a	n/a	n/a	n/a	n/a
SLM2ch01g04026	NF-YB	Solyc01g099320.2	n/a	n/a	n/a	n/a	n/a	n/a	n/a	n/a	n/a	n/a
SLM2ch01g04105	GATA	Solyc01g100220.2	n/a	n/a	n/a	n/a	n/a	n/a	n/a	n/a	n/a	n/a
SLM2ch01g04130	bZIP	Solyc01g100460.2	n/a	n/a	n/a	n/a	n/a	n/a	n/a	n/a	n/a	n/a
SLM2ch01g04176	C3H	Solyc01g100990.2	n/a	n/a	n/a	n/a	n/a	n/a	n/a	n/a	n/a	n/a
SLM2ch01g04200	M-type_MADS	Solyc01g102260.2	n/a	n/a	n/a	n/a	n/a	n/a	n/a	n/a	n/a	n/a
SLM2ch01g04205	MYB	Solyc01g102340.2	n/a	n/a	n/a	n/a	n/a	n/a	n/a	n/a	n/a	n/a
SLM2ch01g04238	NAC	Solyc01g102740.2	n/a	n/a	n/a	n/a	n/a	n/a	n/a	n/a	n/a	n/a
SLM2ch01g04259	ZF-HD	Solyc01g102980.2	n/a	n/a	n/a	n/a	n/a	n/a	n/a	n/a	n/a	n/a
SLM2ch01g04306	M-type_MADS	Solyc01g103550.1	n/a	n/a	n/a	n/a	n/a	n/a	n/a	n/a	n/a	n/a
SLM2ch01g04331	ZF-HD	Solyc01g103810.1	n/a	n/a	n/a	n/a	n/a	n/a	n/a	n/a	n/a	n/a
SLM2ch01g04332	ZF-HD	Solyc01g103830.1	n/a	n/a	n/a	n/a	n/a	n/a	n/a	n/a	n/a	n/a
SLM2ch01g04335	M-type_MADS	Solyc01g103870.1	n/a	n/a	n/a	n/a	n/a	n/a	n/a	n/a	n/a	n/a
SLM2ch01g04399	WRKY	Solyc01g104550.2	n/a	n/a	n/a	n/a	n/a	n/a	n/a	n/a	n/a	n/a
SLM2ch01g04424	NAC	Solyc01g104900.2	n/a	n/a	n/a	n/a	n/a	n/a	n/a	n/a	n/a	n/a
SLM2ch01g04501	MIKC_MADS	Solyc01g105800.2	n/a	n/a	n/a	n/a	n/a	n/a	n/a	n/a	n/a	n/a
SLM2ch01g04519	GATA	Solyc01g106040.2	n/a	n/a	n/a	n/a	n/a	n/a	n/a	n/a	n/a	n/a
SLM2ch01g04537	B3	Solyc01g106230.2	n/a	n/a	n/a	n/a	n/a	n/a	n/a	n/a	n/a	n/a
SLM2ch01g04537	B3	Solyc01g106250.2	n/a	n/a	n/a	n/a	n/a	n/a	n/a	n/a	n/a	n/a
SLM2ch01g04558	bHLH	Solyc01g106460.2	n/a	n/a	n/a	n/a	n/a	n/a	n/a	n/a	n/a	n/a
SLM2ch01g04578	M-type_MADS	Solyc01g106700.2	n/a	n/a	n/a	n/a	n/a	n/a	n/a	n/a	n/a	n/a
SLM2ch01g04579	M-type_MADS	Solyc01g106710.1	n/a	n/a	n/a	n/a	n/a	n/a	n/a	n/a	n/a	n/a
SLM2ch01g04580	M-type_MADS	Solyc01g106720.1	n/a	n/a	n/a	n/a	n/a	n/a	n/a	n/a	n/a	n/a
SLM2ch01g04581	M-type_MADS	Solyc01g106730.1	n/a	n/a	n/a	n/a	n/a	n/a	n/a	n/a	n/a	n/a
SLM2ch01g04595	MYB_related	Solyc01g106940.2	n/a	n/a	n/a	n/a	n/a	n/a	n/a	n/a	n/a	n/a
SLM2ch01g04608	bHLH	Solyc01g107140.1	n/a	n/a	n/a	n/a	n/a	n/a	n/a	n/a	n/a	n/a
SLM2ch01g04679	bHLH	Solyc01g107950.1	n/a	n/a	n/a	n/a	n/a	n/a	n/a	n/a	n/a	n/a
SLM2ch01g04680	bHLH	Solyc01g107960.2	n/a	n/a	n/a	n/a	n/a	n/a	n/a	n/a	n/a	n/a
SLM2ch01g04681	bHLH	Solyc01g107970.1	n/a	n/a	n/a	n/a	n/a	n/a	n/a	n/a	n/a	n/a
SLM2ch01g04694	B3	Solyc01g108120.2	n/a	n/a	n/a	n/a	n/a	n/a	n/a	n/a	n/a	n/a
SLM2ch01g04696	B3	Solyc01g108140.2	n/a	n/a	n/a	n/a	n/a	n/a	n/a	n/a	n/a	n/a
SLM2ch01g04769	B3	Solyc01g108950.1	n/a	n/a	n/a	n/a	n/a	n/a	n/a	n/a	n/a	n/a
SLM2ch01g04821	FAR1	Solyc02g092170.1	n/a	n/a	n/a	n/a	n/a	n/a	n/a	n/a	n/a	n/a
SLM2ch01g04870	SRS	Solyc01g110140.2	n/a	n/a	n/a	n/a	n/a	n/a	n/a	n/a	n/a	n/a
SLM2ch01g04872	DBB	Solyc01g110180.2	n/a	n/a	n/a	n/a	n/a	n/a	n/a	n/a	n/a	n/a
SLM2ch01g04928	bHLH	Solyc01g111130.2	n/a	n/a	n/a	n/a	n/a	n/a	n/a	n/a	n/a	n/a
SLM2ch01g04958	MYB	Solyc01g111500.2	n/a	n/a	n/a	n/a	n/a	n/a	n/a	n/a	n/a	n/a
SLM2ch01g05025	Nin-like	Solyc01g112190.2	n/a	n/a	n/a	n/a	n/a	n/a	n/a	n/a	n/a	n/a
SLM2ch02g05727	B3	Solyc02g055370.2	n/a	n/a	n/a	n/a	n/a	n/a	n/a	n/a	n/a	n/a
SLM2ch02g06196	GeBP	Solyc02g014740.1	n/a	n/a	n/a	n/a	n/a	n/a	n/a	n/a	n/a	n/a
SLM2ch02g06362	B3	Solyc02g021260.1	n/a	n/a	n/a	n/a	n/a	n/a	n/a	n/a	n/a	n/a
SLM2ch02g06408	WRKY	Solyc02g021680.2	n/a	n/a	n/a	n/a	n/a	n/a	n/a	n/a	n/a	n/a
SLM2ch02g06471	B3	Solyc02g026080.1	n/a	n/a	n/a	n/a	n/a	n/a	n/a	n/a	n/a	n/a
SLM2ch02g06526	Trihelix	Solyc02g030460.2	n/a	n/a	n/a	n/a	n/a	n/a	n/a	n/a	n/a	n/a
SLM2ch02g06599	NF-YB	Solyc02g032180.1	n/a	n/a	n/a	n/a	n/a	n/a	n/a	n/a	n/a	n/a
SLM2ch02g06601	NF-YB	Solyc00g270510.1	n/a	n/a	n/a	n/a	n/a	n/a	n/a	n/a	n/a	n/a
SLM2ch02g06754	NAC	Solyc02g036430.1	n/a	n/a	n/a	n/a	n/a	n/a	n/a	n/a	n/a	n/a
SLM2ch02g06868	C2H2	Solyc02g061660.1	n/a	n/a	n/a	n/a	n/a	n/a	n/a	n/a	n/a	n/a
SLM2ch02g06886	NAC	Solyc02g061780.2	n/a	n/a	n/a	n/a	n/a	n/a	n/a	n/a	n/a	n/a
SLM2ch02g06896	NAC	Solyc02g061870.1	n/a	n/a	n/a	n/a	n/a	n/a	n/a	n/a	n/a	n/a
SLM2ch02g06897	NAC	Solyc02g061900.1	n/a	n/a	n/a	n/a	n/a	n/a	n/a	n/a	n/a	n/a
SLM2ch02g06903	bZIP	Solyc02g061990.2	n/a	n/a	n/a	n/a	n/a	n/a	n/a	n/a	n/a	n/a
SLM2ch02g06909	NAC	Solyc00g255510.1	n/a	n/a	n/a	n/a	n/a	n/a	n/a	n/a	n/a	n/a
SLM2ch02g06912	NAC	Solyc02g062060.1	n/a	n/a	n/a	n/a	n/a	n/a	n/a	n/a	n/a	n/a
SLM2ch02g06913	NAC	Solyc02g062070.1	n/a	n/a	n/a	n/a	n/a	n/a	n/a	n/a	n/a	n/a
SLM2ch02g06914	NAC	Solyc02g061910.1	n/a	n/a	n/a	n/a	n/a	n/a	n/a	n/a	n/a	n/a
SLM2ch02g06929	NAC	Solyc02g062210.1	n/a	n/a	n/a	n/a	n/a	n/a	n/a	n/a	n/a	n/a
SLM2ch02g06948	GATA	Solyc02g062380.1	n/a	n/a	n/a	n/a	n/a	n/a	n/a	n/a	n/a	n/a
SLM2ch02g06950	SRS	Solyc02g062400.2	n/a	n/a	n/a	n/a	n/a	n/a	n/a	n/a	n/a	n/a
SLM2ch02g06984	bHLH	Solyc02g062690.2	n/a	n/a	n/a	n/a	n/a	n/a	n/a	n/a	n/a	n/a
SLM2ch02g06992	GATA	Solyc02g062760.2	n/a	n/a	n/a	n/a	n/a	n/a	n/a	n/a	n/a	n/a
SLM2ch02g07009	HD-ZIP	Solyc02g062960.2	n/a	n/a	n/a	n/a	n/a	n/a	n/a	n/a	n/a	n/a
SLM2ch02g07062	HD-ZIP	Solyc02g063520.2	n/a	n/a	n/a	n/a	n/a	n/a	n/a	n/a	n/a	n/a
SLM2ch02g07104	AP2	Solyc02g064960.2	n/a	n/a	n/a	n/a	n/a	n/a	n/a	n/a	n/a	n/a
SLM2ch02g07122	LBD	Solyc02g065150.1	n/a	n/a	n/a	n/a	n/a	n/a	n/a	n/a	n/a	n/a
SLM2ch02g07137	Dof	Solyc02g065290.1	n/a	n/a	n/a	n/a	n/a	n/a	n/a	n/a	n/a	n/a
SLM2ch02g07139	B3	Solyc02g065310.1	n/a	n/a	n/a	n/a	n/a	n/a	n/a	n/a	n/a	n/a
SLM2ch02g07140	B3	Solyc02g065340.1	n/a	n/a	n/a	n/a	n/a	n/a	n/a	n/a	n/a	n/a
SLM2ch02g07152	TALE	Solyc02g065490.2	n/a	n/a	n/a	n/a	n/a	n/a	n/a	n/a	n/a	n/a
SLM2ch02g07173	MIKC_MADS	Solyc02g065730.1	n/a	n/a	n/a	n/a	n/a	n/a	n/a	n/a	n/a	n/a
SLM2ch02g07201	ERF	Solyc02g067020.1	n/a	n/a	n/a	n/a	n/a	n/a	n/a	n/a	n/a	n/a
SLM2ch02g07222	ZF-HD	Solyc02g067310.2	n/a	n/a	n/a	n/a	n/a	n/a	n/a	n/a	n/a	n/a
SLM2ch02g07223	ZF-HD	Solyc02g067320.1	n/a	n/a	n/a	n/a	n/a	n/a	n/a	n/a	n/a	n/a
SLM2ch02g07224	ZF-HD	Solyc02g067330.1	n/a	n/a	n/a	n/a	n/a	n/a	n/a	n/a	n/a	n/a
SLM2ch02g07230	HD-ZIP	Solyc02g067410.1	n/a	n/a	n/a	n/a	n/a	n/a	n/a	n/a	n/a	n/a
SLM2ch02g07232	WRKY	Solyc02g067430.2	n/a	n/a	n/a	n/a	n/a	n/a	n/a	n/a	n/a	n/a
SLM2ch02g07257	MYB	Solyc02g067760.2	n/a	n/a	n/a	n/a	n/a	n/a	n/a	n/a	n/a	n/a
SLM2ch02g07417	LBD	Solyc02g069440.2	n/a	n/a	n/a	n/a	n/a	n/a	n/a	n/a	n/a	n/a
SLM2ch02g07460	NAC	Solyc02g069960.2	n/a	n/a	n/a	n/a	n/a	n/a	n/a	n/a	n/a	n/a
SLM2ch02g07477	NAC	Solyc02g070140.1	n/a	n/a	n/a	n/a	n/a	n/a	n/a	n/a	n/a	n/a
SLM2ch02g07625	HSF	Solyc02g072060.1	n/a	n/a	n/a	n/a	n/a	n/a	n/a	n/a	n/a	n/a
SLM2ch02g07641	WRKY	Solyc02g072190.2	n/a	n/a	n/a	n/a	n/a	n/a	n/a	n/a	n/a	n/a
SLM2ch02g07679	G2-like	Solyc02g076670.2	n/a	n/a	n/a	n/a	n/a	n/a	n/a	n/a	n/a	n/a
SLM2ch02g07694	Dof	Solyc02g076850.1	n/a	n/a	n/a	n/a	n/a	n/a	n/a	n/a	n/a	n/a
SLM2ch02g07700	bHLH	Solyc02g076920.2	n/a	n/a	n/a	n/a	n/a	n/a	n/a	n/a	n/a	n/a
SLM2ch02g07728	TCP	Solyc02g077250.2	n/a	n/a	n/a	n/a	n/a	n/a	n/a	n/a	n/a	n/a
SLM2ch02g07738	ERF	Solyc02g077360.1	n/a	n/a	n/a	n/a	n/a	n/a	n/a	n/a	n/a	n/a
SLM2ch02g07740	LBD	Solyc02g077380.1	n/a	n/a	n/a	n/a	n/a	n/a	n/a	n/a	n/a	n/a
SLM2ch02g07741	WOX	Solyc02g077390.1	n/a	n/a	n/a	n/a	n/a	n/a	n/a	n/a	n/a	n/a
SLM2ch02g07760	HD-ZIP	Solyc02g077590.1	n/a	n/a	n/a	n/a	n/a	n/a	n/a	n/a	n/a	n/a
SLM2ch02g07762	NAC	Solyc02g077610.2	n/a	n/a	n/a	n/a	n/a	n/a	n/a	n/a	n/a	n/a
SLM2ch02g07776	ERF	Solyc02g077810.1	n/a	n/a	n/a	n/a	n/a	n/a	n/a	n/a	n/a	n/a
SLM2ch02g07778	ERF	Solyc02g077840.1	n/a	n/a	n/a	n/a	n/a	n/a	n/a	n/a	n/a	n/a
SLM2ch02g07785	SBP	Solyc02g077920.2	n/a	n/a	n/a	n/a	n/a	n/a	n/a	n/a	n/a	n/a
SLM2ch02g07786	Dof	Solyc02g077950.1	n/a	n/a	n/a	n/a	n/a	n/a	n/a	n/a	n/a	n/a
SLM2ch02g07787	Dof	Solyc02g077960.1	n/a	n/a	n/a	n/a	n/a	n/a	n/a	n/a	n/a	n/a
SLM2ch02g07804	bHLH	Solyc02g078130.2	n/a	n/a	n/a	n/a	n/a	n/a	n/a	n/a	n/a	n/a
SLM2ch02g07825	HSF	Solyc02g078340.2	n/a	n/a	n/a	n/a	n/a	n/a	n/a	n/a	n/a	n/a
SLM2ch02g07853	Dof	Solyc02g078620.1	n/a	n/a	n/a	n/a	n/a	n/a	n/a	n/a	n/a	n/a
SLM2ch02g07902	HSF	Solyc02g079180.1	n/a	n/a	n/a	n/a	n/a	n/a	n/a	n/a	n/a	n/a
SLM2ch02g07960	bHLH	Solyc02g079810.1	n/a	n/a	n/a	n/a	n/a	n/a	n/a	n/a	n/a	n/a
SLM2ch02g08035	G2-like	Solyc02g080710.1	n/a	n/a	n/a	n/a	n/a	n/a	n/a	n/a	n/a	n/a
SLM2ch02g08036	G2-like	Solyc02g080720.1	n/a	n/a	n/a	n/a	n/a	n/a	n/a	n/a	n/a	n/a
SLM2ch02g08037	G2-like	Solyc02g080730.1	n/a	n/a	n/a	n/a	n/a	n/a	n/a	n/a	n/a	n/a
SLM2ch02g08051	G2-like	Solyc02g080860.1	n/a	n/a	n/a	n/a	n/a	n/a	n/a	n/a	n/a	n/a
SLM2ch02g08076	TALE	Solyc02g081120.2	n/a	n/a	n/a	n/a	n/a	n/a	n/a	n/a	n/a	n/a
SLM2ch02g08090	NAC	Solyc02g081270.2	n/a	n/a	n/a	n/a	n/a	n/a	n/a	n/a	n/a	n/a
SLM2ch02g08135	B3	Solyc02g081780.1	n/a	n/a	n/a	n/a	n/a	n/a	n/a	n/a	n/a	n/a
SLM2ch02g08160	MYB	Solyc02g082040.2	n/a	n/a	n/a	n/a	n/a	n/a	n/a	n/a	n/a	n/a
SLM2ch02g08190	MYB_related	Solyc02g082380.1	n/a	n/a	n/a	n/a	n/a	n/a	n/a	n/a	n/a	n/a
SLM2ch02g08192	MYB_related	Solyc02g082390.1	n/a	n/a	n/a	n/a	n/a	n/a	n/a	n/a	n/a	n/a
SLM2ch02g08293	bZIP	Solyc02g083520.2	n/a	n/a	n/a	n/a	n/a	n/a	n/a	n/a	n/a	n/a
SLM2ch02g08334	WOX	Solyc02g083950.2	n/a	n/a	n/a	n/a	n/a	n/a	n/a	n/a	n/a	n/a
SLM2ch02g08344	C3H	Solyc02g084200.1	n/a	n/a	n/a	n/a	n/a	n/a	n/a	n/a	n/a	n/a
SLM2ch02g08350	NAC	Solyc02g084350.2	n/a	n/a	n/a	n/a	n/a	n/a	n/a	n/a	n/a	n/a
SLM2ch02g08381	SRS	Solyc02g084680.2	n/a	n/a	n/a	n/a	n/a	n/a	n/a	n/a	n/a	n/a
SLM2ch02g08399	bZIP	Solyc02g084860.1	n/a	n/a	n/a	n/a	n/a	n/a	n/a	n/a	n/a	n/a
SLM2ch02g08401	bHLH	Solyc02g084880.2	n/a	n/a	n/a	n/a	n/a	n/a	n/a	n/a	n/a	n/a
SLM2ch02g08429	ZF-HD	Solyc02g085160.1	n/a	n/a	n/a	n/a	n/a	n/a	n/a	n/a	n/a	n/a
SLM2ch02g08432	GATA	Solyc02g085190.1	n/a	n/a	n/a	n/a	n/a	n/a	n/a	n/a	n/a	n/a
SLM2ch02g08537	C3H	Solyc02g086430.2	n/a	n/a	n/a	n/a	n/a	n/a	n/a	n/a	n/a	n/a
SLM2ch02g08542	LBD	Solyc02g086480.1	n/a	n/a	n/a	n/a	n/a	n/a	n/a	n/a	n/a	n/a
SLM2ch02g08619	E2F/DP	Solyc02g087310.2	n/a	n/a	n/a	n/a	n/a	n/a	n/a	n/a	n/a	n/a
SLM2ch02g08662	HD-ZIP	Solyc02g087840.2	n/a	n/a	n/a	n/a	n/a	n/a	n/a	n/a	n/a	n/a
SLM2ch02g08668	NAC	Solyc02g087920.2	n/a	n/a	n/a	n/a	n/a	n/a	n/a	n/a	n/a	n/a
SLM2ch02g08680	Dof	Solyc02g088070.2	n/a	n/a	n/a	n/a	n/a	n/a	n/a	n/a	n/a	n/a
SLM2ch02g08694	MYB	Solyc02g088190.2	n/a	n/a	n/a	n/a	n/a	n/a	n/a	n/a	n/a	n/a
SLM2ch02g08737	C2H2	Solyc02g088670.1	n/a	n/a	n/a	n/a	n/a	n/a	n/a	n/a	n/a	n/a
SLM2ch02g08762	TCP	Solyc02g089020.1	n/a	n/a	n/a	n/a	n/a	n/a	n/a	n/a	n/a	n/a
SLM2ch02g08778	MYB	Solyc02g089190.1	n/a	n/a	n/a	n/a	n/a	n/a	n/a	n/a	n/a	n/a
SLM2ch02g08780	MIKC_MADS	Solyc02g089210.2	n/a	n/a	n/a	n/a	n/a	n/a	n/a	n/a	n/a	n/a
SLM2ch02g08797	bZIP	Solyc02g089420.1	n/a	n/a	n/a	n/a	n/a	n/a	n/a	n/a	n/a	n/a
SLM2ch02g08827	TCP	Solyc02g089830.1	n/a	n/a	n/a	n/a	n/a	n/a	n/a	n/a	n/a	n/a
SLM2ch02g08837	TALE	Solyc02g089940.2	n/a	n/a	n/a	n/a	n/a	n/a	n/a	n/a	n/a	n/a
SLM2ch02g08855	B3	Solyc02g090170.2	n/a	n/a	n/a	n/a	n/a	n/a	n/a	n/a	n/a	n/a
SLM2ch02g08860	Dof	Solyc02g090220.2	n/a	n/a	n/a	n/a	n/a	n/a	n/a	n/a	n/a	n/a
SLM2ch02g08876	LBD	Solyc02g090410.2	n/a	n/a	n/a	n/a	n/a	n/a	n/a	n/a	n/a	n/a
SLM2ch02g08907	ERF	Solyc02g090770.1	n/a	n/a	n/a	n/a	n/a	n/a	n/a	n/a	n/a	n/a
SLM2ch02g08909	ERF	Solyc02g090790.1	n/a	n/a	n/a	n/a	n/a	n/a	n/a	n/a	n/a	n/a
SLM2ch02g08910	ERF	Solyc02g090800.1	n/a	n/a	n/a	n/a	n/a	n/a	n/a	n/a	n/a	n/a
SLM2ch02g08922	bHLH	Solyc02g090950.1	n/a	n/a	n/a	n/a	n/a	n/a	n/a	n/a	n/a	n/a
SLM2ch02g08966	bHLH	Solyc02g091440.1	n/a	n/a	n/a	n/a	n/a	n/a	n/a	n/a	n/a	n/a
SLM2ch02g08987	bHLH	Solyc02g091690.2	n/a	n/a	n/a	n/a	n/a	n/a	n/a	n/a	n/a	n/a
SLM2ch02g08996	bHLH	Solyc02g091800.2	n/a	n/a	n/a	n/a	n/a	n/a	n/a	n/a	n/a	n/a
SLM2ch02g08997	bHLH	Solyc02g091810.1	n/a	n/a	n/a	n/a	n/a	n/a	n/a	n/a	n/a	n/a
SLM2ch02g08998	bHLH	Solyc02g091820.1	n/a	n/a	n/a	n/a	n/a	n/a	n/a	n/a	n/a	n/a
SLM2ch02g09015	MYB	Solyc02g091980.1	n/a	n/a	n/a	n/a	n/a	n/a	n/a	n/a	n/a	n/a
SLM2ch02g09022	AP2	Solyc02g092050.2	n/a	n/a	n/a	n/a	n/a	n/a	n/a	n/a	n/a	n/a
SLM2ch02g09024	GRF	Solyc02g092070.2	n/a	n/a	n/a	n/a	n/a	n/a	n/a	n/a	n/a	n/a
SLM2ch02g09027	bZIP	Solyc02g092090.1	n/a	n/a	n/a	n/a	n/a	n/a	n/a	n/a	n/a	n/a
SLM2ch02g09047	GRAS	Solyc02g092370.1	n/a	n/a	n/a	n/a	n/a	n/a	n/a	n/a	n/a	n/a
SLM2ch02g09063	LBD	Solyc02g092550.2	n/a	n/a	n/a	n/a	n/a	n/a	n/a	n/a	n/a	n/a
SLM2ch02g09124	bHLH	Solyc02g093280.2	n/a	n/a	n/a	n/a	n/a	n/a	n/a	n/a	n/a	n/a
SLM2ch02g09166	MYB	Solyc02g093740.2	n/a	n/a	n/a	n/a	n/a	n/a	n/a	n/a	n/a	n/a
SLM2ch02g09217	GRAS	Solyc02g094340.1	n/a	n/a	n/a	n/a	n/a	n/a	n/a	n/a	n/a	n/a
SLM2ch02g09227	C2H2	Solyc00g014800.1	n/a	n/a	n/a	n/a	n/a	n/a	n/a	n/a	n/a	n/a
SLM2ch02g09230	B3	Solyc02g094460.1	n/a	n/a	n/a	n/a	n/a	n/a	n/a	n/a	n/a	n/a
SLM2ch03g09373	ERF	Solyc03g005500.1	n/a	n/a	n/a	n/a	n/a	n/a	n/a	n/a	n/a	n/a
SLM2ch03g09374	ERF	Solyc03g005510.1	n/a	n/a	n/a	n/a	n/a	n/a	n/a	n/a	n/a	n/a
SLM2ch03g09375	ERF	Solyc03g005520.1	n/a	n/a	n/a	n/a	n/a	n/a	n/a	n/a	n/a	n/a
SLM2ch03g09378	MYB	Solyc03g005570.2	n/a	n/a	n/a	n/a	n/a	n/a	n/a	n/a	n/a	n/a
SLM2ch03g09429	G2-like	Solyc03g006150.2	n/a	n/a	n/a	n/a	n/a	n/a	n/a	n/a	n/a	n/a
SLM2ch03g09445	ERF	Solyc03g006320.1	n/a	n/a	n/a	n/a	n/a	n/a	n/a	n/a	n/a	n/a
SLM2ch03g09495	TCP	Solyc03g006800.1	n/a	n/a	n/a	n/a	n/a	n/a	n/a	n/a	n/a	n/a
SLM2ch03g09498	MIKC_MADS	Solyc03g006830.2	n/a	n/a	n/a	n/a	n/a	n/a	n/a	n/a	n/a	n/a
SLM2ch03g09505	Trihelix	Solyc03g006900.1	n/a	n/a	n/a	n/a	n/a	n/a	n/a	n/a	n/a	n/a
SLM2ch03g09508	bHLH	Solyc03g006910.2	n/a	n/a	n/a	n/a	n/a	n/a	n/a	n/a	n/a	n/a
SLM2ch03g09550	WRKY	Solyc03g007380.1	n/a	n/a	n/a	n/a	n/a	n/a	n/a	n/a	n/a	n/a
SLM2ch03g09551	bHLH	Solyc03g007410.2	n/a	n/a	n/a	n/a	n/a	n/a	n/a	n/a	n/a	n/a
SLM2ch03g09555	ERF	Solyc03g007460.1	n/a	n/a	n/a	n/a	n/a	n/a	n/a	n/a	n/a	n/a
SLM2ch03g09572	WRKY	Solyc03g007640.1	n/a	n/a	n/a	n/a	n/a	n/a	n/a	n/a	n/a	n/a
SLM2ch03g09673	MYB	Solyc03g025870.2	n/a	n/a	n/a	n/a	n/a	n/a	n/a	n/a	n/a	n/a
SLM2ch03g09707	ARR-B	Solyc03g026250.1	n/a	n/a	n/a	n/a	n/a	n/a	n/a	n/a	n/a	n/a
SLM2ch03g09709	ERF	Solyc03g026270.1	n/a	n/a	n/a	n/a	n/a	n/a	n/a	n/a	n/a	n/a
SLM2ch03g09750	bHLH	Solyc03g031450.2	n/a	n/a	n/a	n/a	n/a	n/a	n/a	n/a	n/a	n/a
SLM2ch03g09869	GATA	Solyc03g033660.2	n/a	n/a	n/a	n/a	n/a	n/a	n/a	n/a	n/a	n/a
SLM2ch03g09870	SRS	Solyc00g117450.2	n/a	n/a	n/a	n/a	n/a	n/a	n/a	n/a	n/a	n/a
SLM2ch03g09899	bHLH	Solyc03g034000.2	n/a	n/a	n/a	n/a	n/a	n/a	n/a	n/a	n/a	n/a
SLM2ch03g09911	HD-ZIP	Solyc03g034110.2	n/a	n/a	n/a	n/a	n/a	n/a	n/a	n/a	n/a	n/a
SLM2ch03g09912	HD-ZIP	Solyc03g034120.2	n/a	n/a	n/a	n/a	n/a	n/a	n/a	n/a	n/a	n/a
SLM2ch03g09913	HD-ZIP	Solyc03g034130.2	n/a	n/a	n/a	n/a	n/a	n/a	n/a	n/a	n/a	n/a
SLM2ch03g09915	HD-ZIP	Solyc03g034150.1	n/a	n/a	n/a	n/a	n/a	n/a	n/a	n/a	n/a	n/a
SLM2ch03g09928	M-type_MADS	Solyc03g034260.1	n/a	n/a	n/a	n/a	n/a	n/a	n/a	n/a	n/a	n/a
SLM2ch03g09971	B3	Solyc03g043580.1	n/a	n/a	n/a	n/a	n/a	n/a	n/a	n/a	n/a	n/a
SLM2ch03g10007	bZIP	Solyc03g043830.1	n/a	n/a	n/a	n/a	n/a	n/a	n/a	n/a	n/a	n/a
SLM2ch03g10014	bZIP	Solyc03g043900.1	n/a	n/a	n/a	n/a	n/a	n/a	n/a	n/a	n/a	n/a
SLM2ch03g10043	B3	Solyc03g044110.1	n/a	n/a	n/a	n/a	n/a	n/a	n/a	n/a	n/a	n/a
SLM2ch03g10096	bHLH	Solyc03g044460.1	n/a	n/a	n/a	n/a	n/a	n/a	n/a	n/a	n/a	n/a
SLM2ch03g10193	TCP	Solyc03g045030.1	n/a	n/a	n/a	n/a	n/a	n/a	n/a	n/a	n/a	n/a
SLM2ch03g10253	bZIP	Solyc03g046440.1	n/a	n/a	n/a	n/a	n/a	n/a	n/a	n/a	n/a	n/a
SLM2ch03g10703	MYB	Solyc03g059200.1	n/a	n/a	n/a	n/a	n/a	n/a	n/a	n/a	n/a	n/a
SLM2ch03g10718	C2H2	Solyc03g059270.2	n/a	n/a	n/a	n/a	n/a	n/a	n/a	n/a	n/a	n/a
SLM2ch03g10721	NAC	Solyc03g059300.1	n/a	n/a	n/a	n/a	n/a	n/a	n/a	n/a	n/a	n/a
SLM2ch03g10876	NAC	Solyc03g062670.1	n/a	n/a	n/a	n/a	n/a	n/a	n/a	n/a	n/a	n/a
SLM2ch03g10897	M-type_MADS	Solyc03g062820.1	n/a	n/a	n/a	n/a	n/a	n/a	n/a	n/a	n/a	n/a
SLM2ch03g10934	LBD	Solyc03g063140.2	n/a	n/a	n/a	n/a	n/a	n/a	n/a	n/a	n/a	n/a
SLM2ch03g11536	GRF	Solyc03g082430.1	n/a	n/a	n/a	n/a	n/a	n/a	n/a	n/a	n/a	n/a
SLM2ch03g11537	FAR1	Solyc01g112320.2	n/a	n/a	n/a	n/a	n/a	n/a	n/a	n/a	n/a	n/a
SLM2ch03g11550	HD-ZIP	Solyc03g082550.2	n/a	n/a	n/a	n/a	n/a	n/a	n/a	n/a	n/a	n/a
SLM2ch03g11568	WRKY	Solyc03g082750.1	n/a	n/a	n/a	n/a	n/a	n/a	n/a	n/a	n/a	n/a
SLM2ch03g11571	WRKY	Solyc03g082810.1	n/a	n/a	n/a	n/a	n/a	n/a	n/a	n/a	n/a	n/a
SLM2ch03g11574	Dof	Solyc03g082840.2	n/a	n/a	n/a	n/a	n/a	n/a	n/a	n/a	n/a	n/a
SLM2ch03g11590	Nin-like	Solyc03g083040.1	n/a	n/a	n/a	n/a	n/a	n/a	n/a	n/a	n/a	n/a
SLM2ch03g11596	RAV	Solyc03g083110.1	n/a	n/a	n/a	n/a	n/a	n/a	n/a	n/a	n/a	n/a
SLM2ch03g11613	ARR-B	Solyc03g083340.1	n/a	n/a	n/a	n/a	n/a	n/a	n/a	n/a	n/a	n/a
SLM2ch03g11670	NAC	Solyc03g083880.2	n/a	n/a	n/a	n/a	n/a	n/a	n/a	n/a	n/a	n/a
SLM2ch03g11734	ERF	Solyc03g093540.1	n/a	n/a	n/a	n/a	n/a	n/a	n/a	n/a	n/a	n/a
SLM2ch03g11774	C2H2	Solyc03g093870.1	n/a	n/a	n/a	n/a	n/a	n/a	n/a	n/a	n/a	n/a
SLM2ch03g11776	MYB	Solyc03g093890.2	n/a	n/a	n/a	n/a	n/a	n/a	n/a	n/a	n/a	n/a
SLM2ch03g11781	MYB	Solyc03g093930.2	n/a	n/a	n/a	n/a	n/a	n/a	n/a	n/a	n/a	n/a
SLM2ch03g11782	MYB	Solyc03g093940.1	n/a	n/a	n/a	n/a	n/a	n/a	n/a	n/a	n/a	n/a
SLM2ch03g11915	LBD	Solyc03g095940.1	n/a	n/a	n/a	n/a	n/a	n/a	n/a	n/a	n/a	n/a
SLM2ch03g11924	bHLH	Solyc03g095980.2	n/a	n/a	n/a	n/a	n/a	n/a	n/a	n/a	n/a	n/a
SLM2ch03g11947	WOX	Solyc03g096300.2	n/a	n/a	n/a	n/a	n/a	n/a	n/a	n/a	n/a	n/a
SLM2ch03g11952	MYB	Solyc03g096350.2	n/a	n/a	n/a	n/a	n/a	n/a	n/a	n/a	n/a	n/a
SLM2ch03g11987	EIL	Solyc03g096630.1	n/a	n/a	n/a	n/a	n/a	n/a	n/a	n/a	n/a	n/a
SLM2ch03g12087	NAC	Solyc03g097650.2	n/a	n/a	n/a	n/a	n/a	n/a	n/a	n/a	n/a	n/a
SLM2ch03g12129	ZF-HD	Solyc03g098060.1	n/a	n/a	n/a	n/a	n/a	n/a	n/a	n/a	n/a	n/a
SLM2ch03g12130	C2H2	Solyc03g098070.2	n/a	n/a	n/a	n/a	n/a	n/a	n/a	n/a	n/a	n/a
SLM2ch03g12141	NAC	Solyc03g098190.2	n/a	n/a	n/a	n/a	n/a	n/a	n/a	n/a	n/a	n/a
SLM2ch03g12142	HD-ZIP	Solyc03g098200.2	n/a	n/a	n/a	n/a	n/a	n/a	n/a	n/a	n/a	n/a
SLM2ch03g12235	MIKC_MADS	Solyc03g019710.2	n/a	n/a	n/a	n/a	n/a	n/a	n/a	n/a	n/a	n/a
SLM2ch03g12242	NF-YC	Solyc00g107050.1	n/a	n/a	n/a	n/a	n/a	n/a	n/a	n/a	n/a	n/a
SLM2ch03g12243	NF-YC	Solyc03g110840.1	n/a	n/a	n/a	n/a	n/a	n/a	n/a	n/a	n/a	n/a
SLM2ch03g12244	NF-YC	Solyc03g110850.1	n/a	n/a	n/a	n/a	n/a	n/a	n/a	n/a	n/a	n/a
SLM2ch03g12254	GRAS	Solyc03g110950.1	n/a	n/a	n/a	n/a	n/a	n/a	n/a	n/a	n/a	n/a
SLM2ch03g12293	NF-YC	Solyc03g111450.1	n/a	n/a	n/a	n/a	n/a	n/a	n/a	n/a	n/a	n/a
SLM2ch03g12296	NF-YC	Solyc03g111460.1	n/a	n/a	n/a	n/a	n/a	n/a	n/a	n/a	n/a	n/a
SLM2ch03g12299	B3	Solyc03g111500.2	n/a	n/a	n/a	n/a	n/a	n/a	n/a	n/a	n/a	n/a
SLM2ch03g12384	LBD	Solyc03g112430.1	n/a	n/a	n/a	n/a	n/a	n/a	n/a	n/a	n/a	n/a
SLM2ch03g12427	MYB	Solyc03g112890.1	n/a	n/a	n/a	n/a	n/a	n/a	n/a	n/a	n/a	n/a
SLM2ch03g12431	Dof	Solyc03g112930.2	n/a	n/a	n/a	n/a	n/a	n/a	n/a	n/a	n/a	n/a
SLM2ch03g12446	WRKY	Solyc03g113120.2	n/a	n/a	n/a	n/a	n/a	n/a	n/a	n/a	n/a	n/a
SLM2ch03g12467	LBD	Solyc03g113360.2	n/a	n/a	n/a	n/a	n/a	n/a	n/a	n/a	n/a	n/a
SLM2ch03g12481	MYB_related	Solyc03g113530.2	n/a	n/a	n/a	n/a	n/a	n/a	n/a	n/a	n/a	n/a
SLM2ch03g12500	E2F/DP	Solyc03g113760.2	n/a	n/a	n/a	n/a	n/a	n/a	n/a	n/a	n/a	n/a
SLM2ch03g12543	NAC	Solyc03g114220.1	n/a	n/a	n/a	n/a	n/a	n/a	n/a	n/a	n/a	n/a
SLM2ch03g12544	bHLH	Solyc03g114230.1	n/a	n/a	n/a	n/a	n/a	n/a	n/a	n/a	n/a	n/a
SLM2ch03g12548	NAC	Solyc03g114260.1	n/a	n/a	n/a	n/a	n/a	n/a	n/a	n/a	n/a	n/a
SLM2ch03g12565	ERF	Solyc03g114440.1	n/a	n/a	n/a	n/a	n/a	n/a	n/a	n/a	n/a	n/a
SLM2ch03g12620	TCP	Solyc03g115010.1	n/a	n/a	n/a	n/a	n/a	n/a	n/a	n/a	n/a	n/a
SLM2ch03g12628	C2H2	Solyc03g115120.1	n/a	n/a	n/a	n/a	n/a	n/a	n/a	n/a	n/a	n/a
SLM2ch03g12651	C2H2	Solyc03g115450.1	n/a	n/a	n/a	n/a	n/a	n/a	n/a	n/a	n/a	n/a
SLM2ch03g12659	bHLH	Solyc03g115540.1	n/a	n/a	n/a	n/a	n/a	n/a	n/a	n/a	n/a	n/a
SLM2ch03g12687	NAC	Solyc03g115850.2	n/a	n/a	n/a	n/a	n/a	n/a	n/a	n/a	n/a	n/a
SLM2ch03g12692	M-type_MADS	Solyc03g115910.1	n/a	n/a	n/a	n/a	n/a	n/a	n/a	n/a	n/a	n/a
SLM2ch03g12701	Nin-like	Solyc03g116010.1	n/a	n/a	n/a	n/a	n/a	n/a	n/a	n/a	n/a	n/a
SLM2ch03g12729	TCP	Solyc03g116320.2	n/a	n/a	n/a	n/a	n/a	n/a	n/a	n/a	n/a	n/a
SLM2ch03g12738	C3H	Solyc03g116410.1	n/a	n/a	n/a	n/a	n/a	n/a	n/a	n/a	n/a	n/a
SLM2ch03g12739	C3H	Solyc03g116420.1	n/a	n/a	n/a	n/a	n/a	n/a	n/a	n/a	n/a	n/a
SLM2ch03g12754	ERF	Solyc03g116610.2	n/a	n/a	n/a	n/a	n/a	n/a	n/a	n/a	n/a	n/a
SLM2ch03g12792	C2H2	Solyc03g117070.1	n/a	n/a	n/a	n/a	n/a	n/a	n/a	n/a	n/a	n/a
SLM2ch03g12798	ERF	Solyc03g117130.2	n/a	n/a	n/a	n/a	n/a	n/a	n/a	n/a	n/a	n/a
SLM2ch03g12805	ERF	Solyc03g117230.1	n/a	n/a	n/a	n/a	n/a	n/a	n/a	n/a	n/a	n/a
SLM2ch03g12848	AP2	Solyc03g117720.2	n/a	n/a	n/a	n/a	n/a	n/a	n/a	n/a	n/a	n/a
SLM2ch03g12884	LFY	Solyc03g118160.1	n/a	n/a	n/a	n/a	n/a	n/a	n/a	n/a	n/a	n/a
SLM2ch03g12886	ERF	Solyc03g118190.2	n/a	n/a	n/a	n/a	n/a	n/a	n/a	n/a	n/a	n/a
SLM2ch03g12889	Trihelix	Solyc03g118230.1	n/a	n/a	n/a	n/a	n/a	n/a	n/a	n/a	n/a	n/a
SLM2ch03g12896	bHLH	Solyc03g118310.2	n/a	n/a	n/a	n/a	n/a	n/a	n/a	n/a	n/a	n/a
SLM2ch03g12936	WOX	Solyc03g118770.2	n/a	n/a	n/a	n/a	n/a	n/a	n/a	n/a	n/a	n/a
SLM2ch03g12991	bHLH	Solyc03g119390.2	n/a	n/a	n/a	n/a	n/a	n/a	n/a	n/a	n/a	n/a
SLM2ch03g13005	CO-like	Solyc03g119540.2	n/a	n/a	n/a	n/a	n/a	n/a	n/a	n/a	n/a	n/a
SLM2ch03g13009	ERF	Solyc03g119580.1	n/a	n/a	n/a	n/a	n/a	n/a	n/a	n/a	n/a	n/a
SLM2ch03g13017	M-type_MADS	Solyc03g119680.1	n/a	n/a	n/a	n/a	n/a	n/a	n/a	n/a	n/a	n/a
SLM2ch03g13026	TCP	Solyc03g119770.2	n/a	n/a	n/a	n/a	n/a	n/a	n/a	n/a	n/a	n/a
SLM2ch03g13029	ERF	Solyc03g119800.1	n/a	n/a	n/a	n/a	n/a	n/a	n/a	n/a	n/a	n/a
SLM2ch03g13101	bHLH	Solyc03g120530.2	n/a	n/a	n/a	n/a	n/a	n/a	n/a	n/a	n/a	n/a
SLM2ch03g13124	ERF	Solyc03g120840.1	n/a	n/a	n/a	n/a	n/a	n/a	n/a	n/a	n/a	n/a
SLM2ch03g13128	GATA	Solyc03g120890.2	n/a	n/a	n/a	n/a	n/a	n/a	n/a	n/a	n/a	n/a
SLM2ch03g13160	bHLH	Solyc03g121240.1	n/a	n/a	n/a	n/a	n/a	n/a	n/a	n/a	n/a	n/a
SLM2ch03g13207	MYB	Solyc03g121740.1	n/a	n/a	n/a	n/a	n/a	n/a	n/a	n/a	n/a	n/a
SLM2ch03g13215	MYB_related	Solyc03g121840.2	n/a	n/a	n/a	n/a	n/a	n/a	n/a	n/a	n/a	n/a
SLM2ch03g13225	NF-YA	Solyc03g121940.2	n/a	n/a	n/a	n/a	n/a	n/a	n/a	n/a	n/a	n/a
SLM2ch03g13267	GRAS	Solyc03g123400.1	n/a	n/a	n/a	n/a	n/a	n/a	n/a	n/a	n/a	n/a
SLM2ch03g13270	AP2	Solyc03g123430.2	n/a	n/a	n/a	n/a	n/a	n/a	n/a	n/a	n/a	n/a
SLM2ch04g13477	bHLH	Solyc04g005130.2	n/a	n/a	n/a	n/a	n/a	n/a	n/a	n/a	n/a	n/a
SLM2ch04g13480	bZIP	Solyc04g005170.1	n/a	n/a	n/a	n/a	n/a	n/a	n/a	n/a	n/a	n/a
SLM2ch04g13497	MIKC_MADS	Solyc04g005320.2	n/a	n/a	n/a	n/a	n/a	n/a	n/a	n/a	n/a	n/a
SLM2ch04g13525	MYB	Solyc04g005600.1	n/a	n/a	n/a	n/a	n/a	n/a	n/a	n/a	n/a	n/a
SLM2ch04g13535	MYB	Solyc04g005710.1	n/a	n/a	n/a	n/a	n/a	n/a	n/a	n/a	n/a	n/a
SLM2ch04g13543	HD-ZIP	Solyc04g005800.2	n/a	n/a	n/a	n/a	n/a	n/a	n/a	n/a	n/a	n/a
SLM2ch04g13566	TCP	Solyc04g006980.1	n/a	n/a	n/a	n/a	n/a	n/a	n/a	n/a	n/a	n/a
SLM2ch04g13567	bHLH	Solyc04g006990.2	n/a	n/a	n/a	n/a	n/a	n/a	n/a	n/a	n/a	n/a
SLM2ch04g13587	CO-like	Solyc04g007210.2	n/a	n/a	n/a	n/a	n/a	n/a	n/a	n/a	n/a	n/a
SLM2ch04g13597	bHLH	Solyc04g007300.2	n/a	n/a	n/a	n/a	n/a	n/a	n/a	n/a	n/a	n/a
SLM2ch04g13609	bHLH	Solyc04g007430.1	n/a	n/a	n/a	n/a	n/a	n/a	n/a	n/a	n/a	n/a
SLM2ch04g13705	G2-like	Solyc04g008480.1	n/a	n/a	n/a	n/a	n/a	n/a	n/a	n/a	n/a	n/a
SLM2ch04g13740	MYB	Solyc04g008870.2	n/a	n/a	n/a	n/a	n/a	n/a	n/a	n/a	n/a	n/a
SLM2ch04g13924	bZIP	Solyc04g011670.2	n/a	n/a	n/a	n/a	n/a	n/a	n/a	n/a	n/a	n/a
SLM2ch04g13983	ZF-HD	Solyc04g014260.1	n/a	n/a	n/a	n/a	n/a	n/a	n/a	n/a	n/a	n/a
SLM2ch04g13988	bHLH	Solyc04g014360.2	n/a	n/a	n/a	n/a	n/a	n/a	n/a	n/a	n/a	n/a
SLM2ch04g13998	MYB	Solyc04g014470.2	n/a	n/a	n/a	n/a	n/a	n/a	n/a	n/a	n/a	n/a
SLM2ch04g14004	ERF	Solyc04g014530.1	n/a	n/a	n/a	n/a	n/a	n/a	n/a	n/a	n/a	n/a
SLM2ch04g14030	GRAS	Solyc04g014830.1	n/a	n/a	n/a	n/a	n/a	n/a	n/a	n/a	n/a	n/a
SLM2ch04g14046	NF-YB	Solyc04g015060.1	n/a	n/a	n/a	n/a	n/a	n/a	n/a	n/a	n/a	n/a
SLM2ch04g14087	B3	Solyc04g015500.2	n/a	n/a	n/a	n/a	n/a	n/a	n/a	n/a	n/a	n/a
SLM2ch04g14099	C2H2	Solyc04g015570.2	n/a	n/a	n/a	n/a	n/a	n/a	n/a	n/a	n/a	n/a
SLM2ch04g14130	NAC	Solyc04g015960.2	n/a	n/a	n/a	n/a	n/a	n/a	n/a	n/a	n/a	n/a
SLM2ch04g14683	NAC	Solyc04g025760.1	n/a	n/a	n/a	n/a	n/a	n/a	n/a	n/a	n/a	n/a
SLM2ch04g14689	HB-other	Solyc04g025740.1	n/a	n/a	n/a	n/a	n/a	n/a	n/a	n/a	n/a	n/a
SLM2ch04g14848	M-type_MADS	Solyc04g025110.1	n/a	n/a	n/a	n/a	n/a	n/a	n/a	n/a	n/a	n/a
SLM2ch04g14876	M-type_MADS	Solyc04g025030.1	n/a	n/a	n/a	n/a	n/a	n/a	n/a	n/a	n/a	n/a
SLM2ch04g15081	SBP	Solyc04g045560.2	n/a	n/a	n/a	n/a	n/a	n/a	n/a	n/a	n/a	n/a
SLM2ch04g15199	M-type_MADS	Solyc04g047870.1	n/a	n/a	n/a	n/a	n/a	n/a	n/a	n/a	n/a	n/a
SLM2ch04g15385	AP2	Solyc04g049800.2	n/a	n/a	n/a	n/a	n/a	n/a	n/a	n/a	n/a	n/a
SLM2ch04g15435	MYB_related	Solyc04g050000.1	n/a	n/a	n/a	n/a	n/a	n/a	n/a	n/a	n/a	n/a
SLM2ch04g15436	LBD	Solyc04g050010.1	n/a	n/a	n/a	n/a	n/a	n/a	n/a	n/a	n/a	n/a
SLM2ch04g15448	G2-like	Solyc04g050070.1	n/a	n/a	n/a	n/a	n/a	n/a	n/a	n/a	n/a	n/a
SLM2ch04g15475	WRKY	Solyc04g050210.1	n/a	n/a	n/a	n/a	n/a	n/a	n/a	n/a	n/a	n/a
SLM2ch04g15548	ERF	Solyc04g050750.1	n/a	n/a	n/a	n/a	n/a	n/a	n/a	n/a	n/a	n/a
SLM2ch04g15591	ARR-B	Solyc04g051080.1	n/a	n/a	n/a	n/a	n/a	n/a	n/a	n/a	n/a	n/a
SLM2ch04g15654	WRKY	Solyc04g051540.2	n/a	n/a	n/a	n/a	n/a	n/a	n/a	n/a	n/a	n/a
SLM2ch04g15773	NF-YB	Solyc04g054150.1	n/a	n/a	n/a	n/a	n/a	n/a	n/a	n/a	n/a	n/a
SLM2ch04g15808	bZIP	Solyc04g054320.2	n/a	n/a	n/a	n/a	n/a	n/a	n/a	n/a	n/a	n/a
SLM2ch04g15916	MYB	Solyc04g056310.2	n/a	n/a	n/a	n/a	n/a	n/a	n/a	n/a	n/a	n/a
SLM2ch04g15922	WRKY	Solyc04g056360.2	n/a	n/a	n/a	n/a	n/a	n/a	n/a	n/a	n/a	n/a
SLM2ch04g15933	bZIP	Solyc04g056460.1	n/a	n/a	n/a	n/a	n/a	n/a	n/a	n/a	n/a	n/a
SLM2ch04g15946	M-type_MADS	Solyc04g056550.1	n/a	n/a	n/a	n/a	n/a	n/a	n/a	n/a	n/a	n/a
SLM2ch04g15963	M-type_MADS	Solyc04g056740.1	n/a	n/a	n/a	n/a	n/a	n/a	n/a	n/a	n/a	n/a
SLM2ch04g16046	MYB	Solyc04g064540.2	n/a	n/a	n/a	n/a	n/a	n/a	n/a	n/a	n/a	n/a
SLM2ch04g16078	B3	Solyc04g064830.2	n/a	n/a	n/a	n/a	n/a	n/a	n/a	n/a	n/a	n/a
SLM2ch04g16081	M-type_MADS	Solyc04g064860.1	n/a	n/a	n/a	n/a	n/a	n/a	n/a	n/a	n/a	n/a
SLM2ch04g16565	Dof	Solyc04g070960.1	n/a	n/a	n/a	n/a	n/a	n/a	n/a	n/a	n/a	n/a
SLM2ch04g16602	Trihelix	Solyc04g071360.2	n/a	n/a	n/a	n/a	n/a	n/a	n/a	n/a	n/a	n/a
SLM2ch04g16612	bZIP	Solyc04g071510.2	n/a	n/a	n/a	n/a	n/a	n/a	n/a	n/a	n/a	n/a
SLM2ch04g16679	WRKY	Solyc04g072070.2	n/a	n/a	n/a	n/a	n/a	n/a	n/a	n/a	n/a	n/a
SLM2ch04g16696	ERF	Solyc04g072300.1	n/a	n/a	n/a	n/a	n/a	n/a	n/a	n/a	n/a	n/a
SLM2ch04g16786	C2H2	Solyc04g074320.1	n/a	n/a	n/a	n/a	n/a	n/a	n/a	n/a	n/a	n/a
SLM2ch04g16832	bHLH	Solyc04g074810.2	n/a	n/a	n/a	n/a	n/a	n/a	n/a	n/a	n/a	n/a
SLM2ch04g16846	ZF-HD	Solyc04g074990.2	n/a	n/a	n/a	n/a	n/a	n/a	n/a	n/a	n/a	n/a
SLM2ch04g16884	bHLH	Solyc04g076240.1	n/a	n/a	n/a	n/a	n/a	n/a	n/a	n/a	n/a	n/a
SLM2ch04g16910	GATA	Solyc04g076530.2	n/a	n/a	n/a	n/a	n/a	n/a	n/a	n/a	n/a	n/a
SLM2ch04g16969	TALE	Solyc04g077210.2	n/a	n/a	n/a	n/a	n/a	n/a	n/a	n/a	n/a	n/a
SLM2ch04g16970	HD-ZIP	Solyc04g077220.2	n/a	n/a	n/a	n/a	n/a	n/a	n/a	n/a	n/a	n/a
SLM2ch04g16973	MYB	Solyc04g077260.2	n/a	n/a	n/a	n/a	n/a	n/a	n/a	n/a	n/a	n/a
SLM2ch04g16993	bHLH	Solyc04g077480.2	n/a	n/a	n/a	n/a	n/a	n/a	n/a	n/a	n/a	n/a
SLM2ch04g17031	bHLH	Solyc04g077960.1	n/a	n/a	n/a	n/a	n/a	n/a	n/a	n/a	n/a	n/a
SLM2ch04g17034	LBD	Solyc04g077990.2	n/a	n/a	n/a	n/a	n/a	n/a	n/a	n/a	n/a	n/a
SLM2ch04g17055	MIKC_MADS	Solyc04g078300.2	n/a	n/a	n/a	n/a	n/a	n/a	n/a	n/a	n/a	n/a
SLM2ch04g17089	WOX	Solyc04g078650.2	n/a	n/a	n/a	n/a	n/a	n/a	n/a	n/a	n/a	n/a
SLM2ch04g17091	NAC	Solyc04g078670.2	n/a	n/a	n/a	n/a	n/a	n/a	n/a	n/a	n/a	n/a
SLM2ch04g17102	HSF	Solyc04g078770.2	n/a	n/a	n/a	n/a	n/a	n/a	n/a	n/a	n/a	n/a
SLM2ch04g17104	bHLH	Solyc04g078790.2	n/a	n/a	n/a	n/a	n/a	n/a	n/a	n/a	n/a	n/a
SLM2ch04g17135	B3	Solyc04g079130.2	n/a	n/a	n/a	n/a	n/a	n/a	n/a	n/a	n/a	n/a
SLM2ch04g17174	Dof	Solyc04g079570.1	n/a	n/a	n/a	n/a	n/a	n/a	n/a	n/a	n/a	n/a
SLM2ch04g17177	G2-like	Solyc04g079600.2	n/a	n/a	n/a	n/a	n/a	n/a	n/a	n/a	n/a	n/a
SLM2ch04g17193	TALE	Solyc04g079830.2	n/a	n/a	n/a	n/a	n/a	n/a	n/a	n/a	n/a	n/a
SLM2ch04g17257	ZF-HD	Solyc04g080490.2	n/a	n/a	n/a	n/a	n/a	n/a	n/a	n/a	n/a	n/a
SLM2ch04g17275	bHLH	Solyc04g080710.2	n/a	n/a	n/a	n/a	n/a	n/a	n/a	n/a	n/a	n/a
SLM2ch04g17282	TALE	Solyc04g080780.2	n/a	n/a	n/a	n/a	n/a	n/a	n/a	n/a	n/a	n/a
SLM2ch04g17296	ERF	Solyc04g080910.1	n/a	n/a	n/a	n/a	n/a	n/a	n/a	n/a	n/a	n/a
SLM2ch04g17301	SRS	Solyc04g080970.2	n/a	n/a	n/a	n/a	n/a	n/a	n/a	n/a	n/a	n/a
SLM2ch04g17305	DBB	Solyc04g081020.2	n/a	n/a	n/a	n/a	n/a	n/a	n/a	n/a	n/a	n/a
SLM2ch04g17335	E2F/DP	Solyc04g081350.2	n/a	n/a	n/a	n/a	n/a	n/a	n/a	n/a	n/a	n/a
SLM2ch05g17546	TALE	Solyc05g005090.2	n/a	n/a	n/a	n/a	n/a	n/a	n/a	n/a	n/a	n/a
SLM2ch05g17558	YABBY	Solyc05g005240.1	n/a	n/a	n/a	n/a	n/a	n/a	n/a	n/a	n/a	n/a
SLM2ch05g17564	bHLH	Solyc05g005300.2	n/a	n/a	n/a	n/a	n/a	n/a	n/a	n/a	n/a	n/a
SLM2ch05g17568	NF-YB	Solyc05g005350.1	n/a	n/a	n/a	n/a	n/a	n/a	n/a	n/a	n/a	n/a
SLM2ch05g17569	NF-YB	Solyc05g005360.1	n/a	n/a	n/a	n/a	n/a	n/a	n/a	n/a	n/a	n/a
SLM2ch05g17570	NF-YB	Solyc05g005370.1	n/a	n/a	n/a	n/a	n/a	n/a	n/a	n/a	n/a	n/a
SLM2ch05g17571	NF-YB	Solyc05g005380.1	n/a	n/a	n/a	n/a	n/a	n/a	n/a	n/a	n/a	n/a
SLM2ch05g17572	NF-YB	Solyc05g005390.1	n/a	n/a	n/a	n/a	n/a	n/a	n/a	n/a	n/a	n/a
SLM2ch05g17576	NF-YB	Solyc05g005440.1	n/a	n/a	n/a	n/a	n/a	n/a	n/a	n/a	n/a	n/a
SLM2ch05g17658	C2H2	Solyc05g006310.1	n/a	n/a	n/a	n/a	n/a	n/a	n/a	n/a	n/a	n/a
SLM2ch05g17728	Whirly	Solyc05g007100.2	n/a	n/a	n/a	n/a	n/a	n/a	n/a	n/a	n/a	n/a
SLM2ch05g17729	WRKY	Solyc05g007110.2	n/a	n/a	n/a	n/a	n/a	n/a	n/a	n/a	n/a	n/a
SLM2ch05g17753	TCP	Solyc05g007420.1	n/a	n/a	n/a	n/a	n/a	n/a	n/a	n/a	n/a	n/a
SLM2ch05g17765	NAC	Solyc05g007550.1	n/a	n/a	n/a	n/a	n/a	n/a	n/a	n/a	n/a	n/a
SLM2ch05g17768	ZF-HD	Solyc05g007580.1	n/a	n/a	n/a	n/a	n/a	n/a	n/a	n/a	n/a	n/a
SLM2ch05g17775	MYB	Solyc05g007690.1	n/a	n/a	n/a	n/a	n/a	n/a	n/a	n/a	n/a	n/a
SLM2ch05g17776	MYB	Solyc05g007710.2	n/a	n/a	n/a	n/a	n/a	n/a	n/a	n/a	n/a	n/a
SLM2ch05g17788	MYB	Solyc05g007870.1	n/a	n/a	n/a	n/a	n/a	n/a	n/a	n/a	n/a	n/a
SLM2ch05g17790	G2-like	Solyc05g007890.2	n/a	n/a	n/a	n/a	n/a	n/a	n/a	n/a	n/a	n/a
SLM2ch05g17805	HD-ZIP	Solyc05g008050.1	n/a	n/a	n/a	n/a	n/a	n/a	n/a	n/a	n/a	n/a
SLM2ch05g17823	MYB	Solyc05g008250.1	n/a	n/a	n/a	n/a	n/a	n/a	n/a	n/a	n/a	n/a
SLM2ch05g17859	C3H	Solyc05g008670.2	n/a	n/a	n/a	n/a	n/a	n/a	n/a	n/a	n/a	n/a
SLM2ch05g17902	C2H2	Solyc05g009170.1	n/a	n/a	n/a	n/a	n/a	n/a	n/a	n/a	n/a	n/a
SLM2ch05g17910	MYB	Solyc05g009230.1	n/a	n/a	n/a	n/a	n/a	n/a	n/a	n/a	n/a	n/a
SLM2ch05g17912	ERF	Solyc05g009250.1	n/a	n/a	n/a	n/a	n/a	n/a	n/a	n/a	n/a	n/a
SLM2ch05g17921	CO-like	Solyc05g009310.2	n/a	n/a	n/a	n/a	n/a	n/a	n/a	n/a	n/a	n/a
SLM2ch05g17922	LBD	Solyc05g009320.2	n/a	n/a	n/a	n/a	n/a	n/a	n/a	n/a	n/a	n/a
SLM2ch05g17956	bHLH	Solyc05g009640.2	n/a	n/a	n/a	n/a	n/a	n/a	n/a	n/a	n/a	n/a
SLM2ch05g17966	C2H2	Solyc05g009770.1	n/a	n/a	n/a	n/a	n/a	n/a	n/a	n/a	n/a	n/a
SLM2ch05g17974	bHLH	Solyc05g009880.2	n/a	n/a	n/a	n/a	n/a	n/a	n/a	n/a	n/a	n/a
SLM2ch05g17976	TCP	Solyc05g009900.1	n/a	n/a	n/a	n/a	n/a	n/a	n/a	n/a	n/a	n/a
SLM2ch05g18091	MIKC_MADS	Solyc05g012020.2	n/a	n/a	n/a	n/a	n/a	n/a	n/a	n/a	n/a	n/a
SLM2ch05g18094	YABBY	Solyc05g012050.2	n/a	n/a	n/a	n/a	n/a	n/a	n/a	n/a	n/a	n/a
SLM2ch05g18135	C2H2	Solyc05g012490.1	n/a	n/a	n/a	n/a	n/a	n/a	n/a	n/a	n/a	n/a
SLM2ch05g18214	M-type_MADS	Solyc05g013370.1	n/a	n/a	n/a	n/a	n/a	n/a	n/a	n/a	n/a	n/a
SLM2ch05g18218	MYB_related	Solyc05g013420.1	n/a	n/a	n/a	n/a	n/a	n/a	n/a	n/a	n/a	n/a
SLM2ch05g18219	MYB	Solyc05g013430.1	n/a	n/a	n/a	n/a	n/a	n/a	n/a	n/a	n/a	n/a
SLM2ch05g18240	ERF	Solyc05g013540.1	n/a	n/a	n/a	n/a	n/a	n/a	n/a	n/a	n/a	n/a
SLM2ch05g18302	WRKY	Solyc05g014040.1	n/a	n/a	n/a	n/a	n/a	n/a	n/a	n/a	n/a	n/a
SLM2ch05g18326	MYB	Solyc05g014290.2	n/a	n/a	n/a	n/a	n/a	n/a	n/a	n/a	n/a	n/a
SLM2ch05g18347	bHLH	Solyc05g014590.2	n/a	n/a	n/a	n/a	n/a	n/a	n/a	n/a	n/a	n/a
SLM2ch05g18383	NF-YC	Solyc05g014800.1	n/a	n/a	n/a	n/a	n/a	n/a	n/a	n/a	n/a	n/a
SLM2ch05g18389	NF-YC	Solyc05g014830.1	n/a	n/a	n/a	n/a	n/a	n/a	n/a	n/a	n/a	n/a
SLM2ch05g18443	NF-YC	Solyc05g015330.1	n/a	n/a	n/a	n/a	n/a	n/a	n/a	n/a	n/a	n/a
SLM2ch05g18492	NF-YB	Solyc05g015550.1	n/a	n/a	n/a	n/a	n/a	n/a	n/a	n/a	n/a	n/a
SLM2ch05g18537	WRKY	Solyc05g015850.2	n/a	n/a	n/a	n/a	n/a	n/a	n/a	n/a	n/a	n/a
SLM2ch05g18768	B3	Solyc05g017740.1	n/a	n/a	n/a	n/a	n/a	n/a	n/a	n/a	n/a	n/a
SLM2ch05g18865	Trihelix	Solyc05g018350.2	n/a	n/a	n/a	n/a	n/a	n/a	n/a	n/a	n/a	n/a
SLM2ch05g18955	ZF-HD	Solyc05g018740.1	n/a	n/a	n/a	n/a	n/a	n/a	n/a	n/a	n/a	n/a
SLM2ch05g19056	ZF-HD	Solyc05g020000.1	n/a	n/a	n/a	n/a	n/a	n/a	n/a	n/a	n/a	n/a
SLM2ch05g19094	NAC	Solyc05g021090.2	n/a	n/a	n/a	n/a	n/a	n/a	n/a	n/a	n/a	n/a
SLM2ch05g19561	NAC	Solyc05g026180.1	n/a	n/a	n/a	n/a	n/a	n/a	n/a	n/a	n/a	n/a
SLM2ch05g19828	SAP	Solyc05g041220.1	n/a	n/a	n/a	n/a	n/a	n/a	n/a	n/a	n/a	n/a
SLM2ch05g20095	WRKY	Solyc05g045710.1	n/a	n/a	n/a	n/a	n/a	n/a	n/a	n/a	n/a	n/a
SLM2ch05g20101	WRKY	Solyc05g045880.1	n/a	n/a	n/a	n/a	n/a	n/a	n/a	n/a	n/a	n/a
SLM2ch05g20130	CO-like	Solyc05g046040.1	n/a	n/a	n/a	n/a	n/a	n/a	n/a	n/a	n/a	n/a
SLM2ch05g20200	LBD	Solyc05g048740.2	n/a	n/a	n/a	n/a	n/a	n/a	n/a	n/a	n/a	n/a
SLM2ch05g20212	MYB	Solyc05g048830.2	n/a	n/a	n/a	n/a	n/a	n/a	n/a	n/a	n/a	n/a
SLM2ch05g20252	WRKY	Solyc05g050050.1	n/a	n/a	n/a	n/a	n/a	n/a	n/a	n/a	n/a	n/a
SLM2ch05g20254	WRKY	Solyc05g050060.1	n/a	n/a	n/a	n/a	n/a	n/a	n/a	n/a	n/a	n/a
SLM2ch05g20264	C2H2	Solyc05g050170.1	n/a	n/a	n/a	n/a	n/a	n/a	n/a	n/a	n/a	n/a
SLM2ch05g20285	WRKY	Solyc05g050300.1	n/a	n/a	n/a	n/a	n/a	n/a	n/a	n/a	n/a	n/a
SLM2ch05g20288	WRKY	Solyc05g050330.2	n/a	n/a	n/a	n/a	n/a	n/a	n/a	n/a	n/a	n/a
SLM2ch05g20333	ERF	Solyc05g050790.1	n/a	n/a	n/a	n/a	n/a	n/a	n/a	n/a	n/a	n/a
SLM2ch05g20340	ERF	Solyc05g050830.1	n/a	n/a	n/a	n/a	n/a	n/a	n/a	n/a	n/a	n/a
SLM2ch05g20342	C2H2	Solyc05g050860.1	n/a	n/a	n/a	n/a	n/a	n/a	n/a	n/a	n/a	n/a
SLM2ch05g20375	ERF	Solyc05g051180.1	n/a	n/a	n/a	n/a	n/a	n/a	n/a	n/a	n/a	n/a
SLM2ch05g20376	ERF	Solyc05g051200.1	n/a	n/a	n/a	n/a	n/a	n/a	n/a	n/a	n/a	n/a
SLM2ch05g20390	GeBP	Solyc05g051330.1	n/a	n/a	n/a	n/a	n/a	n/a	n/a	n/a	n/a	n/a
SLM2ch05g20395	AP2	Solyc05g051380.2	n/a	n/a	n/a	n/a	n/a	n/a	n/a	n/a	n/a	n/a
SLM2ch05g20400	ZF-HD	Solyc05g051420.1	n/a	n/a	n/a	n/a	n/a	n/a	n/a	n/a	n/a	n/a
SLM2ch05g20413	MYB	Solyc05g051550.1	n/a	n/a	n/a	n/a	n/a	n/a	n/a	n/a	n/a	n/a
SLM2ch05g20439	M-type_MADS	Solyc05g051830.2	n/a	n/a	n/a	n/a	n/a	n/a	n/a	n/a	n/a	n/a
SLM2ch05g20444	EIL	Solyc00g154980.1	n/a	n/a	n/a	n/a	n/a	n/a	n/a	n/a	n/a	n/a
SLM2ch05g20457	ERF	Solyc05g052030.1	n/a	n/a	n/a	n/a	n/a	n/a	n/a	n/a	n/a	n/a
SLM2ch05g20491	ERF	Solyc05g052410.1	n/a	n/a	n/a	n/a	n/a	n/a	n/a	n/a	n/a	n/a
SLM2ch05g20510	MYB_related	Solyc05g052610.2	n/a	n/a	n/a	n/a	n/a	n/a	n/a	n/a	n/a	n/a
SLM2ch05g20532	MYB	Solyc05g052850.2	n/a	n/a	n/a	n/a	n/a	n/a	n/a	n/a	n/a	n/a
SLM2ch05g20556	MYB	Solyc05g053150.1	n/a	n/a	n/a	n/a	n/a	n/a	n/a	n/a	n/a	n/a
SLM2ch05g20571	MYB	Solyc05g053330.2	n/a	n/a	n/a	n/a	n/a	n/a	n/a	n/a	n/a	n/a
SLM2ch05g20577	WRKY	Solyc05g053380.2	n/a	n/a	n/a	n/a	n/a	n/a	n/a	n/a	n/a	n/a
SLM2ch05g20581	GRAS	Solyc05g053420.1	n/a	n/a	n/a	n/a	n/a	n/a	n/a	n/a	n/a	n/a
SLM2ch05g20605	bHLH	Solyc05g053660.1	n/a	n/a	n/a	n/a	n/a	n/a	n/a	n/a	n/a	n/a
SLM2ch05g20640	C2H2	Solyc05g054030.2	n/a	n/a	n/a	n/a	n/a	n/a	n/a	n/a	n/a	n/a
SLM2ch05g20697	C2H2	Solyc05g054650.1	n/a	n/a	n/a	n/a	n/a	n/a	n/a	n/a	n/a	n/a
SLM2ch05g20729	MYB	Solyc05g055030.1	n/a	n/a	n/a	n/a	n/a	n/a	n/a	n/a	n/a	n/a
SLM2ch05g20768	C2H2	Solyc05g055500.1	n/a	n/a	n/a	n/a	n/a	n/a	n/a	n/a	n/a	n/a
SLM2ch05g20787	WRKY	Solyc05g055750.2	n/a	n/a	n/a	n/a	n/a	n/a	n/a	n/a	n/a	n/a
SLM2ch06g20910	Dof	Solyc06g005130.2	n/a	n/a	n/a	n/a	n/a	n/a	n/a	n/a	n/a	n/a
SLM2ch06g20914	C2H2	Solyc06g005180.1	n/a	n/a	n/a	n/a	n/a	n/a	n/a	n/a	n/a	n/a
SLM2ch06g20927	MYB	Solyc06g005330.2	n/a	n/a	n/a	n/a	n/a	n/a	n/a	n/a	n/a	n/a
SLM2ch06g20956	G2-like	Solyc06g005680.2	n/a	n/a	n/a	n/a	n/a	n/a	n/a	n/a	n/a	n/a
SLM2ch06g21021	LBD	Solyc06g007390.2	n/a	n/a	n/a	n/a	n/a	n/a	n/a	n/a	n/a	n/a
SLM2ch06g21032	B3	Solyc06g007530.2	n/a	n/a	n/a	n/a	n/a	n/a	n/a	n/a	n/a	n/a
SLM2ch06g21100	NAC	Solyc06g008360.2	n/a	n/a	n/a	n/a	n/a	n/a	n/a	n/a	n/a	n/a
SLM2ch06g21123	C3H	Solyc06g008740.2	n/a	n/a	n/a	n/a	n/a	n/a	n/a	n/a	n/a	n/a
SLM2ch06g21149	NF-YB	Solyc06g009010.1	n/a	n/a	n/a	n/a	n/a	n/a	n/a	n/a	n/a	n/a
SLM2ch06g21179	MYB	Solyc06g009480.1	n/a	n/a	n/a	n/a	n/a	n/a	n/a	n/a	n/a	n/a
SLM2ch06g21186	GRAS	Solyc06g009610.1	n/a	n/a	n/a	n/a	n/a	n/a	n/a	n/a	n/a	n/a
SLM2ch06g21197	MYB	Solyc06g009710.2	n/a	n/a	n/a	n/a	n/a	n/a	n/a	n/a	n/a	n/a
SLM2ch06g21780	NF-YC	Solyc06g016750.2	n/a	n/a	n/a	n/a	n/a	n/a	n/a	n/a	n/a	n/a
SLM2ch06g22064	MYB	Solyc06g033870.1	n/a	n/a	n/a	n/a	n/a	n/a	n/a	n/a	n/a	n/a
SLM2ch06g22078	MYB	Solyc06g034000.1	n/a	n/a	n/a	n/a	n/a	n/a	n/a	n/a	n/a	n/a
SLM2ch06g22081	MYB_related	Solyc06g034030.2	n/a	n/a	n/a	n/a	n/a	n/a	n/a	n/a	n/a	n/a
SLM2ch06g22095	B3	Solyc06g034140.1	n/a	n/a	n/a	n/a	n/a	n/a	n/a	n/a	n/a	n/a
SLM2ch06g22119	NAC	Solyc06g034340.1	n/a	n/a	n/a	n/a	n/a	n/a	n/a	n/a	n/a	n/a
SLM2ch06g22198	HD-ZIP	Solyc06g035940.2	n/a	n/a	n/a	n/a	n/a	n/a	n/a	n/a	n/a	n/a
SLM2ch06g22230	MYB_related	Solyc06g036300.2	n/a	n/a	n/a	n/a	n/a	n/a	n/a	n/a	n/a	n/a
SLM2ch06g22453	M-type_MADS	Solyc06g048380.1	n/a	n/a	n/a	n/a	n/a	n/a	n/a	n/a	n/a	n/a
SLM2ch06g22515	WRKY	Solyc06g048870.1	n/a	n/a	n/a	n/a	n/a	n/a	n/a	n/a	n/a	n/a
SLM2ch06g22544	bZIP	Solyc06g049040.2	n/a	n/a	n/a	n/a	n/a	n/a	n/a	n/a	n/a	n/a
SLM2ch06g22566	HD-ZIP	Solyc06g050160.2	n/a	n/a	n/a	n/a	n/a	n/a	n/a	n/a	n/a	n/a
SLM2ch06g22593	LBD	Solyc06g050430.2	n/a	n/a	n/a	n/a	n/a	n/a	n/a	n/a	n/a	n/a
SLM2ch06g22603	ERF	Solyc06g050520.1	n/a	n/a	n/a	n/a	n/a	n/a	n/a	n/a	n/a	n/a
SLM2ch06g22638	bHLH	Solyc06g050840.2	n/a	n/a	n/a	n/a	n/a	n/a	n/a	n/a	n/a	n/a
SLM2ch06g22654	LBD	Solyc06g050950.2	n/a	n/a	n/a	n/a	n/a	n/a	n/a	n/a	n/a	n/a
SLM2ch06g22668	G2-like	Solyc06g051060.2	n/a	n/a	n/a	n/a	n/a	n/a	n/a	n/a	n/a	n/a
SLM2ch06g22683	bHLH	Solyc06g051260.2	n/a	n/a	n/a	n/a	n/a	n/a	n/a	n/a	n/a	n/a
SLM2ch06g22711	bHLH	Solyc06g051550.2	n/a	n/a	n/a	n/a	n/a	n/a	n/a	n/a	n/a	n/a
SLM2ch06g22777	HD-ZIP	Solyc06g053220.2	n/a	n/a	n/a	n/a	n/a	n/a	n/a	n/a	n/a	n/a
SLM2ch06g22815	MYB	Solyc06g053610.2	n/a	n/a	n/a	n/a	n/a	n/a	n/a	n/a	n/a	n/a
SLM2ch06g22826	C2H2	Solyc06g053720.1	n/a	n/a	n/a	n/a	n/a	n/a	n/a	n/a	n/a	n/a
SLM2ch06g22849	FAR1	Solyc06g054040.1	n/a	n/a	n/a	n/a	n/a	n/a	n/a	n/a	n/a	n/a
SLM2ch06g22916	M-type_MADS	Solyc06g059780.1	n/a	n/a	n/a	n/a	n/a	n/a	n/a	n/a	n/a	n/a
SLM2ch06g22930	MIKC_MADS	Solyc06g059970.2	n/a	n/a	n/a	n/a	n/a	n/a	n/a	n/a	n/a	n/a
SLM2ch06g23007	C2H2	Solyc06g060740.1	n/a	n/a	n/a	n/a	n/a	n/a	n/a	n/a	n/a	n/a
SLM2ch06g23016	HD-ZIP	Solyc06g060830.2	n/a	n/a	n/a	n/a	n/a	n/a	n/a	n/a	n/a	n/a
SLM2ch06g23043	NAC	Solyc06g061080.2	n/a	n/a	n/a	n/a	n/a	n/a	n/a	n/a	n/a	n/a
SLM2ch06g23077	bHLH	Solyc06g062460.2	n/a	n/a	n/a	n/a	n/a	n/a	n/a	n/a	n/a	n/a
SLM2ch06g23083	Dof	Solyc06g062520.1	n/a	n/a	n/a	n/a	n/a	n/a	n/a	n/a	n/a	n/a
SLM2ch06g23091	LBD	Solyc06g062630.2	n/a	n/a	n/a	n/a	n/a	n/a	n/a	n/a	n/a	n/a
SLM2ch06g23122	C3H	Solyc06g063020.2	n/a	n/a	n/a	n/a	n/a	n/a	n/a	n/a	n/a	n/a
SLM2ch06g23155	NAC	Solyc06g063380.1	n/a	n/a	n/a	n/a	n/a	n/a	n/a	n/a	n/a	n/a
SLM2ch06g23158	NAC	Solyc06g063430.1	n/a	n/a	n/a	n/a	n/a	n/a	n/a	n/a	n/a	n/a
SLM2ch06g23173	bHLH	Solyc06g064580.1	n/a	n/a	n/a	n/a	n/a	n/a	n/a	n/a	n/a	n/a
SLM2ch06g23174	bHLH	Solyc06g064590.1	n/a	n/a	n/a	n/a	n/a	n/a	n/a	n/a	n/a	n/a
SLM2ch06g23210	bHLH	Solyc06g065040.2	n/a	n/a	n/a	n/a	n/a	n/a	n/a	n/a	n/a	n/a
SLM2ch06g23221	TCP	Solyc06g065190.1	n/a	n/a	n/a	n/a	n/a	n/a	n/a	n/a	n/a	n/a
SLM2ch06g23240	NAC	Solyc06g065410.2	n/a	n/a	n/a	n/a	n/a	n/a	n/a	n/a	n/a	n/a
SLM2ch06g23243	C2H2	Solyc06g065440.1	n/a	n/a	n/a	n/a	n/a	n/a	n/a	n/a	n/a	n/a
SLM2ch06g23279	ERF	Solyc06g065820.2	n/a	n/a	n/a	n/a	n/a	n/a	n/a	n/a	n/a	n/a
SLM2ch06g23310	G2-like	Solyc06g066180.2	n/a	n/a	n/a	n/a	n/a	n/a	n/a	n/a	n/a	n/a
SLM2ch06g23323	G2-like	Solyc06g066340.2	n/a	n/a	n/a	n/a	n/a	n/a	n/a	n/a	n/a	n/a
SLM2ch06g23339	ERF	Solyc06g066540.1	n/a	n/a	n/a	n/a	n/a	n/a	n/a	n/a	n/a	n/a
SLM2ch06g23394	FAR1	Solyc06g068210.1	n/a	n/a	n/a	n/a	n/a	n/a	n/a	n/a	n/a	n/a
SLM2ch06g23406	ERF	Solyc06g068360.2	n/a	n/a	n/a	n/a	n/a	n/a	n/a	n/a	n/a	n/a
SLM2ch06g23408	C2H2	Solyc06g068390.1	n/a	n/a	n/a	n/a	n/a	n/a	n/a	n/a	n/a	n/a
SLM2ch06g23424	AP2	Solyc06g068570.2	n/a	n/a	n/a	n/a	n/a	n/a	n/a	n/a	n/a	n/a
SLM2ch06g23425	NAC	Solyc06g068580.1	n/a	n/a	n/a	n/a	n/a	n/a	n/a	n/a	n/a	n/a
SLM2ch06g23448	ERF	Solyc06g068830.1	n/a	n/a	n/a	n/a	n/a	n/a	n/a	n/a	n/a	n/a
SLM2ch06g23474	NAC	Solyc06g069100.1	n/a	n/a	n/a	n/a	n/a	n/a	n/a	n/a	n/a	n/a
SLM2ch06g23489	TCP	Solyc06g069240.1	n/a	n/a	n/a	n/a	n/a	n/a	n/a	n/a	n/a	n/a
SLM2ch06g23513	TCP	Solyc06g069460.1	n/a	n/a	n/a	n/a	n/a	n/a	n/a	n/a	n/a	n/a
SLM2ch06g23536	NAC	Solyc06g069710.2	n/a	n/a	n/a	n/a	n/a	n/a	n/a	n/a	n/a	n/a
SLM2ch06g23555	TCP	Solyc06g070900.2	n/a	n/a	n/a	n/a	n/a	n/a	n/a	n/a	n/a	n/a
SLM2ch06g23590	M-type_MADS	Solyc06g071300.1	n/a	n/a	n/a	n/a	n/a	n/a	n/a	n/a	n/a	n/a
SLM2ch06g23605	Dof	Solyc06g071480.2	n/a	n/a	n/a	n/a	n/a	n/a	n/a	n/a	n/a	n/a
SLM2ch06g23609	MYB	Solyc06g071520.1	n/a	n/a	n/a	n/a	n/a	n/a	n/a	n/a	n/a	n/a
SLM2ch06g23624	LBD	Solyc06g071660.1	n/a	n/a	n/a	n/a	n/a	n/a	n/a	n/a	n/a	n/a
SLM2ch06g23627	MYB	Solyc06g071690.2	n/a	n/a	n/a	n/a	n/a	n/a	n/a	n/a	n/a	n/a
SLM2ch06g23686	HD-ZIP	Solyc06g072310.2	n/a	n/a	n/a	n/a	n/a	n/a	n/a	n/a	n/a	n/a
SLM2ch06g23691	C2H2	Solyc06g072360.2	n/a	n/a	n/a	n/a	n/a	n/a	n/a	n/a	n/a	n/a
SLM2ch06g23707	bHLH	Solyc06g072520.1	n/a	n/a	n/a	n/a	n/a	n/a	n/a	n/a	n/a	n/a
SLM2ch06g23727	HSF	Solyc06g072750.2	n/a	n/a	n/a	n/a	n/a	n/a	n/a	n/a	n/a	n/a
SLM2ch06g23741	WOX	Solyc06g072890.1	n/a	n/a	n/a	n/a	n/a	n/a	n/a	n/a	n/a	n/a
SLM2ch06g23769	FAR1	Solyc06g073210.2	n/a	n/a	n/a	n/a	n/a	n/a	n/a	n/a	n/a	n/a
SLM2ch06g23835	B3	Solyc06g073980.2	n/a	n/a	n/a	n/a	n/a	n/a	n/a	n/a	n/a	n/a
SLM2ch06g23852	B3	Solyc06g074160.1	n/a	n/a	n/a	n/a	n/a	n/a	n/a	n/a	n/a	n/a
SLM2ch06g23853	NAC	Solyc06g074170.2	n/a	n/a	n/a	n/a	n/a	n/a	n/a	n/a	n/a	n/a
SLM2ch06g23866	bZIP	Solyc06g074320.2	n/a	n/a	n/a	n/a	n/a	n/a	n/a	n/a	n/a	n/a
SLM2ch06g23870	C2H2	Solyc06g074360.2	n/a	n/a	n/a	n/a	n/a	n/a	n/a	n/a	n/a	n/a
SLM2ch06g23907	C2H2	Solyc06g074800.1	n/a	n/a	n/a	n/a	n/a	n/a	n/a	n/a	n/a	n/a
SLM2ch06g23916	MYB	Solyc06g074910.2	n/a	n/a	n/a	n/a	n/a	n/a	n/a	n/a	n/a	n/a
SLM2ch06g23935	GATA	Solyc06g075140.2	n/a	n/a	n/a	n/a	n/a	n/a	n/a	n/a	n/a	n/a
SLM2ch06g23936	ARF	Solyc06g075150.2	n/a	n/a	n/a	n/a	n/a	n/a	n/a	n/a	n/a	n/a
SLM2ch06g23955	LBD	Solyc06g075330.1	n/a	n/a	n/a	n/a	n/a	n/a	n/a	n/a	n/a	n/a
SLM2ch06g23973	AP2	Solyc06g075510.2	n/a	n/a	n/a	n/a	n/a	n/a	n/a	n/a	n/a	n/a
SLM2ch06g23974	SBP	Solyc04g064470.1	n/a	n/a	n/a	n/a	n/a	n/a	n/a	n/a	n/a	n/a
SLM2ch06g23988	MYB_related	Solyc06g075660.2	n/a	n/a	n/a	n/a	n/a	n/a	n/a	n/a	n/a	n/a
SLM2ch06g24017	WOX	Solyc06g076000.1	n/a	n/a	n/a	n/a	n/a	n/a	n/a	n/a	n/a	n/a
SLM2ch06g24019	Dof	Solyc06g076030.2	n/a	n/a	n/a	n/a	n/a	n/a	n/a	n/a	n/a	n/a
SLM2ch06g24035	MYB_related	Solyc06g076270.2	n/a	n/a	n/a	n/a	n/a	n/a	n/a	n/a	n/a	n/a
SLM2ch06g24040	G2-like	Solyc06g076350.2	n/a	n/a	n/a	n/a	n/a	n/a	n/a	n/a	n/a	n/a
SLM2ch06g24080	MYB	Solyc06g076840.1	n/a	n/a	n/a	n/a	n/a	n/a	n/a	n/a	n/a	n/a
SLM2ch06g24122	LBD	Solyc06g082310.2	n/a	n/a	n/a	n/a	n/a	n/a	n/a	n/a	n/a	n/a
SLM2ch06g24132	LBD	Solyc06g082430.1	n/a	n/a	n/a	n/a	n/a	n/a	n/a	n/a	n/a	n/a
SLM2ch06g24160	LBD	Solyc06g082770.2	n/a	n/a	n/a	n/a	n/a	n/a	n/a	n/a	n/a	n/a
SLM2ch06g24237	B3	Solyc06g083590.2	n/a	n/a	n/a	n/a	n/a	n/a	n/a	n/a	n/a	n/a
SLM2ch06g24238	B3	Solyc06g083600.1	n/a	n/a	n/a	n/a	n/a	n/a	n/a	n/a	n/a	n/a
SLM2ch06g24260	NAC	Solyc06g083850.2	n/a	n/a	n/a	n/a	n/a	n/a	n/a	n/a	n/a	n/a
SLM2ch06g24268	LBD	Solyc06g083930.1	n/a	n/a	n/a	n/a	n/a	n/a	n/a	n/a	n/a	n/a
SLM2ch07g25439	WRKY	Solyc07g005650.2	n/a	n/a	n/a	n/a	n/a	n/a	n/a	n/a	n/a	n/a
SLM2ch07g25537	MYB	Solyc07g006750.2	n/a	n/a	n/a	n/a	n/a	n/a	n/a	n/a	n/a	n/a
SLM2ch07g25545	NAC	Solyc07g006840.1	n/a	n/a	n/a	n/a	n/a	n/a	n/a	n/a	n/a	n/a
SLM2ch07g25550	C2H2	Solyc07g006880.1	n/a	n/a	n/a	n/a	n/a	n/a	n/a	n/a	n/a	n/a
SLM2ch07g25641	MYB	Solyc07g008010.2	n/a	n/a	n/a	n/a	n/a	n/a	n/a	n/a	n/a	n/a
SLM2ch07g25748	ARR-B	Solyc07g009110.1	n/a	n/a	n/a	n/a	n/a	n/a	n/a	n/a	n/a	n/a
SLM2ch07g25808	ARR-B	Solyc07g009580.1	n/a	n/a	n/a	n/a	n/a	n/a	n/a	n/a	n/a	n/a
SLM2ch07g25913	G2-like	Solyc07g017310.1	n/a	n/a	n/a	n/a	n/a	n/a	n/a	n/a	n/a	n/a
SLM2ch07g25936	B3	Solyc07g017470.1	n/a	n/a	n/a	n/a	n/a	n/a	n/a	n/a	n/a	n/a
SLM2ch07g26063	AP2	Solyc07g018290.2	n/a	n/a	n/a	n/a	n/a	n/a	n/a	n/a	n/a	n/a
SLM2ch07g26138	ARR-B	Solyc07g019550.1	n/a	n/a	n/a	n/a	n/a	n/a	n/a	n/a	n/a	n/a
SLM2ch07g26347	HRT-like	Solyc07g021550.2	n/a	n/a	n/a	n/a	n/a	n/a	n/a	n/a	n/a	n/a
SLM2ch07g26670	MYB_related	Solyc07g026680.2	n/a	n/a	n/a	n/a	n/a	n/a	n/a	n/a	n/a	n/a
SLM2ch07g27142	GATA	Solyc07g038160.2	n/a	n/a	n/a	n/a	n/a	n/a	n/a	n/a	n/a	n/a
SLM2ch07g27211	bHLH	Solyc07g039570.2	n/a	n/a	n/a	n/a	n/a	n/a	n/a	n/a	n/a	n/a
SLM2ch07g27424	GRF	Solyc07g041640.2	n/a	n/a	n/a	n/a	n/a	n/a	n/a	n/a	n/a	n/a
SLM2ch07g27456	HD-ZIP	Solyc07g041850.1	n/a	n/a	n/a	n/a	n/a	n/a	n/a	n/a	n/a	n/a
SLM2ch07g27617	GRAS	Solyc07g043330.1	n/a	n/a	n/a	n/a	n/a	n/a	n/a	n/a	n/a	n/a
SLM2ch07g27678	G2-like	Solyc07g045000.2	n/a	n/a	n/a	n/a	n/a	n/a	n/a	n/a	n/a	n/a
SLM2ch07g27681	NAC	Solyc07g045030.2	n/a	n/a	n/a	n/a	n/a	n/a	n/a	n/a	n/a	n/a
SLM2ch07g27700	CO-like	Solyc07g045180.2	n/a	n/a	n/a	n/a	n/a	n/a	n/a	n/a	n/a	n/a
SLM2ch07g27732	SAP	Solyc07g045550.1	n/a	n/a	n/a	n/a	n/a	n/a	n/a	n/a	n/a	n/a
SLM2ch07g27903	WRKY	Solyc07g051840.2	n/a	n/a	n/a	n/a	n/a	n/a	n/a	n/a	n/a	n/a
SLM2ch07g27937	MYB	Solyc07g052300.2	n/a	n/a	n/a	n/a	n/a	n/a	n/a	n/a	n/a	n/a
SLM2ch07g27955	MYB_related	Solyc07g052490.2	n/a	n/a	n/a	n/a	n/a	n/a	n/a	n/a	n/a	n/a
SLM2ch07g27970	bHLH	Solyc07g052670.2	n/a	n/a	n/a	n/a	n/a	n/a	n/a	n/a	n/a	n/a
SLM2ch07g27995	GRAS	Solyc07g052960.1	n/a	n/a	n/a	n/a	n/a	n/a	n/a	n/a	n/a	n/a
SLM2ch07g28030	bHLH	Solyc07g053290.2	n/a	n/a	n/a	n/a	n/a	n/a	n/a	n/a	n/a	n/a
SLM2ch07g28042	bZIP	Solyc07g053450.2	n/a	n/a	n/a	n/a	n/a	n/a	n/a	n/a	n/a	n/a
SLM2ch07g28054	C2H2	Solyc07g053570.2	n/a	n/a	n/a	n/a	n/a	n/a	n/a	n/a	n/a	n/a
SLM2ch07g28056	NAC	Solyc07g053590.2	n/a	n/a	n/a	n/a	n/a	n/a	n/a	n/a	n/a	n/a
SLM2ch07g28061	G2-like	Solyc07g053630.2	n/a	n/a	n/a	n/a	n/a	n/a	n/a	n/a	n/a	n/a
SLM2ch07g28070	C3H	Solyc07g053750.1	n/a	n/a	n/a	n/a	n/a	n/a	n/a	n/a	n/a	n/a
SLM2ch07g28074	SBP	Solyc07g053810.2	n/a	n/a	n/a	n/a	n/a	n/a	n/a	n/a	n/a	n/a
SLM2ch07g28118	HD-ZIP	Solyc07g054380.1	n/a	n/a	n/a	n/a	n/a	n/a	n/a	n/a	n/a	n/a
SLM2ch07g28141	B3	Solyc07g054630.2	n/a	n/a	n/a	n/a	n/a	n/a	n/a	n/a	n/a	n/a
SLM2ch07g28149	MYB	Solyc07g054840.2	n/a	n/a	n/a	n/a	n/a	n/a	n/a	n/a	n/a	n/a
SLM2ch07g28160	MYB	Solyc07g054980.1	n/a	n/a	n/a	n/a	n/a	n/a	n/a	n/a	n/a	n/a
SLM2ch07g28161	MYB	Solyc07g055000.1	n/a	n/a	n/a	n/a	n/a	n/a	n/a	n/a	n/a	n/a
SLM2ch07g28172	Trihelix	Solyc07g055100.2	n/a	n/a	n/a	n/a	n/a	n/a	n/a	n/a	n/a	n/a
SLM2ch07g28224	HSF	Solyc07g055710.2	n/a	n/a	n/a	n/a	n/a	n/a	n/a	n/a	n/a	n/a
SLM2ch07g28272	WRKY	Solyc07g056280.2	n/a	n/a	n/a	n/a	n/a	n/a	n/a	n/a	n/a	n/a
SLM2ch07g28345	STAT	Solyc07g062050.2	n/a	n/a	n/a	n/a	n/a	n/a	n/a	n/a	n/a	n/a
SLM2ch07g28359	bHLH	Solyc07g062200.1	n/a	n/a	n/a	n/a	n/a	n/a	n/a	n/a	n/a	n/a
SLM2ch07g28363	NAC	Solyc07g062240.1	n/a	n/a	n/a	n/a	n/a	n/a	n/a	n/a	n/a	n/a
SLM2ch07g28365	BES1	Solyc07g062260.2	n/a	n/a	n/a	n/a	n/a	n/a	n/a	n/a	n/a	n/a
SLM2ch07g28402	TCP	Solyc07g062680.1	n/a	n/a	n/a	n/a	n/a	n/a	n/a	n/a	n/a	n/a
SLM2ch07g28405	bZIP	Solyc07g062710.2	n/a	n/a	n/a	n/a	n/a	n/a	n/a	n/a	n/a	n/a
SLM2ch07g28415	NAC	Solyc07g062840.2	n/a	n/a	n/a	n/a	n/a	n/a	n/a	n/a	n/a	n/a
SLM2ch07g28428	SBP	Solyc07g062980.2	n/a	n/a	n/a	n/a	n/a	n/a	n/a	n/a	n/a	n/a
SLM2ch07g28489	NZZ/SPL	Solyc07g063670.2	n/a	n/a	n/a	n/a	n/a	n/a	n/a	n/a	n/a	n/a
SLM2ch07g28504	bHLH	Solyc07g063830.2	n/a	n/a	n/a	n/a	n/a	n/a	n/a	n/a	n/a	n/a
SLM2ch07g28505	GeBP	Solyc07g063840.1	n/a	n/a	n/a	n/a	n/a	n/a	n/a	n/a	n/a	n/a
SLM2ch07g28518	C2H2	Solyc07g063970.2	n/a	n/a	n/a	n/a	n/a	n/a	n/a	n/a	n/a	n/a
SLM2ch07g28520	GeBP	Solyc07g064000.1	n/a	n/a	n/a	n/a	n/a	n/a	n/a	n/a	n/a	n/a
SLM2ch07g28670	NF-YB	Solyc07g065570.1	n/a	n/a	n/a	n/a	n/a	n/a	n/a	n/a	n/a	n/a
SLM2ch07g28730	GRAS	Solyc07g066250.1	n/a	n/a	n/a	n/a	n/a	n/a	n/a	n/a	n/a	n/a
SLM2ch08g28866	G2-like	Solyc08g005260.1	n/a	n/a	n/a	n/a	n/a	n/a	n/a	n/a	n/a	n/a
SLM2ch08g28882	GRF	Solyc08g005430.2	n/a	n/a	n/a	n/a	n/a	n/a	n/a	n/a	n/a	n/a
SLM2ch08g28917	MYB	Solyc08g005870.1	n/a	n/a	n/a	n/a	n/a	n/a	n/a	n/a	n/a	n/a
SLM2ch08g28947	B3	Solyc08g006210.1	n/a	n/a	n/a	n/a	n/a	n/a	n/a	n/a	n/a	n/a
SLM2ch08g28948	B3	Solyc08g006220.2	n/a	n/a	n/a	n/a	n/a	n/a	n/a	n/a	n/a	n/a
SLM2ch08g28949	B3	Solyc08g006230.2	n/a	n/a	n/a	n/a	n/a	n/a	n/a	n/a	n/a	n/a
SLM2ch08g28953	B3	Solyc08g006260.1	n/a	n/a	n/a	n/a	n/a	n/a	n/a	n/a	n/a	n/a
SLM2ch08g28967	B3	Solyc08g006490.1	n/a	n/a	n/a	n/a	n/a	n/a	n/a	n/a	n/a	n/a
SLM2ch08g29041	ERF	Solyc08g007230.1	n/a	n/a	n/a	n/a	n/a	n/a	n/a	n/a	n/a	n/a
SLM2ch08g29045	HD-ZIP	Solyc08g007270.2	n/a	n/a	n/a	n/a	n/a	n/a	n/a	n/a	n/a	n/a
SLM2ch08g29108	NF-YC	Solyc08g007960.1	n/a	n/a	n/a	n/a	n/a	n/a	n/a	n/a	n/a	n/a
SLM2ch08g29152	MYB	Solyc08g008480.2	n/a	n/a	n/a	n/a	n/a	n/a	n/a	n/a	n/a	n/a
SLM2ch08g29154	Dof	Solyc08g008500.2	n/a	n/a	n/a	n/a	n/a	n/a	n/a	n/a	n/a	n/a
SLM2ch08g29164	bHLH	Solyc08g008600.2	n/a	n/a	n/a	n/a	n/a	n/a	n/a	n/a	n/a	n/a
SLM2ch08g29169	NAC	Solyc08g008660.2	n/a	n/a	n/a	n/a	n/a	n/a	n/a	n/a	n/a	n/a
SLM2ch08g29173	B3	Solyc08g013690.1	n/a	n/a	n/a	n/a	n/a	n/a	n/a	n/a	n/a	n/a
SLM2ch08g29174	B3	Solyc08g013700.1	n/a	n/a	n/a	n/a	n/a	n/a	n/a	n/a	n/a	n/a
SLM2ch08g29207	GRAS	Solyc08g014030.1	n/a	n/a	n/a	n/a	n/a	n/a	n/a	n/a	n/a	n/a
SLM2ch08g30479	B3	Solyc08g029090.2	n/a	n/a	n/a	n/a	n/a	n/a	n/a	n/a	n/a	n/a
SLM2ch08g30509	NAC	Solyc08g028850.1	n/a	n/a	n/a	n/a	n/a	n/a	n/a	n/a	n/a	n/a
SLM2ch08g30698	C2H2	Solyc08g059770.1	n/a	n/a	n/a	n/a	n/a	n/a	n/a	n/a	n/a	n/a
SLM2ch08g30738	bZIP	Solyc08g061130.2	n/a	n/a	n/a	n/a	n/a	n/a	n/a	n/a	n/a	n/a
SLM2ch08g30877	Nin-like	Solyc08g062200.1	n/a	n/a	n/a	n/a	n/a	n/a	n/a	n/a	n/a	n/a
SLM2ch08g30906	WRKY	Solyc08g062490.2	n/a	n/a	n/a	n/a	n/a	n/a	n/a	n/a	n/a	n/a
SLM2ch08g30908	HD-ZIP	Solyc08g062510.2	n/a	n/a	n/a	n/a	n/a	n/a	n/a	n/a	n/a	n/a
SLM2ch08g30936	bHLH	Solyc08g062780.1	n/a	n/a	n/a	n/a	n/a	n/a	n/a	n/a	n/a	n/a
SLM2ch08g30965	HSF	Solyc08g062960.2	n/a	n/a	n/a	n/a	n/a	n/a	n/a	n/a	n/a	n/a
SLM2ch08g30977	LBD	Solyc08g065130.1	n/a	n/a	n/a	n/a	n/a	n/a	n/a	n/a	n/a	n/a
SLM2ch08g31013	MYB_related	Solyc08g065380.2	n/a	n/a	n/a	n/a	n/a	n/a	n/a	n/a	n/a	n/a
SLM2ch08g31017	TALE	Solyc08g065420.2	n/a	n/a	n/a	n/a	n/a	n/a	n/a	n/a	n/a	n/a
SLM2ch08g31066	MYB	Solyc08g065910.1	n/a	n/a	n/a	n/a	n/a	n/a	n/a	n/a	n/a	n/a
SLM2ch08g31093	MYB_related	Solyc08g066190.1	n/a	n/a	n/a	n/a	n/a	n/a	n/a	n/a	n/a	n/a
SLM2ch08g31143	GATA	Solyc08g066510.2	n/a	n/a	n/a	n/a	n/a	n/a	n/a	n/a	n/a	n/a
SLM2ch08g31159	ERF	Solyc08g066660.1	n/a	n/a	n/a	n/a	n/a	n/a	n/a	n/a	n/a	n/a
SLM2ch08g31222	MIKC_MADS	Solyc08g067230.2	n/a	n/a	n/a	n/a	n/a	n/a	n/a	n/a	n/a	n/a
SLM2ch08g31231	WRKY	Solyc08g067360.2	n/a	n/a	n/a	n/a	n/a	n/a	n/a	n/a	n/a	n/a
SLM2ch08g31310	NAC	Solyc08g068380.2	n/a	n/a	n/a	n/a	n/a	n/a	n/a	n/a	n/a	n/a
SLM2ch08g31371	Trihelix	Solyc08g069160.2	n/a	n/a	n/a	n/a	n/a	n/a	n/a	n/a	n/a	n/a
SLM2ch08g31626	NAC	Solyc08g074300.2	n/a	n/a	n/a	n/a	n/a	n/a	n/a	n/a	n/a	n/a
SLM2ch08g31672	bZIP	Solyc08g074860.1	n/a	n/a	n/a	n/a	n/a	n/a	n/a	n/a	n/a	n/a
SLM2ch08g31697	bHLH	Solyc08g075110.1	n/a	n/a	n/a	n/a	n/a	n/a	n/a	n/a	n/a	n/a
SLM2ch08g31771	GRF	Solyc08g075950.1	n/a	n/a	n/a	n/a	n/a	n/a	n/a	n/a	n/a	n/a
SLM2ch08g31809	AP2	Solyc08g076380.1	n/a	n/a	n/a	n/a	n/a	n/a	n/a	n/a	n/a	n/a
SLM2ch08g31811	G2-like	Solyc08g076400.2	n/a	n/a	n/a	n/a	n/a	n/a	n/a	n/a	n/a	n/a
SLM2ch08g31827	HSF	Solyc08g076590.2	n/a	n/a	n/a	n/a	n/a	n/a	n/a	n/a	n/a	n/a
SLM2ch08g31838	MYB	Solyc08g076700.1	n/a	n/a	n/a	n/a	n/a	n/a	n/a	n/a	n/a	n/a
SLM2ch08g31839	MYB	Solyc08g076710.2	n/a	n/a	n/a	n/a	n/a	n/a	n/a	n/a	n/a	n/a
SLM2ch08g31846	bHLH	Solyc08g076820.2	n/a	n/a	n/a	n/a	n/a	n/a	n/a	n/a	n/a	n/a
SLM2ch08g31863	C2H2	Solyc08g077000.1	n/a	n/a	n/a	n/a	n/a	n/a	n/a	n/a	n/a	n/a
SLM2ch08g31869	LSD	Solyc08g077060.2	n/a	n/a	n/a	n/a	n/a	n/a	n/a	n/a	n/a	n/a
SLM2ch08g31956	ERF	Solyc08g078170.1	n/a	n/a	n/a	n/a	n/a	n/a	n/a	n/a	n/a	n/a
SLM2ch08g31957	ERF	Solyc08g078180.1	n/a	n/a	n/a	n/a	n/a	n/a	n/a	n/a	n/a	n/a
SLM2ch08g31978	ERF	Solyc08g078410.1	n/a	n/a	n/a	n/a	n/a	n/a	n/a	n/a	n/a	n/a
SLM2ch08g31978	ERF	Solyc08g078420.1	n/a	n/a	n/a	n/a	n/a	n/a	n/a	n/a	n/a	n/a
SLM2ch08g31996	C2H2	Solyc08g078590.1	n/a	n/a	n/a	n/a	n/a	n/a	n/a	n/a	n/a	n/a
SLM2ch08g32041	NAC	Solyc08g079120.1	n/a	n/a	n/a	n/a	n/a	n/a	n/a	n/a	n/a	n/a
SLM2ch08g32058	MYB	Solyc08g079270.2	n/a	n/a	n/a	n/a	n/a	n/a	n/a	n/a	n/a	n/a
SLM2ch08g32106	GRF	Solyc08g079800.2	n/a	n/a	n/a	n/a	n/a	n/a	n/a	n/a	n/a	n/a
SLM2ch08g32136	MIKC_MADS	Solyc08g080100.2	n/a	n/a	n/a	n/a	n/a	n/a	n/a	n/a	n/a	n/a
SLM2ch08g32141	TCP	Solyc08g080150.1	n/a	n/a	n/a	n/a	n/a	n/a	n/a	n/a	n/a	n/a
SLM2ch08g32154	ERF	Solyc08g080290.2	n/a	n/a	n/a	n/a	n/a	n/a	n/a	n/a	n/a	n/a
SLM2ch08g32167	GRAS	Solyc08g080400.1	n/a	n/a	n/a	n/a	n/a	n/a	n/a	n/a	n/a	n/a
SLM2ch08g32182	MYB	Solyc08g080580.2	n/a	n/a	n/a	n/a	n/a	n/a	n/a	n/a	n/a	n/a
SLM2ch08g32289	WRKY	Solyc08g081630.1	n/a	n/a	n/a	n/a	n/a	n/a	n/a	n/a	n/a	n/a
SLM2ch08g32291	AP2	Solyc08g081650.1	n/a	n/a	n/a	n/a	n/a	n/a	n/a	n/a	n/a	n/a
SLM2ch08g32316	ERF	Solyc08g081960.1	n/a	n/a	n/a	n/a	n/a	n/a	n/a	n/a	n/a	n/a
SLM2ch08g32394	MYB	Solyc08g082890.2	n/a	n/a	n/a	n/a	n/a	n/a	n/a	n/a	n/a	n/a
SLM2ch08g32396	Dof	Solyc08g082910.1	n/a	n/a	n/a	n/a	n/a	n/a	n/a	n/a	n/a	n/a
SLM2ch08g32416	bHLH	Solyc08g083170.1	n/a	n/a	n/a	n/a	n/a	n/a	n/a	n/a	n/a	n/a
SLM2ch08g32422	GRF	Solyc08g083230.1	n/a	n/a	n/a	n/a	n/a	n/a	n/a	n/a	n/a	n/a
SLM2ch08g32437	B3	Solyc08g083400.2	n/a	n/a	n/a	n/a	n/a	n/a	n/a	n/a	n/a	n/a
SLM2ch09g32514	bHLH	Solyc09g005070.1	n/a	n/a	n/a	n/a	n/a	n/a	n/a	n/a	n/a	n/a
SLM2ch09g32548	Trihelix	Solyc09g005560.2	n/a	n/a	n/a	n/a	n/a	n/a	n/a	n/a	n/a	n/a
SLM2ch09g32618	AP2	Solyc09g007260.2	n/a	n/a	n/a	n/a	n/a	n/a	n/a	n/a	n/a	n/a
SLM2ch09g32647	MYB_related	Solyc09g007570.1	n/a	n/a	n/a	n/a	n/a	n/a	n/a	n/a	n/a	n/a
SLM2ch09g32648	MYB_related	Solyc09g007580.1	n/a	n/a	n/a	n/a	n/a	n/a	n/a	n/a	n/a	n/a
SLM2ch09g32680	TCP	Solyc09g008030.1	n/a	n/a	n/a	n/a	n/a	n/a	n/a	n/a	n/a	n/a
SLM2ch09g32698	MYB	Solyc09g008250.2	n/a	n/a	n/a	n/a	n/a	n/a	n/a	n/a	n/a	n/a
SLM2ch09g32711	MYB	Solyc09g008390.1	n/a	n/a	n/a	n/a	n/a	n/a	n/a	n/a	n/a	n/a
SLM2ch09g32716	C2H2	Solyc09g008440.1	n/a	n/a	n/a	n/a	n/a	n/a	n/a	n/a	n/a	n/a
SLM2ch09g32749	HD-ZIP	Solyc09g008810.2	n/a	n/a	n/a	n/a	n/a	n/a	n/a	n/a	n/a	n/a
SLM2ch09g32782	GRF	Solyc09g009200.1	n/a	n/a	n/a	n/a	n/a	n/a	n/a	n/a	n/a	n/a
SLM2ch09g32786	ERF	Solyc09g009240.1	n/a	n/a	n/a	n/a	n/a	n/a	n/a	n/a	n/a	n/a
SLM2ch09g32787	Trihelix	Solyc09g009250.2	n/a	n/a	n/a	n/a	n/a	n/a	n/a	n/a	n/a	n/a
SLM2ch09g32809	bZIP	Solyc09g009490.2	n/a	n/a	n/a	n/a	n/a	n/a	n/a	n/a	n/a	n/a
SLM2ch09g32836	bZIP	Solyc09g009760.1	n/a	n/a	n/a	n/a	n/a	n/a	n/a	n/a	n/a	n/a
SLM2ch09g32888	G2-like	Solyc09g010340.1	n/a	n/a	n/a	n/a	n/a	n/a	n/a	n/a	n/a	n/a
SLM2ch09g32903	LBD	Solyc09g010490.1	n/a	n/a	n/a	n/a	n/a	n/a	n/a	n/a	n/a	n/a
SLM2ch09g32918	Dof	Solyc09g010680.2	n/a	n/a	n/a	n/a	n/a	n/a	n/a	n/a	n/a	n/a
SLM2ch09g32941	WRKY	Solyc09g010960.2	n/a	n/a	n/a	n/a	n/a	n/a	n/a	n/a	n/a	n/a
SLM2ch09g32960	C2H2	Solyc09g011120.1	n/a	n/a	n/a	n/a	n/a	n/a	n/a	n/a	n/a	n/a
SLM2ch09g32987	TALE	Solyc09g011380.2	n/a	n/a	n/a	n/a	n/a	n/a	n/a	n/a	n/a	n/a
SLM2ch09g33029	MYB	Solyc09g011780.2	n/a	n/a	n/a	n/a	n/a	n/a	n/a	n/a	n/a	n/a
SLM2ch09g33088	MYB	Solyc09g014250.2	n/a	n/a	n/a	n/a	n/a	n/a	n/a	n/a	n/a	n/a
SLM2ch09g33146	LBD	Solyc09g014690.1	n/a	n/a	n/a	n/a	n/a	n/a	n/a	n/a	n/a	n/a
SLM2ch09g33147	LBD	Solyc09g014700.1	n/a	n/a	n/a	n/a	n/a	n/a	n/a	n/a	n/a	n/a
SLM2ch09g33214	HB-other	Solyc09g015110.1	n/a	n/a	n/a	n/a	n/a	n/a	n/a	n/a	n/a	n/a
SLM2ch09g33423	bHLH	Solyc09g018130.1	n/a	n/a	n/a	n/a	n/a	n/a	n/a	n/a	n/a	n/a
SLM2ch09g33428	bHLH	Solyc09g018150.1	n/a	n/a	n/a	n/a	n/a	n/a	n/a	n/a	n/a	n/a
SLM2ch09g33487	GRAS	Solyc09g018460.1	n/a	n/a	n/a	n/a	n/a	n/a	n/a	n/a	n/a	n/a
SLM2ch09g34195	MYB	Solyc09g055650.1	n/a	n/a	n/a	n/a	n/a	n/a	n/a	n/a	n/a	n/a
SLM2ch09g34424	FAR1	Solyc09g057880.2	n/a	n/a	n/a	n/a	n/a	n/a	n/a	n/a	n/a	n/a
SLM2ch09g34789	M-type_MADS	Solyc09g061950.1	n/a	n/a	n/a	n/a	n/a	n/a	n/a	n/a	n/a	n/a
SLM2ch09g34914	bHLH	Solyc09g065100.1	n/a	n/a	n/a	n/a	n/a	n/a	n/a	n/a	n/a	n/a
SLM2ch09g34973	HSF	Solyc09g065660.2	n/a	n/a	n/a	n/a	n/a	n/a	n/a	n/a	n/a	n/a
SLM2ch09g34975	C2H2	Solyc09g065670.2	n/a	n/a	n/a	n/a	n/a	n/a	n/a	n/a	n/a	n/a
SLM2ch09g35007	WRKY	Solyc09g066010.2	n/a	n/a	n/a	n/a	n/a	n/a	n/a	n/a	n/a	n/a
SLM2ch09g35009	HD-ZIP	Solyc09g066030.1	n/a	n/a	n/a	n/a	n/a	n/a	n/a	n/a	n/a	n/a
SLM2ch09g35040	C2H2	Solyc09g066250.1	n/a	n/a	n/a	n/a	n/a	n/a	n/a	n/a	n/a	n/a
SLM2ch09g35041	LBD	Solyc09g066260.2	n/a	n/a	n/a	n/a	n/a	n/a	n/a	n/a	n/a	n/a
SLM2ch09g35042	LBD	Solyc09g066270.2	n/a	n/a	n/a	n/a	n/a	n/a	n/a	n/a	n/a	n/a
SLM2ch09g35051	ERF	Solyc09g066340.1	n/a	n/a	n/a	n/a	n/a	n/a	n/a	n/a	n/a	n/a
SLM2ch09g35052	ERF	Solyc09g066350.1	n/a	n/a	n/a	n/a	n/a	n/a	n/a	n/a	n/a	n/a
SLM2ch09g35053	ERF	Solyc09g066360.1	n/a	n/a	n/a	n/a	n/a	n/a	n/a	n/a	n/a	n/a
SLM2ch09g35062	GRAS	Solyc09g066450.1	n/a	n/a	n/a	n/a	n/a	n/a	n/a	n/a	n/a	n/a
SLM2ch09g35068	NAC	Solyc09g025310.2	n/a	n/a	n/a	n/a	n/a	n/a	n/a	n/a	n/a	n/a
SLM2ch09g35279	NF-YB	Solyc09g074760.1	n/a	n/a	n/a	n/a	n/a	n/a	n/a	n/a	n/a	n/a
SLM2ch09g35280	C2H2	Solyc09g074780.2	n/a	n/a	n/a	n/a	n/a	n/a	n/a	n/a	n/a	n/a
SLM2ch09g35352	GATA	Solyc09g075610.2	n/a	n/a	n/a	n/a	n/a	n/a	n/a	n/a	n/a	n/a
SLM2ch09g35505	HSF	Solyc09g082670.2	n/a	n/a	n/a	n/a	n/a	n/a	n/a	n/a	n/a	n/a
SLM2ch09g35591	C2H2	Solyc09g089590.1	n/a	n/a	n/a	n/a	n/a	n/a	n/a	n/a	n/a	n/a
SLM2ch09g35592	C2H2	Solyc09g089600.1	n/a	n/a	n/a	n/a	n/a	n/a	n/a	n/a	n/a	n/a
SLM2ch09g35620	ERF	Solyc09g089910.1	n/a	n/a	n/a	n/a	n/a	n/a	n/a	n/a	n/a	n/a
SLM2ch09g35621	ERF	Solyc09g089920.1	n/a	n/a	n/a	n/a	n/a	n/a	n/a	n/a	n/a	n/a
SLM2ch09g35622	ERF	Solyc09g089930.1	n/a	n/a	n/a	n/a	n/a	n/a	n/a	n/a	n/a	n/a
SLM2ch09g35651	C2H2	Solyc09g090260.1	n/a	n/a	n/a	n/a	n/a	n/a	n/a	n/a	n/a	n/a
SLM2ch09g35702	MYB	Solyc09g090790.2	n/a	n/a	n/a	n/a	n/a	n/a	n/a	n/a	n/a	n/a
SLM2ch09g35783	bHLH	Solyc09g091760.1	n/a	n/a	n/a	n/a	n/a	n/a	n/a	n/a	n/a	n/a
SLM2ch09g35792	G2-like	Solyc09g091880.2	n/a	n/a	n/a	n/a	n/a	n/a	n/a	n/a	n/a	n/a
SLM2ch09g35798	ERF	Solyc09g091950.1	n/a	n/a	n/a	n/a	n/a	n/a	n/a	n/a	n/a	n/a
SLM2ch10g35977	NAC	Solyc10g005010.2	n/a	n/a	n/a	n/a	n/a	n/a	n/a	n/a	n/a	n/a
SLM2ch10g35998	MYB	Solyc10g005240.2	n/a	n/a	n/a	n/a	n/a	n/a	n/a	n/a	n/a	n/a
SLM2ch10g36018	MYB	Solyc10g005460.2	n/a	n/a	n/a	n/a	n/a	n/a	n/a	n/a	n/a	n/a
SLM2ch10g36029	MYB	Solyc10g005550.1	n/a	n/a	n/a	n/a	n/a	n/a	n/a	n/a	n/a	n/a
SLM2ch10g36040	WRKY	Solyc10g005680.1	n/a	n/a	n/a	n/a	n/a	n/a	n/a	n/a	n/a	n/a
SLM2ch10g36047	MYB	Solyc10g005760.1	n/a	n/a	n/a	n/a	n/a	n/a	n/a	n/a	n/a	n/a
SLM2ch10g36122	bHLH	Solyc10g006640.2	n/a	n/a	n/a	n/a	n/a	n/a	n/a	n/a	n/a	n/a
SLM2ch10g36143	NAC	Solyc10g006880.2	n/a	n/a	n/a	n/a	n/a	n/a	n/a	n/a	n/a	n/a
SLM2ch10g36161	HD-ZIP	Solyc07g062790.1	n/a	n/a	n/a	n/a	n/a	n/a	n/a	n/a	n/a	n/a
SLM2ch10g36233	WRKY	Solyc10g007970.1	n/a	n/a	n/a	n/a	n/a	n/a	n/a	n/a	n/a	n/a
SLM2ch10g36254	G2-like	Solyc10g008160.2	n/a	n/a	n/a	n/a	n/a	n/a	n/a	n/a	n/a	n/a
SLM2ch10g36266	bHLH	Solyc10g008260.1	n/a	n/a	n/a	n/a	n/a	n/a	n/a	n/a	n/a	n/a
SLM2ch10g36269	bHLH	Solyc10g008270.2	n/a	n/a	n/a	n/a	n/a	n/a	n/a	n/a	n/a	n/a
SLM2ch10g36309	MYB	Solyc10g008700.1	n/a	n/a	n/a	n/a	n/a	n/a	n/a	n/a	n/a	n/a
SLM2ch10g36317	TCP	Solyc10g008780.1	n/a	n/a	n/a	n/a	n/a	n/a	n/a	n/a	n/a	n/a
SLM2ch10g36345	SBP	Solyc10g009080.2	n/a	n/a	n/a	n/a	n/a	n/a	n/a	n/a	n/a	n/a
SLM2ch10g36359	bHLH	Solyc10g009270.2	n/a	n/a	n/a	n/a	n/a	n/a	n/a	n/a	n/a	n/a
SLM2ch10g36371	Dof	Solyc10g009360.2	n/a	n/a	n/a	n/a	n/a	n/a	n/a	n/a	n/a	n/a
SLM2ch10g36379	NF-YB	Solyc10g009440.2	n/a	n/a	n/a	n/a	n/a	n/a	n/a	n/a	n/a	n/a
SLM2ch10g36454	M-type_MADS	Solyc10g012180.1	n/a	n/a	n/a	n/a	n/a	n/a	n/a	n/a	n/a	n/a
SLM2ch10g36456	M-type_MADS	Solyc10g012200.1	n/a	n/a	n/a	n/a	n/a	n/a	n/a	n/a	n/a	n/a
SLM2ch10g36480	M-type_MADS	Solyc10g012380.1	n/a	n/a	n/a	n/a	n/a	n/a	n/a	n/a	n/a	n/a
SLM2ch10g36480	M-type_MADS	Solyc10g012390.1	n/a	n/a	n/a	n/a	n/a	n/a	n/a	n/a	n/a	n/a
SLM2ch10g36546	HD-ZIP	Solyc10g018000.1	n/a	n/a	n/a	n/a	n/a	n/a	n/a	n/a	n/a	n/a
SLM2ch10g36560	M-type_MADS	Solyc10g018070.1	n/a	n/a	n/a	n/a	n/a	n/a	n/a	n/a	n/a	n/a
SLM2ch10g36565	M-type_MADS	Solyc10g018110.1	n/a	n/a	n/a	n/a	n/a	n/a	n/a	n/a	n/a	n/a
SLM2ch10g36637	bHLH	Solyc10g018510.1	n/a	n/a	n/a	n/a	n/a	n/a	n/a	n/a	n/a	n/a
SLM2ch10g36647	GATA	Solyc10g018560.1	n/a	n/a	n/a	n/a	n/a	n/a	n/a	n/a	n/a	n/a
SLM2ch10g36745	MYB_related	Solyc10g019150.1	n/a	n/a	n/a	n/a	n/a	n/a	n/a	n/a	n/a	n/a
SLM2ch10g36761	MYB	Solyc10g019260.1	n/a	n/a	n/a	n/a	n/a	n/a	n/a	n/a	n/a	n/a
SLM2ch10g37118	MYB	Solyc10g044680.1	n/a	n/a	n/a	n/a	n/a	n/a	n/a	n/a	n/a	n/a
SLM2ch10g37441	C3H	Solyc10g047040.1	n/a	n/a	n/a	n/a	n/a	n/a	n/a	n/a	n/a	n/a
SLM2ch10g37443	NAC	Solyc10g047060.1	n/a	n/a	n/a	n/a	n/a	n/a	n/a	n/a	n/a	n/a
SLM2ch10g37704	bHLH	Solyc10g049720.1	n/a	n/a	n/a	n/a	n/a	n/a	n/a	n/a	n/a	n/a
SLM2ch10g37715	bHLH	Solyc10g049780.1	n/a	n/a	n/a	n/a	n/a	n/a	n/a	n/a	n/a	n/a
SLM2ch10g37721	C2H2	Solyc10g049870.1	n/a	n/a	n/a	n/a	n/a	n/a	n/a	n/a	n/a	n/a
SLM2ch10g37780	bZIP	Solyc10g050210.1	n/a	n/a	n/a	n/a	n/a	n/a	n/a	n/a	n/a	n/a
SLM2ch10g37818	ARR-B	Solyc10g050420.1	n/a	n/a	n/a	n/a	n/a	n/a	n/a	n/a	n/a	n/a
SLM2ch10g37886	M-type_MADS	Solyc10g050900.1	n/a	n/a	n/a	n/a	n/a	n/a	n/a	n/a	n/a	n/a
SLM2ch10g37887	M-type_MADS	Solyc10g050940.1	n/a	n/a	n/a	n/a	n/a	n/a	n/a	n/a	n/a	n/a
SLM2ch10g38014	B3	Solyc00g057280.1	n/a	n/a	n/a	n/a	n/a	n/a	n/a	n/a	n/a	n/a
SLM2ch10g38015	B3	Solyc10g053890.1	n/a	n/a	n/a	n/a	n/a	n/a	n/a	n/a	n/a	n/a
SLM2ch10g38177	bZIP	Solyc10g055550.1	n/a	n/a	n/a	n/a	n/a	n/a	n/a	n/a	n/a	n/a
SLM2ch10g38258	GRAS	Solyc10g074680.1	n/a	n/a	n/a	n/a	n/a	n/a	n/a	n/a	n/a	n/a
SLM2ch10g38335	ERF	Solyc10g076370.1	n/a	n/a	n/a	n/a	n/a	n/a	n/a	n/a	n/a	n/a
SLM2ch10g38338	BES1	Solyc10g076390.1	n/a	n/a	n/a	n/a	n/a	n/a	n/a	n/a	n/a	n/a
SLM2ch10g38345	G2-like	Solyc10g076460.1	n/a	n/a	n/a	n/a	n/a	n/a	n/a	n/a	n/a	n/a
SLM2ch10g38379	MYB	Solyc10g076820.1	n/a	n/a	n/a	n/a	n/a	n/a	n/a	n/a	n/a	n/a
SLM2ch10g38388	bZIP	Solyc10g076920.1	n/a	n/a	n/a	n/a	n/a	n/a	n/a	n/a	n/a	n/a
SLM2ch10g38436	bHLH	Solyc10g078380.1	n/a	n/a	n/a	n/a	n/a	n/a	n/a	n/a	n/a	n/a
SLM2ch10g38455	ERF	Solyc10g078610.1	n/a	n/a	n/a	n/a	n/a	n/a	n/a	n/a	n/a	n/a
SLM2ch10g38458	bZIP	Solyc10g078670.1	n/a	n/a	n/a	n/a	n/a	n/a	n/a	n/a	n/a	n/a
SLM2ch10g38461	SBP	Solyc10g078700.1	n/a	n/a	n/a	n/a	n/a	n/a	n/a	n/a	n/a	n/a
SLM2ch10g38463	G2-like	Solyc10g078720.1	n/a	n/a	n/a	n/a	n/a	n/a	n/a	n/a	n/a	n/a
SLM2ch10g38486	C2H2	Solyc10g078970.1	n/a	n/a	n/a	n/a	n/a	n/a	n/a	n/a	n/a	n/a
SLM2ch10g38487	C2H2	Solyc10g078990.1	n/a	n/a	n/a	n/a	n/a	n/a	n/a	n/a	n/a	n/a
SLM2ch10g38491	bHLH	Solyc10g079050.1	n/a	n/a	n/a	n/a	n/a	n/a	n/a	n/a	n/a	n/a
SLM2ch10g38500	NF-YA	Solyc10g079150.1	n/a	n/a	n/a	n/a	n/a	n/a	n/a	n/a	n/a	n/a
SLM2ch10g38507	NAC	Solyc10g079220.2	n/a	n/a	n/a	n/a	n/a	n/a	n/a	n/a	n/a	n/a
SLM2ch10g38524	HSF	Solyc10g079380.1	n/a	n/a	n/a	n/a	n/a	n/a	n/a	n/a	n/a	n/a
SLM2ch10g38552	bHLH	Solyc10g079650.1	n/a	n/a	n/a	n/a	n/a	n/a	n/a	n/a	n/a	n/a
SLM2ch10g38553	bHLH	Solyc10g079660.1	n/a	n/a	n/a	n/a	n/a	n/a	n/a	n/a	n/a	n/a
SLM2ch10g38581	MIKC_MADS	Solyc10g080030.1	n/a	n/a	n/a	n/a	n/a	n/a	n/a	n/a	n/a	n/a
SLM2ch10g38602	ERF	Solyc10g080310.1	n/a	n/a	n/a	n/a	n/a	n/a	n/a	n/a	n/a	n/a
SLM2ch10g38609	bZIP	Solyc10g080410.1	n/a	n/a	n/a	n/a	n/a	n/a	n/a	n/a	n/a	n/a
SLM2ch10g38614	G2-like	Solyc10g080460.1	n/a	n/a	n/a	n/a	n/a	n/a	n/a	n/a	n/a	n/a
SLM2ch10g38622	HD-ZIP	Solyc10g080540.1	n/a	n/a	n/a	n/a	n/a	n/a	n/a	n/a	n/a	n/a
SLM2ch10g38632	ERF	Solyc10g080650.1	n/a	n/a	n/a	n/a	n/a	n/a	n/a	n/a	n/a	n/a
SLM2ch10g38662	G2-like	Solyc10g080960.1	n/a	n/a	n/a	n/a	n/a	n/a	n/a	n/a	n/a	n/a
SLM2ch10g38697	bZIP	Solyc10g081350.1	n/a	n/a	n/a	n/a	n/a	n/a	n/a	n/a	n/a	n/a
SLM2ch10g38708	MYB	Solyc10g081490.1	n/a	n/a	n/a	n/a	n/a	n/a	n/a	n/a	n/a	n/a
SLM2ch10g38740	NF-YA	Solyc10g081840.1	n/a	n/a	n/a	n/a	n/a	n/a	n/a	n/a	n/a	n/a
SLM2ch10g38762	TCP	Solyc00g217560.1	n/a	n/a	n/a	n/a	n/a	n/a	n/a	n/a	n/a	n/a
SLM2ch10g38795	G2-like	Solyc10g083340.1	n/a	n/a	n/a	n/a	n/a	n/a	n/a	n/a	n/a	n/a
SLM2ch10g38804	NAC	Solyc10g083450.1	n/a	n/a	n/a	n/a	n/a	n/a	n/a	n/a	n/a	n/a
SLM2ch10g38809	GRF	Solyc10g083510.1	n/a	n/a	n/a	n/a	n/a	n/a	n/a	n/a	n/a	n/a
SLM2ch10g38814	ERF	Solyc10g083560.1	n/a	n/a	n/a	n/a	n/a	n/a	n/a	n/a	n/a	n/a
SLM2ch10g38842	MYB	Solyc10g083900.1	n/a	n/a	n/a	n/a	n/a	n/a	n/a	n/a	n/a	n/a
SLM2ch10g38882	AP2	Solyc10g084340.1	n/a	n/a	n/a	n/a	n/a	n/a	n/a	n/a	n/a	n/a
SLM2ch10g38885	WRKY	Solyc10g084380.1	n/a	n/a	n/a	n/a	n/a	n/a	n/a	n/a	n/a	n/a
SLM2ch10g38935	C2H2	Solyc10g084910.1	n/a	n/a	n/a	n/a	n/a	n/a	n/a	n/a	n/a	n/a
SLM2ch10g38996	G2-like	Solyc10g085620.1	n/a	n/a	n/a	n/a	n/a	n/a	n/a	n/a	n/a	n/a
SLM2ch10g39038	ARF	Solyc10g086130.1	n/a	n/a	n/a	n/a	n/a	n/a	n/a	n/a	n/a	n/a
SLM2ch10g39047	MYB	Solyc10g086250.1	n/a	n/a	n/a	n/a	n/a	n/a	n/a	n/a	n/a	n/a
SLM2ch10g39048	MYB	Solyc10g086260.1	n/a	n/a	n/a	n/a	n/a	n/a	n/a	n/a	n/a	n/a
SLM2ch10g39049	MYB	Solyc10g086270.1	n/a	n/a	n/a	n/a	n/a	n/a	n/a	n/a	n/a	n/a
SLM2ch10g39051	MYB	Solyc10g086290.1	n/a	n/a	n/a	n/a	n/a	n/a	n/a	n/a	n/a	n/a
SLM2ch10g39058	GRAS	Solyc10g086370.1	n/a	n/a	n/a	n/a	n/a	n/a	n/a	n/a	n/a	n/a
SLM2ch10g39059	GRAS	Solyc10g086380.1	n/a	n/a	n/a	n/a	n/a	n/a	n/a	n/a	n/a	n/a
SLM2ch10g39065	Dof	Solyc10g086440.1	n/a	n/a	n/a	n/a	n/a	n/a	n/a	n/a	n/a	n/a
SLM2ch10g39073	GRAS	Solyc10g086530.1	n/a	n/a	n/a	n/a	n/a	n/a	n/a	n/a	n/a	n/a
SLM2ch10g39082	TALE	Solyc10g086640.1	n/a	n/a	n/a	n/a	n/a	n/a	n/a	n/a	n/a	n/a
SLM2ch11g39177	MIKC_MADS	Solyc11g005120.1	n/a	n/a	n/a	n/a	n/a	n/a	n/a	n/a	n/a	n/a
SLM2ch11g39220	GRAS	Solyc11g005610.1	n/a	n/a	n/a	n/a	n/a	n/a	n/a	n/a	n/a	n/a
SLM2ch11g39235	bHLH	Solyc11g005780.1	n/a	n/a	n/a	n/a	n/a	n/a	n/a	n/a	n/a	n/a
SLM2ch11g39263	ERF	Solyc11g006050.1	n/a	n/a	n/a	n/a	n/a	n/a	n/a	n/a	n/a	n/a
SLM2ch11g39470	AP2	Solyc11g008560.1	n/a	n/a	n/a	n/a	n/a	n/a	n/a	n/a	n/a	n/a
SLM2ch11g39496	LBD	Solyc11g008830.1	n/a	n/a	n/a	n/a	n/a	n/a	n/a	n/a	n/a	n/a
SLM2ch11g39541	bHLH	Solyc11g010340.1	n/a	n/a	n/a	n/a	n/a	n/a	n/a	n/a	n/a	n/a
SLM2ch11g39563	MIKC_MADS	Solyc11g010570.1	n/a	n/a	n/a	n/a	n/a	n/a	n/a	n/a	n/a	n/a
SLM2ch11g39576	AP2	Solyc11g010710.1	n/a	n/a	n/a	n/a	n/a	n/a	n/a	n/a	n/a	n/a
SLM2ch11g39598	Dof	Solyc11g010940.1	n/a	n/a	n/a	n/a	n/a	n/a	n/a	n/a	n/a	n/a
SLM2ch11g39610	MYB	Solyc11g011050.1	n/a	n/a	n/a	n/a	n/a	n/a	n/a	n/a	n/a	n/a
SLM2ch11g39689	ERF	Solyc11g011740.1	n/a	n/a	n/a	n/a	n/a	n/a	n/a	n/a	n/a	n/a
SLM2ch11g39691	ERF	Solyc11g011750.1	n/a	n/a	n/a	n/a	n/a	n/a	n/a	n/a	n/a	n/a
SLM2ch11g39693	G2-like	Solyc11g011770.1	n/a	n/a	n/a	n/a	n/a	n/a	n/a	n/a	n/a	n/a
SLM2ch11g39700	C2H2	Solyc11g011890.1	n/a	n/a	n/a	n/a	n/a	n/a	n/a	n/a	n/a	n/a
SLM2ch11g39705	HD-ZIP	Solyc11g011940.1	n/a	n/a	n/a	n/a	n/a	n/a	n/a	n/a	n/a	n/a
SLM2ch11g39782	Trihelix	Solyc11g012720.1	n/a	n/a	n/a	n/a	n/a	n/a	n/a	n/a	n/a	n/a
SLM2ch11g39785	NF-YB	Solyc11g012750.1	n/a	n/a	n/a	n/a	n/a	n/a	n/a	n/a	n/a	n/a
SLM2ch11g39811	ERF	Solyc11g012980.1	n/a	n/a	n/a	n/a	n/a	n/a	n/a	n/a	n/a	n/a
SLM2ch11g39824	GRAS	Solyc11g013150.1	n/a	n/a	n/a	n/a	n/a	n/a	n/a	n/a	n/a	n/a
SLM2ch11g39863	MYB_related	Solyc11g013560.1	n/a	n/a	n/a	n/a	n/a	n/a	n/a	n/a	n/a	n/a
SLM2ch11g39919	GRAS	Solyc11g017100.1	n/a	n/a	n/a	n/a	n/a	n/a	n/a	n/a	n/a	n/a
SLM2ch11g39946	MYB_related	Solyc11g017360.1	n/a	n/a	n/a	n/a	n/a	n/a	n/a	n/a	n/a	n/a
SLM2ch11g39991	NAC	Solyc11g018660.1	n/a	n/a	n/a	n/a	n/a	n/a	n/a	n/a	n/a	n/a
SLM2ch11g40080	M-type_MADS	Solyc11g020320.1	n/a	n/a	n/a	n/a	n/a	n/a	n/a	n/a	n/a	n/a
SLM2ch11g40156	M-type_MADS	Solyc11g020620.1	n/a	n/a	n/a	n/a	n/a	n/a	n/a	n/a	n/a	n/a
SLM2ch11g40158	M-type_MADS	Solyc11g020660.1	n/a	n/a	n/a	n/a	n/a	n/a	n/a	n/a	n/a	n/a
SLM2ch11g40207	bZIP	Solyc11g020950.1	n/a	n/a	n/a	n/a	n/a	n/a	n/a	n/a	n/a	n/a
SLM2ch11g40266	NAC	Solyc11g022480.1	n/a	n/a	n/a	n/a	n/a	n/a	n/a	n/a	n/a	n/a
SLM2ch11g40331	MYB_related	Solyc11g050730.1	n/a	n/a	n/a	n/a	n/a	n/a	n/a	n/a	n/a	n/a
SLM2ch11g40993	MIKC_MADS	Solyc11g032100.1	n/a	n/a	n/a	n/a	n/a	n/a	n/a	n/a	n/a	n/a
SLM2ch11g41086	ERF	Solyc11g045680.1	n/a	n/a	n/a	n/a	n/a	n/a	n/a	n/a	n/a	n/a
SLM2ch11g41095	TCP	Solyc11g045640.1	n/a	n/a	n/a	n/a	n/a	n/a	n/a	n/a	n/a	n/a
SLM2ch11g41152	LBD	Solyc11g045530.1	n/a	n/a	n/a	n/a	n/a	n/a	n/a	n/a	n/a	n/a
SLM2ch11g41161	B3	Solyc11g045450.1	n/a	n/a	n/a	n/a	n/a	n/a	n/a	n/a	n/a	n/a
SLM2ch11g41377	ERF	Solyc11g042580.1	n/a	n/a	n/a	n/a	n/a	n/a	n/a	n/a	n/a	n/a
SLM2ch11g41387	ERF	Solyc11g042560.1	n/a	n/a	n/a	n/a	n/a	n/a	n/a	n/a	n/a	n/a
SLM2ch11g41742	AP2	Solyc11g061750.1	n/a	n/a	n/a	n/a	n/a	n/a	n/a	n/a	n/a	n/a
SLM2ch11g41769	C2H2	Solyc11g062060.1	n/a	n/a	n/a	n/a	n/a	n/a	n/a	n/a	n/a	n/a
SLM2ch11g41827	SRS	Solyc11g064800.1	n/a	n/a	n/a	n/a	n/a	n/a	n/a	n/a	n/a	n/a
SLM2ch11g41843	HSF	Solyc11g064990.1	n/a	n/a	n/a	n/a	n/a	n/a	n/a	n/a	n/a	n/a
SLM2ch11g41895	NAC	Solyc11g065540.1	n/a	n/a	n/a	n/a	n/a	n/a	n/a	n/a	n/a	n/a
SLM2ch11g41925	MYB	Solyc11g065840.1	n/a	n/a	n/a	n/a	n/a	n/a	n/a	n/a	n/a	n/a
SLM2ch11g41943	Dof	Solyc11g066050.1	n/a	n/a	n/a	n/a	n/a	n/a	n/a	n/a	n/a	n/a
SLM2ch11g41954	ARR-B	Solyc11g066230.1	n/a	n/a	n/a	n/a	n/a	n/a	n/a	n/a	n/a	n/a
SLM2ch11g41974	C2H2	Solyc11g066400.1	n/a	n/a	n/a	n/a	n/a	n/a	n/a	n/a	n/a	n/a
SLM2ch11g41976	C2H2	Solyc11g066420.1	n/a	n/a	n/a	n/a	n/a	n/a	n/a	n/a	n/a	n/a
SLM2ch11g42063	bZIP	Solyc11g068370.1	n/a	n/a	n/a	n/a	n/a	n/a	n/a	n/a	n/a	n/a
SLM2ch11g42071	NF-YB	Solyc11g068480.1	n/a	n/a	n/a	n/a	n/a	n/a	n/a	n/a	n/a	n/a
SLM2ch11g42085	NAC	Solyc11g068620.1	n/a	n/a	n/a	n/a	n/a	n/a	n/a	n/a	n/a	n/a
SLM2ch11g42095	NAC	Solyc11g068750.1	n/a	n/a	n/a	n/a	n/a	n/a	n/a	n/a	n/a	n/a
SLM2ch11g42121	MYB	Solyc11g069030.1	n/a	n/a	n/a	n/a	n/a	n/a	n/a	n/a	n/a	n/a
SLM2ch11g42140	C2H2	Solyc11g069240.1	n/a	n/a	n/a	n/a	n/a	n/a	n/a	n/a	n/a	n/a
SLM2ch11g42196	MYB_related	Solyc11g069850.1	n/a	n/a	n/a	n/a	n/a	n/a	n/a	n/a	n/a	n/a
SLM2ch11g42201	TALE	Solyc11g069890.1	n/a	n/a	n/a	n/a	n/a	n/a	n/a	n/a	n/a	n/a
SLM2ch11g42215	C3H	Solyc11g070070.1	n/a	n/a	n/a	n/a	n/a	n/a	n/a	n/a	n/a	n/a
SLM2ch11g42241	MYB	Solyc11g071300.1	n/a	n/a	n/a	n/a	n/a	n/a	n/a	n/a	n/a	n/a
SLM2ch11g42260	MYB	Solyc11g071500.1	n/a	n/a	n/a	n/a	n/a	n/a	n/a	n/a	n/a	n/a
SLM2ch11g42285	YABBY	Solyc11g071810.1	n/a	n/a	n/a	n/a	n/a	n/a	n/a	n/a	n/a	n/a
SLM2ch11g42319	C2H2	Solyc11g072210.1	n/a	n/a	n/a	n/a	n/a	n/a	n/a	n/a	n/a	n/a
SLM2ch11g42329	ARR-B	Solyc11g072330.1	n/a	n/a	n/a	n/a	n/a	n/a	n/a	n/a	n/a	n/a
SLM2ch11g42339	LBD	Solyc11g072470.1	n/a	n/a	n/a	n/a	n/a	n/a	n/a	n/a	n/a	n/a
SLM2ch11g42368	WOX	Solyc11g072770.1	n/a	n/a	n/a	n/a	n/a	n/a	n/a	n/a	n/a	n/a
SLM2ch11g42371	WOX	Solyc11g072790.1	n/a	n/a	n/a	n/a	n/a	n/a	n/a	n/a	n/a	n/a
SLM2ch11g42401	MYB	Solyc11g073120.1	n/a	n/a	n/a	n/a	n/a	n/a	n/a	n/a	n/a	n/a
SLM2ch12g42517	DBB	Solyc12g005420.1	n/a	n/a	n/a	n/a	n/a	n/a	n/a	n/a	n/a	n/a
SLM2ch12g42551	HD-ZIP	Solyc12g005830.1	n/a	n/a	n/a	n/a	n/a	n/a	n/a	n/a	n/a	n/a
SLM2ch12g42557	MYB_related	Solyc12g005890.1	n/a	n/a	n/a	n/a	n/a	n/a	n/a	n/a	n/a	n/a
SLM2ch12g42564	ERF	Solyc12g005960.1	n/a	n/a	n/a	n/a	n/a	n/a	n/a	n/a	n/a	n/a
SLM2ch12g42577	NF-YB	Solyc12g006120.1	n/a	n/a	n/a	n/a	n/a	n/a	n/a	n/a	n/a	n/a
SLM2ch12g42589	DBB	Solyc12g006240.1	n/a	n/a	n/a	n/a	n/a	n/a	n/a	n/a	n/a	n/a
SLM2ch12g42593	G2-like	Solyc12g006280.1	n/a	n/a	n/a	n/a	n/a	n/a	n/a	n/a	n/a	n/a
SLM2ch12g42639	G2-like	Solyc12g006800.1	n/a	n/a	n/a	n/a	n/a	n/a	n/a	n/a	n/a	n/a
SLM2ch12g42685	B3	Solyc12g007300.1	n/a	n/a	n/a	n/a	n/a	n/a	n/a	n/a	n/a	n/a
SLM2ch12g42721	MYB	Solyc12g008670.1	n/a	n/a	n/a	n/a	n/a	n/a	n/a	n/a	n/a	n/a
SLM2ch12g42732	MYB_related	Solyc12g008800.1	n/a	n/a	n/a	n/a	n/a	n/a	n/a	n/a	n/a	n/a
SLM2ch12g42734	GATA	Solyc12g008830.1	n/a	n/a	n/a	n/a	n/a	n/a	n/a	n/a	n/a	n/a
SLM2ch12g42754	NF-YA	Solyc12g009050.1	n/a	n/a	n/a	n/a	n/a	n/a	n/a	n/a	n/a	n/a
SLM2ch12g42799	C3H	Solyc12g009390.1	n/a	n/a	n/a	n/a	n/a	n/a	n/a	n/a	n/a	n/a
SLM2ch12g42808	ERF	Solyc12g009490.1	n/a	n/a	n/a	n/a	n/a	n/a	n/a	n/a	n/a	n/a
SLM2ch12g42817	YABBY	Solyc12g009580.1	n/a	n/a	n/a	n/a	n/a	n/a	n/a	n/a	n/a	n/a
SLM2ch12g42866	bHLH	Solyc12g010170.1	n/a	n/a	n/a	n/a	n/a	n/a	n/a	n/a	n/a	n/a
SLM2ch12g42883	HB-other	Solyc12g010410.1	n/a	n/a	n/a	n/a	n/a	n/a	n/a	n/a	n/a	n/a
SLM2ch12g42889	AP2	Solyc12g010490.1	n/a	n/a	n/a	n/a	n/a	n/a	n/a	n/a	n/a	n/a
SLM2ch12g42917	bZIP	Solyc12g010800.1	n/a	n/a	n/a	n/a	n/a	n/a	n/a	n/a	n/a	n/a
SLM2ch12g42918	LBD	Solyc12g010810.1	n/a	n/a	n/a	n/a	n/a	n/a	n/a	n/a	n/a	n/a
SLM2ch12g42953	Nin-like	Solyc12g011190.1	n/a	n/a	n/a	n/a	n/a	n/a	n/a	n/a	n/a	n/a
SLM2ch12g42954	WRKY	Solyc12g011200.1	n/a	n/a	n/a	n/a	n/a	n/a	n/a	n/a	n/a	n/a
SLM2ch12g42956	G2-like	Solyc12g011220.1	n/a	n/a	n/a	n/a	n/a	n/a	n/a	n/a	n/a	n/a
SLM2ch12g42957	G2-like	Solyc12g011240.1	n/a	n/a	n/a	n/a	n/a	n/a	n/a	n/a	n/a	n/a
SLM2ch12g42958	G2-like	Solyc12g011250.1	n/a	n/a	n/a	n/a	n/a	n/a	n/a	n/a	n/a	n/a
SLM2ch12g42959	G2-like	Solyc12g011260.1	n/a	n/a	n/a	n/a	n/a	n/a	n/a	n/a	n/a	n/a
SLM2ch12g43000	ERF	Solyc12g013660.1	n/a	n/a	n/a	n/a	n/a	n/a	n/a	n/a	n/a	n/a
SLM2ch12g43045	TCP	Solyc12g014140.1	n/a	n/a	n/a	n/a	n/a	n/a	n/a	n/a	n/a	n/a
SLM2ch12g43146	M-type_MADS	Solyc12g016170.1	n/a	n/a	n/a	n/a	n/a	n/a	n/a	n/a	n/a	n/a
SLM2ch12g43147	M-type_MADS	Solyc12g016180.1	n/a	n/a	n/a	n/a	n/a	n/a	n/a	n/a	n/a	n/a
SLM2ch12g43169	G2-like	Solyc12g017370.1	n/a	n/a	n/a	n/a	n/a	n/a	n/a	n/a	n/a	n/a
SLM2ch12g43172	NAC	Solyc12g017400.1	n/a	n/a	n/a	n/a	n/a	n/a	n/a	n/a	n/a	n/a
SLM2ch12g43399	MYB_related	Solyc12g019900.1	n/a	n/a	n/a	n/a	n/a	n/a	n/a	n/a	n/a	n/a
SLM2ch12g43659	Trihelix	Solyc12g077540.1	n/a	n/a	n/a	n/a	n/a	n/a	n/a	n/a	n/a	n/a
SLM2ch12g43789	NF-YB	Solyc12g027650.1	n/a	n/a	n/a	n/a	n/a	n/a	n/a	n/a	n/a	n/a
SLM2ch12g44421	bHLH	Solyc12g036430.1	n/a	n/a	n/a	n/a	n/a	n/a	n/a	n/a	n/a	n/a
SLM2ch12g44428	bHLH	Solyc12g036470.1	n/a	n/a	n/a	n/a	n/a	n/a	n/a	n/a	n/a	n/a
SLM2ch12g44430	NAC	Solyc12g036480.1	n/a	n/a	n/a	n/a	n/a	n/a	n/a	n/a	n/a	n/a
SLM2ch12g44606	MIKC_MADS	Solyc12g038510.1	n/a	n/a	n/a	n/a	n/a	n/a	n/a	n/a	n/a	n/a
SLM2ch12g44686	C3H	Solyc12g040230.1	n/a	n/a	n/a	n/a	n/a	n/a	n/a	n/a	n/a	n/a
SLM2ch12g44827	bHLH	Solyc12g042010.1	n/a	n/a	n/a	n/a	n/a	n/a	n/a	n/a	n/a	n/a
SLM2ch12g44865	ERF	Solyc12g042210.1	n/a	n/a	n/a	n/a	n/a	n/a	n/a	n/a	n/a	n/a
SLM2ch12g44921	WRKY	Solyc12g042590.1	n/a	n/a	n/a	n/a	n/a	n/a	n/a	n/a	n/a	n/a
SLM2ch12g45011	ERF	Solyc12g044390.1	n/a	n/a	n/a	n/a	n/a	n/a	n/a	n/a	n/a	n/a
SLM2ch12g45034	MYB_related	Solyc12g044610.1	n/a	n/a	n/a	n/a	n/a	n/a	n/a	n/a	n/a	n/a
SLM2ch12g45137	MYB	Solyc12g049300.1	n/a	n/a	n/a	n/a	n/a	n/a	n/a	n/a	n/a	n/a
SLM2ch12g45140	MYB	Solyc12g049350.1	n/a	n/a	n/a	n/a	n/a	n/a	n/a	n/a	n/a	n/a
SLM2ch12g45253	ERF	Solyc12g056430.1	n/a	n/a	n/a	n/a	n/a	n/a	n/a	n/a	n/a	n/a
SLM2ch12g45256	MIKC_MADS	Solyc12g056460.1	n/a	n/a	n/a	n/a	n/a	n/a	n/a	n/a	n/a	n/a
SLM2ch12g45260	Trihelix	Solyc12g056510.1	n/a	n/a	n/a	n/a	n/a	n/a	n/a	n/a	n/a	n/a
SLM2ch12g45303	bZIP	Solyc12g056860.1	n/a	n/a	n/a	n/a	n/a	n/a	n/a	n/a	n/a	n/a
SLM2ch12g45312	ERF	Solyc12g056980.1	n/a	n/a	n/a	n/a	n/a	n/a	n/a	n/a	n/a	n/a
SLM2ch12g45376	C2H2	Solyc12g088390.1	n/a	n/a	n/a	n/a	n/a	n/a	n/a	n/a	n/a	n/a
SLM2ch12g45409	bHLH	Solyc12g088790.1	n/a	n/a	n/a	n/a	n/a	n/a	n/a	n/a	n/a	n/a
SLM2ch12g45445	DBB	Solyc12g089240.1	n/a	n/a	n/a	n/a	n/a	n/a	n/a	n/a	n/a	n/a
SLM2ch12g45539	GRF	Solyc12g096070.1	n/a	n/a	n/a	n/a	n/a	n/a	n/a	n/a	n/a	n/a
SLM2ch12g45551	MYB	Solyc12g096200.1	n/a	n/a	n/a	n/a	n/a	n/a	n/a	n/a	n/a	n/a
SLM2ch12g45665	B3	Solyc12g098460.1	n/a	n/a	n/a	n/a	n/a	n/a	n/a	n/a	n/a	n/a
SLM2ch12g45680	bHLH	Solyc12g098620.1	n/a	n/a	n/a	n/a	n/a	n/a	n/a	n/a	n/a	n/a
SLM2ch12g45721	MYB	Solyc12g099120.1	n/a	n/a	n/a	n/a	n/a	n/a	n/a	n/a	n/a	n/a
SLM2ch12g45722	MYB	Solyc12g099130.1	n/a	n/a	n/a	n/a	n/a	n/a	n/a	n/a	n/a	n/a
SLM2ch12g45723	MYB	Solyc12g099140.1	n/a	n/a	n/a	n/a	n/a	n/a	n/a	n/a	n/a	n/a
SLM2ch12g45729	GRAS	Solyc12g099220.1	n/a	n/a	n/a	n/a	n/a	n/a	n/a	n/a	n/a	n/a
SLM2ch12g45743	GATA	Solyc12g099370.1	n/a	n/a	n/a	n/a	n/a	n/a	n/a	n/a	n/a	n/a
SLM2ch12g45744	ARR-B	Solyc12g099380.1	n/a	n/a	n/a	n/a	n/a	n/a	n/a	n/a	n/a	n/a
SLM2ch12g45813	LBD	Solyc12g100150.1	n/a	n/a	n/a	n/a	n/a	n/a	n/a	n/a	n/a	n/a

## Sheet: FIMO_TOP7000
motif_id	motif_alt_id	sequence_name	start	stop	strand	score	p-value	q-value	matched_sequence
M01629_2.00	(Solyc03g118190.2)_(Arabidopsis_thaliana)_(DBD_0.90)	SLM2ch01g00216	1051	1060	-	9.99512	6.43e-06	0.621	CCGCCGCCTT
M01629_2.00	(Solyc03g118190.2)_(Arabidopsis_thaliana)_(DBD_0.90)	SLM2ch01g00216	1591	1600	-	9.99512	6.43e-06	0.621	CCGCCGCCTT
M01629_2.00	(Solyc03g118190.2)_(Arabidopsis_thaliana)_(DBD_0.90)	SLM2ch01g00216	1863	1872	-	9.99512	6.43e-06	0.621	CCGCCGCCTT
M01629_2.00	(Solyc03g118190.2)_(Arabidopsis_thaliana)_(DBD_0.90)	SLM2ch01g00338	1053	1062	+	9.99512	6.43e-06	1	CCGCCGCCTT
M01629_2.00	(Solyc03g118190.2)_(Arabidopsis_thaliana)_(DBD_0.90)	SLM2ch01g00338	1865	1874	+	9.99512	6.43e-06	1	CCGCCGCCTT
M01629_2.00	(Solyc03g118190.2)_(Arabidopsis_thaliana)_(DBD_0.90)	SLM2ch01g00338	70	79	+	9.99512	6.43e-06	1	CCGCCGCCTT
M01629_2.00	(Solyc03g118190.2)_(Arabidopsis_thaliana)_(DBD_0.90)	SLM2ch01g04424	241	250	-	9.99512	6.43e-06	1	CCGCCGCCTT
M01629_2.00	(Solyc03g118190.2)_(Arabidopsis_thaliana)_(DBD_0.90)	SLM2ch01g04424	502	511	-	9.99512	6.43e-06	1	CCGCCGCCTT
M01629_2.00	(Solyc03g118190.2)_(Arabidopsis_thaliana)_(DBD_0.90)	SLM2ch01g04424	881	890	-	9.99512	6.43e-06	1	CCGCCGCCTT
M01629_2.00	(Solyc03g118190.2)_(Arabidopsis_thaliana)_(DBD_0.90)	SLM2ch01g04477	446	455	-	9.99512	6.43e-06	1	CCGCCGCCTT
M01629_2.00	(Solyc03g118190.2)_(Arabidopsis_thaliana)_(DBD_0.90)	SLM2ch01g04535	1133	1142	+	9.99512	6.43e-06	0.459	CCGCCGCCTT
M01629_2.00	(Solyc03g118190.2)_(Arabidopsis_thaliana)_(DBD_0.90)	SLM2ch01g04535	1290	1299	+	9.99512	6.43e-06	0.459	CCGCCGCCTT
M01629_2.00	(Solyc03g118190.2)_(Arabidopsis_thaliana)_(DBD_0.90)	SLM2ch01g04535	281	290	+	9.99512	6.43e-06	0.459	CCGCCGCCTT
M01629_2.00	(Solyc03g118190.2)_(Arabidopsis_thaliana)_(DBD_0.90)	SLM2ch01g04535	935	944	+	9.99512	6.43e-06	0.459	CCGCCGCCTT
M01629_2.00	(Solyc03g118190.2)_(Arabidopsis_thaliana)_(DBD_0.90)	SLM2ch01g04538	1015	1024	+	9.99512	6.43e-06	0.459	CCGCCGCCTT
M01629_2.00	(Solyc03g118190.2)_(Arabidopsis_thaliana)_(DBD_0.90)	SLM2ch01g04539	1015	1024	+	9.99512	6.43e-06	0.459	CCGCCGCCTT
M01629_2.00	(Solyc03g118190.2)_(Arabidopsis_thaliana)_(DBD_0.90)	SLM2ch01g04545	1188	1197	-	9.99512	6.43e-06	0.459	CCGCCGCCTT
M01629_2.00	(Solyc03g118190.2)_(Arabidopsis_thaliana)_(DBD_0.90)	SLM2ch01g04545	1372	1381	-	9.99512	6.43e-06	0.459	CCGCCGCCTT
M01629_2.00	(Solyc03g118190.2)_(Arabidopsis_thaliana)_(DBD_0.90)	SLM2ch01g04545	1544	1553	-	9.99512	6.43e-06	0.459	CCGCCGCCTT
M01629_2.00	(Solyc03g118190.2)_(Arabidopsis_thaliana)_(DBD_0.90)	SLM2ch01g04545	440	449	-	9.99512	6.43e-06	0.459	CCGCCGCCTT
M01629_2.00	(Solyc03g118190.2)_(Arabidopsis_thaliana)_(DBD_0.90)	SLM2ch01g04545	707	716	-	9.99512	6.43e-06	0.459	CCGCCGCCTT
M01629_2.00	(Solyc03g118190.2)_(Arabidopsis_thaliana)_(DBD_0.90)	SLM2ch01g04545	73	82	-	9.99512	6.43e-06	0.459	CCGCCGCCTT
M01629_2.00	(Solyc03g118190.2)_(Arabidopsis_thaliana)_(DBD_0.90)	SLM2ch01g04659	144	153	-	9.99512	6.43e-06	1	CCGCCGCCTT
M01629_2.00	(Solyc03g118190.2)_(Arabidopsis_thaliana)_(DBD_0.90)	SLM2ch01g04659	270	279	-	9.99512	6.43e-06	1	CCGCCGCCTT
M01629_2.00	(Solyc03g118190.2)_(Arabidopsis_thaliana)_(DBD_0.90)	SLM2ch01g04659	471	480	-	9.99512	6.43e-06	1	CCGCCGCCTT
M01629_2.00	(Solyc03g118190.2)_(Arabidopsis_thaliana)_(DBD_0.90)	SLM2ch01g04659	688	697	-	9.99512	6.43e-06	1	CCGCCGCCTT
M01629_2.00	(Solyc03g118190.2)_(Arabidopsis_thaliana)_(DBD_0.90)	SLM2ch01g04916	1608	1617	+	9.99512	6.43e-06	1	CCGCCGCCTT
M01629_2.00	(Solyc03g118190.2)_(Arabidopsis_thaliana)_(DBD_0.90)	SLM2ch02g06419	553	562	-	9.99512	6.43e-06	1	CCGCCGCCTT
M01629_2.00	(Solyc03g118190.2)_(Arabidopsis_thaliana)_(DBD_0.90)	SLM2ch02g08536	1286	1295	-	9.99512	6.43e-06	1	CCGCCGCCTT
M01629_2.00	(Solyc03g118190.2)_(Arabidopsis_thaliana)_(DBD_0.90)	SLM2ch02g08538	232	241	+	9.99512	6.43e-06	1	CCGCCGCCTT
M01629_2.00	(Solyc03g118190.2)_(Arabidopsis_thaliana)_(DBD_0.90)	SLM2ch02g08736	499	508	-	9.99512	6.43e-06	0.642	CCGCCGCCTT
M01629_2.00	(Solyc03g118190.2)_(Arabidopsis_thaliana)_(DBD_0.90)	SLM2ch02g09105	1231	1240	-	9.99512	6.43e-06	1	CCGCCGCCTT
M01629_2.00	(Solyc03g118190.2)_(Arabidopsis_thaliana)_(DBD_0.90)	SLM2ch02g09105	1888	1897	-	9.99512	6.43e-06	1	CCGCCGCCTT
M01629_2.00	(Solyc03g118190.2)_(Arabidopsis_thaliana)_(DBD_0.90)	SLM2ch03g09537	435	444	-	9.99512	6.43e-06	1	CCGCCGCCTT
M01629_2.00	(Solyc03g118190.2)_(Arabidopsis_thaliana)_(DBD_0.90)	SLM2ch03g09537	820	829	-	9.99512	6.43e-06	1	CCGCCGCCTT
M01629_2.00	(Solyc03g118190.2)_(Arabidopsis_thaliana)_(DBD_0.90)	SLM2ch03g11617	16	25	-	9.99512	6.43e-06	1	CCGCCGCCTT
M01629_2.00	(Solyc03g118190.2)_(Arabidopsis_thaliana)_(DBD_0.90)	SLM2ch03g11617	323	332	-	9.99512	6.43e-06	1	CCGCCGCCTT
M01629_2.00	(Solyc03g118190.2)_(Arabidopsis_thaliana)_(DBD_0.90)	SLM2ch03g11794	225	234	+	9.99512	6.43e-06	1	CCGCCGCCTT
M01629_2.00	(Solyc03g118190.2)_(Arabidopsis_thaliana)_(DBD_0.90)	SLM2ch03g12560	161	170	+	9.99512	6.43e-06	0.656	CCGCCGCCTT
M01629_2.00	(Solyc03g118190.2)_(Arabidopsis_thaliana)_(DBD_0.90)	SLM2ch03g12560	17	26	+	9.99512	6.43e-06	0.656	CCGCCGCCTT
M01629_2.00	(Solyc03g118190.2)_(Arabidopsis_thaliana)_(DBD_0.90)	SLM2ch03g12560	651	660	+	9.99512	6.43e-06	0.656	CCGCCGCCTT
M01629_2.00	(Solyc03g118190.2)_(Arabidopsis_thaliana)_(DBD_0.90)	SLM2ch03g12674	1479	1488	+	9.99512	6.43e-06	1	CCGCCGCCTT
M01629_2.00	(Solyc03g118190.2)_(Arabidopsis_thaliana)_(DBD_0.90)	SLM2ch03g12674	489	498	+	9.99512	6.43e-06	1	CCGCCGCCTT
M01629_2.00	(Solyc03g118190.2)_(Arabidopsis_thaliana)_(DBD_0.90)	SLM2ch03g12674	652	661	+	9.99512	6.43e-06	1	CCGCCGCCTT
M01629_2.00	(Solyc03g118190.2)_(Arabidopsis_thaliana)_(DBD_0.90)	SLM2ch03g13094	1471	1480	+	9.99512	6.43e-06	1	CCGCCGCCTT
M01629_2.00	(Solyc03g118190.2)_(Arabidopsis_thaliana)_(DBD_0.90)	SLM2ch03g13095	298	307	+	9.99512	6.43e-06	1	CCGCCGCCTT
M01629_2.00	(Solyc03g118190.2)_(Arabidopsis_thaliana)_(DBD_0.90)	SLM2ch04g13593	1104	1113	+	9.99512	6.43e-06	1	CCGCCGCCTT
M01629_2.00	(Solyc03g118190.2)_(Arabidopsis_thaliana)_(DBD_0.90)	SLM2ch04g13593	334	343	+	9.99512	6.43e-06	1	CCGCCGCCTT
M01629_2.00	(Solyc03g118190.2)_(Arabidopsis_thaliana)_(DBD_0.90)	SLM2ch04g13593	692	701	+	9.99512	6.43e-06	1	CCGCCGCCTT
M01629_2.00	(Solyc03g118190.2)_(Arabidopsis_thaliana)_(DBD_0.90)	SLM2ch04g13831	930	939	-	9.99512	6.43e-06	1	CCGCCGCCTT
M01629_2.00	(Solyc03g118190.2)_(Arabidopsis_thaliana)_(DBD_0.90)	SLM2ch04g17268	338	347	-	9.99512	6.43e-06	1	CCGCCGCCTT
M01629_2.00	(Solyc03g118190.2)_(Arabidopsis_thaliana)_(DBD_0.90)	SLM2ch04g17268	491	500	-	9.99512	6.43e-06	1	CCGCCGCCTT
M01629_2.00	(Solyc03g118190.2)_(Arabidopsis_thaliana)_(DBD_0.90)	SLM2ch05g17778	1313	1322	-	9.99512	6.43e-06	0.883	CCGCCGCCTT
M01629_2.00	(Solyc03g118190.2)_(Arabidopsis_thaliana)_(DBD_0.90)	SLM2ch05g17812	1454	1463	+	9.99512	6.43e-06	0.883	CCGCCGCCTT
M01629_2.00	(Solyc03g118190.2)_(Arabidopsis_thaliana)_(DBD_0.90)	SLM2ch05g17812	1662	1671	+	9.99512	6.43e-06	0.883	CCGCCGCCTT
M01629_2.00	(Solyc03g118190.2)_(Arabidopsis_thaliana)_(DBD_0.90)	SLM2ch05g17812	1871	1880	+	9.99512	6.43e-06	0.883	CCGCCGCCTT
M01629_2.00	(Solyc03g118190.2)_(Arabidopsis_thaliana)_(DBD_0.90)	SLM2ch05g17813	627	636	+	9.99512	6.43e-06	0.883	CCGCCGCCTT
M01629_2.00	(Solyc03g118190.2)_(Arabidopsis_thaliana)_(DBD_0.90)	SLM2ch05g17813	824	833	+	9.99512	6.43e-06	0.883	CCGCCGCCTT
M01629_2.00	(Solyc03g118190.2)_(Arabidopsis_thaliana)_(DBD_0.90)	SLM2ch05g18142	827	836	+	9.99512	6.43e-06	0.985	CCGCCGCCTT
M01629_2.00	(Solyc03g118190.2)_(Arabidopsis_thaliana)_(DBD_0.90)	SLM2ch05g20301	1486	1495	-	9.99512	6.43e-06	1	CCGCCGCCTT
M01629_2.00	(Solyc03g118190.2)_(Arabidopsis_thaliana)_(DBD_0.90)	SLM2ch06g24116	1037	1046	-	9.99512	6.43e-06	1	CCGCCGCCTT
M01629_2.00	(Solyc03g118190.2)_(Arabidopsis_thaliana)_(DBD_0.90)	SLM2ch06g24116	602	611	-	9.99512	6.43e-06	1	CCGCCGCCTT
M01629_2.00	(Solyc03g118190.2)_(Arabidopsis_thaliana)_(DBD_0.90)	SLM2ch07g27198	1166	1175	+	9.99512	6.43e-06	0.985	CCGCCGCCTT
M01629_2.00	(Solyc03g118190.2)_(Arabidopsis_thaliana)_(DBD_0.90)	SLM2ch07g27198	897	906	+	9.99512	6.43e-06	0.985	CCGCCGCCTT
M01629_2.00	(Solyc03g118190.2)_(Arabidopsis_thaliana)_(DBD_0.90)	SLM2ch07g28511	104	113	-	9.99512	6.43e-06	1	CCGCCGCCTT
M01629_2.00	(Solyc03g118190.2)_(Arabidopsis_thaliana)_(DBD_0.90)	SLM2ch08g30435	1663	1672	+	9.99512	6.43e-06	1	CCGCCGCCTT
M01629_2.00	(Solyc03g118190.2)_(Arabidopsis_thaliana)_(DBD_0.90)	SLM2ch08g30435	1926	1935	+	9.99512	6.43e-06	1	CCGCCGCCTT
M01629_2.00	(Solyc03g118190.2)_(Arabidopsis_thaliana)_(DBD_0.90)	SLM2ch08g31291	1273	1282	+	9.99512	6.43e-06	1	CCGCCGCCTT
M01629_2.00	(Solyc03g118190.2)_(Arabidopsis_thaliana)_(DBD_0.90)	SLM2ch09g32601	1217	1226	+	9.99512	6.43e-06	0.542	CCGCCGCCTT
M01629_2.00	(Solyc03g118190.2)_(Arabidopsis_thaliana)_(DBD_0.90)	SLM2ch09g32601	1377	1386	+	9.99512	6.43e-06	0.542	CCGCCGCCTT
M01629_2.00	(Solyc03g118190.2)_(Arabidopsis_thaliana)_(DBD_0.90)	SLM2ch09g32601	1607	1616	+	9.99512	6.43e-06	0.542	CCGCCGCCTT
M01629_2.00	(Solyc03g118190.2)_(Arabidopsis_thaliana)_(DBD_0.90)	SLM2ch09g32601	1834	1843	+	9.99512	6.43e-06	0.542	CCGCCGCCTT
M01629_2.00	(Solyc03g118190.2)_(Arabidopsis_thaliana)_(DBD_0.90)	SLM2ch09g34691	1748	1757	-	9.99512	6.43e-06	1	CCGCCGCCTT
M01629_2.00	(Solyc03g118190.2)_(Arabidopsis_thaliana)_(DBD_0.90)	SLM2ch09g34914	1141	1150	+	9.99512	6.43e-06	0.98	CCGCCGCCTT
M01629_2.00	(Solyc03g118190.2)_(Arabidopsis_thaliana)_(DBD_0.90)	SLM2ch09g35622	1154	1163	+	9.99512	6.43e-06	1	CCGCCGCCTT
M01629_2.00	(Solyc03g118190.2)_(Arabidopsis_thaliana)_(DBD_0.90)	SLM2ch10g38603	1879	1888	-	9.99512	6.43e-06	1	CCGCCGCCTT
M01629_2.00	(Solyc03g118190.2)_(Arabidopsis_thaliana)_(DBD_0.90)	SLM2ch10g38604	18	27	-	9.99512	6.43e-06	1	CCGCCGCCTT
M01629_2.00	(Solyc03g118190.2)_(Arabidopsis_thaliana)_(DBD_0.90)	SLM2ch10g38604	573	582	-	9.99512	6.43e-06	1	CCGCCGCCTT
M01629_2.00	(Solyc03g118190.2)_(Arabidopsis_thaliana)_(DBD_0.90)	SLM2ch10g38604	741	750	-	9.99512	6.43e-06	1	CCGCCGCCTT
M01629_2.00	(Solyc03g118190.2)_(Arabidopsis_thaliana)_(DBD_0.90)	SLM2ch10g38604	946	955	-	9.99512	6.43e-06	1	CCGCCGCCTT
M01629_2.00	(Solyc03g118190.2)_(Arabidopsis_thaliana)_(DBD_0.90)	SLM2ch10g39025	1045	1054	+	9.99512	6.43e-06	0.753	CCGCCGCCTT
M01629_2.00	(Solyc03g118190.2)_(Arabidopsis_thaliana)_(DBD_0.90)	SLM2ch10g39025	1333	1342	+	9.99512	6.43e-06	0.753	CCGCCGCCTT
M01629_2.00	(Solyc03g118190.2)_(Arabidopsis_thaliana)_(DBD_0.90)	SLM2ch10g39025	747	756	+	9.99512	6.43e-06	0.753	CCGCCGCCTT
M01629_2.00	(Solyc03g118190.2)_(Arabidopsis_thaliana)_(DBD_0.90)	SLM2ch10g39026	752	761	+	9.99512	6.43e-06	0.753	CCGCCGCCTT
M01629_2.00	(Solyc03g118190.2)_(Arabidopsis_thaliana)_(DBD_0.90)	SLM2ch10g39026	967	976	+	9.99512	6.43e-06	0.753	CCGCCGCCTT
M01629_2.00	(Solyc03g118190.2)_(Arabidopsis_thaliana)_(DBD_0.90)	SLM2ch11g39541	1887	1896	+	9.99512	6.43e-06	1	CCGCCGCCTT
M01629_2.00	(Solyc03g118190.2)_(Arabidopsis_thaliana)_(DBD_0.90)	SLM2ch11g39541	43	52	+	9.99512	6.43e-06	1	CCGCCGCCTT
M01629_2.00	(Solyc03g118190.2)_(Arabidopsis_thaliana)_(DBD_0.90)	SLM2ch11g39541	893	902	+	9.99512	6.43e-06	1	CCGCCGCCTT
M01629_2.00	(Solyc03g118190.2)_(Arabidopsis_thaliana)_(DBD_0.90)	SLM2ch11g41284	211	220	-	9.99512	6.43e-06	1	CCGCCGCCTT
M01629_2.00	(Solyc03g118190.2)_(Arabidopsis_thaliana)_(DBD_0.90)	SLM2ch11g41284	2	11	-	9.99512	6.43e-06	1	CCGCCGCCTT
M01629_2.00	(Solyc03g118190.2)_(Arabidopsis_thaliana)_(DBD_0.90)	SLM2ch11g42127	1027	1036	-	9.99512	6.43e-06	0.915	CCGCCGCCTT
M01629_2.00	(Solyc03g118190.2)_(Arabidopsis_thaliana)_(DBD_0.90)	SLM2ch11g42127	581	590	-	9.99512	6.43e-06	0.915	CCGCCGCCTT
M01629_2.00	(Solyc03g118190.2)_(Arabidopsis_thaliana)_(DBD_0.90)	SLM2ch11g42127	875	884	-	9.99512	6.43e-06	0.915	CCGCCGCCTT
M01629_2.00	(Solyc03g118190.2)_(Arabidopsis_thaliana)_(DBD_0.90)	SLM2ch12g45302	491	500	-	9.99512	6.43e-06	1	CCGCCGCCTT
M01159_2.00	(Solyc06g053350.2)_(Cannabis_sativa)_(DBD_0.95)	SLM2ch03g13065	378	390	+	9.99451	1.65e-05	0.741	TATTTACATCTGG
M01159_2.00	(Solyc06g053350.2)_(Cannabis_sativa)_(DBD_0.95)	SLM2ch03g13065	689	701	+	9.99451	1.65e-05	0.741	TATTTACATCTGG
M01159_2.00	(Solyc06g053350.2)_(Cannabis_sativa)_(DBD_0.95)	SLM2ch04g15348	210	222	+	9.99451	1.65e-05	0.838	ACTTAACAGCTAG
M01159_2.00	(Solyc06g053350.2)_(Cannabis_sativa)_(DBD_0.95)	SLM2ch04g15348	36	48	+	9.99451	1.65e-05	0.838	ACTTAACAGCTAG
M01159_2.00	(Solyc06g053350.2)_(Cannabis_sativa)_(DBD_0.95)	SLM2ch04g15348	788	800	+	9.99451	1.65e-05	0.838	ACTTAACAGCTAG
M01159_2.00	(Solyc06g053350.2)_(Cannabis_sativa)_(DBD_0.95)	SLM2ch04g15348	957	969	+	9.99451	1.65e-05	0.838	ACTTAACAGCTAG
M01159_2.00	(Solyc06g053350.2)_(Cannabis_sativa)_(DBD_0.95)	SLM2ch07g27871	1911	1923	+	9.99451	1.65e-05	1	TATTTACATCTGG
M01159_2.00	(Solyc06g053350.2)_(Cannabis_sativa)_(DBD_0.95)	SLM2ch07g27871	305	317	+	9.99451	1.65e-05	1	TATTTACATCTGG
M01159_2.00	(Solyc06g053350.2)_(Cannabis_sativa)_(DBD_0.95)	SLM2ch07g28294	215	227	+	9.99451	1.65e-05	0.836	ACTTAACAGCTAG
M01159_2.00	(Solyc06g053350.2)_(Cannabis_sativa)_(DBD_0.95)	SLM2ch08g29829	204	216	-	9.99451	1.65e-05	1	TATTTACATCTGG
M01159_2.00	(Solyc06g053350.2)_(Cannabis_sativa)_(DBD_0.95)	SLM2ch12g42631	167	179	+	9.99451	1.65e-05	0.868	TATTTACATCTGG
M01159_2.00	(Solyc06g053350.2)_(Cannabis_sativa)_(DBD_0.95)	SLM2ch12g42631	375	387	+	9.99451	1.65e-05	0.868	TATTTACATCTGG
M01159_2.00	(Solyc06g053350.2)_(Cannabis_sativa)_(DBD_0.95)	SLM2ch12g42631	656	668	+	9.99451	1.65e-05	0.868	TATTTACATCTGG
M01159_2.00	(Solyc06g053350.2)_(Cannabis_sativa)_(DBD_0.95)	SLM2ch12g43864	1004	1016	+	9.99451	1.65e-05	1	TATTTACATCTGG
M01159_2.00	(Solyc06g053350.2)_(Cannabis_sativa)_(DBD_0.95)	SLM2ch12g43864	1283	1295	+	9.99451	1.65e-05	1	TATTTACATCTGG
M01159_2.00	(Solyc06g053350.2)_(Cannabis_sativa)_(DBD_0.95)	SLM2ch12g44275	1882	1894	+	9.99451	1.65e-05	1	TATTTACATCTGG
M01315_2.00	(Solyc06g070900.2)_(Cannabis_sativa)_(DBD_0.68)	SLM2ch01g00617	878	891	-	9.99432	5.18e-05	1	TAGACCCACATTCA
M01315_2.00	(Solyc06g070900.2)_(Cannabis_sativa)_(DBD_0.68)	SLM2ch01g02866	1735	1748	-	9.99432	5.18e-05	1	GGGTCCCACAACCA
M01315_2.00	(Solyc06g070900.2)_(Cannabis_sativa)_(DBD_0.68)	SLM2ch01g02866	189	202	-	9.99432	5.18e-05	1	GGGTCCCACAACCA
M01315_2.00	(Solyc06g070900.2)_(Cannabis_sativa)_(DBD_0.68)	SLM2ch01g02909	1010	1023	-	9.99432	5.18e-05	1	TTGGCACACATACA
M01315_2.00	(Solyc06g070900.2)_(Cannabis_sativa)_(DBD_0.68)	SLM2ch01g02909	338	351	-	9.99432	5.18e-05	1	TTGGCACACATACA
M01315_2.00	(Solyc06g070900.2)_(Cannabis_sativa)_(DBD_0.68)	SLM2ch01g02909	597	610	-	9.99432	5.18e-05	1	TTGGCACACATACA
M01315_2.00	(Solyc06g070900.2)_(Cannabis_sativa)_(DBD_0.68)	SLM2ch01g04371	1431	1444	-	9.99432	5.18e-05	1	GGGTCCCACAACCA
M01315_2.00	(Solyc06g070900.2)_(Cannabis_sativa)_(DBD_0.68)	SLM2ch01g04371	1574	1587	-	9.99432	5.18e-05	1	GGGTCCCACAACCA
M01315_2.00	(Solyc06g070900.2)_(Cannabis_sativa)_(DBD_0.68)	SLM2ch01g04371	1735	1748	-	9.99432	5.18e-05	1	GGGTCCCACAACCA
M01315_2.00	(Solyc06g070900.2)_(Cannabis_sativa)_(DBD_0.68)	SLM2ch01g04371	1921	1934	-	9.99432	5.18e-05	1	GGGTCCCACAACCA
M01315_2.00	(Solyc06g070900.2)_(Cannabis_sativa)_(DBD_0.68)	SLM2ch01g04371	795	808	-	9.99432	5.18e-05	1	GGGTCCCACAACCA
M01315_2.00	(Solyc06g070900.2)_(Cannabis_sativa)_(DBD_0.68)	SLM2ch01g04384	188	201	+	9.99432	5.18e-05	1	TGAGCCCATATACA
M01315_2.00	(Solyc06g070900.2)_(Cannabis_sativa)_(DBD_0.68)	SLM2ch01g04384	701	714	+	9.99432	5.18e-05	1	TGAGCCCATATACA
M01315_2.00	(Solyc06g070900.2)_(Cannabis_sativa)_(DBD_0.68)	SLM2ch01g04600	1313	1326	+	9.99432	5.18e-05	1	TGGGCACATAATTA
M01315_2.00	(Solyc06g070900.2)_(Cannabis_sativa)_(DBD_0.68)	SLM2ch01g04600	671	684	+	9.99432	5.18e-05	1	TGGGCACATAATTA
M01315_2.00	(Solyc06g070900.2)_(Cannabis_sativa)_(DBD_0.68)	SLM2ch02g08652	516	529	-	9.99432	5.18e-05	1	GAGGCCCATAATCC
M01315_2.00	(Solyc06g070900.2)_(Cannabis_sativa)_(DBD_0.68)	SLM2ch02g08652	751	764	-	9.99432	5.18e-05	1	GAGGCCCATAATCC
M01315_2.00	(Solyc06g070900.2)_(Cannabis_sativa)_(DBD_0.68)	SLM2ch03g12632	1137	1150	+	9.99432	5.18e-05	1	GAAGCCCACATTGG
M01315_2.00	(Solyc06g070900.2)_(Cannabis_sativa)_(DBD_0.68)	SLM2ch03g12632	352	365	+	9.99432	5.18e-05	1	GAAGCCCACATTGG
M01315_2.00	(Solyc06g070900.2)_(Cannabis_sativa)_(DBD_0.68)	SLM2ch03g12632	932	945	+	9.99432	5.18e-05	1	GAAGCCCACATTGG
M01315_2.00	(Solyc06g070900.2)_(Cannabis_sativa)_(DBD_0.68)	SLM2ch03g12770	1826	1839	+	9.99432	5.18e-05	1	TAGACCCACATTCA
M01315_2.00	(Solyc06g070900.2)_(Cannabis_sativa)_(DBD_0.68)	SLM2ch04g16611	1103	1116	-	9.99432	5.18e-05	1	TGGGCACATAATAA
M01315_2.00	(Solyc06g070900.2)_(Cannabis_sativa)_(DBD_0.68)	SLM2ch06g22993	350	363	+	9.99432	5.18e-05	1	GAAGCCCACATTGG
M01315_2.00	(Solyc06g070900.2)_(Cannabis_sativa)_(DBD_0.68)	SLM2ch07g25405	1356	1369	+	9.99432	5.18e-05	1	TGGGCCTACTTGGG
M01315_2.00	(Solyc06g070900.2)_(Cannabis_sativa)_(DBD_0.68)	SLM2ch07g28012	1983	1996	-	9.99432	5.18e-05	1	TGGGCCTACTTGGG
M01315_2.00	(Solyc06g070900.2)_(Cannabis_sativa)_(DBD_0.68)	SLM2ch08g29181	1567	1580	+	9.99432	5.18e-05	1	CGGGCATACATCGT
M01315_2.00	(Solyc06g070900.2)_(Cannabis_sativa)_(DBD_0.68)	SLM2ch08g29181	1875	1888	+	9.99432	5.18e-05	1	CGGGCATACATCGT
M01315_2.00	(Solyc06g070900.2)_(Cannabis_sativa)_(DBD_0.68)	SLM2ch08g29181	731	744	+	9.99432	5.18e-05	1	CGGGCATACATCGT
M01315_2.00	(Solyc06g070900.2)_(Cannabis_sativa)_(DBD_0.68)	SLM2ch09g32523	671	684	+	9.99432	5.18e-05	1	AGGACACACATTGA
M01315_2.00	(Solyc06g070900.2)_(Cannabis_sativa)_(DBD_0.68)	SLM2ch09g32886	1579	1592	-	9.99432	5.18e-05	1	AGGGCCTACAGGTA
M01315_2.00	(Solyc06g070900.2)_(Cannabis_sativa)_(DBD_0.68)	SLM2ch09g32886	1763	1776	-	9.99432	5.18e-05	1	AGGGCCTACAGGTA
M01315_2.00	(Solyc06g070900.2)_(Cannabis_sativa)_(DBD_0.68)	SLM2ch09g33034	155	168	-	9.99432	5.18e-05	1	GAAGCCCACATTGG
M01315_2.00	(Solyc06g070900.2)_(Cannabis_sativa)_(DBD_0.68)	SLM2ch09g33034	1853	1866	-	9.99432	5.18e-05	1	GAAGCCCACATTGG
M01315_2.00	(Solyc06g070900.2)_(Cannabis_sativa)_(DBD_0.68)	SLM2ch09g33034	882	895	-	9.99432	5.18e-05	1	GAAGCCCACATTGG
M01315_2.00	(Solyc06g070900.2)_(Cannabis_sativa)_(DBD_0.68)	SLM2ch09g33347	1688	1701	+	9.99432	5.18e-05	1	AGGGCCTACAGGAA
M01315_2.00	(Solyc06g070900.2)_(Cannabis_sativa)_(DBD_0.68)	SLM2ch09g34680	1433	1446	-	9.99432	5.18e-05	1	CAGGCCTACATACG
M01315_2.00	(Solyc06g070900.2)_(Cannabis_sativa)_(DBD_0.68)	SLM2ch09g34680	1703	1716	-	9.99432	5.18e-05	1	CAGGCCTACATACG
M01315_2.00	(Solyc06g070900.2)_(Cannabis_sativa)_(DBD_0.68)	SLM2ch09g34681	1066	1079	-	9.99432	5.18e-05	1	CAGGCCTACATACG
M01315_2.00	(Solyc06g070900.2)_(Cannabis_sativa)_(DBD_0.68)	SLM2ch09g34681	886	899	-	9.99432	5.18e-05	1	CAGGCCTACATACG
M01315_2.00	(Solyc06g070900.2)_(Cannabis_sativa)_(DBD_0.68)	SLM2ch09g34887	1316	1329	-	9.99432	5.18e-05	1	GGGGCCCATGTAGT
M01315_2.00	(Solyc06g070900.2)_(Cannabis_sativa)_(DBD_0.68)	SLM2ch10g38325	104	117	-	9.99432	5.18e-05	1	CCGGCACACATACC
M01315_2.00	(Solyc06g070900.2)_(Cannabis_sativa)_(DBD_0.68)	SLM2ch10g38325	1059	1072	-	9.99432	5.18e-05	1	CCGGCACACATACC
M01315_2.00	(Solyc06g070900.2)_(Cannabis_sativa)_(DBD_0.68)	SLM2ch10g38325	291	304	-	9.99432	5.18e-05	1	CCGGCACACATACC
M01315_2.00	(Solyc06g070900.2)_(Cannabis_sativa)_(DBD_0.68)	SLM2ch10g38421	1374	1387	+	9.99432	5.18e-05	1	GAGGCCCATAATCG
M01315_2.00	(Solyc06g070900.2)_(Cannabis_sativa)_(DBD_0.68)	SLM2ch10g38421	895	908	+	9.99432	5.18e-05	1	GAGGCCCATAATCG
M01315_2.00	(Solyc06g070900.2)_(Cannabis_sativa)_(DBD_0.68)	SLM2ch10g38445	1439	1452	-	9.99432	5.18e-05	1	TGGGCATACATAAA
M01315_2.00	(Solyc06g070900.2)_(Cannabis_sativa)_(DBD_0.68)	SLM2ch10g38445	1523	1536	-	9.99432	5.18e-05	1	TGGGCATACATAAA
M01315_2.00	(Solyc06g070900.2)_(Cannabis_sativa)_(DBD_0.68)	SLM2ch11g39491	1177	1190	-	9.99432	5.18e-05	1	AGGGCCTACAGCAA
M01315_2.00	(Solyc06g070900.2)_(Cannabis_sativa)_(DBD_0.68)	SLM2ch11g39491	137	150	-	9.99432	5.18e-05	1	AGGGCCTACAGCAA
M01315_2.00	(Solyc06g070900.2)_(Cannabis_sativa)_(DBD_0.68)	SLM2ch11g39491	370	383	-	9.99432	5.18e-05	1	AGGGCCTACAGCAA
M01315_2.00	(Solyc06g070900.2)_(Cannabis_sativa)_(DBD_0.68)	SLM2ch11g40937	1835	1848	+	9.99432	5.18e-05	1	GGGGCCTACTTAGG
M01315_2.00	(Solyc06g070900.2)_(Cannabis_sativa)_(DBD_0.68)	SLM2ch11g40938	1037	1050	+	9.99432	5.18e-05	1	GGGGCCTACTTAGG
M01315_2.00	(Solyc06g070900.2)_(Cannabis_sativa)_(DBD_0.68)	SLM2ch11g40938	1367	1380	+	9.99432	5.18e-05	1	GGGGCCTACTTAGG
M01315_2.00	(Solyc06g070900.2)_(Cannabis_sativa)_(DBD_0.68)	SLM2ch11g40938	278	291	+	9.99432	5.18e-05	1	GGGGCCTACTTAGG
M01315_2.00	(Solyc06g070900.2)_(Cannabis_sativa)_(DBD_0.68)	SLM2ch11g41063	1487	1500	-	9.99432	5.18e-05	1	CAGGCCTACATACG
M01315_2.00	(Solyc06g070900.2)_(Cannabis_sativa)_(DBD_0.68)	SLM2ch11g41063	1676	1689	-	9.99432	5.18e-05	1	CAGGCCTACATACG
M01315_2.00	(Solyc06g070900.2)_(Cannabis_sativa)_(DBD_0.68)	SLM2ch11g42327	1399	1412	-	9.99432	5.18e-05	1	TGGGCACATAATTA
M01315_2.00	(Solyc06g070900.2)_(Cannabis_sativa)_(DBD_0.68)	SLM2ch11g42327	1554	1567	-	9.99432	5.18e-05	1	TGGGCACATAATTA
M01315_2.00	(Solyc06g070900.2)_(Cannabis_sativa)_(DBD_0.68)	SLM2ch12g42675	765	778	+	9.99432	5.18e-05	1	TGGGCACATATTTT
M01315_2.00	(Solyc06g070900.2)_(Cannabis_sativa)_(DBD_0.68)	SLM2ch12g43789	1819	1832	+	9.99432	5.18e-05	1	TTGGCACACATACA
M01315_2.00	(Solyc06g070900.2)_(Cannabis_sativa)_(DBD_0.68)	SLM2ch12g45188	1059	1072	-	9.99432	5.18e-05	1	AGGGCCTACAGGTA
M01315_2.00	(Solyc06g070900.2)_(Cannabis_sativa)_(DBD_0.68)	SLM2ch12g45188	1533	1546	-	9.99432	5.18e-05	1	AGGGCCTACAGGTA
M01315_2.00	(Solyc06g070900.2)_(Cannabis_sativa)_(DBD_0.68)	SLM2ch12g45188	1959	1972	-	9.99432	5.18e-05	1	AGGGCCTACAGGTA
M01315_2.00	(Solyc06g070900.2)_(Cannabis_sativa)_(DBD_0.68)	SLM2ch12g45188	698	711	-	9.99432	5.18e-05	1	AGGGCCTACAGGTA
M01315_2.00	(Solyc06g070900.2)_(Cannabis_sativa)_(DBD_0.68)	SLM2ch12g45247	1025	1038	+	9.99432	5.18e-05	1	AGGGCATACATGGC
M01315_2.00	(Solyc06g070900.2)_(Cannabis_sativa)_(DBD_0.68)	SLM2ch12g45247	105	118	+	9.99432	5.18e-05	1	AGGGCATACATGGC
M01315_2.00	(Solyc06g070900.2)_(Cannabis_sativa)_(DBD_0.68)	SLM2ch12g45247	1163	1176	+	9.99432	5.18e-05	1	AGGGCATACATGGC
M01315_2.00	(Solyc06g070900.2)_(Cannabis_sativa)_(DBD_0.68)	SLM2ch12g45247	1608	1621	+	9.99432	5.18e-05	1	AGGGCATACATGGC
M01315_2.00	(Solyc06g070900.2)_(Cannabis_sativa)_(DBD_0.68)	SLM2ch12g45247	545	558	+	9.99432	5.18e-05	1	AGGGCATACATGGC
M01162_2.00	(Solyc02g083520.2)_(Cannabis_sativa)_(DBD_0.66)	SLM2ch01g00036	1235	1249	-	9.99425	6.92e-05	1	GATCACGAGTATGTC
M01162_2.00	(Solyc02g083520.2)_(Cannabis_sativa)_(DBD_0.66)	SLM2ch01g00036	1801	1815	-	9.99425	6.92e-05	1	GATCACGAGTATGTC
M01162_2.00	(Solyc02g083520.2)_(Cannabis_sativa)_(DBD_0.66)	SLM2ch01g00036	715	729	-	9.99425	6.92e-05	1	GATCACGAGTATGTC
M01162_2.00	(Solyc02g083520.2)_(Cannabis_sativa)_(DBD_0.66)	SLM2ch01g02847	1888	1902	+	9.99425	6.92e-05	1	TTAAACGTATATGTG
M01162_2.00	(Solyc02g083520.2)_(Cannabis_sativa)_(DBD_0.66)	SLM2ch01g03114	1698	1712	+	9.99425	6.92e-05	1	GGCCACGTATAGAAA
M01162_2.00	(Solyc02g083520.2)_(Cannabis_sativa)_(DBD_0.66)	SLM2ch01g03114	408	422	+	9.99425	6.92e-05	1	GGCCACGTATAGAAA
M01162_2.00	(Solyc02g083520.2)_(Cannabis_sativa)_(DBD_0.66)	SLM2ch01g03646	402	416	+	9.99425	6.92e-05	1	TTAAACGTATATGTG
M01162_2.00	(Solyc02g083520.2)_(Cannabis_sativa)_(DBD_0.66)	SLM2ch01g05015	1073	1087	+	9.99425	6.92e-05	0.902	GAACACGTGTTGTAT
M01162_2.00	(Solyc02g083520.2)_(Cannabis_sativa)_(DBD_0.66)	SLM2ch01g05015	1266	1280	+	9.99425	6.92e-05	0.902	GAACACGTGTTGTAT
M01162_2.00	(Solyc02g083520.2)_(Cannabis_sativa)_(DBD_0.66)	SLM2ch01g05015	1800	1814	+	9.99425	6.92e-05	0.902	GAACACGTGTTGTAT
M01162_2.00	(Solyc02g083520.2)_(Cannabis_sativa)_(DBD_0.66)	SLM2ch01g05015	585	599	+	9.99425	6.92e-05	0.902	GAACACGTGTTGTAT
M01162_2.00	(Solyc02g083520.2)_(Cannabis_sativa)_(DBD_0.66)	SLM2ch02g07027	241	255	-	9.99425	6.92e-05	1	TAACACGTATCATTT
M01162_2.00	(Solyc02g083520.2)_(Cannabis_sativa)_(DBD_0.66)	SLM2ch02g07027	516	530	-	9.99425	6.92e-05	1	TAACACGTATCATTT
M01162_2.00	(Solyc02g083520.2)_(Cannabis_sativa)_(DBD_0.66)	SLM2ch02g07027	9	23	-	9.99425	6.92e-05	1	TAACACGTATCATTT
M01162_2.00	(Solyc02g083520.2)_(Cannabis_sativa)_(DBD_0.66)	SLM2ch02g07153	1538	1552	-	9.99425	6.92e-05	1	TGTCACATGTATTTG
M01162_2.00	(Solyc02g083520.2)_(Cannabis_sativa)_(DBD_0.66)	SLM2ch02g07153	729	743	-	9.99425	6.92e-05	1	TGTCACATGTATTTG
M01162_2.00	(Solyc02g083520.2)_(Cannabis_sativa)_(DBD_0.66)	SLM2ch02g07525	1848	1862	+	9.99425	6.92e-05	1	TTGCACGTATATATG
M01162_2.00	(Solyc02g083520.2)_(Cannabis_sativa)_(DBD_0.66)	SLM2ch02g08121	1740	1754	-	9.99425	6.92e-05	1	CCACAAGTGTAAGGT
M01162_2.00	(Solyc02g083520.2)_(Cannabis_sativa)_(DBD_0.66)	SLM2ch02g08121	279	293	-	9.99425	6.92e-05	1	CCACAAGTGTAAGGT
M01162_2.00	(Solyc02g083520.2)_(Cannabis_sativa)_(DBD_0.66)	SLM2ch02g08121	43	57	-	9.99425	6.92e-05	1	CCACAAGTGTAAGGT
M01162_2.00	(Solyc02g083520.2)_(Cannabis_sativa)_(DBD_0.66)	SLM2ch02g08450	419	433	+	9.99425	6.92e-05	1	GGTCACGTGTCCTAT
M01162_2.00	(Solyc02g083520.2)_(Cannabis_sativa)_(DBD_0.66)	SLM2ch02g08450	579	593	+	9.99425	6.92e-05	1	GGTCACGTGTCCTAT
M01162_2.00	(Solyc02g083520.2)_(Cannabis_sativa)_(DBD_0.66)	SLM2ch02g09150	1248	1262	-	9.99425	6.92e-05	1	AAACAAGTGTAAGTT
M01162_2.00	(Solyc02g083520.2)_(Cannabis_sativa)_(DBD_0.66)	SLM2ch02g09150	1693	1707	-	9.99425	6.92e-05	1	AAACAAGTGTAAGTT
M01162_2.00	(Solyc02g083520.2)_(Cannabis_sativa)_(DBD_0.66)	SLM2ch02g09151	169	183	-	9.99425	6.92e-05	1	AAACAAGTGTAAGTT
M01162_2.00	(Solyc02g083520.2)_(Cannabis_sativa)_(DBD_0.66)	SLM2ch03g09806	1280	1294	-	9.99425	6.92e-05	1	TGCCACGTGAAAGCC
M01162_2.00	(Solyc02g083520.2)_(Cannabis_sativa)_(DBD_0.66)	SLM2ch03g09806	1431	1445	-	9.99425	6.92e-05	1	TGCCACGTGAAAGCC
M01162_2.00	(Solyc02g083520.2)_(Cannabis_sativa)_(DBD_0.66)	SLM2ch03g09806	1863	1877	-	9.99425	6.92e-05	1	TGCCACGTGAAAGCC
M01162_2.00	(Solyc02g083520.2)_(Cannabis_sativa)_(DBD_0.66)	SLM2ch03g11592	1195	1209	-	9.99425	6.92e-05	1	ATACACGTGTTCTGT
M01162_2.00	(Solyc02g083520.2)_(Cannabis_sativa)_(DBD_0.66)	SLM2ch03g11592	176	190	-	9.99425	6.92e-05	1	ATACACGTGTTCTGT
M01162_2.00	(Solyc02g083520.2)_(Cannabis_sativa)_(DBD_0.66)	SLM2ch04g13504	1155	1169	-	9.99425	6.92e-05	1	ATACAAGTGTAAGTT
M01162_2.00	(Solyc02g083520.2)_(Cannabis_sativa)_(DBD_0.66)	SLM2ch04g13709	127	141	+	9.99425	6.92e-05	1	TGTCACATGTATTTC
M01162_2.00	(Solyc02g083520.2)_(Cannabis_sativa)_(DBD_0.66)	SLM2ch04g13709	1646	1660	+	9.99425	6.92e-05	1	TGTCACATGTATTTC
M01162_2.00	(Solyc02g083520.2)_(Cannabis_sativa)_(DBD_0.66)	SLM2ch04g13709	638	652	+	9.99425	6.92e-05	1	TGTCACATGTATTTC
M01162_2.00	(Solyc02g083520.2)_(Cannabis_sativa)_(DBD_0.66)	SLM2ch04g16926	396	410	-	9.99425	6.92e-05	1	TGTCACGTGGATGTC
M01162_2.00	(Solyc02g083520.2)_(Cannabis_sativa)_(DBD_0.66)	SLM2ch05g20226	1899	1913	+	9.99425	6.92e-05	1	AAACACGTGTTGTCT
M01162_2.00	(Solyc02g083520.2)_(Cannabis_sativa)_(DBD_0.66)	SLM2ch06g22746	1126	1140	-	9.99425	6.92e-05	1	GGCCACGTATACAAA
M01162_2.00	(Solyc02g083520.2)_(Cannabis_sativa)_(DBD_0.66)	SLM2ch06g22746	829	843	-	9.99425	6.92e-05	1	GGCCACGTATACAAA
M01162_2.00	(Solyc02g083520.2)_(Cannabis_sativa)_(DBD_0.66)	SLM2ch06g23355	1322	1336	-	9.99425	6.92e-05	1	ATACACGTGTTCTCT
M01162_2.00	(Solyc02g083520.2)_(Cannabis_sativa)_(DBD_0.66)	SLM2ch06g23355	797	811	-	9.99425	6.92e-05	1	ATACACGTGTTCTCT
M01162_2.00	(Solyc02g083520.2)_(Cannabis_sativa)_(DBD_0.66)	SLM2ch06g24107	1183	1197	-	9.99425	6.92e-05	1	TCCCACATGTAATTT
M01162_2.00	(Solyc02g083520.2)_(Cannabis_sativa)_(DBD_0.66)	SLM2ch06g24107	669	683	-	9.99425	6.92e-05	1	TCCCACATGTAATTT
M01162_2.00	(Solyc02g083520.2)_(Cannabis_sativa)_(DBD_0.66)	SLM2ch06g24107	914	928	-	9.99425	6.92e-05	1	TCCCACATGTAATTT
M01162_2.00	(Solyc02g083520.2)_(Cannabis_sativa)_(DBD_0.66)	SLM2ch07g25772	1062	1076	+	9.99425	6.92e-05	1	TTGCACGTATATATC
M01162_2.00	(Solyc02g083520.2)_(Cannabis_sativa)_(DBD_0.66)	SLM2ch07g25772	1514	1528	+	9.99425	6.92e-05	1	TTGCACGTATATATC
M01162_2.00	(Solyc02g083520.2)_(Cannabis_sativa)_(DBD_0.66)	SLM2ch07g25772	645	659	+	9.99425	6.92e-05	1	TTGCACGTATATATC
M01162_2.00	(Solyc02g083520.2)_(Cannabis_sativa)_(DBD_0.66)	SLM2ch07g25772	755	769	+	9.99425	6.92e-05	1	TTGCACGTATATATC
M01162_2.00	(Solyc02g083520.2)_(Cannabis_sativa)_(DBD_0.66)	SLM2ch07g26106	1304	1318	-	9.99425	6.92e-05	1	CCGCACGTATAATTT
M01162_2.00	(Solyc02g083520.2)_(Cannabis_sativa)_(DBD_0.66)	SLM2ch07g26106	1550	1564	-	9.99425	6.92e-05	1	CCGCACGTATAATTT
M01162_2.00	(Solyc02g083520.2)_(Cannabis_sativa)_(DBD_0.66)	SLM2ch07g26106	1841	1855	-	9.99425	6.92e-05	1	CCGCACGTATAATTT
M01162_2.00	(Solyc02g083520.2)_(Cannabis_sativa)_(DBD_0.66)	SLM2ch07g26106	245	259	-	9.99425	6.92e-05	1	CCGCACGTATAATTT
M01162_2.00	(Solyc02g083520.2)_(Cannabis_sativa)_(DBD_0.66)	SLM2ch07g26106	416	430	-	9.99425	6.92e-05	1	CCGCACGTATAATTT
M01162_2.00	(Solyc02g083520.2)_(Cannabis_sativa)_(DBD_0.66)	SLM2ch07g26106	588	602	-	9.99425	6.92e-05	1	CCGCACGTATAATTT
M01162_2.00	(Solyc02g083520.2)_(Cannabis_sativa)_(DBD_0.66)	SLM2ch07g28297	1508	1522	-	9.99425	6.92e-05	1	TTAAACGTATATGTG
M01162_2.00	(Solyc02g083520.2)_(Cannabis_sativa)_(DBD_0.66)	SLM2ch07g28297	1723	1737	-	9.99425	6.92e-05	1	TTAAACGTATATGTG
M01162_2.00	(Solyc02g083520.2)_(Cannabis_sativa)_(DBD_0.66)	SLM2ch07g28297	393	407	-	9.99425	6.92e-05	1	TTAAACGTATATGTG
M01162_2.00	(Solyc02g083520.2)_(Cannabis_sativa)_(DBD_0.66)	SLM2ch07g28297	522	536	-	9.99425	6.92e-05	1	TTAAACGTATATGTG
M01162_2.00	(Solyc02g083520.2)_(Cannabis_sativa)_(DBD_0.66)	SLM2ch07g28297	850	864	-	9.99425	6.92e-05	1	TTAAACGTATATGTG
M01162_2.00	(Solyc02g083520.2)_(Cannabis_sativa)_(DBD_0.66)	SLM2ch08g31013	1681	1695	+	9.99425	6.92e-05	1	TATCACGTGTCACTT
M01162_2.00	(Solyc02g083520.2)_(Cannabis_sativa)_(DBD_0.66)	SLM2ch08g31013	722	736	+	9.99425	6.92e-05	1	TATCACGTGTCACTT
M01162_2.00	(Solyc02g083520.2)_(Cannabis_sativa)_(DBD_0.66)	SLM2ch08g31092	1788	1802	+	9.99425	6.92e-05	1	TGTCACGTGGATGTC
M01162_2.00	(Solyc02g083520.2)_(Cannabis_sativa)_(DBD_0.66)	SLM2ch08g31092	473	487	+	9.99425	6.92e-05	1	TGTCACGTGGATGTC
M01162_2.00	(Solyc02g083520.2)_(Cannabis_sativa)_(DBD_0.66)	SLM2ch08g31212	1046	1060	+	9.99425	6.92e-05	1	TTGCACGTATATCTA
M01162_2.00	(Solyc02g083520.2)_(Cannabis_sativa)_(DBD_0.66)	SLM2ch08g31212	1715	1729	+	9.99425	6.92e-05	1	TTGCACGTATATCTA
M01162_2.00	(Solyc02g083520.2)_(Cannabis_sativa)_(DBD_0.66)	SLM2ch08g31702	1463	1477	+	9.99425	6.92e-05	1	ATTCACGTATATGGT
M01162_2.00	(Solyc02g083520.2)_(Cannabis_sativa)_(DBD_0.66)	SLM2ch08g31702	1977	1991	+	9.99425	6.92e-05	1	ATTCACGTATATGGT
M01162_2.00	(Solyc02g083520.2)_(Cannabis_sativa)_(DBD_0.66)	SLM2ch08g31702	63	77	+	9.99425	6.92e-05	1	ATTCACGTATATGGT
M01162_2.00	(Solyc02g083520.2)_(Cannabis_sativa)_(DBD_0.66)	SLM2ch08g31821	731	745	+	9.99425	6.92e-05	1	GAACACGTGTTGTAT
M01162_2.00	(Solyc02g083520.2)_(Cannabis_sativa)_(DBD_0.66)	SLM2ch08g32378	314	328	-	9.99425	6.92e-05	1	ACACACTTGTAAGTG
M01162_2.00	(Solyc02g083520.2)_(Cannabis_sativa)_(DBD_0.66)	SLM2ch09g32737	215	229	-	9.99425	6.92e-05	1	TTGCACGTATATATG
M01162_2.00	(Solyc02g083520.2)_(Cannabis_sativa)_(DBD_0.66)	SLM2ch09g32737	35	49	-	9.99425	6.92e-05	1	TTGCACGTATATATG
M01162_2.00	(Solyc02g083520.2)_(Cannabis_sativa)_(DBD_0.66)	SLM2ch09g32759	1403	1417	-	9.99425	6.92e-05	1	AAACACGTGTTCTGT
M01162_2.00	(Solyc02g083520.2)_(Cannabis_sativa)_(DBD_0.66)	SLM2ch09g32759	1570	1584	-	9.99425	6.92e-05	1	AAACACGTGTTCTGT
M01162_2.00	(Solyc02g083520.2)_(Cannabis_sativa)_(DBD_0.66)	SLM2ch09g32759	226	240	-	9.99425	6.92e-05	1	AAACACGTGTTCTGT
M01162_2.00	(Solyc02g083520.2)_(Cannabis_sativa)_(DBD_0.66)	SLM2ch09g32759	401	415	-	9.99425	6.92e-05	1	AAACACGTGTTCTGT
M01162_2.00	(Solyc02g083520.2)_(Cannabis_sativa)_(DBD_0.66)	SLM2ch09g32929	864	878	-	9.99425	6.92e-05	1	TTACATGTGTATGTT
M01162_2.00	(Solyc02g083520.2)_(Cannabis_sativa)_(DBD_0.66)	SLM2ch09g34269	1777	1791	-	9.99425	6.92e-05	1	TGCCACGTGAAAGCC
M01162_2.00	(Solyc02g083520.2)_(Cannabis_sativa)_(DBD_0.66)	SLM2ch09g34269	667	681	-	9.99425	6.92e-05	1	TGCCACGTGAAAGCC
M01162_2.00	(Solyc02g083520.2)_(Cannabis_sativa)_(DBD_0.66)	SLM2ch09g34690	1282	1296	-	9.99425	6.92e-05	1	TGTCACGTGGATGTC
M01162_2.00	(Solyc02g083520.2)_(Cannabis_sativa)_(DBD_0.66)	SLM2ch09g35632	1875	1889	+	9.99425	6.92e-05	1	GTACACGTATTAGTG
M01162_2.00	(Solyc02g083520.2)_(Cannabis_sativa)_(DBD_0.66)	SLM2ch10g36211	252	266	+	9.99425	6.92e-05	1	GAACACTTGTAAGTG
M01162_2.00	(Solyc02g083520.2)_(Cannabis_sativa)_(DBD_0.66)	SLM2ch10g36212	35	49	+	9.99425	6.92e-05	1	GAACACTTGTAAGTG
M01162_2.00	(Solyc02g083520.2)_(Cannabis_sativa)_(DBD_0.66)	SLM2ch10g36212	554	568	+	9.99425	6.92e-05	1	GAACACTTGTAAGTG
M01162_2.00	(Solyc02g083520.2)_(Cannabis_sativa)_(DBD_0.66)	SLM2ch10g37316	1230	1244	+	9.99425	6.92e-05	1	ATTCACGTATATGCT
M01162_2.00	(Solyc02g083520.2)_(Cannabis_sativa)_(DBD_0.66)	SLM2ch10g37316	1631	1645	+	9.99425	6.92e-05	1	ATTCACGTATATGCT
M01162_2.00	(Solyc02g083520.2)_(Cannabis_sativa)_(DBD_0.66)	SLM2ch10g37317	255	269	+	9.99425	6.92e-05	1	ATTCACGTATATGCT
M01162_2.00	(Solyc02g083520.2)_(Cannabis_sativa)_(DBD_0.66)	SLM2ch10g37317	661	675	+	9.99425	6.92e-05	1	ATTCACGTATATGCT
M01162_2.00	(Solyc02g083520.2)_(Cannabis_sativa)_(DBD_0.66)	SLM2ch10g37317	85	99	+	9.99425	6.92e-05	1	ATTCACGTATATGCT
M01162_2.00	(Solyc02g083520.2)_(Cannabis_sativa)_(DBD_0.66)	SLM2ch10g37317	909	923	+	9.99425	6.92e-05	1	ATTCACGTATATGCT
M01162_2.00	(Solyc02g083520.2)_(Cannabis_sativa)_(DBD_0.66)	SLM2ch10g38185	137	151	-	9.99425	6.92e-05	1	GCACTCGTGTATTTT
M01162_2.00	(Solyc02g083520.2)_(Cannabis_sativa)_(DBD_0.66)	SLM2ch10g38563	1552	1566	-	9.99425	6.92e-05	1	GGCTACGTGTACCTT
M01162_2.00	(Solyc02g083520.2)_(Cannabis_sativa)_(DBD_0.66)	SLM2ch11g41984	1133	1147	+	9.99425	6.92e-05	1	AATCACGTATATGGT
M01162_2.00	(Solyc02g083520.2)_(Cannabis_sativa)_(DBD_0.66)	SLM2ch11g41984	1353	1367	+	9.99425	6.92e-05	1	AATCACGTATATGGT
M01162_2.00	(Solyc02g083520.2)_(Cannabis_sativa)_(DBD_0.66)	SLM2ch11g41984	1564	1578	+	9.99425	6.92e-05	1	AATCACGTATATGGT
M01162_2.00	(Solyc02g083520.2)_(Cannabis_sativa)_(DBD_0.66)	SLM2ch11g41984	166	180	+	9.99425	6.92e-05	1	AATCACGTATATGGT
M01162_2.00	(Solyc02g083520.2)_(Cannabis_sativa)_(DBD_0.66)	SLM2ch11g41984	1731	1745	+	9.99425	6.92e-05	1	AATCACGTATATGGT
M01162_2.00	(Solyc02g083520.2)_(Cannabis_sativa)_(DBD_0.66)	SLM2ch11g41984	568	582	+	9.99425	6.92e-05	1	AATCACGTATATGGT
M01162_2.00	(Solyc02g083520.2)_(Cannabis_sativa)_(DBD_0.66)	SLM2ch11g41984	848	862	+	9.99425	6.92e-05	1	AATCACGTATATGGT
M01162_2.00	(Solyc02g083520.2)_(Cannabis_sativa)_(DBD_0.66)	SLM2ch11g42000	1204	1218	-	9.99425	6.92e-05	1	TTAGACGTGTATTGT
M01162_2.00	(Solyc02g083520.2)_(Cannabis_sativa)_(DBD_0.66)	SLM2ch12g42754	548	562	+	9.99425	6.92e-05	1	TTGCACGTATCTGTC
M01162_2.00	(Solyc02g083520.2)_(Cannabis_sativa)_(DBD_0.66)	SLM2ch12g43294	1871	1885	+	9.99425	6.92e-05	1	ATTCACGTATATGGT
M01162_2.00	(Solyc02g083520.2)_(Cannabis_sativa)_(DBD_0.66)	SLM2ch12g43294	934	948	+	9.99425	6.92e-05	1	ATTCACGTATATGGT
M01162_2.00	(Solyc02g083520.2)_(Cannabis_sativa)_(DBD_0.66)	SLM2ch12g43352	588	602	+	9.99425	6.92e-05	1	ATACAAGTGTAAGTT
M01162_2.00	(Solyc02g083520.2)_(Cannabis_sativa)_(DBD_0.66)	SLM2ch12g44675	1658	1672	-	9.99425	6.92e-05	1	TGTCAAGTGTATCTT
M01162_2.00	(Solyc02g083520.2)_(Cannabis_sativa)_(DBD_0.66)	SLM2ch12g44675	1818	1832	-	9.99425	6.92e-05	1	TGTCAAGTGTATCTT
M01162_2.00	(Solyc02g083520.2)_(Cannabis_sativa)_(DBD_0.66)	SLM2ch12g45485	1154	1168	+	9.99425	6.92e-05	1	TAAGACGTGTATTGT
M01250_2.00	(Solyc03g034110.2)_(Cannabis_sativa)_(DBD_0.61)	SLM2ch01g00035	1262	1271	+	9.99425	6.4e-05	0.448	TTAATCATTC
M01250_2.00	(Solyc03g034110.2)_(Cannabis_sativa)_(DBD_0.61)	SLM2ch01g00035	1546	1555	+	9.99425	6.4e-05	0.448	TTAATCATTC
M01250_2.00	(Solyc03g034110.2)_(Cannabis_sativa)_(DBD_0.61)	SLM2ch01g00035	267	276	+	9.99425	6.4e-05	0.448	TTAATCATTC
M01250_2.00	(Solyc03g034110.2)_(Cannabis_sativa)_(DBD_0.61)	SLM2ch01g00035	863	872	+	9.99425	6.4e-05	0.448	TTAATCATTC
M01250_2.00	(Solyc03g034110.2)_(Cannabis_sativa)_(DBD_0.61)	SLM2ch01g00037	1253	1262	-	9.99425	6.4e-05	0.448	TTAATCATTC
M01250_2.00	(Solyc03g034110.2)_(Cannabis_sativa)_(DBD_0.61)	SLM2ch01g00037	1903	1912	-	9.99425	6.4e-05	0.448	TTAATCATTC
M01250_2.00	(Solyc03g034110.2)_(Cannabis_sativa)_(DBD_0.61)	SLM2ch01g00037	334	343	-	9.99425	6.4e-05	0.448	TTAATCATTC
M01250_2.00	(Solyc03g034110.2)_(Cannabis_sativa)_(DBD_0.61)	SLM2ch01g00037	517	526	-	9.99425	6.4e-05	0.448	TTAATCATTC
M01250_2.00	(Solyc03g034110.2)_(Cannabis_sativa)_(DBD_0.61)	SLM2ch01g00049	1660	1669	-	9.99425	6.4e-05	0.448	TTAATCATTC
M01250_2.00	(Solyc03g034110.2)_(Cannabis_sativa)_(DBD_0.61)	SLM2ch01g00050	1643	1652	-	9.99425	6.4e-05	0.448	TTAATCATTC
M01250_2.00	(Solyc03g034110.2)_(Cannabis_sativa)_(DBD_0.61)	SLM2ch01g00050	192	201	-	9.99425	6.4e-05	0.448	TTAATCATTC
M01250_2.00	(Solyc03g034110.2)_(Cannabis_sativa)_(DBD_0.61)	SLM2ch01g00050	984	993	-	9.99425	6.4e-05	0.448	TTAATCATTC
M01250_2.00	(Solyc03g034110.2)_(Cannabis_sativa)_(DBD_0.61)	SLM2ch01g00087	1301	1310	+	9.99425	6.4e-05	0.448	TTAATCATTC
M01250_2.00	(Solyc03g034110.2)_(Cannabis_sativa)_(DBD_0.61)	SLM2ch01g00109	1881	1890	+	9.99425	6.4e-05	0.448	TTAATCATTC
M01250_2.00	(Solyc03g034110.2)_(Cannabis_sativa)_(DBD_0.61)	SLM2ch01g00112	1306	1315	+	9.99425	6.4e-05	0.448	TTAATCATTC
M01250_2.00	(Solyc03g034110.2)_(Cannabis_sativa)_(DBD_0.61)	SLM2ch01g00112	606	615	+	9.99425	6.4e-05	0.448	TTAATCATTC
M01250_2.00	(Solyc03g034110.2)_(Cannabis_sativa)_(DBD_0.61)	SLM2ch01g00178	1230	1239	+	9.99425	6.4e-05	0.536	TTAATCATTC
M01250_2.00	(Solyc03g034110.2)_(Cannabis_sativa)_(DBD_0.61)	SLM2ch01g00184	1052	1061	-	9.99425	6.4e-05	0.536	TTAATCATTC
M01250_2.00	(Solyc03g034110.2)_(Cannabis_sativa)_(DBD_0.61)	SLM2ch01g00184	1277	1286	-	9.99425	6.4e-05	0.536	TTAATCATTC
M01250_2.00	(Solyc03g034110.2)_(Cannabis_sativa)_(DBD_0.61)	SLM2ch01g00184	1745	1754	-	9.99425	6.4e-05	0.536	TTAATCATTC
M01250_2.00	(Solyc03g034110.2)_(Cannabis_sativa)_(DBD_0.61)	SLM2ch01g00184	339	348	-	9.99425	6.4e-05	0.536	TTAATCATTC
M01250_2.00	(Solyc03g034110.2)_(Cannabis_sativa)_(DBD_0.61)	SLM2ch01g00184	88	97	-	9.99425	6.4e-05	0.536	TTAATCATTC
M01250_2.00	(Solyc03g034110.2)_(Cannabis_sativa)_(DBD_0.61)	SLM2ch01g00195	1130	1139	+	9.99425	6.4e-05	0.536	TTAATCATTC
M01250_2.00	(Solyc03g034110.2)_(Cannabis_sativa)_(DBD_0.61)	SLM2ch01g00195	1347	1356	+	9.99425	6.4e-05	0.536	TTAATCATTC
M01250_2.00	(Solyc03g034110.2)_(Cannabis_sativa)_(DBD_0.61)	SLM2ch01g00195	1949	1958	+	9.99425	6.4e-05	0.536	TTAATCATTC
M01250_2.00	(Solyc03g034110.2)_(Cannabis_sativa)_(DBD_0.61)	SLM2ch01g00312	966	975	-	9.99425	6.4e-05	0.416	TTAATCATTC
M01250_2.00	(Solyc03g034110.2)_(Cannabis_sativa)_(DBD_0.61)	SLM2ch01g00379	1022	1031	-	9.99425	6.4e-05	0.416	TTAATCATTC
M01250_2.00	(Solyc03g034110.2)_(Cannabis_sativa)_(DBD_0.61)	SLM2ch01g00379	622	631	-	9.99425	6.4e-05	0.416	TTAATCATTC
M01250_2.00	(Solyc03g034110.2)_(Cannabis_sativa)_(DBD_0.61)	SLM2ch01g00379	797	806	-	9.99425	6.4e-05	0.416	TTAATCATTC
M01250_2.00	(Solyc03g034110.2)_(Cannabis_sativa)_(DBD_0.61)	SLM2ch01g00447	1661	1670	+	9.99425	6.4e-05	0.399	TTAATCATTC
M01250_2.00	(Solyc03g034110.2)_(Cannabis_sativa)_(DBD_0.61)	SLM2ch01g00447	1806	1815	+	9.99425	6.4e-05	0.399	TTAATCATTC
M01250_2.00	(Solyc03g034110.2)_(Cannabis_sativa)_(DBD_0.61)	SLM2ch01g00447	1977	1986	+	9.99425	6.4e-05	0.399	TTAATCATTC
M01250_2.00	(Solyc03g034110.2)_(Cannabis_sativa)_(DBD_0.61)	SLM2ch01g00447	79	88	+	9.99425	6.4e-05	0.399	TTAATCATTC
M01250_2.00	(Solyc03g034110.2)_(Cannabis_sativa)_(DBD_0.61)	SLM2ch01g01240	1317	1326	+	9.99425	6.4e-05	0.523	TTAATCATTC
M01250_2.00	(Solyc03g034110.2)_(Cannabis_sativa)_(DBD_0.61)	SLM2ch01g01330	1425	1434	-	9.99425	6.4e-05	0.523	TTAATCATTC
M01250_2.00	(Solyc03g034110.2)_(Cannabis_sativa)_(DBD_0.61)	SLM2ch01g01802	1183	1192	-	9.99425	6.4e-05	0.617	TTAATCATTC
M01250_2.00	(Solyc03g034110.2)_(Cannabis_sativa)_(DBD_0.61)	SLM2ch01g02032	586	595	-	9.99425	6.4e-05	0.617	TTAATCATTC
M01250_2.00	(Solyc03g034110.2)_(Cannabis_sativa)_(DBD_0.61)	SLM2ch01g02068	1071	1080	-	9.99425	6.4e-05	0.617	TTAATCATTC
M01250_2.00	(Solyc03g034110.2)_(Cannabis_sativa)_(DBD_0.61)	SLM2ch01g02068	1440	1449	-	9.99425	6.4e-05	0.617	TTAATCATTC
M01250_2.00	(Solyc03g034110.2)_(Cannabis_sativa)_(DBD_0.61)	SLM2ch01g02068	1929	1938	-	9.99425	6.4e-05	0.617	TTAATCATTC
M01250_2.00	(Solyc03g034110.2)_(Cannabis_sativa)_(DBD_0.61)	SLM2ch01g02068	918	927	-	9.99425	6.4e-05	0.617	TTAATCATTC
M01250_2.00	(Solyc03g034110.2)_(Cannabis_sativa)_(DBD_0.61)	SLM2ch01g02156	345	354	+	9.99425	6.4e-05	0.494	TTAATCATTC
M01250_2.00	(Solyc03g034110.2)_(Cannabis_sativa)_(DBD_0.61)	SLM2ch01g02353	1531	1540	-	9.99425	6.4e-05	0.494	TTAATCATTC
M01250_2.00	(Solyc03g034110.2)_(Cannabis_sativa)_(DBD_0.61)	SLM2ch01g02353	378	387	-	9.99425	6.4e-05	0.494	TTAATCATTC
M01250_2.00	(Solyc03g034110.2)_(Cannabis_sativa)_(DBD_0.61)	SLM2ch01g02353	992	1001	-	9.99425	6.4e-05	0.494	TTAATCATTC
M01250_2.00	(Solyc03g034110.2)_(Cannabis_sativa)_(DBD_0.61)	SLM2ch01g02476	1123	1132	-	9.99425	6.4e-05	0.367	TTAATCATTC
M01250_2.00	(Solyc03g034110.2)_(Cannabis_sativa)_(DBD_0.61)	SLM2ch01g02513	465	474	+	9.99425	6.4e-05	0.367	TTAATCATTC
M01250_2.00	(Solyc03g034110.2)_(Cannabis_sativa)_(DBD_0.61)	SLM2ch01g02513	699	708	+	9.99425	6.4e-05	0.367	TTAATCATTC
M01250_2.00	(Solyc03g034110.2)_(Cannabis_sativa)_(DBD_0.61)	SLM2ch01g02513	889	898	+	9.99425	6.4e-05	0.367	TTAATCATTC
M01250_2.00	(Solyc03g034110.2)_(Cannabis_sativa)_(DBD_0.61)	SLM2ch01g02529	1105	1114	+	9.99425	6.4e-05	0.367	TTAATCATTC
M01250_2.00	(Solyc03g034110.2)_(Cannabis_sativa)_(DBD_0.61)	SLM2ch01g02573	5	14	-	9.99425	6.4e-05	0.367	TTAATCATTC
M01250_2.00	(Solyc03g034110.2)_(Cannabis_sativa)_(DBD_0.61)	SLM2ch01g02583	461	470	+	9.99425	6.4e-05	0.367	TTAATCATTC
M01250_2.00	(Solyc03g034110.2)_(Cannabis_sativa)_(DBD_0.61)	SLM2ch01g02583	999	1008	+	9.99425	6.4e-05	0.367	TTAATCATTC
M01250_2.00	(Solyc03g034110.2)_(Cannabis_sativa)_(DBD_0.61)	SLM2ch01g02598	1099	1108	+	9.99425	6.4e-05	0.367	TTAATCATTC
M01250_2.00	(Solyc03g034110.2)_(Cannabis_sativa)_(DBD_0.61)	SLM2ch01g02598	1314	1323	+	9.99425	6.4e-05	0.367	TTAATCATTC
M01250_2.00	(Solyc03g034110.2)_(Cannabis_sativa)_(DBD_0.61)	SLM2ch01g02598	832	841	+	9.99425	6.4e-05	0.367	TTAATCATTC
M01250_2.00	(Solyc03g034110.2)_(Cannabis_sativa)_(DBD_0.61)	SLM2ch01g02617	451	460	+	9.99425	6.4e-05	0.367	TTAATCATTC
M01250_2.00	(Solyc03g034110.2)_(Cannabis_sativa)_(DBD_0.61)	SLM2ch01g02617	460	469	+	9.99425	6.4e-05	0.367	TTAATCATTC
M01250_2.00	(Solyc03g034110.2)_(Cannabis_sativa)_(DBD_0.61)	SLM2ch01g02617	985	994	+	9.99425	6.4e-05	0.367	TTAATCATTC
M01250_2.00	(Solyc03g034110.2)_(Cannabis_sativa)_(DBD_0.61)	SLM2ch01g02617	994	1003	+	9.99425	6.4e-05	0.367	TTAATCATTC
M01250_2.00	(Solyc03g034110.2)_(Cannabis_sativa)_(DBD_0.61)	SLM2ch01g02618	433	442	+	9.99425	6.4e-05	0.367	TTAATCATTC
M01250_2.00	(Solyc03g034110.2)_(Cannabis_sativa)_(DBD_0.61)	SLM2ch01g02618	977	986	+	9.99425	6.4e-05	0.367	TTAATCATTC
M01250_2.00	(Solyc03g034110.2)_(Cannabis_sativa)_(DBD_0.61)	SLM2ch01g02682	262	271	+	9.99425	6.4e-05	0.416	TTAATCATTC
M01250_2.00	(Solyc03g034110.2)_(Cannabis_sativa)_(DBD_0.61)	SLM2ch01g02694	866	875	-	9.99425	6.4e-05	0.416	TTAATCATTC
M01250_2.00	(Solyc03g034110.2)_(Cannabis_sativa)_(DBD_0.61)	SLM2ch01g02698	1288	1297	-	9.99425	6.4e-05	0.416	TTAATCATTC
M01250_2.00	(Solyc03g034110.2)_(Cannabis_sativa)_(DBD_0.61)	SLM2ch01g02750	1022	1031	+	9.99425	6.4e-05	0.416	TTAATCATTC
M01250_2.00	(Solyc03g034110.2)_(Cannabis_sativa)_(DBD_0.61)	SLM2ch01g02751	147	156	+	9.99425	6.4e-05	0.416	TTAATCATTC
M01250_2.00	(Solyc03g034110.2)_(Cannabis_sativa)_(DBD_0.61)	SLM2ch01g02751	295	304	+	9.99425	6.4e-05	0.416	TTAATCATTC
M01250_2.00	(Solyc03g034110.2)_(Cannabis_sativa)_(DBD_0.61)	SLM2ch01g02803	100	109	-	9.99425	6.4e-05	0.404	TTAATCATTC
M01250_2.00	(Solyc03g034110.2)_(Cannabis_sativa)_(DBD_0.61)	SLM2ch01g02803	1060	1069	+	9.99425	6.4e-05	0.404	TTAATCATTC
M01250_2.00	(Solyc03g034110.2)_(Cannabis_sativa)_(DBD_0.61)	SLM2ch01g02803	1334	1343	+	9.99425	6.4e-05	0.404	TTAATCATTC
M01250_2.00	(Solyc03g034110.2)_(Cannabis_sativa)_(DBD_0.61)	SLM2ch01g02803	1632	1641	+	9.99425	6.4e-05	0.404	TTAATCATTC
M01250_2.00	(Solyc03g034110.2)_(Cannabis_sativa)_(DBD_0.61)	SLM2ch01g02803	1940	1949	+	9.99425	6.4e-05	0.404	TTAATCATTC
M01250_2.00	(Solyc03g034110.2)_(Cannabis_sativa)_(DBD_0.61)	SLM2ch01g02803	374	383	-	9.99425	6.4e-05	0.404	TTAATCATTC
M01250_2.00	(Solyc03g034110.2)_(Cannabis_sativa)_(DBD_0.61)	SLM2ch01g02803	672	681	-	9.99425	6.4e-05	0.404	TTAATCATTC
M01250_2.00	(Solyc03g034110.2)_(Cannabis_sativa)_(DBD_0.61)	SLM2ch01g02803	980	989	-	9.99425	6.4e-05	0.404	TTAATCATTC
M01250_2.00	(Solyc03g034110.2)_(Cannabis_sativa)_(DBD_0.61)	SLM2ch01g02882	1941	1950	-	9.99425	6.4e-05	0.439	TTAATCATTC
M01250_2.00	(Solyc03g034110.2)_(Cannabis_sativa)_(DBD_0.61)	SLM2ch01g02882	364	373	-	9.99425	6.4e-05	0.439	TTAATCATTC
M01250_2.00	(Solyc03g034110.2)_(Cannabis_sativa)_(DBD_0.61)	SLM2ch01g02882	64	73	-	9.99425	6.4e-05	0.439	TTAATCATTC
M01250_2.00	(Solyc03g034110.2)_(Cannabis_sativa)_(DBD_0.61)	SLM2ch01g02921	1953	1962	+	9.99425	6.4e-05	0.439	TTAATCATTC
M01250_2.00	(Solyc03g034110.2)_(Cannabis_sativa)_(DBD_0.61)	SLM2ch01g02921	798	807	+	9.99425	6.4e-05	0.439	TTAATCATTC
M01250_2.00	(Solyc03g034110.2)_(Cannabis_sativa)_(DBD_0.61)	SLM2ch01g02922	1209	1218	+	9.99425	6.4e-05	0.439	TTAATCATTC
M01250_2.00	(Solyc03g034110.2)_(Cannabis_sativa)_(DBD_0.61)	SLM2ch01g02922	1869	1878	+	9.99425	6.4e-05	0.439	TTAATCATTC
M01250_2.00	(Solyc03g034110.2)_(Cannabis_sativa)_(DBD_0.61)	SLM2ch01g02922	962	971	+	9.99425	6.4e-05	0.439	TTAATCATTC
M01250_2.00	(Solyc03g034110.2)_(Cannabis_sativa)_(DBD_0.61)	SLM2ch01g02923	1478	1487	+	9.99425	6.4e-05	0.439	TTAATCATTC
M01250_2.00	(Solyc03g034110.2)_(Cannabis_sativa)_(DBD_0.61)	SLM2ch01g02923	1770	1779	+	9.99425	6.4e-05	0.439	TTAATCATTC
M01250_2.00	(Solyc03g034110.2)_(Cannabis_sativa)_(DBD_0.61)	SLM2ch01g02934	1115	1124	+	9.99425	6.4e-05	0.439	TTAATCATTC
M01250_2.00	(Solyc03g034110.2)_(Cannabis_sativa)_(DBD_0.61)	SLM2ch01g02934	471	480	+	9.99425	6.4e-05	0.439	TTAATCATTC
M01250_2.00	(Solyc03g034110.2)_(Cannabis_sativa)_(DBD_0.61)	SLM2ch01g02934	872	881	+	9.99425	6.4e-05	0.439	TTAATCATTC
M01250_2.00	(Solyc03g034110.2)_(Cannabis_sativa)_(DBD_0.61)	SLM2ch01g02998	207	216	-	9.99425	6.4e-05	0.431	TTAATCATTC
M01250_2.00	(Solyc03g034110.2)_(Cannabis_sativa)_(DBD_0.61)	SLM2ch01g02998	479	488	-	9.99425	6.4e-05	0.431	TTAATCATTC
M01250_2.00	(Solyc03g034110.2)_(Cannabis_sativa)_(DBD_0.61)	SLM2ch01g03005	535	544	-	9.99425	6.4e-05	0.431	TTAATCATTC
M01250_2.00	(Solyc03g034110.2)_(Cannabis_sativa)_(DBD_0.61)	SLM2ch01g03005	672	681	-	9.99425	6.4e-05	0.431	TTAATCATTC
M01250_2.00	(Solyc03g034110.2)_(Cannabis_sativa)_(DBD_0.61)	SLM2ch01g03006	1171	1180	+	9.99425	6.4e-05	0.431	TTAATCATTC
M01250_2.00	(Solyc03g034110.2)_(Cannabis_sativa)_(DBD_0.61)	SLM2ch01g03028	602	611	+	9.99425	6.4e-05	0.431	TTAATCATTC
M01250_2.00	(Solyc03g034110.2)_(Cannabis_sativa)_(DBD_0.61)	SLM2ch01g03044	1193	1202	-	9.99425	6.4e-05	0.431	TTAATCATTC
M01250_2.00	(Solyc03g034110.2)_(Cannabis_sativa)_(DBD_0.61)	SLM2ch01g03044	447	456	-	9.99425	6.4e-05	0.431	TTAATCATTC
M01250_2.00	(Solyc03g034110.2)_(Cannabis_sativa)_(DBD_0.61)	SLM2ch01g03044	97	106	-	9.99425	6.4e-05	0.431	TTAATCATTC
M01250_2.00	(Solyc03g034110.2)_(Cannabis_sativa)_(DBD_0.61)	SLM2ch01g03047	136	145	-	9.99425	6.4e-05	0.431	TTAATCATTC
M01250_2.00	(Solyc03g034110.2)_(Cannabis_sativa)_(DBD_0.61)	SLM2ch01g03080	1738	1747	+	9.99425	6.4e-05	0.394	TTAATCATTC
M01250_2.00	(Solyc03g034110.2)_(Cannabis_sativa)_(DBD_0.61)	SLM2ch01g03081	180	189	+	9.99425	6.4e-05	0.394	TTAATCATTC
M01250_2.00	(Solyc03g034110.2)_(Cannabis_sativa)_(DBD_0.61)	SLM2ch01g03105	1079	1088	+	9.99425	6.4e-05	0.394	TTAATCATTC
M01250_2.00	(Solyc03g034110.2)_(Cannabis_sativa)_(DBD_0.61)	SLM2ch01g03105	1263	1272	+	9.99425	6.4e-05	0.394	TTAATCATTC
M01250_2.00	(Solyc03g034110.2)_(Cannabis_sativa)_(DBD_0.61)	SLM2ch01g03105	1725	1734	+	9.99425	6.4e-05	0.394	TTAATCATTC
M01250_2.00	(Solyc03g034110.2)_(Cannabis_sativa)_(DBD_0.61)	SLM2ch01g03105	241	250	+	9.99425	6.4e-05	0.394	TTAATCATTC
M01250_2.00	(Solyc03g034110.2)_(Cannabis_sativa)_(DBD_0.61)	SLM2ch01g03105	37	46	+	9.99425	6.4e-05	0.394	TTAATCATTC
M01250_2.00	(Solyc03g034110.2)_(Cannabis_sativa)_(DBD_0.61)	SLM2ch01g03105	503	512	+	9.99425	6.4e-05	0.394	TTAATCATTC
M01250_2.00	(Solyc03g034110.2)_(Cannabis_sativa)_(DBD_0.61)	SLM2ch01g03105	749	758	+	9.99425	6.4e-05	0.394	TTAATCATTC
M01250_2.00	(Solyc03g034110.2)_(Cannabis_sativa)_(DBD_0.61)	SLM2ch01g03182	1233	1242	+	9.99425	6.4e-05	0.483	TTAATCATTC
M01250_2.00	(Solyc03g034110.2)_(Cannabis_sativa)_(DBD_0.61)	SLM2ch01g03183	897	906	+	9.99425	6.4e-05	0.483	TTAATCATTC
M01250_2.00	(Solyc03g034110.2)_(Cannabis_sativa)_(DBD_0.61)	SLM2ch01g03183	990	999	+	9.99425	6.4e-05	0.483	TTAATCATTC
M01250_2.00	(Solyc03g034110.2)_(Cannabis_sativa)_(DBD_0.61)	SLM2ch01g03210	348	357	-	9.99425	6.4e-05	0.483	TTAATCATTC
M01250_2.00	(Solyc03g034110.2)_(Cannabis_sativa)_(DBD_0.61)	SLM2ch01g03210	546	555	-	9.99425	6.4e-05	0.483	TTAATCATTC
M01250_2.00	(Solyc03g034110.2)_(Cannabis_sativa)_(DBD_0.61)	SLM2ch01g03210	904	913	-	9.99425	6.4e-05	0.483	TTAATCATTC
M01250_2.00	(Solyc03g034110.2)_(Cannabis_sativa)_(DBD_0.61)	SLM2ch01g03302	963	972	-	9.99425	6.4e-05	0.411	TTAATCATTC
M01250_2.00	(Solyc03g034110.2)_(Cannabis_sativa)_(DBD_0.61)	SLM2ch01g03345	1912	1921	-	9.99425	6.4e-05	0.351	TTAATCATTC
M01250_2.00	(Solyc03g034110.2)_(Cannabis_sativa)_(DBD_0.61)	SLM2ch01g03354	1048	1057	-	9.99425	6.4e-05	0.351	TTAATCATTC
M01250_2.00	(Solyc03g034110.2)_(Cannabis_sativa)_(DBD_0.61)	SLM2ch01g03354	747	756	-	9.99425	6.4e-05	0.351	TTAATCATTC
M01250_2.00	(Solyc03g034110.2)_(Cannabis_sativa)_(DBD_0.61)	SLM2ch01g03361	1028	1037	+	9.99425	6.4e-05	0.351	TTAATCATTC
M01250_2.00	(Solyc03g034110.2)_(Cannabis_sativa)_(DBD_0.61)	SLM2ch01g03361	1482	1491	+	9.99425	6.4e-05	0.351	TTAATCATTC
M01250_2.00	(Solyc03g034110.2)_(Cannabis_sativa)_(DBD_0.61)	SLM2ch01g03361	1765	1774	+	9.99425	6.4e-05	0.351	TTAATCATTC
M01250_2.00	(Solyc03g034110.2)_(Cannabis_sativa)_(DBD_0.61)	SLM2ch01g03361	207	216	+	9.99425	6.4e-05	0.351	TTAATCATTC
M01250_2.00	(Solyc03g034110.2)_(Cannabis_sativa)_(DBD_0.61)	SLM2ch01g03361	428	437	+	9.99425	6.4e-05	0.351	TTAATCATTC
M01250_2.00	(Solyc03g034110.2)_(Cannabis_sativa)_(DBD_0.61)	SLM2ch01g03383	1735	1744	-	9.99425	6.4e-05	0.351	TTAATCATTC
M01250_2.00	(Solyc03g034110.2)_(Cannabis_sativa)_(DBD_0.61)	SLM2ch01g03383	285	294	-	9.99425	6.4e-05	0.351	TTAATCATTC
M01250_2.00	(Solyc03g034110.2)_(Cannabis_sativa)_(DBD_0.61)	SLM2ch01g03445	1394	1403	-	9.99425	6.4e-05	0.486	TTAATCATTC
M01250_2.00	(Solyc03g034110.2)_(Cannabis_sativa)_(DBD_0.61)	SLM2ch01g03445	1833	1842	-	9.99425	6.4e-05	0.486	TTAATCATTC
M01250_2.00	(Solyc03g034110.2)_(Cannabis_sativa)_(DBD_0.61)	SLM2ch01g03594	1157	1166	-	9.99425	6.4e-05	0.501	TTAATCATTC
M01250_2.00	(Solyc03g034110.2)_(Cannabis_sativa)_(DBD_0.61)	SLM2ch01g03594	146	155	-	9.99425	6.4e-05	0.501	TTAATCATTC
M01250_2.00	(Solyc03g034110.2)_(Cannabis_sativa)_(DBD_0.61)	SLM2ch01g03594	1529	1538	-	9.99425	6.4e-05	0.501	TTAATCATTC
M01250_2.00	(Solyc03g034110.2)_(Cannabis_sativa)_(DBD_0.61)	SLM2ch01g03594	585	594	-	9.99425	6.4e-05	0.501	TTAATCATTC
M01250_2.00	(Solyc03g034110.2)_(Cannabis_sativa)_(DBD_0.61)	SLM2ch01g03606	109	118	-	9.99425	6.4e-05	0.501	TTAATCATTC
M01250_2.00	(Solyc03g034110.2)_(Cannabis_sativa)_(DBD_0.61)	SLM2ch01g03606	1145	1154	-	9.99425	6.4e-05	0.501	TTAATCATTC
M01250_2.00	(Solyc03g034110.2)_(Cannabis_sativa)_(DBD_0.61)	SLM2ch01g03606	1843	1852	-	9.99425	6.4e-05	0.501	TTAATCATTC
M01250_2.00	(Solyc03g034110.2)_(Cannabis_sativa)_(DBD_0.61)	SLM2ch01g03606	213	222	-	9.99425	6.4e-05	0.501	TTAATCATTC
M01250_2.00	(Solyc03g034110.2)_(Cannabis_sativa)_(DBD_0.61)	SLM2ch01g03606	50	59	-	9.99425	6.4e-05	0.501	TTAATCATTC
M01250_2.00	(Solyc03g034110.2)_(Cannabis_sativa)_(DBD_0.61)	SLM2ch01g03606	775	784	-	9.99425	6.4e-05	0.501	TTAATCATTC
M01250_2.00	(Solyc03g034110.2)_(Cannabis_sativa)_(DBD_0.61)	SLM2ch01g03606	982	991	-	9.99425	6.4e-05	0.501	TTAATCATTC
M01250_2.00	(Solyc03g034110.2)_(Cannabis_sativa)_(DBD_0.61)	SLM2ch01g03612	1146	1155	-	9.99425	6.4e-05	0.501	TTAATCATTC
M01250_2.00	(Solyc03g034110.2)_(Cannabis_sativa)_(DBD_0.61)	SLM2ch01g03612	733	742	-	9.99425	6.4e-05	0.501	TTAATCATTC
M01250_2.00	(Solyc03g034110.2)_(Cannabis_sativa)_(DBD_0.61)	SLM2ch01g03639	546	555	+	9.99425	6.4e-05	0.501	TTAATCATTC
M01250_2.00	(Solyc03g034110.2)_(Cannabis_sativa)_(DBD_0.61)	SLM2ch01g03643	1737	1746	+	9.99425	6.4e-05	0.501	TTAATCATTC
M01250_2.00	(Solyc03g034110.2)_(Cannabis_sativa)_(DBD_0.61)	SLM2ch01g03752	1749	1758	+	9.99425	6.4e-05	0.42	TTAATCATTC
M01250_2.00	(Solyc03g034110.2)_(Cannabis_sativa)_(DBD_0.61)	SLM2ch01g03784	1564	1573	+	9.99425	6.4e-05	0.421	TTAATCATTC
M01250_2.00	(Solyc03g034110.2)_(Cannabis_sativa)_(DBD_0.61)	SLM2ch01g03805	297	306	+	9.99425	6.4e-05	0.421	TTAATCATTC
M01250_2.00	(Solyc03g034110.2)_(Cannabis_sativa)_(DBD_0.61)	SLM2ch01g03805	503	512	+	9.99425	6.4e-05	0.421	TTAATCATTC
M01250_2.00	(Solyc03g034110.2)_(Cannabis_sativa)_(DBD_0.61)	SLM2ch01g03838	1774	1783	+	9.99425	6.4e-05	0.421	TTAATCATTC
M01250_2.00	(Solyc03g034110.2)_(Cannabis_sativa)_(DBD_0.61)	SLM2ch01g03838	1789	1798	-	9.99425	6.4e-05	0.421	TTAATCATTC
M01250_2.00	(Solyc03g034110.2)_(Cannabis_sativa)_(DBD_0.61)	SLM2ch01g03838	182	191	+	9.99425	6.4e-05	0.421	TTAATCATTC
M01250_2.00	(Solyc03g034110.2)_(Cannabis_sativa)_(DBD_0.61)	SLM2ch01g03838	1965	1974	-	9.99425	6.4e-05	0.421	TTAATCATTC
M01250_2.00	(Solyc03g034110.2)_(Cannabis_sativa)_(DBD_0.61)	SLM2ch01g03841	711	720	-	9.99425	6.4e-05	0.421	TTAATCATTC
M01250_2.00	(Solyc03g034110.2)_(Cannabis_sativa)_(DBD_0.61)	SLM2ch01g03844	1049	1058	-	9.99425	6.4e-05	0.421	TTAATCATTC
M01250_2.00	(Solyc03g034110.2)_(Cannabis_sativa)_(DBD_0.61)	SLM2ch01g03850	169	178	-	9.99425	6.4e-05	0.463	TTAATCATTC
M01250_2.00	(Solyc03g034110.2)_(Cannabis_sativa)_(DBD_0.61)	SLM2ch01g03850	715	724	-	9.99425	6.4e-05	0.463	TTAATCATTC
M01250_2.00	(Solyc03g034110.2)_(Cannabis_sativa)_(DBD_0.61)	SLM2ch01g03850	767	776	-	9.99425	6.4e-05	0.463	TTAATCATTC
M01250_2.00	(Solyc03g034110.2)_(Cannabis_sativa)_(DBD_0.61)	SLM2ch01g03850	929	938	-	9.99425	6.4e-05	0.463	TTAATCATTC
M01250_2.00	(Solyc03g034110.2)_(Cannabis_sativa)_(DBD_0.61)	SLM2ch01g04006	567	576	-	9.99425	6.4e-05	0.425	TTAATCATTC
M01250_2.00	(Solyc03g034110.2)_(Cannabis_sativa)_(DBD_0.61)	SLM2ch01g04028	1316	1325	-	9.99425	6.4e-05	0.429	TTAATCATTC
M01250_2.00	(Solyc03g034110.2)_(Cannabis_sativa)_(DBD_0.61)	SLM2ch01g04055	232	241	-	9.99425	6.4e-05	0.429	TTAATCATTC
M01250_2.00	(Solyc03g034110.2)_(Cannabis_sativa)_(DBD_0.61)	SLM2ch01g04055	385	394	-	9.99425	6.4e-05	0.429	TTAATCATTC
M01250_2.00	(Solyc03g034110.2)_(Cannabis_sativa)_(DBD_0.61)	SLM2ch01g04109	1728	1737	-	9.99425	6.4e-05	0.429	TTAATCATTC
M01250_2.00	(Solyc03g034110.2)_(Cannabis_sativa)_(DBD_0.61)	SLM2ch01g04109	414	423	-	9.99425	6.4e-05	0.429	TTAATCATTC
M01250_2.00	(Solyc03g034110.2)_(Cannabis_sativa)_(DBD_0.61)	SLM2ch01g04109	673	682	-	9.99425	6.4e-05	0.429	TTAATCATTC
M01250_2.00	(Solyc03g034110.2)_(Cannabis_sativa)_(DBD_0.61)	SLM2ch01g04109	954	963	-	9.99425	6.4e-05	0.429	TTAATCATTC
M01250_2.00	(Solyc03g034110.2)_(Cannabis_sativa)_(DBD_0.61)	SLM2ch01g04169	1301	1310	+	9.99425	6.4e-05	0.478	TTAATCATTC
M01250_2.00	(Solyc03g034110.2)_(Cannabis_sativa)_(DBD_0.61)	SLM2ch01g04169	1571	1580	+	9.99425	6.4e-05	0.478	TTAATCATTC
M01250_2.00	(Solyc03g034110.2)_(Cannabis_sativa)_(DBD_0.61)	SLM2ch01g04169	1865	1874	+	9.99425	6.4e-05	0.478	TTAATCATTC
M01250_2.00	(Solyc03g034110.2)_(Cannabis_sativa)_(DBD_0.61)	SLM2ch01g04170	1185	1194	+	9.99425	6.4e-05	0.478	TTAATCATTC
M01250_2.00	(Solyc03g034110.2)_(Cannabis_sativa)_(DBD_0.61)	SLM2ch01g04170	1423	1432	+	9.99425	6.4e-05	0.478	TTAATCATTC
M01250_2.00	(Solyc03g034110.2)_(Cannabis_sativa)_(DBD_0.61)	SLM2ch01g04170	1901	1910	+	9.99425	6.4e-05	0.478	TTAATCATTC
M01250_2.00	(Solyc03g034110.2)_(Cannabis_sativa)_(DBD_0.61)	SLM2ch01g04178	1483	1492	+	9.99425	6.4e-05	0.478	TTAATCATTC
M01250_2.00	(Solyc03g034110.2)_(Cannabis_sativa)_(DBD_0.61)	SLM2ch01g04264	1049	1058	-	9.99425	6.4e-05	0.441	TTAATCATTC
M01250_2.00	(Solyc03g034110.2)_(Cannabis_sativa)_(DBD_0.61)	SLM2ch01g04264	487	496	-	9.99425	6.4e-05	0.441	TTAATCATTC
M01250_2.00	(Solyc03g034110.2)_(Cannabis_sativa)_(DBD_0.61)	SLM2ch01g04264	6	15	-	9.99425	6.4e-05	0.441	TTAATCATTC
M01250_2.00	(Solyc03g034110.2)_(Cannabis_sativa)_(DBD_0.61)	SLM2ch01g04264	773	782	-	9.99425	6.4e-05	0.441	TTAATCATTC
M01250_2.00	(Solyc03g034110.2)_(Cannabis_sativa)_(DBD_0.61)	SLM2ch01g04283	905	914	-	9.99425	6.4e-05	0.491	TTAATCATTC
M01250_2.00	(Solyc03g034110.2)_(Cannabis_sativa)_(DBD_0.61)	SLM2ch01g04288	89	98	-	9.99425	6.4e-05	0.491	TTAATCATTC
M01250_2.00	(Solyc03g034110.2)_(Cannabis_sativa)_(DBD_0.61)	SLM2ch01g04298	895	904	-	9.99425	6.4e-05	0.491	TTAATCATTC
M01250_2.00	(Solyc03g034110.2)_(Cannabis_sativa)_(DBD_0.61)	SLM2ch01g04310	1243	1252	-	9.99425	6.4e-05	0.491	TTAATCATTC
M01250_2.00	(Solyc03g034110.2)_(Cannabis_sativa)_(DBD_0.61)	SLM2ch01g04310	1565	1574	-	9.99425	6.4e-05	0.491	TTAATCATTC
M01250_2.00	(Solyc03g034110.2)_(Cannabis_sativa)_(DBD_0.61)	SLM2ch01g04310	820	829	-	9.99425	6.4e-05	0.491	TTAATCATTC
M01250_2.00	(Solyc03g034110.2)_(Cannabis_sativa)_(DBD_0.61)	SLM2ch01g04317	749	758	-	9.99425	6.4e-05	0.491	TTAATCATTC
M01250_2.00	(Solyc03g034110.2)_(Cannabis_sativa)_(DBD_0.61)	SLM2ch01g04376	1420	1429	+	9.99425	6.4e-05	0.493	TTAATCATTC
M01250_2.00	(Solyc03g034110.2)_(Cannabis_sativa)_(DBD_0.61)	SLM2ch01g04467	1899	1908	-	9.99425	6.4e-05	0.402	TTAATCATTC
M01250_2.00	(Solyc03g034110.2)_(Cannabis_sativa)_(DBD_0.61)	SLM2ch01g04468	1262	1271	-	9.99425	6.4e-05	0.402	TTAATCATTC
M01250_2.00	(Solyc03g034110.2)_(Cannabis_sativa)_(DBD_0.61)	SLM2ch01g04468	21	30	-	9.99425	6.4e-05	0.402	TTAATCATTC
M01250_2.00	(Solyc03g034110.2)_(Cannabis_sativa)_(DBD_0.61)	SLM2ch01g04506	1084	1093	+	9.99425	6.4e-05	0.402	TTAATCATTC
M01250_2.00	(Solyc03g034110.2)_(Cannabis_sativa)_(DBD_0.61)	SLM2ch01g04506	1306	1315	+	9.99425	6.4e-05	0.402	TTAATCATTC
M01250_2.00	(Solyc03g034110.2)_(Cannabis_sativa)_(DBD_0.61)	SLM2ch01g04506	1705	1714	+	9.99425	6.4e-05	0.402	TTAATCATTC
M01250_2.00	(Solyc03g034110.2)_(Cannabis_sativa)_(DBD_0.61)	SLM2ch01g04506	749	758	+	9.99425	6.4e-05	0.402	TTAATCATTC
M01250_2.00	(Solyc03g034110.2)_(Cannabis_sativa)_(DBD_0.61)	SLM2ch01g04510	862	871	-	9.99425	6.4e-05	0.402	TTAATCATTC
M01250_2.00	(Solyc03g034110.2)_(Cannabis_sativa)_(DBD_0.61)	SLM2ch01g04623	1663	1672	-	9.99425	6.4e-05	0.414	TTAATCATTC
M01250_2.00	(Solyc03g034110.2)_(Cannabis_sativa)_(DBD_0.61)	SLM2ch01g04623	1945	1954	-	9.99425	6.4e-05	0.414	TTAATCATTC
M01250_2.00	(Solyc03g034110.2)_(Cannabis_sativa)_(DBD_0.61)	SLM2ch01g04624	617	626	-	9.99425	6.4e-05	0.414	TTAATCATTC
M01250_2.00	(Solyc03g034110.2)_(Cannabis_sativa)_(DBD_0.61)	SLM2ch01g04674	234	243	+	9.99425	6.4e-05	0.414	TTAATCATTC
M01250_2.00	(Solyc03g034110.2)_(Cannabis_sativa)_(DBD_0.61)	SLM2ch01g04674	906	915	+	9.99425	6.4e-05	0.414	TTAATCATTC
M01250_2.00	(Solyc03g034110.2)_(Cannabis_sativa)_(DBD_0.61)	SLM2ch01g04760	1045	1054	+	9.99425	6.4e-05	0.378	TTAATCATTC
M01250_2.00	(Solyc03g034110.2)_(Cannabis_sativa)_(DBD_0.61)	SLM2ch01g04760	1446	1455	+	9.99425	6.4e-05	0.378	TTAATCATTC
M01250_2.00	(Solyc03g034110.2)_(Cannabis_sativa)_(DBD_0.61)	SLM2ch01g04760	396	405	+	9.99425	6.4e-05	0.378	TTAATCATTC
M01250_2.00	(Solyc03g034110.2)_(Cannabis_sativa)_(DBD_0.61)	SLM2ch01g04763	1502	1511	+	9.99425	6.4e-05	0.378	TTAATCATTC
M01250_2.00	(Solyc03g034110.2)_(Cannabis_sativa)_(DBD_0.61)	SLM2ch01g04763	1901	1910	+	9.99425	6.4e-05	0.378	TTAATCATTC
M01250_2.00	(Solyc03g034110.2)_(Cannabis_sativa)_(DBD_0.61)	SLM2ch01g04763	273	282	+	9.99425	6.4e-05	0.378	TTAATCATTC
M01250_2.00	(Solyc03g034110.2)_(Cannabis_sativa)_(DBD_0.61)	SLM2ch01g04778	1266	1275	+	9.99425	6.4e-05	0.378	TTAATCATTC
M01250_2.00	(Solyc03g034110.2)_(Cannabis_sativa)_(DBD_0.61)	SLM2ch01g04778	1620	1629	+	9.99425	6.4e-05	0.378	TTAATCATTC
M01250_2.00	(Solyc03g034110.2)_(Cannabis_sativa)_(DBD_0.61)	SLM2ch01g04786	1226	1235	-	9.99425	6.4e-05	0.378	TTAATCATTC
M01250_2.00	(Solyc03g034110.2)_(Cannabis_sativa)_(DBD_0.61)	SLM2ch01g04798	199	208	-	9.99425	6.4e-05	0.378	TTAATCATTC
M01250_2.00	(Solyc03g034110.2)_(Cannabis_sativa)_(DBD_0.61)	SLM2ch01g04856	1255	1264	-	9.99425	6.4e-05	0.439	TTAATCATTC
M01250_2.00	(Solyc03g034110.2)_(Cannabis_sativa)_(DBD_0.61)	SLM2ch01g04856	1415	1424	-	9.99425	6.4e-05	0.439	TTAATCATTC
M01250_2.00	(Solyc03g034110.2)_(Cannabis_sativa)_(DBD_0.61)	SLM2ch01g04856	1594	1603	-	9.99425	6.4e-05	0.439	TTAATCATTC
M01250_2.00	(Solyc03g034110.2)_(Cannabis_sativa)_(DBD_0.61)	SLM2ch01g04856	98	107	-	9.99425	6.4e-05	0.439	TTAATCATTC
M01250_2.00	(Solyc03g034110.2)_(Cannabis_sativa)_(DBD_0.61)	SLM2ch01g04868	501	510	+	9.99425	6.4e-05	0.439	TTAATCATTC
M01250_2.00	(Solyc03g034110.2)_(Cannabis_sativa)_(DBD_0.61)	SLM2ch01g04868	804	813	+	9.99425	6.4e-05	0.439	TTAATCATTC
M01250_2.00	(Solyc03g034110.2)_(Cannabis_sativa)_(DBD_0.61)	SLM2ch01g04995	743	752	+	9.99425	6.4e-05	0.426	TTAATCATTC
M01250_2.00	(Solyc03g034110.2)_(Cannabis_sativa)_(DBD_0.61)	SLM2ch02g05126	1354	1363	+	9.99425	6.4e-05	0.675	TTAATCATTC
M01250_2.00	(Solyc03g034110.2)_(Cannabis_sativa)_(DBD_0.61)	SLM2ch02g05127	1811	1820	+	9.99425	6.4e-05	0.675	TTAATCATTC
M01250_2.00	(Solyc03g034110.2)_(Cannabis_sativa)_(DBD_0.61)	SLM2ch02g05274	1351	1360	+	9.99425	6.4e-05	0.808	TTAATCATTC
M01250_2.00	(Solyc03g034110.2)_(Cannabis_sativa)_(DBD_0.61)	SLM2ch02g06000	1386	1395	-	9.99425	6.4e-05	0.45	TTAATCATTC
M01250_2.00	(Solyc03g034110.2)_(Cannabis_sativa)_(DBD_0.61)	SLM2ch02g06087	1786	1795	+	9.99425	6.4e-05	0.45	TTAATCATTC
M01250_2.00	(Solyc03g034110.2)_(Cannabis_sativa)_(DBD_0.61)	SLM2ch02g06087	1975	1984	+	9.99425	6.4e-05	0.45	TTAATCATTC
M01250_2.00	(Solyc03g034110.2)_(Cannabis_sativa)_(DBD_0.61)	SLM2ch02g06087	636	645	+	9.99425	6.4e-05	0.45	TTAATCATTC
M01250_2.00	(Solyc03g034110.2)_(Cannabis_sativa)_(DBD_0.61)	SLM2ch02g06090	43	52	-	9.99425	6.4e-05	0.45	TTAATCATTC
M01250_2.00	(Solyc03g034110.2)_(Cannabis_sativa)_(DBD_0.61)	SLM2ch02g06154	1045	1054	+	9.99425	6.4e-05	0.539	TTAATCATTC
M01250_2.00	(Solyc03g034110.2)_(Cannabis_sativa)_(DBD_0.61)	SLM2ch02g06154	1421	1430	+	9.99425	6.4e-05	0.539	TTAATCATTC
M01250_2.00	(Solyc03g034110.2)_(Cannabis_sativa)_(DBD_0.61)	SLM2ch02g06154	1710	1719	+	9.99425	6.4e-05	0.539	TTAATCATTC
M01250_2.00	(Solyc03g034110.2)_(Cannabis_sativa)_(DBD_0.61)	SLM2ch02g06154	873	882	+	9.99425	6.4e-05	0.539	TTAATCATTC
M01250_2.00	(Solyc03g034110.2)_(Cannabis_sativa)_(DBD_0.61)	SLM2ch02g06300	1743	1752	-	9.99425	6.4e-05	0.539	TTAATCATTC
M01250_2.00	(Solyc03g034110.2)_(Cannabis_sativa)_(DBD_0.61)	SLM2ch02g06300	1860	1869	-	9.99425	6.4e-05	0.539	TTAATCATTC
M01250_2.00	(Solyc03g034110.2)_(Cannabis_sativa)_(DBD_0.61)	SLM2ch02g06314	274	283	+	9.99425	6.4e-05	0.539	TTAATCATTC
M01250_2.00	(Solyc03g034110.2)_(Cannabis_sativa)_(DBD_0.61)	SLM2ch02g06356	840	849	-	9.99425	6.4e-05	0.539	TTAATCATTC
M01250_2.00	(Solyc03g034110.2)_(Cannabis_sativa)_(DBD_0.61)	SLM2ch02g06374	419	428	-	9.99425	6.4e-05	0.539	TTAATCATTC
M01250_2.00	(Solyc03g034110.2)_(Cannabis_sativa)_(DBD_0.61)	SLM2ch02g06376	1964	1973	+	9.99425	6.4e-05	0.539	TTAATCATTC
M01250_2.00	(Solyc03g034110.2)_(Cannabis_sativa)_(DBD_0.61)	SLM2ch02g06376	625	634	+	9.99425	6.4e-05	0.539	TTAATCATTC
M01250_2.00	(Solyc03g034110.2)_(Cannabis_sativa)_(DBD_0.61)	SLM2ch02g06383	1533	1542	+	9.99425	6.4e-05	0.539	TTAATCATTC
M01250_2.00	(Solyc03g034110.2)_(Cannabis_sativa)_(DBD_0.61)	SLM2ch02g06383	1902	1911	+	9.99425	6.4e-05	0.539	TTAATCATTC
M01250_2.00	(Solyc03g034110.2)_(Cannabis_sativa)_(DBD_0.61)	SLM2ch02g06430	1743	1752	-	9.99425	6.4e-05	0.487	TTAATCATTC
M01250_2.00	(Solyc03g034110.2)_(Cannabis_sativa)_(DBD_0.61)	SLM2ch02g06430	795	804	-	9.99425	6.4e-05	0.487	TTAATCATTC
M01250_2.00	(Solyc03g034110.2)_(Cannabis_sativa)_(DBD_0.61)	SLM2ch02g06485	1053	1062	-	9.99425	6.4e-05	0.487	TTAATCATTC
M01250_2.00	(Solyc03g034110.2)_(Cannabis_sativa)_(DBD_0.61)	SLM2ch02g06649	962	971	+	9.99425	6.4e-05	0.429	TTAATCATTC
M01250_2.00	(Solyc03g034110.2)_(Cannabis_sativa)_(DBD_0.61)	SLM2ch02g06757	539	548	+	9.99425	6.4e-05	0.429	TTAATCATTC
M01250_2.00	(Solyc03g034110.2)_(Cannabis_sativa)_(DBD_0.61)	SLM2ch02g06838	1646	1655	-	9.99425	6.4e-05	0.439	TTAATCATTC
M01250_2.00	(Solyc03g034110.2)_(Cannabis_sativa)_(DBD_0.61)	SLM2ch02g06838	380	389	-	9.99425	6.4e-05	0.439	TTAATCATTC
M01250_2.00	(Solyc03g034110.2)_(Cannabis_sativa)_(DBD_0.61)	SLM2ch02g06838	520	529	-	9.99425	6.4e-05	0.439	TTAATCATTC
M01250_2.00	(Solyc03g034110.2)_(Cannabis_sativa)_(DBD_0.61)	SLM2ch02g06888	622	631	+	9.99425	6.4e-05	0.439	TTAATCATTC
M01250_2.00	(Solyc03g034110.2)_(Cannabis_sativa)_(DBD_0.61)	SLM2ch02g06919	1980	1989	+	9.99425	6.4e-05	0.439	TTAATCATTC
M01250_2.00	(Solyc03g034110.2)_(Cannabis_sativa)_(DBD_0.61)	SLM2ch02g06974	412	421	+	9.99425	6.4e-05	0.465	TTAATCATTC
M01250_2.00	(Solyc03g034110.2)_(Cannabis_sativa)_(DBD_0.61)	SLM2ch02g06974	7	16	+	9.99425	6.4e-05	0.465	TTAATCATTC
M01250_2.00	(Solyc03g034110.2)_(Cannabis_sativa)_(DBD_0.61)	SLM2ch02g06993	1039	1048	+	9.99425	6.4e-05	0.465	TTAATCATTC
M01250_2.00	(Solyc03g034110.2)_(Cannabis_sativa)_(DBD_0.61)	SLM2ch02g06993	1256	1265	+	9.99425	6.4e-05	0.465	TTAATCATTC
M01250_2.00	(Solyc03g034110.2)_(Cannabis_sativa)_(DBD_0.61)	SLM2ch02g07042	1576	1585	+	9.99425	6.4e-05	0.465	TTAATCATTC
M01250_2.00	(Solyc03g034110.2)_(Cannabis_sativa)_(DBD_0.61)	SLM2ch02g07042	1734	1743	+	9.99425	6.4e-05	0.465	TTAATCATTC
M01250_2.00	(Solyc03g034110.2)_(Cannabis_sativa)_(DBD_0.61)	SLM2ch02g07043	53	62	+	9.99425	6.4e-05	0.465	TTAATCATTC
M01250_2.00	(Solyc03g034110.2)_(Cannabis_sativa)_(DBD_0.61)	SLM2ch02g07071	1909	1918	+	9.99425	6.4e-05	0.465	TTAATCATTC
M01250_2.00	(Solyc03g034110.2)_(Cannabis_sativa)_(DBD_0.61)	SLM2ch02g07126	1808	1817	+	9.99425	6.4e-05	0.379	TTAATCATTC
M01250_2.00	(Solyc03g034110.2)_(Cannabis_sativa)_(DBD_0.61)	SLM2ch02g07202	1639	1648	-	9.99425	6.4e-05	0.379	TTAATCATTC
M01250_2.00	(Solyc03g034110.2)_(Cannabis_sativa)_(DBD_0.61)	SLM2ch02g07202	913	922	-	9.99425	6.4e-05	0.379	TTAATCATTC
M01250_2.00	(Solyc03g034110.2)_(Cannabis_sativa)_(DBD_0.61)	SLM2ch02g07270	161	170	+	9.99425	6.4e-05	0.432	TTAATCATTC
M01250_2.00	(Solyc03g034110.2)_(Cannabis_sativa)_(DBD_0.61)	SLM2ch02g07270	395	404	+	9.99425	6.4e-05	0.432	TTAATCATTC
M01250_2.00	(Solyc03g034110.2)_(Cannabis_sativa)_(DBD_0.61)	SLM2ch02g07341	1738	1747	+	9.99425	6.4e-05	0.381	TTAATCATTC
M01250_2.00	(Solyc03g034110.2)_(Cannabis_sativa)_(DBD_0.61)	SLM2ch02g07389	1203	1212	+	9.99425	6.4e-05	0.381	TTAATCATTC
M01250_2.00	(Solyc03g034110.2)_(Cannabis_sativa)_(DBD_0.61)	SLM2ch02g07389	727	736	+	9.99425	6.4e-05	0.381	TTAATCATTC
M01250_2.00	(Solyc03g034110.2)_(Cannabis_sativa)_(DBD_0.61)	SLM2ch02g07396	1591	1600	+	9.99425	6.4e-05	0.381	TTAATCATTC
M01250_2.00	(Solyc03g034110.2)_(Cannabis_sativa)_(DBD_0.61)	SLM2ch02g07397	90	99	+	9.99425	6.4e-05	0.381	TTAATCATTC
M01250_2.00	(Solyc03g034110.2)_(Cannabis_sativa)_(DBD_0.61)	SLM2ch02g07408	897	906	-	9.99425	6.4e-05	0.381	TTAATCATTC
M01250_2.00	(Solyc03g034110.2)_(Cannabis_sativa)_(DBD_0.61)	SLM2ch02g07485	1292	1301	+	9.99425	6.4e-05	0.517	TTAATCATTC
M01250_2.00	(Solyc03g034110.2)_(Cannabis_sativa)_(DBD_0.61)	SLM2ch02g07485	1417	1426	+	9.99425	6.4e-05	0.517	TTAATCATTC
M01250_2.00	(Solyc03g034110.2)_(Cannabis_sativa)_(DBD_0.61)	SLM2ch02g07576	1015	1024	-	9.99425	6.4e-05	0.418	TTAATCATTC
M01250_2.00	(Solyc03g034110.2)_(Cannabis_sativa)_(DBD_0.61)	SLM2ch02g07576	75	84	-	9.99425	6.4e-05	0.418	TTAATCATTC
M01250_2.00	(Solyc03g034110.2)_(Cannabis_sativa)_(DBD_0.61)	SLM2ch02g07584	1056	1065	-	9.99425	6.4e-05	0.418	TTAATCATTC
M01250_2.00	(Solyc03g034110.2)_(Cannabis_sativa)_(DBD_0.61)	SLM2ch02g07584	410	419	-	9.99425	6.4e-05	0.418	TTAATCATTC
M01250_2.00	(Solyc03g034110.2)_(Cannabis_sativa)_(DBD_0.61)	SLM2ch02g07584	79	88	-	9.99425	6.4e-05	0.418	TTAATCATTC
M01250_2.00	(Solyc03g034110.2)_(Cannabis_sativa)_(DBD_0.61)	SLM2ch02g07595	1087	1096	+	9.99425	6.4e-05	0.418	TTAATCATTC
M01250_2.00	(Solyc03g034110.2)_(Cannabis_sativa)_(DBD_0.61)	SLM2ch02g07595	1407	1416	+	9.99425	6.4e-05	0.418	TTAATCATTC
M01250_2.00	(Solyc03g034110.2)_(Cannabis_sativa)_(DBD_0.61)	SLM2ch02g07595	1728	1737	+	9.99425	6.4e-05	0.418	TTAATCATTC
M01250_2.00	(Solyc03g034110.2)_(Cannabis_sativa)_(DBD_0.61)	SLM2ch02g07612	143	152	+	9.99425	6.4e-05	0.543	TTAATCATTC
M01250_2.00	(Solyc03g034110.2)_(Cannabis_sativa)_(DBD_0.61)	SLM2ch02g07612	1589	1598	+	9.99425	6.4e-05	0.543	TTAATCATTC
M01250_2.00	(Solyc03g034110.2)_(Cannabis_sativa)_(DBD_0.61)	SLM2ch02g07612	1789	1798	+	9.99425	6.4e-05	0.543	TTAATCATTC
M01250_2.00	(Solyc03g034110.2)_(Cannabis_sativa)_(DBD_0.61)	SLM2ch02g07612	1938	1947	+	9.99425	6.4e-05	0.543	TTAATCATTC
M01250_2.00	(Solyc03g034110.2)_(Cannabis_sativa)_(DBD_0.61)	SLM2ch02g07612	342	351	+	9.99425	6.4e-05	0.543	TTAATCATTC
M01250_2.00	(Solyc03g034110.2)_(Cannabis_sativa)_(DBD_0.61)	SLM2ch02g07652	1330	1339	+	9.99425	6.4e-05	0.543	TTAATCATTC
M01250_2.00	(Solyc03g034110.2)_(Cannabis_sativa)_(DBD_0.61)	SLM2ch02g07652	579	588	+	9.99425	6.4e-05	0.543	TTAATCATTC
M01250_2.00	(Solyc03g034110.2)_(Cannabis_sativa)_(DBD_0.61)	SLM2ch02g07652	65	74	+	9.99425	6.4e-05	0.543	TTAATCATTC
M01250_2.00	(Solyc03g034110.2)_(Cannabis_sativa)_(DBD_0.61)	SLM2ch02g07686	122	131	+	9.99425	6.4e-05	0.543	TTAATCATTC
M01250_2.00	(Solyc03g034110.2)_(Cannabis_sativa)_(DBD_0.61)	SLM2ch02g07687	1084	1093	+	9.99425	6.4e-05	0.543	TTAATCATTC
M01250_2.00	(Solyc03g034110.2)_(Cannabis_sativa)_(DBD_0.61)	SLM2ch02g07687	1127	1136	+	9.99425	6.4e-05	0.543	TTAATCATTC
M01250_2.00	(Solyc03g034110.2)_(Cannabis_sativa)_(DBD_0.61)	SLM2ch02g07687	1322	1331	+	9.99425	6.4e-05	0.543	TTAATCATTC
M01250_2.00	(Solyc03g034110.2)_(Cannabis_sativa)_(DBD_0.61)	SLM2ch02g07687	1365	1374	+	9.99425	6.4e-05	0.543	TTAATCATTC
M01250_2.00	(Solyc03g034110.2)_(Cannabis_sativa)_(DBD_0.61)	SLM2ch02g07687	1567	1576	+	9.99425	6.4e-05	0.543	TTAATCATTC
M01250_2.00	(Solyc03g034110.2)_(Cannabis_sativa)_(DBD_0.61)	SLM2ch02g07687	1610	1619	+	9.99425	6.4e-05	0.543	TTAATCATTC
M01250_2.00	(Solyc03g034110.2)_(Cannabis_sativa)_(DBD_0.61)	SLM2ch02g07702	35	44	-	9.99425	6.4e-05	0.543	TTAATCATTC
M01250_2.00	(Solyc03g034110.2)_(Cannabis_sativa)_(DBD_0.61)	SLM2ch02g07702	542	551	-	9.99425	6.4e-05	0.543	TTAATCATTC
M01250_2.00	(Solyc03g034110.2)_(Cannabis_sativa)_(DBD_0.61)	SLM2ch02g07805	1635	1644	+	9.99425	6.4e-05	0.42	TTAATCATTC
M01250_2.00	(Solyc03g034110.2)_(Cannabis_sativa)_(DBD_0.61)	SLM2ch02g07805	599	608	+	9.99425	6.4e-05	0.42	TTAATCATTC
M01250_2.00	(Solyc03g034110.2)_(Cannabis_sativa)_(DBD_0.61)	SLM2ch02g07816	137	146	-	9.99425	6.4e-05	0.42	TTAATCATTC
M01250_2.00	(Solyc03g034110.2)_(Cannabis_sativa)_(DBD_0.61)	SLM2ch02g07851	1308	1317	-	9.99425	6.4e-05	0.465	TTAATCATTC
M01250_2.00	(Solyc03g034110.2)_(Cannabis_sativa)_(DBD_0.61)	SLM2ch02g07851	603	612	-	9.99425	6.4e-05	0.465	TTAATCATTC
M01250_2.00	(Solyc03g034110.2)_(Cannabis_sativa)_(DBD_0.61)	SLM2ch02g07852	983	992	-	9.99425	6.4e-05	0.465	TTAATCATTC
M01250_2.00	(Solyc03g034110.2)_(Cannabis_sativa)_(DBD_0.61)	SLM2ch02g07925	1124	1133	+	9.99425	6.4e-05	0.392	TTAATCATTC
M01250_2.00	(Solyc03g034110.2)_(Cannabis_sativa)_(DBD_0.61)	SLM2ch02g07925	1410	1419	+	9.99425	6.4e-05	0.392	TTAATCATTC
M01250_2.00	(Solyc03g034110.2)_(Cannabis_sativa)_(DBD_0.61)	SLM2ch02g07925	1555	1564	+	9.99425	6.4e-05	0.392	TTAATCATTC
M01250_2.00	(Solyc03g034110.2)_(Cannabis_sativa)_(DBD_0.61)	SLM2ch02g07925	1788	1797	+	9.99425	6.4e-05	0.392	TTAATCATTC
M01250_2.00	(Solyc03g034110.2)_(Cannabis_sativa)_(DBD_0.61)	SLM2ch02g07925	1957	1966	+	9.99425	6.4e-05	0.392	TTAATCATTC
M01250_2.00	(Solyc03g034110.2)_(Cannabis_sativa)_(DBD_0.61)	SLM2ch02g07925	784	793	+	9.99425	6.4e-05	0.392	TTAATCATTC
M01250_2.00	(Solyc03g034110.2)_(Cannabis_sativa)_(DBD_0.61)	SLM2ch02g07931	1133	1142	+	9.99425	6.4e-05	0.392	TTAATCATTC
M01250_2.00	(Solyc03g034110.2)_(Cannabis_sativa)_(DBD_0.61)	SLM2ch02g08019	1362	1371	-	9.99425	6.4e-05	0.39	TTAATCATTC
M01250_2.00	(Solyc03g034110.2)_(Cannabis_sativa)_(DBD_0.61)	SLM2ch02g08049	1979	1988	+	9.99425	6.4e-05	0.39	TTAATCATTC
M01250_2.00	(Solyc03g034110.2)_(Cannabis_sativa)_(DBD_0.61)	SLM2ch02g08077	1342	1351	+	9.99425	6.4e-05	0.39	TTAATCATTC
M01250_2.00	(Solyc03g034110.2)_(Cannabis_sativa)_(DBD_0.61)	SLM2ch02g08126	1059	1068	+	9.99425	6.4e-05	0.396	TTAATCATTC
M01250_2.00	(Solyc03g034110.2)_(Cannabis_sativa)_(DBD_0.61)	SLM2ch02g08126	1428	1437	+	9.99425	6.4e-05	0.396	TTAATCATTC
M01250_2.00	(Solyc03g034110.2)_(Cannabis_sativa)_(DBD_0.61)	SLM2ch02g08126	1853	1862	+	9.99425	6.4e-05	0.396	TTAATCATTC
M01250_2.00	(Solyc03g034110.2)_(Cannabis_sativa)_(DBD_0.61)	SLM2ch02g08126	417	426	+	9.99425	6.4e-05	0.396	TTAATCATTC
M01250_2.00	(Solyc03g034110.2)_(Cannabis_sativa)_(DBD_0.61)	SLM2ch02g08141	226	235	-	9.99425	6.4e-05	0.396	TTAATCATTC
M01250_2.00	(Solyc03g034110.2)_(Cannabis_sativa)_(DBD_0.61)	SLM2ch02g08141	352	361	-	9.99425	6.4e-05	0.396	TTAATCATTC
M01250_2.00	(Solyc03g034110.2)_(Cannabis_sativa)_(DBD_0.61)	SLM2ch02g08141	533	542	-	9.99425	6.4e-05	0.396	TTAATCATTC
M01250_2.00	(Solyc03g034110.2)_(Cannabis_sativa)_(DBD_0.61)	SLM2ch02g08141	661	670	-	9.99425	6.4e-05	0.396	TTAATCATTC
M01250_2.00	(Solyc03g034110.2)_(Cannabis_sativa)_(DBD_0.61)	SLM2ch02g08141	878	887	-	9.99425	6.4e-05	0.396	TTAATCATTC
M01250_2.00	(Solyc03g034110.2)_(Cannabis_sativa)_(DBD_0.61)	SLM2ch02g08202	1434	1443	-	9.99425	6.4e-05	0.479	TTAATCATTC
M01250_2.00	(Solyc03g034110.2)_(Cannabis_sativa)_(DBD_0.61)	SLM2ch02g08202	499	508	-	9.99425	6.4e-05	0.479	TTAATCATTC
M01250_2.00	(Solyc03g034110.2)_(Cannabis_sativa)_(DBD_0.61)	SLM2ch02g08219	702	711	+	9.99425	6.4e-05	0.479	TTAATCATTC
M01250_2.00	(Solyc03g034110.2)_(Cannabis_sativa)_(DBD_0.61)	SLM2ch02g08219	973	982	+	9.99425	6.4e-05	0.479	TTAATCATTC
M01250_2.00	(Solyc03g034110.2)_(Cannabis_sativa)_(DBD_0.61)	SLM2ch02g08229	1035	1044	-	9.99425	6.4e-05	0.479	TTAATCATTC
M01250_2.00	(Solyc03g034110.2)_(Cannabis_sativa)_(DBD_0.61)	SLM2ch02g08229	1291	1300	-	9.99425	6.4e-05	0.479	TTAATCATTC
M01250_2.00	(Solyc03g034110.2)_(Cannabis_sativa)_(DBD_0.61)	SLM2ch02g08229	1487	1496	-	9.99425	6.4e-05	0.479	TTAATCATTC
M01250_2.00	(Solyc03g034110.2)_(Cannabis_sativa)_(DBD_0.61)	SLM2ch02g08229	1799	1808	-	9.99425	6.4e-05	0.479	TTAATCATTC
M01250_2.00	(Solyc03g034110.2)_(Cannabis_sativa)_(DBD_0.61)	SLM2ch02g08229	1969	1978	-	9.99425	6.4e-05	0.479	TTAATCATTC
M01250_2.00	(Solyc03g034110.2)_(Cannabis_sativa)_(DBD_0.61)	SLM2ch02g08237	393	402	+	9.99425	6.4e-05	0.479	TTAATCATTC
M01250_2.00	(Solyc03g034110.2)_(Cannabis_sativa)_(DBD_0.61)	SLM2ch02g08237	780	789	+	9.99425	6.4e-05	0.479	TTAATCATTC
M01250_2.00	(Solyc03g034110.2)_(Cannabis_sativa)_(DBD_0.61)	SLM2ch02g08237	997	1006	+	9.99425	6.4e-05	0.479	TTAATCATTC
M01250_2.00	(Solyc03g034110.2)_(Cannabis_sativa)_(DBD_0.61)	SLM2ch02g08333	500	509	+	9.99425	6.4e-05	0.492	TTAATCATTC
M01250_2.00	(Solyc03g034110.2)_(Cannabis_sativa)_(DBD_0.61)	SLM2ch02g08333	595	604	+	9.99425	6.4e-05	0.492	TTAATCATTC
M01250_2.00	(Solyc03g034110.2)_(Cannabis_sativa)_(DBD_0.61)	SLM2ch02g08361	1032	1041	-	9.99425	6.4e-05	0.492	TTAATCATTC
M01250_2.00	(Solyc03g034110.2)_(Cannabis_sativa)_(DBD_0.61)	SLM2ch02g08361	1396	1405	-	9.99425	6.4e-05	0.492	TTAATCATTC
M01250_2.00	(Solyc03g034110.2)_(Cannabis_sativa)_(DBD_0.61)	SLM2ch02g08361	1636	1645	-	9.99425	6.4e-05	0.492	TTAATCATTC
M01250_2.00	(Solyc03g034110.2)_(Cannabis_sativa)_(DBD_0.61)	SLM2ch02g08361	475	484	-	9.99425	6.4e-05	0.492	TTAATCATTC
M01250_2.00	(Solyc03g034110.2)_(Cannabis_sativa)_(DBD_0.61)	SLM2ch02g08361	641	650	-	9.99425	6.4e-05	0.492	TTAATCATTC
M01250_2.00	(Solyc03g034110.2)_(Cannabis_sativa)_(DBD_0.61)	SLM2ch02g08361	834	843	-	9.99425	6.4e-05	0.492	TTAATCATTC
M01250_2.00	(Solyc03g034110.2)_(Cannabis_sativa)_(DBD_0.61)	SLM2ch02g08365	1032	1041	-	9.99425	6.4e-05	0.477	TTAATCATTC
M01250_2.00	(Solyc03g034110.2)_(Cannabis_sativa)_(DBD_0.61)	SLM2ch02g08365	1396	1405	-	9.99425	6.4e-05	0.477	TTAATCATTC
M01250_2.00	(Solyc03g034110.2)_(Cannabis_sativa)_(DBD_0.61)	SLM2ch02g08365	1636	1645	-	9.99425	6.4e-05	0.477	TTAATCATTC
M01250_2.00	(Solyc03g034110.2)_(Cannabis_sativa)_(DBD_0.61)	SLM2ch02g08365	475	484	-	9.99425	6.4e-05	0.477	TTAATCATTC
M01250_2.00	(Solyc03g034110.2)_(Cannabis_sativa)_(DBD_0.61)	SLM2ch02g08365	641	650	-	9.99425	6.4e-05	0.477	TTAATCATTC
M01250_2.00	(Solyc03g034110.2)_(Cannabis_sativa)_(DBD_0.61)	SLM2ch02g08365	834	843	-	9.99425	6.4e-05	0.477	TTAATCATTC
M01250_2.00	(Solyc03g034110.2)_(Cannabis_sativa)_(DBD_0.61)	SLM2ch02g08377	1025	1034	-	9.99425	6.4e-05	0.477	TTAATCATTC
M01250_2.00	(Solyc03g034110.2)_(Cannabis_sativa)_(DBD_0.61)	SLM2ch02g08377	1281	1290	-	9.99425	6.4e-05	0.477	TTAATCATTC
M01250_2.00	(Solyc03g034110.2)_(Cannabis_sativa)_(DBD_0.61)	SLM2ch02g08377	1512	1521	-	9.99425	6.4e-05	0.477	TTAATCATTC
M01250_2.00	(Solyc03g034110.2)_(Cannabis_sativa)_(DBD_0.61)	SLM2ch02g08377	1910	1919	-	9.99425	6.4e-05	0.477	TTAATCATTC
M01250_2.00	(Solyc03g034110.2)_(Cannabis_sativa)_(DBD_0.61)	SLM2ch02g08377	528	537	-	9.99425	6.4e-05	0.477	TTAATCATTC
M01250_2.00	(Solyc03g034110.2)_(Cannabis_sativa)_(DBD_0.61)	SLM2ch02g08377	774	783	-	9.99425	6.4e-05	0.477	TTAATCATTC
M01250_2.00	(Solyc03g034110.2)_(Cannabis_sativa)_(DBD_0.61)	SLM2ch02g08437	1518	1527	+	9.99425	6.4e-05	0.477	TTAATCATTC
M01250_2.00	(Solyc03g034110.2)_(Cannabis_sativa)_(DBD_0.61)	SLM2ch02g08437	1848	1857	+	9.99425	6.4e-05	0.477	TTAATCATTC
M01250_2.00	(Solyc03g034110.2)_(Cannabis_sativa)_(DBD_0.61)	SLM2ch02g08437	358	367	+	9.99425	6.4e-05	0.477	TTAATCATTC
M01250_2.00	(Solyc03g034110.2)_(Cannabis_sativa)_(DBD_0.61)	SLM2ch02g08437	697	706	+	9.99425	6.4e-05	0.477	TTAATCATTC
M01250_2.00	(Solyc03g034110.2)_(Cannabis_sativa)_(DBD_0.61)	SLM2ch02g08501	548	557	-	9.99425	6.4e-05	0.488	TTAATCATTC
M01250_2.00	(Solyc03g034110.2)_(Cannabis_sativa)_(DBD_0.61)	SLM2ch02g08589	1446	1455	+	9.99425	6.4e-05	0.385	TTAATCATTC
M01250_2.00	(Solyc03g034110.2)_(Cannabis_sativa)_(DBD_0.61)	SLM2ch02g08589	467	476	+	9.99425	6.4e-05	0.385	TTAATCATTC
M01250_2.00	(Solyc03g034110.2)_(Cannabis_sativa)_(DBD_0.61)	SLM2ch02g08673	1059	1068	-	9.99425	6.4e-05	0.479	TTAATCATTC
M01250_2.00	(Solyc03g034110.2)_(Cannabis_sativa)_(DBD_0.61)	SLM2ch02g08673	1468	1477	-	9.99425	6.4e-05	0.479	TTAATCATTC
M01250_2.00	(Solyc03g034110.2)_(Cannabis_sativa)_(DBD_0.61)	SLM2ch02g08673	1801	1810	-	9.99425	6.4e-05	0.479	TTAATCATTC
M01250_2.00	(Solyc03g034110.2)_(Cannabis_sativa)_(DBD_0.61)	SLM2ch02g08673	1982	1991	-	9.99425	6.4e-05	0.479	TTAATCATTC
M01250_2.00	(Solyc03g034110.2)_(Cannabis_sativa)_(DBD_0.61)	SLM2ch02g08673	269	278	-	9.99425	6.4e-05	0.479	TTAATCATTC
M01250_2.00	(Solyc03g034110.2)_(Cannabis_sativa)_(DBD_0.61)	SLM2ch02g08673	34	43	-	9.99425	6.4e-05	0.479	TTAATCATTC
M01250_2.00	(Solyc03g034110.2)_(Cannabis_sativa)_(DBD_0.61)	SLM2ch02g08673	502	511	-	9.99425	6.4e-05	0.479	TTAATCATTC
M01250_2.00	(Solyc03g034110.2)_(Cannabis_sativa)_(DBD_0.61)	SLM2ch02g08673	900	909	-	9.99425	6.4e-05	0.479	TTAATCATTC
M01250_2.00	(Solyc03g034110.2)_(Cannabis_sativa)_(DBD_0.61)	SLM2ch02g08685	1972	1981	+	9.99425	6.4e-05	0.479	TTAATCATTC
M01250_2.00	(Solyc03g034110.2)_(Cannabis_sativa)_(DBD_0.61)	SLM2ch02g08685	497	506	+	9.99425	6.4e-05	0.479	TTAATCATTC
M01250_2.00	(Solyc03g034110.2)_(Cannabis_sativa)_(DBD_0.61)	SLM2ch02g08688	1882	1891	+	9.99425	6.4e-05	0.479	TTAATCATTC
M01250_2.00	(Solyc03g034110.2)_(Cannabis_sativa)_(DBD_0.61)	SLM2ch02g08689	1115	1124	+	9.99425	6.4e-05	0.479	TTAATCATTC
M01250_2.00	(Solyc03g034110.2)_(Cannabis_sativa)_(DBD_0.61)	SLM2ch02g08690	141	150	+	9.99425	6.4e-05	0.479	TTAATCATTC
M01250_2.00	(Solyc03g034110.2)_(Cannabis_sativa)_(DBD_0.61)	SLM2ch02g08690	447	456	+	9.99425	6.4e-05	0.479	TTAATCATTC
M01250_2.00	(Solyc03g034110.2)_(Cannabis_sativa)_(DBD_0.61)	SLM2ch02g08706	1234	1243	-	9.99425	6.4e-05	0.479	TTAATCATTC
M01250_2.00	(Solyc03g034110.2)_(Cannabis_sativa)_(DBD_0.61)	SLM2ch02g08706	1460	1469	-	9.99425	6.4e-05	0.479	TTAATCATTC
M01250_2.00	(Solyc03g034110.2)_(Cannabis_sativa)_(DBD_0.61)	SLM2ch02g08706	1777	1786	-	9.99425	6.4e-05	0.479	TTAATCATTC
M01250_2.00	(Solyc03g034110.2)_(Cannabis_sativa)_(DBD_0.61)	SLM2ch02g08706	267	276	-	9.99425	6.4e-05	0.479	TTAATCATTC
M01250_2.00	(Solyc03g034110.2)_(Cannabis_sativa)_(DBD_0.61)	SLM2ch02g08706	980	989	-	9.99425	6.4e-05	0.479	TTAATCATTC
M01250_2.00	(Solyc03g034110.2)_(Cannabis_sativa)_(DBD_0.61)	SLM2ch02g08774	1210	1219	-	9.99425	6.4e-05	0.419	TTAATCATTC
M01250_2.00	(Solyc03g034110.2)_(Cannabis_sativa)_(DBD_0.61)	SLM2ch02g08774	1384	1393	-	9.99425	6.4e-05	0.419	TTAATCATTC
M01250_2.00	(Solyc03g034110.2)_(Cannabis_sativa)_(DBD_0.61)	SLM2ch02g08774	1647	1656	-	9.99425	6.4e-05	0.419	TTAATCATTC
M01250_2.00	(Solyc03g034110.2)_(Cannabis_sativa)_(DBD_0.61)	SLM2ch02g08774	1855	1864	-	9.99425	6.4e-05	0.419	TTAATCATTC
M01250_2.00	(Solyc03g034110.2)_(Cannabis_sativa)_(DBD_0.61)	SLM2ch02g08774	301	310	-	9.99425	6.4e-05	0.419	TTAATCATTC
M01250_2.00	(Solyc03g034110.2)_(Cannabis_sativa)_(DBD_0.61)	SLM2ch02g08774	519	528	-	9.99425	6.4e-05	0.419	TTAATCATTC
M01250_2.00	(Solyc03g034110.2)_(Cannabis_sativa)_(DBD_0.61)	SLM2ch02g08774	835	844	-	9.99425	6.4e-05	0.419	TTAATCATTC
M01250_2.00	(Solyc03g034110.2)_(Cannabis_sativa)_(DBD_0.61)	SLM2ch02g08785	1388	1397	-	9.99425	6.4e-05	0.419	TTAATCATTC
M01250_2.00	(Solyc03g034110.2)_(Cannabis_sativa)_(DBD_0.61)	SLM2ch02g08812	277	286	-	9.99425	6.4e-05	0.419	TTAATCATTC
M01250_2.00	(Solyc03g034110.2)_(Cannabis_sativa)_(DBD_0.61)	SLM2ch02g08859	1489	1498	+	9.99425	6.4e-05	0.448	TTAATCATTC
M01250_2.00	(Solyc03g034110.2)_(Cannabis_sativa)_(DBD_0.61)	SLM2ch02g08859	1840	1849	+	9.99425	6.4e-05	0.448	TTAATCATTC
M01250_2.00	(Solyc03g034110.2)_(Cannabis_sativa)_(DBD_0.61)	SLM2ch02g08859	252	261	+	9.99425	6.4e-05	0.448	TTAATCATTC
M01250_2.00	(Solyc03g034110.2)_(Cannabis_sativa)_(DBD_0.61)	SLM2ch02g08859	608	617	+	9.99425	6.4e-05	0.448	TTAATCATTC
M01250_2.00	(Solyc03g034110.2)_(Cannabis_sativa)_(DBD_0.61)	SLM2ch02g08859	940	949	+	9.99425	6.4e-05	0.448	TTAATCATTC
M01250_2.00	(Solyc03g034110.2)_(Cannabis_sativa)_(DBD_0.61)	SLM2ch02g08890	127	136	-	9.99425	6.4e-05	0.448	TTAATCATTC
M01250_2.00	(Solyc03g034110.2)_(Cannabis_sativa)_(DBD_0.61)	SLM2ch02g08917	1189	1198	-	9.99425	6.4e-05	0.389	TTAATCATTC
M01250_2.00	(Solyc03g034110.2)_(Cannabis_sativa)_(DBD_0.61)	SLM2ch02g08917	386	395	-	9.99425	6.4e-05	0.389	TTAATCATTC
M01250_2.00	(Solyc03g034110.2)_(Cannabis_sativa)_(DBD_0.61)	SLM2ch02g08917	781	790	-	9.99425	6.4e-05	0.389	TTAATCATTC
M01250_2.00	(Solyc03g034110.2)_(Cannabis_sativa)_(DBD_0.61)	SLM2ch02g08932	1138	1147	-	9.99425	6.4e-05	0.389	TTAATCATTC
M01250_2.00	(Solyc03g034110.2)_(Cannabis_sativa)_(DBD_0.61)	SLM2ch02g08932	1780	1789	-	9.99425	6.4e-05	0.389	TTAATCATTC
M01250_2.00	(Solyc03g034110.2)_(Cannabis_sativa)_(DBD_0.61)	SLM2ch02g08932	528	537	-	9.99425	6.4e-05	0.389	TTAATCATTC
M01250_2.00	(Solyc03g034110.2)_(Cannabis_sativa)_(DBD_0.61)	SLM2ch02g08963	253	262	-	9.99425	6.4e-05	0.389	TTAATCATTC
M01250_2.00	(Solyc03g034110.2)_(Cannabis_sativa)_(DBD_0.61)	SLM2ch02g08963	510	519	-	9.99425	6.4e-05	0.389	TTAATCATTC
M01250_2.00	(Solyc03g034110.2)_(Cannabis_sativa)_(DBD_0.61)	SLM2ch02g09024	1910	1919	+	9.99425	6.4e-05	0.398	TTAATCATTC
M01250_2.00	(Solyc03g034110.2)_(Cannabis_sativa)_(DBD_0.61)	SLM2ch02g09024	253	262	+	9.99425	6.4e-05	0.398	TTAATCATTC
M01250_2.00	(Solyc03g034110.2)_(Cannabis_sativa)_(DBD_0.61)	SLM2ch02g09054	1337	1346	-	9.99425	6.4e-05	0.398	TTAATCATTC
M01250_2.00	(Solyc03g034110.2)_(Cannabis_sativa)_(DBD_0.61)	SLM2ch02g09054	992	1001	-	9.99425	6.4e-05	0.398	TTAATCATTC
M01250_2.00	(Solyc03g034110.2)_(Cannabis_sativa)_(DBD_0.61)	SLM2ch02g09055	618	627	-	9.99425	6.4e-05	0.398	TTAATCATTC
M01250_2.00	(Solyc03g034110.2)_(Cannabis_sativa)_(DBD_0.61)	SLM2ch02g09212	1824	1833	+	9.99425	6.4e-05	0.599	TTAATCATTC
M01250_2.00	(Solyc03g034110.2)_(Cannabis_sativa)_(DBD_0.61)	SLM2ch03g09340	1906	1915	-	9.99425	6.4e-05	0.465	TTAATCATTC
M01250_2.00	(Solyc03g034110.2)_(Cannabis_sativa)_(DBD_0.61)	SLM2ch03g09341	881	890	-	9.99425	6.4e-05	0.465	TTAATCATTC
M01250_2.00	(Solyc03g034110.2)_(Cannabis_sativa)_(DBD_0.61)	SLM2ch03g09400	1447	1456	-	9.99425	6.4e-05	0.465	TTAATCATTC
M01250_2.00	(Solyc03g034110.2)_(Cannabis_sativa)_(DBD_0.61)	SLM2ch03g09452	1028	1037	-	9.99425	6.4e-05	0.555	TTAATCATTC
M01250_2.00	(Solyc03g034110.2)_(Cannabis_sativa)_(DBD_0.61)	SLM2ch03g09452	122	131	-	9.99425	6.4e-05	0.555	TTAATCATTC
M01250_2.00	(Solyc03g034110.2)_(Cannabis_sativa)_(DBD_0.61)	SLM2ch03g09472	1241	1250	+	9.99425	6.4e-05	0.555	TTAATCATTC
M01250_2.00	(Solyc03g034110.2)_(Cannabis_sativa)_(DBD_0.61)	SLM2ch03g09472	1417	1426	+	9.99425	6.4e-05	0.555	TTAATCATTC
M01250_2.00	(Solyc03g034110.2)_(Cannabis_sativa)_(DBD_0.61)	SLM2ch03g09472	1884	1893	+	9.99425	6.4e-05	0.555	TTAATCATTC
M01250_2.00	(Solyc03g034110.2)_(Cannabis_sativa)_(DBD_0.61)	SLM2ch03g09472	224	233	+	9.99425	6.4e-05	0.555	TTAATCATTC
M01250_2.00	(Solyc03g034110.2)_(Cannabis_sativa)_(DBD_0.61)	SLM2ch03g09472	731	740	+	9.99425	6.4e-05	0.555	TTAATCATTC
M01250_2.00	(Solyc03g034110.2)_(Cannabis_sativa)_(DBD_0.61)	SLM2ch03g09566	1781	1790	-	9.99425	6.4e-05	0.38	TTAATCATTC
M01250_2.00	(Solyc03g034110.2)_(Cannabis_sativa)_(DBD_0.61)	SLM2ch03g09566	734	743	-	9.99425	6.4e-05	0.38	TTAATCATTC
M01250_2.00	(Solyc03g034110.2)_(Cannabis_sativa)_(DBD_0.61)	SLM2ch03g09592	865	874	+	9.99425	6.4e-05	0.38	TTAATCATTC
M01250_2.00	(Solyc03g034110.2)_(Cannabis_sativa)_(DBD_0.61)	SLM2ch03g09673	1173	1182	-	9.99425	6.4e-05	0.402	TTAATCATTC
M01250_2.00	(Solyc03g034110.2)_(Cannabis_sativa)_(DBD_0.61)	SLM2ch03g09673	35	44	-	9.99425	6.4e-05	0.402	TTAATCATTC
M01250_2.00	(Solyc03g034110.2)_(Cannabis_sativa)_(DBD_0.61)	SLM2ch03g09679	159	168	+	9.99425	6.4e-05	0.402	TTAATCATTC
M01250_2.00	(Solyc03g034110.2)_(Cannabis_sativa)_(DBD_0.61)	SLM2ch03g09680	1275	1284	+	9.99425	6.4e-05	0.402	TTAATCATTC
M01250_2.00	(Solyc03g034110.2)_(Cannabis_sativa)_(DBD_0.61)	SLM2ch03g09811	1370	1379	+	9.99425	6.4e-05	0.369	TTAATCATTC
M01250_2.00	(Solyc03g034110.2)_(Cannabis_sativa)_(DBD_0.61)	SLM2ch03g09811	1611	1620	+	9.99425	6.4e-05	0.369	TTAATCATTC
M01250_2.00	(Solyc03g034110.2)_(Cannabis_sativa)_(DBD_0.61)	SLM2ch03g09811	1828	1837	+	9.99425	6.4e-05	0.369	TTAATCATTC
M01250_2.00	(Solyc03g034110.2)_(Cannabis_sativa)_(DBD_0.61)	SLM2ch03g09870	602	611	+	9.99425	6.4e-05	0.399	TTAATCATTC
M01250_2.00	(Solyc03g034110.2)_(Cannabis_sativa)_(DBD_0.61)	SLM2ch03g09870	876	885	+	9.99425	6.4e-05	0.399	TTAATCATTC
M01250_2.00	(Solyc03g034110.2)_(Cannabis_sativa)_(DBD_0.61)	SLM2ch03g10010	1068	1077	-	9.99425	6.4e-05	0.431	TTAATCATTC
M01250_2.00	(Solyc03g034110.2)_(Cannabis_sativa)_(DBD_0.61)	SLM2ch03g10010	1875	1884	-	9.99425	6.4e-05	0.431	TTAATCATTC
M01250_2.00	(Solyc03g034110.2)_(Cannabis_sativa)_(DBD_0.61)	SLM2ch03g10022	771	780	+	9.99425	6.4e-05	0.431	TTAATCATTC
M01250_2.00	(Solyc03g034110.2)_(Cannabis_sativa)_(DBD_0.61)	SLM2ch03g10205	813	822	-	9.99425	6.4e-05	0.431	TTAATCATTC
M01250_2.00	(Solyc03g034110.2)_(Cannabis_sativa)_(DBD_0.61)	SLM2ch03g10272	848	857	+	9.99425	6.4e-05	0.414	TTAATCATTC
M01250_2.00	(Solyc03g034110.2)_(Cannabis_sativa)_(DBD_0.61)	SLM2ch03g10273	1844	1853	+	9.99425	6.4e-05	0.414	TTAATCATTC
M01250_2.00	(Solyc03g034110.2)_(Cannabis_sativa)_(DBD_0.61)	SLM2ch03g10936	1891	1900	+	9.99425	6.4e-05	0.603	TTAATCATTC
M01250_2.00	(Solyc03g034110.2)_(Cannabis_sativa)_(DBD_0.61)	SLM2ch03g10936	410	419	+	9.99425	6.4e-05	0.603	TTAATCATTC
M01250_2.00	(Solyc03g034110.2)_(Cannabis_sativa)_(DBD_0.61)	SLM2ch03g11244	391	400	+	9.99425	6.4e-05	0.545	TTAATCATTC
M01250_2.00	(Solyc03g034110.2)_(Cannabis_sativa)_(DBD_0.61)	SLM2ch03g11244	58	67	+	9.99425	6.4e-05	0.545	TTAATCATTC
M01250_2.00	(Solyc03g034110.2)_(Cannabis_sativa)_(DBD_0.61)	SLM2ch03g11350	336	345	-	9.99425	6.4e-05	0.545	TTAATCATTC
M01250_2.00	(Solyc03g034110.2)_(Cannabis_sativa)_(DBD_0.61)	SLM2ch03g11350	92	101	-	9.99425	6.4e-05	0.545	TTAATCATTC
M01250_2.00	(Solyc03g034110.2)_(Cannabis_sativa)_(DBD_0.61)	SLM2ch03g11350	924	933	-	9.99425	6.4e-05	0.545	TTAATCATTC
M01250_2.00	(Solyc03g034110.2)_(Cannabis_sativa)_(DBD_0.61)	SLM2ch03g11382	219	228	-	9.99425	6.4e-05	0.545	TTAATCATTC
M01250_2.00	(Solyc03g034110.2)_(Cannabis_sativa)_(DBD_0.61)	SLM2ch03g11514	574	583	+	9.99425	6.4e-05	0.441	TTAATCATTC
M01250_2.00	(Solyc03g034110.2)_(Cannabis_sativa)_(DBD_0.61)	SLM2ch03g11514	789	798	+	9.99425	6.4e-05	0.441	TTAATCATTC
M01250_2.00	(Solyc03g034110.2)_(Cannabis_sativa)_(DBD_0.61)	SLM2ch03g11568	1342	1351	+	9.99425	6.4e-05	0.421	TTAATCATTC
M01250_2.00	(Solyc03g034110.2)_(Cannabis_sativa)_(DBD_0.61)	SLM2ch03g11603	147	156	-	9.99425	6.4e-05	0.421	TTAATCATTC
M01250_2.00	(Solyc03g034110.2)_(Cannabis_sativa)_(DBD_0.61)	SLM2ch03g11677	933	942	+	9.99425	6.4e-05	0.409	TTAATCATTC
M01250_2.00	(Solyc03g034110.2)_(Cannabis_sativa)_(DBD_0.61)	SLM2ch03g11723	1108	1117	+	9.99425	6.4e-05	0.409	TTAATCATTC
M01250_2.00	(Solyc03g034110.2)_(Cannabis_sativa)_(DBD_0.61)	SLM2ch03g11830	1077	1086	+	9.99425	6.4e-05	0.36	TTAATCATTC
M01250_2.00	(Solyc03g034110.2)_(Cannabis_sativa)_(DBD_0.61)	SLM2ch03g11830	1382	1391	+	9.99425	6.4e-05	0.36	TTAATCATTC
M01250_2.00	(Solyc03g034110.2)_(Cannabis_sativa)_(DBD_0.61)	SLM2ch03g11830	394	403	+	9.99425	6.4e-05	0.36	TTAATCATTC
M01250_2.00	(Solyc03g034110.2)_(Cannabis_sativa)_(DBD_0.61)	SLM2ch03g11844	807	816	-	9.99425	6.4e-05	0.36	TTAATCATTC
M01250_2.00	(Solyc03g034110.2)_(Cannabis_sativa)_(DBD_0.61)	SLM2ch03g11844	991	1000	-	9.99425	6.4e-05	0.36	TTAATCATTC
M01250_2.00	(Solyc03g034110.2)_(Cannabis_sativa)_(DBD_0.61)	SLM2ch03g11859	1128	1137	+	9.99425	6.4e-05	0.36	TTAATCATTC
M01250_2.00	(Solyc03g034110.2)_(Cannabis_sativa)_(DBD_0.61)	SLM2ch03g11859	1529	1538	+	9.99425	6.4e-05	0.36	TTAATCATTC
M01250_2.00	(Solyc03g034110.2)_(Cannabis_sativa)_(DBD_0.61)	SLM2ch03g11870	1111	1120	-	9.99425	6.4e-05	0.36	TTAATCATTC
M01250_2.00	(Solyc03g034110.2)_(Cannabis_sativa)_(DBD_0.61)	SLM2ch03g11947	1158	1167	-	9.99425	6.4e-05	0.36	TTAATCATTC
M01250_2.00	(Solyc03g034110.2)_(Cannabis_sativa)_(DBD_0.61)	SLM2ch03g11947	794	803	-	9.99425	6.4e-05	0.36	TTAATCATTC
M01250_2.00	(Solyc03g034110.2)_(Cannabis_sativa)_(DBD_0.61)	SLM2ch03g12038	1837	1846	-	9.99425	6.4e-05	0.42	TTAATCATTC
M01250_2.00	(Solyc03g034110.2)_(Cannabis_sativa)_(DBD_0.61)	SLM2ch03g12038	287	296	-	9.99425	6.4e-05	0.42	TTAATCATTC
M01250_2.00	(Solyc03g034110.2)_(Cannabis_sativa)_(DBD_0.61)	SLM2ch03g12081	1059	1068	-	9.99425	6.4e-05	0.42	TTAATCATTC
M01250_2.00	(Solyc03g034110.2)_(Cannabis_sativa)_(DBD_0.61)	SLM2ch03g12081	117	126	-	9.99425	6.4e-05	0.42	TTAATCATTC
M01250_2.00	(Solyc03g034110.2)_(Cannabis_sativa)_(DBD_0.61)	SLM2ch03g12081	273	282	-	9.99425	6.4e-05	0.42	TTAATCATTC
M01250_2.00	(Solyc03g034110.2)_(Cannabis_sativa)_(DBD_0.61)	SLM2ch03g12081	578	587	-	9.99425	6.4e-05	0.42	TTAATCATTC
M01250_2.00	(Solyc03g034110.2)_(Cannabis_sativa)_(DBD_0.61)	SLM2ch03g12081	846	855	-	9.99425	6.4e-05	0.42	TTAATCATTC
M01250_2.00	(Solyc03g034110.2)_(Cannabis_sativa)_(DBD_0.61)	SLM2ch03g12096	263	272	-	9.99425	6.4e-05	0.428	TTAATCATTC
M01250_2.00	(Solyc03g034110.2)_(Cannabis_sativa)_(DBD_0.61)	SLM2ch03g12133	228	237	-	9.99425	6.4e-05	0.428	TTAATCATTC
M01250_2.00	(Solyc03g034110.2)_(Cannabis_sativa)_(DBD_0.61)	SLM2ch03g12230	486	495	+	9.99425	6.4e-05	0.435	TTAATCATTC
M01250_2.00	(Solyc03g034110.2)_(Cannabis_sativa)_(DBD_0.61)	SLM2ch03g12299	1311	1320	+	9.99425	6.4e-05	0.474	TTAATCATTC
M01250_2.00	(Solyc03g034110.2)_(Cannabis_sativa)_(DBD_0.61)	SLM2ch03g12299	1531	1540	+	9.99425	6.4e-05	0.474	TTAATCATTC
M01250_2.00	(Solyc03g034110.2)_(Cannabis_sativa)_(DBD_0.61)	SLM2ch03g12312	1906	1915	-	9.99425	6.4e-05	0.474	TTAATCATTC
M01250_2.00	(Solyc03g034110.2)_(Cannabis_sativa)_(DBD_0.61)	SLM2ch03g12312	705	714	-	9.99425	6.4e-05	0.474	TTAATCATTC
M01250_2.00	(Solyc03g034110.2)_(Cannabis_sativa)_(DBD_0.61)	SLM2ch03g12318	1063	1072	+	9.99425	6.4e-05	0.474	TTAATCATTC
M01250_2.00	(Solyc03g034110.2)_(Cannabis_sativa)_(DBD_0.61)	SLM2ch03g12318	1945	1954	+	9.99425	6.4e-05	0.474	TTAATCATTC
M01250_2.00	(Solyc03g034110.2)_(Cannabis_sativa)_(DBD_0.61)	SLM2ch03g12346	289	298	+	9.99425	6.4e-05	0.474	TTAATCATTC
M01250_2.00	(Solyc03g034110.2)_(Cannabis_sativa)_(DBD_0.61)	SLM2ch03g12445	608	617	-	9.99425	6.4e-05	0.537	TTAATCATTC
M01250_2.00	(Solyc03g034110.2)_(Cannabis_sativa)_(DBD_0.61)	SLM2ch03g12445	785	794	-	9.99425	6.4e-05	0.537	TTAATCATTC
M01250_2.00	(Solyc03g034110.2)_(Cannabis_sativa)_(DBD_0.61)	SLM2ch03g12470	1324	1333	+	9.99425	6.4e-05	0.365	TTAATCATTC
M01250_2.00	(Solyc03g034110.2)_(Cannabis_sativa)_(DBD_0.61)	SLM2ch03g12470	1638	1647	+	9.99425	6.4e-05	0.365	TTAATCATTC
M01250_2.00	(Solyc03g034110.2)_(Cannabis_sativa)_(DBD_0.61)	SLM2ch03g12470	1931	1940	+	9.99425	6.4e-05	0.365	TTAATCATTC
M01250_2.00	(Solyc03g034110.2)_(Cannabis_sativa)_(DBD_0.61)	SLM2ch03g12486	1518	1527	+	9.99425	6.4e-05	0.365	TTAATCATTC
M01250_2.00	(Solyc03g034110.2)_(Cannabis_sativa)_(DBD_0.61)	SLM2ch03g12486	1847	1856	+	9.99425	6.4e-05	0.365	TTAATCATTC
M01250_2.00	(Solyc03g034110.2)_(Cannabis_sativa)_(DBD_0.61)	SLM2ch03g12487	1606	1615	+	9.99425	6.4e-05	0.365	TTAATCATTC
M01250_2.00	(Solyc03g034110.2)_(Cannabis_sativa)_(DBD_0.61)	SLM2ch03g12487	590	599	+	9.99425	6.4e-05	0.365	TTAATCATTC
M01250_2.00	(Solyc03g034110.2)_(Cannabis_sativa)_(DBD_0.61)	SLM2ch03g12491	1231	1240	+	9.99425	6.4e-05	0.365	TTAATCATTC
M01250_2.00	(Solyc03g034110.2)_(Cannabis_sativa)_(DBD_0.61)	SLM2ch03g12491	1428	1437	+	9.99425	6.4e-05	0.365	TTAATCATTC
M01250_2.00	(Solyc03g034110.2)_(Cannabis_sativa)_(DBD_0.61)	SLM2ch03g12491	1764	1773	+	9.99425	6.4e-05	0.365	TTAATCATTC
M01250_2.00	(Solyc03g034110.2)_(Cannabis_sativa)_(DBD_0.61)	SLM2ch03g12491	831	840	+	9.99425	6.4e-05	0.365	TTAATCATTC
M01250_2.00	(Solyc03g034110.2)_(Cannabis_sativa)_(DBD_0.61)	SLM2ch03g12540	147	156	+	9.99425	6.4e-05	0.365	TTAATCATTC
M01250_2.00	(Solyc03g034110.2)_(Cannabis_sativa)_(DBD_0.61)	SLM2ch03g12653	697	706	-	9.99425	6.4e-05	0.557	TTAATCATTC
M01250_2.00	(Solyc03g034110.2)_(Cannabis_sativa)_(DBD_0.61)	SLM2ch03g12654	964	973	-	9.99425	6.4e-05	0.557	TTAATCATTC
M01250_2.00	(Solyc03g034110.2)_(Cannabis_sativa)_(DBD_0.61)	SLM2ch03g12684	1852	1861	-	9.99425	6.4e-05	0.44	TTAATCATTC
M01250_2.00	(Solyc03g034110.2)_(Cannabis_sativa)_(DBD_0.61)	SLM2ch03g12684	276	285	-	9.99425	6.4e-05	0.44	TTAATCATTC
M01250_2.00	(Solyc03g034110.2)_(Cannabis_sativa)_(DBD_0.61)	SLM2ch03g12684	44	53	-	9.99425	6.4e-05	0.44	TTAATCATTC
M01250_2.00	(Solyc03g034110.2)_(Cannabis_sativa)_(DBD_0.61)	SLM2ch03g12725	1197	1206	-	9.99425	6.4e-05	0.44	TTAATCATTC
M01250_2.00	(Solyc03g034110.2)_(Cannabis_sativa)_(DBD_0.61)	SLM2ch03g12725	1793	1802	-	9.99425	6.4e-05	0.44	TTAATCATTC
M01250_2.00	(Solyc03g034110.2)_(Cannabis_sativa)_(DBD_0.61)	SLM2ch03g12749	1511	1520	+	9.99425	6.4e-05	0.44	TTAATCATTC
M01250_2.00	(Solyc03g034110.2)_(Cannabis_sativa)_(DBD_0.61)	SLM2ch03g12749	1850	1859	+	9.99425	6.4e-05	0.44	TTAATCATTC
M01250_2.00	(Solyc03g034110.2)_(Cannabis_sativa)_(DBD_0.61)	SLM2ch03g12799	607	616	-	9.99425	6.4e-05	0.572	TTAATCATTC
M01250_2.00	(Solyc03g034110.2)_(Cannabis_sativa)_(DBD_0.61)	SLM2ch03g12799	864	873	-	9.99425	6.4e-05	0.572	TTAATCATTC
M01250_2.00	(Solyc03g034110.2)_(Cannabis_sativa)_(DBD_0.61)	SLM2ch03g12859	1156	1165	-	9.99425	6.4e-05	0.523	TTAATCATTC
M01250_2.00	(Solyc03g034110.2)_(Cannabis_sativa)_(DBD_0.61)	SLM2ch03g12859	930	939	-	9.99425	6.4e-05	0.523	TTAATCATTC
M01250_2.00	(Solyc03g034110.2)_(Cannabis_sativa)_(DBD_0.61)	SLM2ch03g12907	1277	1286	+	9.99425	6.4e-05	0.523	TTAATCATTC
M01250_2.00	(Solyc03g034110.2)_(Cannabis_sativa)_(DBD_0.61)	SLM2ch03g12907	1621	1630	+	9.99425	6.4e-05	0.523	TTAATCATTC
M01250_2.00	(Solyc03g034110.2)_(Cannabis_sativa)_(DBD_0.61)	SLM2ch03g12907	1951	1960	+	9.99425	6.4e-05	0.523	TTAATCATTC
M01250_2.00	(Solyc03g034110.2)_(Cannabis_sativa)_(DBD_0.61)	SLM2ch03g12922	516	525	+	9.99425	6.4e-05	0.523	TTAATCATTC
M01250_2.00	(Solyc03g034110.2)_(Cannabis_sativa)_(DBD_0.61)	SLM2ch03g12922	690	699	+	9.99425	6.4e-05	0.523	TTAATCATTC
M01250_2.00	(Solyc03g034110.2)_(Cannabis_sativa)_(DBD_0.61)	SLM2ch03g12929	15	24	-	9.99425	6.4e-05	0.474	TTAATCATTC
M01250_2.00	(Solyc03g034110.2)_(Cannabis_sativa)_(DBD_0.61)	SLM2ch03g13029	1352	1361	-	9.99425	6.4e-05	0.454	TTAATCATTC
M01250_2.00	(Solyc03g034110.2)_(Cannabis_sativa)_(DBD_0.61)	SLM2ch03g13038	1566	1575	+	9.99425	6.4e-05	0.454	TTAATCATTC
M01250_2.00	(Solyc03g034110.2)_(Cannabis_sativa)_(DBD_0.61)	SLM2ch03g13038	1892	1901	+	9.99425	6.4e-05	0.454	TTAATCATTC
M01250_2.00	(Solyc03g034110.2)_(Cannabis_sativa)_(DBD_0.61)	SLM2ch03g13039	1312	1321	+	9.99425	6.4e-05	0.454	TTAATCATTC
M01250_2.00	(Solyc03g034110.2)_(Cannabis_sativa)_(DBD_0.61)	SLM2ch03g13039	1777	1786	+	9.99425	6.4e-05	0.454	TTAATCATTC
M01250_2.00	(Solyc03g034110.2)_(Cannabis_sativa)_(DBD_0.61)	SLM2ch03g13039	477	486	+	9.99425	6.4e-05	0.454	TTAATCATTC
M01250_2.00	(Solyc03g034110.2)_(Cannabis_sativa)_(DBD_0.61)	SLM2ch03g13039	647	656	+	9.99425	6.4e-05	0.454	TTAATCATTC
M01250_2.00	(Solyc03g034110.2)_(Cannabis_sativa)_(DBD_0.61)	SLM2ch03g13039	935	944	+	9.99425	6.4e-05	0.454	TTAATCATTC
M01250_2.00	(Solyc03g034110.2)_(Cannabis_sativa)_(DBD_0.61)	SLM2ch03g13158	1660	1669	-	9.99425	6.4e-05	0.541	TTAATCATTC
M01250_2.00	(Solyc03g034110.2)_(Cannabis_sativa)_(DBD_0.61)	SLM2ch03g13158	1938	1947	-	9.99425	6.4e-05	0.541	TTAATCATTC
M01250_2.00	(Solyc03g034110.2)_(Cannabis_sativa)_(DBD_0.61)	SLM2ch03g13194	1082	1091	-	9.99425	6.4e-05	0.488	TTAATCATTC
M01250_2.00	(Solyc03g034110.2)_(Cannabis_sativa)_(DBD_0.61)	SLM2ch03g13194	1639	1648	-	9.99425	6.4e-05	0.488	TTAATCATTC
M01250_2.00	(Solyc03g034110.2)_(Cannabis_sativa)_(DBD_0.61)	SLM2ch03g13194	201	210	-	9.99425	6.4e-05	0.488	TTAATCATTC
M01250_2.00	(Solyc03g034110.2)_(Cannabis_sativa)_(DBD_0.61)	SLM2ch03g13194	383	392	-	9.99425	6.4e-05	0.488	TTAATCATTC
M01250_2.00	(Solyc03g034110.2)_(Cannabis_sativa)_(DBD_0.61)	SLM2ch03g13194	683	692	-	9.99425	6.4e-05	0.488	TTAATCATTC
M01250_2.00	(Solyc03g034110.2)_(Cannabis_sativa)_(DBD_0.61)	SLM2ch03g13194	884	893	-	9.99425	6.4e-05	0.488	TTAATCATTC
M01250_2.00	(Solyc03g034110.2)_(Cannabis_sativa)_(DBD_0.61)	SLM2ch03g13199	1069	1078	+	9.99425	6.4e-05	0.488	TTAATCATTC
M01250_2.00	(Solyc03g034110.2)_(Cannabis_sativa)_(DBD_0.61)	SLM2ch03g13199	1429	1438	+	9.99425	6.4e-05	0.488	TTAATCATTC
M01250_2.00	(Solyc03g034110.2)_(Cannabis_sativa)_(DBD_0.61)	SLM2ch03g13230	1604	1613	-	9.99425	6.4e-05	0.488	TTAATCATTC
M01250_2.00	(Solyc03g034110.2)_(Cannabis_sativa)_(DBD_0.61)	SLM2ch03g13230	1926	1935	-	9.99425	6.4e-05	0.488	TTAATCATTC
M01250_2.00	(Solyc03g034110.2)_(Cannabis_sativa)_(DBD_0.61)	SLM2ch03g13230	262	271	-	9.99425	6.4e-05	0.488	TTAATCATTC
M01250_2.00	(Solyc03g034110.2)_(Cannabis_sativa)_(DBD_0.61)	SLM2ch03g13242	1622	1631	+	9.99425	6.4e-05	0.488	TTAATCATTC
M01250_2.00	(Solyc03g034110.2)_(Cannabis_sativa)_(DBD_0.61)	SLM2ch03g13242	1833	1842	+	9.99425	6.4e-05	0.488	TTAATCATTC
M01250_2.00	(Solyc03g034110.2)_(Cannabis_sativa)_(DBD_0.61)	SLM2ch03g13247	95	104	-	9.99425	6.4e-05	0.441	TTAATCATTC
M01250_2.00	(Solyc03g034110.2)_(Cannabis_sativa)_(DBD_0.61)	SLM2ch03g13295	1783	1792	-	9.99425	6.4e-05	0.441	TTAATCATTC
M01250_2.00	(Solyc03g034110.2)_(Cannabis_sativa)_(DBD_0.61)	SLM2ch03g13295	197	206	-	9.99425	6.4e-05	0.441	TTAATCATTC
M01250_2.00	(Solyc03g034110.2)_(Cannabis_sativa)_(DBD_0.61)	SLM2ch03g13295	375	384	-	9.99425	6.4e-05	0.441	TTAATCATTC
M01250_2.00	(Solyc03g034110.2)_(Cannabis_sativa)_(DBD_0.61)	SLM2ch03g13295	42	51	-	9.99425	6.4e-05	0.441	TTAATCATTC
M01250_2.00	(Solyc03g034110.2)_(Cannabis_sativa)_(DBD_0.61)	SLM2ch03g13295	524	533	-	9.99425	6.4e-05	0.441	TTAATCATTC
M01250_2.00	(Solyc03g034110.2)_(Cannabis_sativa)_(DBD_0.61)	SLM2ch04g13478	1623	1632	-	9.99425	6.4e-05	0.7	TTAATCATTC
M01250_2.00	(Solyc03g034110.2)_(Cannabis_sativa)_(DBD_0.61)	SLM2ch04g13478	45	54	-	9.99425	6.4e-05	0.7	TTAATCATTC
M01250_2.00	(Solyc03g034110.2)_(Cannabis_sativa)_(DBD_0.61)	SLM2ch04g13551	1725	1734	+	9.99425	6.4e-05	0.366	TTAATCATTC
M01250_2.00	(Solyc03g034110.2)_(Cannabis_sativa)_(DBD_0.61)	SLM2ch04g13551	565	574	+	9.99425	6.4e-05	0.366	TTAATCATTC
M01250_2.00	(Solyc03g034110.2)_(Cannabis_sativa)_(DBD_0.61)	SLM2ch04g13551	803	812	+	9.99425	6.4e-05	0.366	TTAATCATTC
M01250_2.00	(Solyc03g034110.2)_(Cannabis_sativa)_(DBD_0.61)	SLM2ch04g13612	1057	1066	+	9.99425	6.4e-05	0.366	TTAATCATTC
M01250_2.00	(Solyc03g034110.2)_(Cannabis_sativa)_(DBD_0.61)	SLM2ch04g13612	1526	1535	+	9.99425	6.4e-05	0.366	TTAATCATTC
M01250_2.00	(Solyc03g034110.2)_(Cannabis_sativa)_(DBD_0.61)	SLM2ch04g13612	16	25	+	9.99425	6.4e-05	0.366	TTAATCATTC
M01250_2.00	(Solyc03g034110.2)_(Cannabis_sativa)_(DBD_0.61)	SLM2ch04g13612	165	174	+	9.99425	6.4e-05	0.366	TTAATCATTC
M01250_2.00	(Solyc03g034110.2)_(Cannabis_sativa)_(DBD_0.61)	SLM2ch04g13612	466	475	+	9.99425	6.4e-05	0.366	TTAATCATTC
M01250_2.00	(Solyc03g034110.2)_(Cannabis_sativa)_(DBD_0.61)	SLM2ch04g13627	631	640	-	9.99425	6.4e-05	0.366	TTAATCATTC
M01250_2.00	(Solyc03g034110.2)_(Cannabis_sativa)_(DBD_0.61)	SLM2ch04g13663	1437	1446	+	9.99425	6.4e-05	0.537	TTAATCATTC
M01250_2.00	(Solyc03g034110.2)_(Cannabis_sativa)_(DBD_0.61)	SLM2ch04g13663	1897	1906	+	9.99425	6.4e-05	0.537	TTAATCATTC
M01250_2.00	(Solyc03g034110.2)_(Cannabis_sativa)_(DBD_0.61)	SLM2ch04g13663	55	64	+	9.99425	6.4e-05	0.537	TTAATCATTC
M01250_2.00	(Solyc03g034110.2)_(Cannabis_sativa)_(DBD_0.61)	SLM2ch04g13721	1577	1586	-	9.99425	6.4e-05	0.537	TTAATCATTC
M01250_2.00	(Solyc03g034110.2)_(Cannabis_sativa)_(DBD_0.61)	SLM2ch04g13721	1981	1990	-	9.99425	6.4e-05	0.537	TTAATCATTC
M01250_2.00	(Solyc03g034110.2)_(Cannabis_sativa)_(DBD_0.61)	SLM2ch04g13727	1045	1054	-	9.99425	6.4e-05	0.537	TTAATCATTC
M01250_2.00	(Solyc03g034110.2)_(Cannabis_sativa)_(DBD_0.61)	SLM2ch04g13727	1260	1269	-	9.99425	6.4e-05	0.537	TTAATCATTC
M01250_2.00	(Solyc03g034110.2)_(Cannabis_sativa)_(DBD_0.61)	SLM2ch04g13727	1734	1743	-	9.99425	6.4e-05	0.537	TTAATCATTC
M01250_2.00	(Solyc03g034110.2)_(Cannabis_sativa)_(DBD_0.61)	SLM2ch04g13727	280	289	-	9.99425	6.4e-05	0.537	TTAATCATTC
M01250_2.00	(Solyc03g034110.2)_(Cannabis_sativa)_(DBD_0.61)	SLM2ch04g13755	205	214	+	9.99425	6.4e-05	0.493	TTAATCATTC
M01250_2.00	(Solyc03g034110.2)_(Cannabis_sativa)_(DBD_0.61)	SLM2ch04g13755	357	366	+	9.99425	6.4e-05	0.493	TTAATCATTC
M01250_2.00	(Solyc03g034110.2)_(Cannabis_sativa)_(DBD_0.61)	SLM2ch04g13761	811	820	+	9.99425	6.4e-05	0.493	TTAATCATTC
M01250_2.00	(Solyc03g034110.2)_(Cannabis_sativa)_(DBD_0.61)	SLM2ch04g13782	1538	1547	+	9.99425	6.4e-05	0.493	TTAATCATTC
M01250_2.00	(Solyc03g034110.2)_(Cannabis_sativa)_(DBD_0.61)	SLM2ch04g13782	1776	1785	+	9.99425	6.4e-05	0.493	TTAATCATTC
M01250_2.00	(Solyc03g034110.2)_(Cannabis_sativa)_(DBD_0.61)	SLM2ch04g13782	487	496	+	9.99425	6.4e-05	0.493	TTAATCATTC
M01250_2.00	(Solyc03g034110.2)_(Cannabis_sativa)_(DBD_0.61)	SLM2ch04g13782	755	764	+	9.99425	6.4e-05	0.493	TTAATCATTC
M01250_2.00	(Solyc03g034110.2)_(Cannabis_sativa)_(DBD_0.61)	SLM2ch04g13784	1106	1115	+	9.99425	6.4e-05	0.493	TTAATCATTC
M01250_2.00	(Solyc03g034110.2)_(Cannabis_sativa)_(DBD_0.61)	SLM2ch04g13784	1355	1364	+	9.99425	6.4e-05	0.493	TTAATCATTC
M01250_2.00	(Solyc03g034110.2)_(Cannabis_sativa)_(DBD_0.61)	SLM2ch04g13784	531	540	+	9.99425	6.4e-05	0.493	TTAATCATTC
M01250_2.00	(Solyc03g034110.2)_(Cannabis_sativa)_(DBD_0.61)	SLM2ch04g13784	726	735	+	9.99425	6.4e-05	0.493	TTAATCATTC
M01250_2.00	(Solyc03g034110.2)_(Cannabis_sativa)_(DBD_0.61)	SLM2ch04g13815	1247	1256	+	9.99425	6.4e-05	0.493	TTAATCATTC
M01250_2.00	(Solyc03g034110.2)_(Cannabis_sativa)_(DBD_0.61)	SLM2ch04g13828	1351	1360	-	9.99425	6.4e-05	0.493	TTAATCATTC
M01250_2.00	(Solyc03g034110.2)_(Cannabis_sativa)_(DBD_0.61)	SLM2ch04g13828	269	278	-	9.99425	6.4e-05	0.493	TTAATCATTC
M01250_2.00	(Solyc03g034110.2)_(Cannabis_sativa)_(DBD_0.61)	SLM2ch04g13858	951	960	-	9.99425	6.4e-05	0.435	TTAATCATTC
M01250_2.00	(Solyc03g034110.2)_(Cannabis_sativa)_(DBD_0.61)	SLM2ch04g13868	1140	1149	-	9.99425	6.4e-05	0.435	TTAATCATTC
M01250_2.00	(Solyc03g034110.2)_(Cannabis_sativa)_(DBD_0.61)	SLM2ch04g13868	646	655	-	9.99425	6.4e-05	0.435	TTAATCATTC
M01250_2.00	(Solyc03g034110.2)_(Cannabis_sativa)_(DBD_0.61)	SLM2ch04g13868	815	824	-	9.99425	6.4e-05	0.435	TTAATCATTC
M01250_2.00	(Solyc03g034110.2)_(Cannabis_sativa)_(DBD_0.61)	SLM2ch04g13905	361	370	-	9.99425	6.4e-05	0.435	TTAATCATTC
M01250_2.00	(Solyc03g034110.2)_(Cannabis_sativa)_(DBD_0.61)	SLM2ch04g13905	908	917	-	9.99425	6.4e-05	0.435	TTAATCATTC
M01250_2.00	(Solyc03g034110.2)_(Cannabis_sativa)_(DBD_0.61)	SLM2ch04g14031	1838	1847	-	9.99425	6.4e-05	0.369	TTAATCATTC
M01250_2.00	(Solyc03g034110.2)_(Cannabis_sativa)_(DBD_0.61)	SLM2ch04g14055	353	362	-	9.99425	6.4e-05	0.369	TTAATCATTC
M01250_2.00	(Solyc03g034110.2)_(Cannabis_sativa)_(DBD_0.61)	SLM2ch04g14060	727	736	-	9.99425	6.4e-05	0.369	TTAATCATTC
M01250_2.00	(Solyc03g034110.2)_(Cannabis_sativa)_(DBD_0.61)	SLM2ch04g14075	649	658	-	9.99425	6.4e-05	0.369	TTAATCATTC
M01250_2.00	(Solyc03g034110.2)_(Cannabis_sativa)_(DBD_0.61)	SLM2ch04g14110	85	94	-	9.99425	6.4e-05	0.453	TTAATCATTC
M01250_2.00	(Solyc03g034110.2)_(Cannabis_sativa)_(DBD_0.61)	SLM2ch04g14184	1270	1279	-	9.99425	6.4e-05	0.453	TTAATCATTC
M01250_2.00	(Solyc03g034110.2)_(Cannabis_sativa)_(DBD_0.61)	SLM2ch04g14184	1400	1409	-	9.99425	6.4e-05	0.453	TTAATCATTC
M01250_2.00	(Solyc03g034110.2)_(Cannabis_sativa)_(DBD_0.61)	SLM2ch04g14184	1518	1527	-	9.99425	6.4e-05	0.453	TTAATCATTC
M01250_2.00	(Solyc03g034110.2)_(Cannabis_sativa)_(DBD_0.61)	SLM2ch04g14184	361	370	-	9.99425	6.4e-05	0.453	TTAATCATTC
M01250_2.00	(Solyc03g034110.2)_(Cannabis_sativa)_(DBD_0.61)	SLM2ch04g14214	1808	1817	+	9.99425	6.4e-05	0.453	TTAATCATTC
M01250_2.00	(Solyc03g034110.2)_(Cannabis_sativa)_(DBD_0.61)	SLM2ch04g14377	700	709	-	9.99425	6.4e-05	0.465	TTAATCATTC
M01250_2.00	(Solyc03g034110.2)_(Cannabis_sativa)_(DBD_0.61)	SLM2ch04g14734	1156	1165	-	9.99425	6.4e-05	0.555	TTAATCATTC
M01250_2.00	(Solyc03g034110.2)_(Cannabis_sativa)_(DBD_0.61)	SLM2ch04g14734	1258	1267	+	9.99425	6.4e-05	0.555	TTAATCATTC
M01250_2.00	(Solyc03g034110.2)_(Cannabis_sativa)_(DBD_0.61)	SLM2ch04g14734	1435	1444	-	9.99425	6.4e-05	0.465	TTAATCATTC
M01250_2.00	(Solyc03g034110.2)_(Cannabis_sativa)_(DBD_0.61)	SLM2ch04g14734	1454	1463	+	9.99425	6.4e-05	0.555	TTAATCATTC
M01250_2.00	(Solyc03g034110.2)_(Cannabis_sativa)_(DBD_0.61)	SLM2ch04g14734	1672	1681	+	9.99425	6.4e-05	0.555	TTAATCATTC
M01250_2.00	(Solyc03g034110.2)_(Cannabis_sativa)_(DBD_0.61)	SLM2ch04g14734	418	427	-	9.99425	6.4e-05	0.555	TTAATCATTC
M01250_2.00	(Solyc03g034110.2)_(Cannabis_sativa)_(DBD_0.61)	SLM2ch04g14734	67	76	-	9.99425	6.4e-05	0.555	TTAATCATTC
M01250_2.00	(Solyc03g034110.2)_(Cannabis_sativa)_(DBD_0.61)	SLM2ch04g14799	405	414	+	9.99425	6.4e-05	0.555	TTAATCATTC
M01250_2.00	(Solyc03g034110.2)_(Cannabis_sativa)_(DBD_0.61)	SLM2ch04g14835	1703	1712	+	9.99425	6.4e-05	0.555	TTAATCATTC
M01250_2.00	(Solyc03g034110.2)_(Cannabis_sativa)_(DBD_0.61)	SLM2ch04g14841	1484	1493	+	9.99425	6.4e-05	0.555	TTAATCATTC
M01250_2.00	(Solyc03g034110.2)_(Cannabis_sativa)_(DBD_0.61)	SLM2ch04g14841	1935	1944	+	9.99425	6.4e-05	0.555	TTAATCATTC
M01250_2.00	(Solyc03g034110.2)_(Cannabis_sativa)_(DBD_0.61)	SLM2ch04g14991	1502	1511	-	9.99425	6.4e-05	0.555	TTAATCATTC
M01250_2.00	(Solyc03g034110.2)_(Cannabis_sativa)_(DBD_0.61)	SLM2ch04g15307	183	192	+	9.99425	6.4e-05	0.426	TTAATCATTC
M01250_2.00	(Solyc03g034110.2)_(Cannabis_sativa)_(DBD_0.61)	SLM2ch04g15307	374	383	+	9.99425	6.4e-05	0.426	TTAATCATTC
M01250_2.00	(Solyc03g034110.2)_(Cannabis_sativa)_(DBD_0.61)	SLM2ch04g15346	1562	1571	-	9.99425	6.4e-05	0.426	TTAATCATTC
M01250_2.00	(Solyc03g034110.2)_(Cannabis_sativa)_(DBD_0.61)	SLM2ch04g15346	295	304	-	9.99425	6.4e-05	0.426	TTAATCATTC
M01250_2.00	(Solyc03g034110.2)_(Cannabis_sativa)_(DBD_0.61)	SLM2ch04g15443	1272	1281	-	9.99425	6.4e-05	0.426	TTAATCATTC
M01250_2.00	(Solyc03g034110.2)_(Cannabis_sativa)_(DBD_0.61)	SLM2ch04g15660	1321	1330	-	9.99425	6.4e-05	0.4	TTAATCATTC
M01250_2.00	(Solyc03g034110.2)_(Cannabis_sativa)_(DBD_0.61)	SLM2ch04g15668	350	359	-	9.99425	6.4e-05	0.4	TTAATCATTC
M01250_2.00	(Solyc03g034110.2)_(Cannabis_sativa)_(DBD_0.61)	SLM2ch04g15973	1123	1132	-	9.99425	6.4e-05	0.455	TTAATCATTC
M01250_2.00	(Solyc03g034110.2)_(Cannabis_sativa)_(DBD_0.61)	SLM2ch04g15973	945	954	-	9.99425	6.4e-05	0.455	TTAATCATTC
M01250_2.00	(Solyc03g034110.2)_(Cannabis_sativa)_(DBD_0.61)	SLM2ch04g16573	1074	1083	-	9.99425	6.4e-05	1	TTAATCATTC
M01250_2.00	(Solyc03g034110.2)_(Cannabis_sativa)_(DBD_0.61)	SLM2ch04g16630	1052	1061	+	9.99425	6.4e-05	0.363	TTAATCATTC
M01250_2.00	(Solyc03g034110.2)_(Cannabis_sativa)_(DBD_0.61)	SLM2ch04g16630	1224	1233	-	9.99425	6.4e-05	0.363	TTAATCATTC
M01250_2.00	(Solyc03g034110.2)_(Cannabis_sativa)_(DBD_0.61)	SLM2ch04g16630	1423	1432	-	9.99425	6.4e-05	0.363	TTAATCATTC
M01250_2.00	(Solyc03g034110.2)_(Cannabis_sativa)_(DBD_0.61)	SLM2ch04g16630	1704	1713	+	9.99425	6.4e-05	0.363	TTAATCATTC
M01250_2.00	(Solyc03g034110.2)_(Cannabis_sativa)_(DBD_0.61)	SLM2ch04g16630	528	537	+	9.99425	6.4e-05	0.363	TTAATCATTC
M01250_2.00	(Solyc03g034110.2)_(Cannabis_sativa)_(DBD_0.61)	SLM2ch04g16719	263	272	+	9.99425	6.4e-05	0.533	TTAATCATTC
M01250_2.00	(Solyc03g034110.2)_(Cannabis_sativa)_(DBD_0.61)	SLM2ch04g16719	556	565	+	9.99425	6.4e-05	0.533	TTAATCATTC
M01250_2.00	(Solyc03g034110.2)_(Cannabis_sativa)_(DBD_0.61)	SLM2ch04g16719	816	825	+	9.99425	6.4e-05	0.533	TTAATCATTC
M01250_2.00	(Solyc03g034110.2)_(Cannabis_sativa)_(DBD_0.61)	SLM2ch04g16836	1143	1152	+	9.99425	6.4e-05	0.486	TTAATCATTC
M01250_2.00	(Solyc03g034110.2)_(Cannabis_sativa)_(DBD_0.61)	SLM2ch04g16836	192	201	+	9.99425	6.4e-05	0.486	TTAATCATTC
M01250_2.00	(Solyc03g034110.2)_(Cannabis_sativa)_(DBD_0.61)	SLM2ch04g16836	874	883	+	9.99425	6.4e-05	0.486	TTAATCATTC
M01250_2.00	(Solyc03g034110.2)_(Cannabis_sativa)_(DBD_0.61)	SLM2ch04g16888	1556	1565	-	9.99425	6.4e-05	0.486	TTAATCATTC
M01250_2.00	(Solyc03g034110.2)_(Cannabis_sativa)_(DBD_0.61)	SLM2ch04g16888	1746	1755	-	9.99425	6.4e-05	0.486	TTAATCATTC
M01250_2.00	(Solyc03g034110.2)_(Cannabis_sativa)_(DBD_0.61)	SLM2ch04g16888	222	231	-	9.99425	6.4e-05	0.486	TTAATCATTC
M01250_2.00	(Solyc03g034110.2)_(Cannabis_sativa)_(DBD_0.61)	SLM2ch04g16888	542	551	-	9.99425	6.4e-05	0.486	TTAATCATTC
M01250_2.00	(Solyc03g034110.2)_(Cannabis_sativa)_(DBD_0.61)	SLM2ch04g16935	950	959	-	9.99425	6.4e-05	0.48	TTAATCATTC
M01250_2.00	(Solyc03g034110.2)_(Cannabis_sativa)_(DBD_0.61)	SLM2ch04g16941	1330	1339	+	9.99425	6.4e-05	0.48	TTAATCATTC
M01250_2.00	(Solyc03g034110.2)_(Cannabis_sativa)_(DBD_0.61)	SLM2ch04g16941	1502	1511	+	9.99425	6.4e-05	0.48	TTAATCATTC
M01250_2.00	(Solyc03g034110.2)_(Cannabis_sativa)_(DBD_0.61)	SLM2ch04g16941	15	24	+	9.99425	6.4e-05	0.48	TTAATCATTC
M01250_2.00	(Solyc03g034110.2)_(Cannabis_sativa)_(DBD_0.61)	SLM2ch04g16941	1701	1710	+	9.99425	6.4e-05	0.48	TTAATCATTC
M01250_2.00	(Solyc03g034110.2)_(Cannabis_sativa)_(DBD_0.61)	SLM2ch04g17001	179	188	+	9.99425	6.4e-05	0.388	TTAATCATTC
M01250_2.00	(Solyc03g034110.2)_(Cannabis_sativa)_(DBD_0.61)	SLM2ch04g17001	478	487	+	9.99425	6.4e-05	0.388	TTAATCATTC
M01250_2.00	(Solyc03g034110.2)_(Cannabis_sativa)_(DBD_0.61)	SLM2ch04g17009	1	10	+	9.99425	6.4e-05	0.388	TTAATCATTC
M01250_2.00	(Solyc03g034110.2)_(Cannabis_sativa)_(DBD_0.61)	SLM2ch04g17009	1142	1151	+	9.99425	6.4e-05	0.388	TTAATCATTC
M01250_2.00	(Solyc03g034110.2)_(Cannabis_sativa)_(DBD_0.61)	SLM2ch04g17009	1387	1396	+	9.99425	6.4e-05	0.388	TTAATCATTC
M01250_2.00	(Solyc03g034110.2)_(Cannabis_sativa)_(DBD_0.61)	SLM2ch04g17009	200	209	+	9.99425	6.4e-05	0.388	TTAATCATTC
M01250_2.00	(Solyc03g034110.2)_(Cannabis_sativa)_(DBD_0.61)	SLM2ch04g17009	587	596	+	9.99425	6.4e-05	0.388	TTAATCATTC
M01250_2.00	(Solyc03g034110.2)_(Cannabis_sativa)_(DBD_0.61)	SLM2ch04g17011	1403	1412	-	9.99425	6.4e-05	0.388	TTAATCATTC
M01250_2.00	(Solyc03g034110.2)_(Cannabis_sativa)_(DBD_0.61)	SLM2ch04g17022	1344	1353	+	9.99425	6.4e-05	0.388	TTAATCATTC
M01250_2.00	(Solyc03g034110.2)_(Cannabis_sativa)_(DBD_0.61)	SLM2ch04g17040	1186	1195	+	9.99425	6.4e-05	0.388	TTAATCATTC
M01250_2.00	(Solyc03g034110.2)_(Cannabis_sativa)_(DBD_0.61)	SLM2ch04g17040	1397	1406	+	9.99425	6.4e-05	0.388	TTAATCATTC
M01250_2.00	(Solyc03g034110.2)_(Cannabis_sativa)_(DBD_0.61)	SLM2ch04g17040	1592	1601	+	9.99425	6.4e-05	0.388	TTAATCATTC
M01250_2.00	(Solyc03g034110.2)_(Cannabis_sativa)_(DBD_0.61)	SLM2ch04g17136	1001	1010	+	9.99425	6.4e-05	0.435	TTAATCATTC
M01250_2.00	(Solyc03g034110.2)_(Cannabis_sativa)_(DBD_0.61)	SLM2ch04g17138	1350	1359	+	9.99425	6.4e-05	0.435	TTAATCATTC
M01250_2.00	(Solyc03g034110.2)_(Cannabis_sativa)_(DBD_0.61)	SLM2ch04g17138	1733	1742	+	9.99425	6.4e-05	0.435	TTAATCATTC
M01250_2.00	(Solyc03g034110.2)_(Cannabis_sativa)_(DBD_0.61)	SLM2ch04g17157	10	19	+	9.99425	6.4e-05	0.435	TTAATCATTC
M01250_2.00	(Solyc03g034110.2)_(Cannabis_sativa)_(DBD_0.61)	SLM2ch04g17177	1481	1490	-	9.99425	6.4e-05	0.422	TTAATCATTC
M01250_2.00	(Solyc03g034110.2)_(Cannabis_sativa)_(DBD_0.61)	SLM2ch04g17177	390	399	-	9.99425	6.4e-05	0.422	TTAATCATTC
M01250_2.00	(Solyc03g034110.2)_(Cannabis_sativa)_(DBD_0.61)	SLM2ch04g17177	646	655	-	9.99425	6.4e-05	0.422	TTAATCATTC
M01250_2.00	(Solyc03g034110.2)_(Cannabis_sativa)_(DBD_0.61)	SLM2ch04g17177	967	976	-	9.99425	6.4e-05	0.422	TTAATCATTC
M01250_2.00	(Solyc03g034110.2)_(Cannabis_sativa)_(DBD_0.61)	SLM2ch04g17215	124	133	-	9.99425	6.4e-05	0.422	TTAATCATTC
M01250_2.00	(Solyc03g034110.2)_(Cannabis_sativa)_(DBD_0.61)	SLM2ch04g17215	1279	1288	-	9.99425	6.4e-05	0.422	TTAATCATTC
M01250_2.00	(Solyc03g034110.2)_(Cannabis_sativa)_(DBD_0.61)	SLM2ch04g17215	1875	1884	-	9.99425	6.4e-05	0.422	TTAATCATTC
M01250_2.00	(Solyc03g034110.2)_(Cannabis_sativa)_(DBD_0.61)	SLM2ch04g17215	247	256	-	9.99425	6.4e-05	0.422	TTAATCATTC
M01250_2.00	(Solyc03g034110.2)_(Cannabis_sativa)_(DBD_0.61)	SLM2ch04g17215	430	439	-	9.99425	6.4e-05	0.422	TTAATCATTC
M01250_2.00	(Solyc03g034110.2)_(Cannabis_sativa)_(DBD_0.61)	SLM2ch04g17222	1007	1016	-	9.99425	6.4e-05	0.422	TTAATCATTC
M01250_2.00	(Solyc03g034110.2)_(Cannabis_sativa)_(DBD_0.61)	SLM2ch04g17222	41	50	-	9.99425	6.4e-05	0.422	TTAATCATTC
M01250_2.00	(Solyc03g034110.2)_(Cannabis_sativa)_(DBD_0.61)	SLM2ch04g17251	753	762	-	9.99425	6.4e-05	0.422	TTAATCATTC
M01250_2.00	(Solyc03g034110.2)_(Cannabis_sativa)_(DBD_0.61)	SLM2ch04g17298	1757	1766	-	9.99425	6.4e-05	0.373	TTAATCATTC
M01250_2.00	(Solyc03g034110.2)_(Cannabis_sativa)_(DBD_0.61)	SLM2ch04g17298	497	506	-	9.99425	6.4e-05	0.373	TTAATCATTC
M01250_2.00	(Solyc03g034110.2)_(Cannabis_sativa)_(DBD_0.61)	SLM2ch04g17298	776	785	-	9.99425	6.4e-05	0.373	TTAATCATTC
M01250_2.00	(Solyc03g034110.2)_(Cannabis_sativa)_(DBD_0.61)	SLM2ch04g17364	1425	1434	+	9.99425	6.4e-05	0.378	TTAATCATTC
M01250_2.00	(Solyc03g034110.2)_(Cannabis_sativa)_(DBD_0.61)	SLM2ch04g17365	155	164	+	9.99425	6.4e-05	0.378	TTAATCATTC
M01250_2.00	(Solyc03g034110.2)_(Cannabis_sativa)_(DBD_0.61)	SLM2ch04g17365	1823	1832	+	9.99425	6.4e-05	0.378	TTAATCATTC
M01250_2.00	(Solyc03g034110.2)_(Cannabis_sativa)_(DBD_0.61)	SLM2ch04g17374	1095	1104	+	9.99425	6.4e-05	0.378	TTAATCATTC
M01250_2.00	(Solyc03g034110.2)_(Cannabis_sativa)_(DBD_0.61)	SLM2ch04g17374	1641	1650	+	9.99425	6.4e-05	0.378	TTAATCATTC
M01250_2.00	(Solyc03g034110.2)_(Cannabis_sativa)_(DBD_0.61)	SLM2ch04g17416	1579	1588	-	9.99425	6.4e-05	0.378	TTAATCATTC
M01250_2.00	(Solyc03g034110.2)_(Cannabis_sativa)_(DBD_0.61)	SLM2ch04g17416	746	755	-	9.99425	6.4e-05	0.378	TTAATCATTC
M01250_2.00	(Solyc03g034110.2)_(Cannabis_sativa)_(DBD_0.61)	SLM2ch04g17460	351	360	+	9.99425	6.4e-05	0.541	TTAATCATTC
M01250_2.00	(Solyc03g034110.2)_(Cannabis_sativa)_(DBD_0.61)	SLM2ch04g17460	552	561	+	9.99425	6.4e-05	0.541	TTAATCATTC
M01250_2.00	(Solyc03g034110.2)_(Cannabis_sativa)_(DBD_0.61)	SLM2ch05g17548	106	115	+	9.99425	6.4e-05	0.541	TTAATCATTC
M01250_2.00	(Solyc03g034110.2)_(Cannabis_sativa)_(DBD_0.61)	SLM2ch05g17626	1553	1562	-	9.99425	6.4e-05	0.427	TTAATCATTC
M01250_2.00	(Solyc03g034110.2)_(Cannabis_sativa)_(DBD_0.61)	SLM2ch05g17626	1718	1727	-	9.99425	6.4e-05	0.427	TTAATCATTC
M01250_2.00	(Solyc03g034110.2)_(Cannabis_sativa)_(DBD_0.61)	SLM2ch05g17627	1181	1190	-	9.99425	6.4e-05	0.427	TTAATCATTC
M01250_2.00	(Solyc03g034110.2)_(Cannabis_sativa)_(DBD_0.61)	SLM2ch05g17627	1484	1493	-	9.99425	6.4e-05	0.427	TTAATCATTC
M01250_2.00	(Solyc03g034110.2)_(Cannabis_sativa)_(DBD_0.61)	SLM2ch05g17627	1637	1646	-	9.99425	6.4e-05	0.427	TTAATCATTC
M01250_2.00	(Solyc03g034110.2)_(Cannabis_sativa)_(DBD_0.61)	SLM2ch05g17627	545	554	-	9.99425	6.4e-05	0.427	TTAATCATTC
M01250_2.00	(Solyc03g034110.2)_(Cannabis_sativa)_(DBD_0.61)	SLM2ch05g17725	1292	1301	-	9.99425	6.4e-05	0.458	TTAATCATTC
M01250_2.00	(Solyc03g034110.2)_(Cannabis_sativa)_(DBD_0.61)	SLM2ch05g17725	236	245	-	9.99425	6.4e-05	0.458	TTAATCATTC
M01250_2.00	(Solyc03g034110.2)_(Cannabis_sativa)_(DBD_0.61)	SLM2ch05g17851	1033	1042	+	9.99425	6.4e-05	0.489	TTAATCATTC
M01250_2.00	(Solyc03g034110.2)_(Cannabis_sativa)_(DBD_0.61)	SLM2ch05g17851	1206	1215	+	9.99425	6.4e-05	0.489	TTAATCATTC
M01250_2.00	(Solyc03g034110.2)_(Cannabis_sativa)_(DBD_0.61)	SLM2ch05g17851	1408	1417	+	9.99425	6.4e-05	0.489	TTAATCATTC
M01250_2.00	(Solyc03g034110.2)_(Cannabis_sativa)_(DBD_0.61)	SLM2ch05g17851	1630	1639	+	9.99425	6.4e-05	0.489	TTAATCATTC
M01250_2.00	(Solyc03g034110.2)_(Cannabis_sativa)_(DBD_0.61)	SLM2ch05g17851	255	264	+	9.99425	6.4e-05	0.489	TTAATCATTC
M01250_2.00	(Solyc03g034110.2)_(Cannabis_sativa)_(DBD_0.61)	SLM2ch05g17851	781	790	+	9.99425	6.4e-05	0.489	TTAATCATTC
M01250_2.00	(Solyc03g034110.2)_(Cannabis_sativa)_(DBD_0.61)	SLM2ch05g17852	332	341	-	9.99425	6.4e-05	0.489	TTAATCATTC
M01250_2.00	(Solyc03g034110.2)_(Cannabis_sativa)_(DBD_0.61)	SLM2ch05g17856	1626	1635	-	9.99425	6.4e-05	0.489	TTAATCATTC
M01250_2.00	(Solyc03g034110.2)_(Cannabis_sativa)_(DBD_0.61)	SLM2ch05g17856	1782	1791	-	9.99425	6.4e-05	0.489	TTAATCATTC
M01250_2.00	(Solyc03g034110.2)_(Cannabis_sativa)_(DBD_0.61)	SLM2ch05g17856	252	261	-	9.99425	6.4e-05	0.489	TTAATCATTC
M01250_2.00	(Solyc03g034110.2)_(Cannabis_sativa)_(DBD_0.61)	SLM2ch05g17856	405	414	-	9.99425	6.4e-05	0.489	TTAATCATTC
M01250_2.00	(Solyc03g034110.2)_(Cannabis_sativa)_(DBD_0.61)	SLM2ch05g17901	1233	1242	+	9.99425	6.4e-05	0.489	TTAATCATTC
M01250_2.00	(Solyc03g034110.2)_(Cannabis_sativa)_(DBD_0.61)	SLM2ch05g17901	1447	1456	+	9.99425	6.4e-05	0.489	TTAATCATTC
M01250_2.00	(Solyc03g034110.2)_(Cannabis_sativa)_(DBD_0.61)	SLM2ch05g17901	1642	1651	+	9.99425	6.4e-05	0.489	TTAATCATTC
M01250_2.00	(Solyc03g034110.2)_(Cannabis_sativa)_(DBD_0.61)	SLM2ch05g17901	1806	1815	+	9.99425	6.4e-05	0.489	TTAATCATTC
M01250_2.00	(Solyc03g034110.2)_(Cannabis_sativa)_(DBD_0.61)	SLM2ch05g17943	1382	1391	+	9.99425	6.4e-05	0.489	TTAATCATTC
M01250_2.00	(Solyc03g034110.2)_(Cannabis_sativa)_(DBD_0.61)	SLM2ch05g17971	1485	1494	-	9.99425	6.4e-05	0.491	TTAATCATTC
M01250_2.00	(Solyc03g034110.2)_(Cannabis_sativa)_(DBD_0.61)	SLM2ch05g17971	373	382	-	9.99425	6.4e-05	0.491	TTAATCATTC
M01250_2.00	(Solyc03g034110.2)_(Cannabis_sativa)_(DBD_0.61)	SLM2ch05g17971	650	659	-	9.99425	6.4e-05	0.491	TTAATCATTC
M01250_2.00	(Solyc03g034110.2)_(Cannabis_sativa)_(DBD_0.61)	SLM2ch05g18010	1964	1973	+	9.99425	6.4e-05	0.491	TTAATCATTC
M01250_2.00	(Solyc03g034110.2)_(Cannabis_sativa)_(DBD_0.61)	SLM2ch05g18013	1340	1349	-	9.99425	6.4e-05	0.491	TTAATCATTC
M01250_2.00	(Solyc03g034110.2)_(Cannabis_sativa)_(DBD_0.61)	SLM2ch05g18025	1091	1100	+	9.99425	6.4e-05	0.491	TTAATCATTC
M01250_2.00	(Solyc03g034110.2)_(Cannabis_sativa)_(DBD_0.61)	SLM2ch05g18025	1350	1359	+	9.99425	6.4e-05	0.491	TTAATCATTC
M01250_2.00	(Solyc03g034110.2)_(Cannabis_sativa)_(DBD_0.61)	SLM2ch05g18025	1508	1517	+	9.99425	6.4e-05	0.491	TTAATCATTC
M01250_2.00	(Solyc03g034110.2)_(Cannabis_sativa)_(DBD_0.61)	SLM2ch05g18025	1754	1763	+	9.99425	6.4e-05	0.491	TTAATCATTC
M01250_2.00	(Solyc03g034110.2)_(Cannabis_sativa)_(DBD_0.61)	SLM2ch05g18025	376	385	+	9.99425	6.4e-05	0.491	TTAATCATTC
M01250_2.00	(Solyc03g034110.2)_(Cannabis_sativa)_(DBD_0.61)	SLM2ch05g18036	896	905	+	9.99425	6.4e-05	0.491	TTAATCATTC
M01250_2.00	(Solyc03g034110.2)_(Cannabis_sativa)_(DBD_0.61)	SLM2ch05g18058	319	328	-	9.99425	6.4e-05	0.394	TTAATCATTC
M01250_2.00	(Solyc03g034110.2)_(Cannabis_sativa)_(DBD_0.61)	SLM2ch05g18112	1283	1292	+	9.99425	6.4e-05	0.394	TTAATCATTC
M01250_2.00	(Solyc03g034110.2)_(Cannabis_sativa)_(DBD_0.61)	SLM2ch05g18112	1535	1544	+	9.99425	6.4e-05	0.394	TTAATCATTC
M01250_2.00	(Solyc03g034110.2)_(Cannabis_sativa)_(DBD_0.61)	SLM2ch05g18112	1771	1780	+	9.99425	6.4e-05	0.394	TTAATCATTC
M01250_2.00	(Solyc03g034110.2)_(Cannabis_sativa)_(DBD_0.61)	SLM2ch05g18112	1936	1945	+	9.99425	6.4e-05	0.394	TTAATCATTC
M01250_2.00	(Solyc03g034110.2)_(Cannabis_sativa)_(DBD_0.61)	SLM2ch05g18112	237	246	+	9.99425	6.4e-05	0.394	TTAATCATTC
M01250_2.00	(Solyc03g034110.2)_(Cannabis_sativa)_(DBD_0.61)	SLM2ch05g18112	557	566	+	9.99425	6.4e-05	0.394	TTAATCATTC
M01250_2.00	(Solyc03g034110.2)_(Cannabis_sativa)_(DBD_0.61)	SLM2ch05g18112	934	943	+	9.99425	6.4e-05	0.394	TTAATCATTC
M01250_2.00	(Solyc03g034110.2)_(Cannabis_sativa)_(DBD_0.61)	SLM2ch05g18124	1455	1464	+	9.99425	6.4e-05	0.394	TTAATCATTC
M01250_2.00	(Solyc03g034110.2)_(Cannabis_sativa)_(DBD_0.61)	SLM2ch05g18124	1668	1677	+	9.99425	6.4e-05	0.394	TTAATCATTC
M01250_2.00	(Solyc03g034110.2)_(Cannabis_sativa)_(DBD_0.61)	SLM2ch05g18124	1842	1851	+	9.99425	6.4e-05	0.394	TTAATCATTC
M01250_2.00	(Solyc03g034110.2)_(Cannabis_sativa)_(DBD_0.61)	SLM2ch05g18124	242	251	+	9.99425	6.4e-05	0.394	TTAATCATTC
M01250_2.00	(Solyc03g034110.2)_(Cannabis_sativa)_(DBD_0.61)	SLM2ch05g18124	461	470	+	9.99425	6.4e-05	0.394	TTAATCATTC
M01250_2.00	(Solyc03g034110.2)_(Cannabis_sativa)_(DBD_0.61)	SLM2ch05g18124	734	743	+	9.99425	6.4e-05	0.394	TTAATCATTC
M01250_2.00	(Solyc03g034110.2)_(Cannabis_sativa)_(DBD_0.61)	SLM2ch05g18124	937	946	+	9.99425	6.4e-05	0.394	TTAATCATTC
M01250_2.00	(Solyc03g034110.2)_(Cannabis_sativa)_(DBD_0.61)	SLM2ch05g18173	1720	1729	+	9.99425	6.4e-05	0.396	TTAATCATTC
M01250_2.00	(Solyc03g034110.2)_(Cannabis_sativa)_(DBD_0.61)	SLM2ch05g18217	1637	1646	+	9.99425	6.4e-05	0.396	TTAATCATTC
M01250_2.00	(Solyc03g034110.2)_(Cannabis_sativa)_(DBD_0.61)	SLM2ch05g18265	1388	1397	-	9.99425	6.4e-05	0.396	TTAATCATTC
M01250_2.00	(Solyc03g034110.2)_(Cannabis_sativa)_(DBD_0.61)	SLM2ch05g18285	1294	1303	-	9.99425	6.4e-05	0.396	TTAATCATTC
M01250_2.00	(Solyc03g034110.2)_(Cannabis_sativa)_(DBD_0.61)	SLM2ch05g18285	1499	1508	-	9.99425	6.4e-05	0.396	TTAATCATTC
M01250_2.00	(Solyc03g034110.2)_(Cannabis_sativa)_(DBD_0.61)	SLM2ch05g18285	1714	1723	-	9.99425	6.4e-05	0.396	TTAATCATTC
M01250_2.00	(Solyc03g034110.2)_(Cannabis_sativa)_(DBD_0.61)	SLM2ch05g18285	532	541	-	9.99425	6.4e-05	0.396	TTAATCATTC
M01250_2.00	(Solyc03g034110.2)_(Cannabis_sativa)_(DBD_0.61)	SLM2ch05g18285	6	15	-	9.99425	6.4e-05	0.396	TTAATCATTC
M01250_2.00	(Solyc03g034110.2)_(Cannabis_sativa)_(DBD_0.61)	SLM2ch05g18285	729	738	-	9.99425	6.4e-05	0.396	TTAATCATTC
M01250_2.00	(Solyc03g034110.2)_(Cannabis_sativa)_(DBD_0.61)	SLM2ch05g18297	217	226	+	9.99425	6.4e-05	0.369	TTAATCATTC
M01250_2.00	(Solyc03g034110.2)_(Cannabis_sativa)_(DBD_0.61)	SLM2ch05g18297	457	466	+	9.99425	6.4e-05	0.369	TTAATCATTC
M01250_2.00	(Solyc03g034110.2)_(Cannabis_sativa)_(DBD_0.61)	SLM2ch05g18335	1231	1240	+	9.99425	6.4e-05	0.369	TTAATCATTC
M01250_2.00	(Solyc03g034110.2)_(Cannabis_sativa)_(DBD_0.61)	SLM2ch05g18410	1124	1133	+	9.99425	6.4e-05	0.369	TTAATCATTC
M01250_2.00	(Solyc03g034110.2)_(Cannabis_sativa)_(DBD_0.61)	SLM2ch05g18410	1717	1726	+	9.99425	6.4e-05	0.369	TTAATCATTC
M01250_2.00	(Solyc03g034110.2)_(Cannabis_sativa)_(DBD_0.61)	SLM2ch05g18410	272	281	+	9.99425	6.4e-05	0.369	TTAATCATTC
M01250_2.00	(Solyc03g034110.2)_(Cannabis_sativa)_(DBD_0.61)	SLM2ch05g18410	429	438	+	9.99425	6.4e-05	0.369	TTAATCATTC
M01250_2.00	(Solyc03g034110.2)_(Cannabis_sativa)_(DBD_0.61)	SLM2ch05g18410	795	804	+	9.99425	6.4e-05	0.369	TTAATCATTC
M01250_2.00	(Solyc03g034110.2)_(Cannabis_sativa)_(DBD_0.61)	SLM2ch05g18796	1099	1108	-	9.99425	6.4e-05	0.443	TTAATCATTC
M01250_2.00	(Solyc03g034110.2)_(Cannabis_sativa)_(DBD_0.61)	SLM2ch05g18796	1151	1160	-	9.99425	6.4e-05	0.443	TTAATCATTC
M01250_2.00	(Solyc03g034110.2)_(Cannabis_sativa)_(DBD_0.61)	SLM2ch05g18796	1859	1868	-	9.99425	6.4e-05	0.443	TTAATCATTC
M01250_2.00	(Solyc03g034110.2)_(Cannabis_sativa)_(DBD_0.61)	SLM2ch05g18796	1911	1920	-	9.99425	6.4e-05	0.443	TTAATCATTC
M01250_2.00	(Solyc03g034110.2)_(Cannabis_sativa)_(DBD_0.61)	SLM2ch05g18925	1208	1217	+	9.99425	6.4e-05	0.502	TTAATCATTC
M01250_2.00	(Solyc03g034110.2)_(Cannabis_sativa)_(DBD_0.61)	SLM2ch05g18925	1575	1584	+	9.99425	6.4e-05	0.502	TTAATCATTC
M01250_2.00	(Solyc03g034110.2)_(Cannabis_sativa)_(DBD_0.61)	SLM2ch05g18925	1909	1918	+	9.99425	6.4e-05	0.502	TTAATCATTC
M01250_2.00	(Solyc03g034110.2)_(Cannabis_sativa)_(DBD_0.61)	SLM2ch05g18925	956	965	+	9.99425	6.4e-05	0.502	TTAATCATTC
M01250_2.00	(Solyc03g034110.2)_(Cannabis_sativa)_(DBD_0.61)	SLM2ch05g19463	141	150	-	9.99425	6.4e-05	0.406	TTAATCATTC
M01250_2.00	(Solyc03g034110.2)_(Cannabis_sativa)_(DBD_0.61)	SLM2ch05g19463	1520	1529	-	9.99425	6.4e-05	0.406	TTAATCATTC
M01250_2.00	(Solyc03g034110.2)_(Cannabis_sativa)_(DBD_0.61)	SLM2ch05g19620	1373	1382	-	9.99425	6.4e-05	0.406	TTAATCATTC
M01250_2.00	(Solyc03g034110.2)_(Cannabis_sativa)_(DBD_0.61)	SLM2ch05g19620	1516	1525	-	9.99425	6.4e-05	0.406	TTAATCATTC
M01250_2.00	(Solyc03g034110.2)_(Cannabis_sativa)_(DBD_0.61)	SLM2ch05g19620	1697	1706	-	9.99425	6.4e-05	0.406	TTAATCATTC
M01250_2.00	(Solyc03g034110.2)_(Cannabis_sativa)_(DBD_0.61)	SLM2ch05g19643	1553	1562	+	9.99425	6.4e-05	0.406	TTAATCATTC
M01250_2.00	(Solyc03g034110.2)_(Cannabis_sativa)_(DBD_0.61)	SLM2ch05g19879	230	239	+	9.99425	6.4e-05	0.422	TTAATCATTC
M01250_2.00	(Solyc03g034110.2)_(Cannabis_sativa)_(DBD_0.61)	SLM2ch05g19879	41	50	+	9.99425	6.4e-05	0.422	TTAATCATTC
M01250_2.00	(Solyc03g034110.2)_(Cannabis_sativa)_(DBD_0.61)	SLM2ch05g20175	1515	1524	+	9.99425	6.4e-05	0.432	TTAATCATTC
M01250_2.00	(Solyc03g034110.2)_(Cannabis_sativa)_(DBD_0.61)	SLM2ch05g20175	1884	1893	+	9.99425	6.4e-05	0.432	TTAATCATTC
M01250_2.00	(Solyc03g034110.2)_(Cannabis_sativa)_(DBD_0.61)	SLM2ch05g20176	86	95	+	9.99425	6.4e-05	0.432	TTAATCATTC
M01250_2.00	(Solyc03g034110.2)_(Cannabis_sativa)_(DBD_0.61)	SLM2ch05g20203	1258	1267	+	9.99425	6.4e-05	0.432	TTAATCATTC
M01250_2.00	(Solyc03g034110.2)_(Cannabis_sativa)_(DBD_0.61)	SLM2ch05g20203	1419	1428	+	9.99425	6.4e-05	0.432	TTAATCATTC
M01250_2.00	(Solyc03g034110.2)_(Cannabis_sativa)_(DBD_0.61)	SLM2ch05g20203	1590	1599	+	9.99425	6.4e-05	0.432	TTAATCATTC
M01250_2.00	(Solyc03g034110.2)_(Cannabis_sativa)_(DBD_0.61)	SLM2ch05g20203	1779	1788	+	9.99425	6.4e-05	0.432	TTAATCATTC
M01250_2.00	(Solyc03g034110.2)_(Cannabis_sativa)_(DBD_0.61)	SLM2ch05g20203	1980	1989	+	9.99425	6.4e-05	0.432	TTAATCATTC
M01250_2.00	(Solyc03g034110.2)_(Cannabis_sativa)_(DBD_0.61)	SLM2ch05g20351	202	211	-	9.99425	6.4e-05	0.378	TTAATCATTC
M01250_2.00	(Solyc03g034110.2)_(Cannabis_sativa)_(DBD_0.61)	SLM2ch05g20351	461	470	-	9.99425	6.4e-05	0.378	TTAATCATTC
M01250_2.00	(Solyc03g034110.2)_(Cannabis_sativa)_(DBD_0.61)	SLM2ch05g20351	783	792	-	9.99425	6.4e-05	0.378	TTAATCATTC
M01250_2.00	(Solyc03g034110.2)_(Cannabis_sativa)_(DBD_0.61)	SLM2ch05g20351	86	95	-	9.99425	6.4e-05	0.378	TTAATCATTC
M01250_2.00	(Solyc03g034110.2)_(Cannabis_sativa)_(DBD_0.61)	SLM2ch05g20355	1047	1056	-	9.99425	6.4e-05	0.378	TTAATCATTC
M01250_2.00	(Solyc03g034110.2)_(Cannabis_sativa)_(DBD_0.61)	SLM2ch05g20355	817	826	-	9.99425	6.4e-05	0.378	TTAATCATTC
M01250_2.00	(Solyc03g034110.2)_(Cannabis_sativa)_(DBD_0.61)	SLM2ch05g20379	1200	1209	-	9.99425	6.4e-05	0.378	TTAATCATTC
M01250_2.00	(Solyc03g034110.2)_(Cannabis_sativa)_(DBD_0.61)	SLM2ch05g20379	1882	1891	-	9.99425	6.4e-05	0.378	TTAATCATTC
M01250_2.00	(Solyc03g034110.2)_(Cannabis_sativa)_(DBD_0.61)	SLM2ch05g20379	865	874	-	9.99425	6.4e-05	0.378	TTAATCATTC
M01250_2.00	(Solyc03g034110.2)_(Cannabis_sativa)_(DBD_0.61)	SLM2ch05g20427	1174	1183	-	9.99425	6.4e-05	0.378	TTAATCATTC
M01250_2.00	(Solyc03g034110.2)_(Cannabis_sativa)_(DBD_0.61)	SLM2ch05g20427	1526	1535	-	9.99425	6.4e-05	0.378	TTAATCATTC
M01250_2.00	(Solyc03g034110.2)_(Cannabis_sativa)_(DBD_0.61)	SLM2ch05g20427	49	58	-	9.99425	6.4e-05	0.378	TTAATCATTC
M01250_2.00	(Solyc03g034110.2)_(Cannabis_sativa)_(DBD_0.61)	SLM2ch05g20427	673	682	-	9.99425	6.4e-05	0.378	TTAATCATTC
M01250_2.00	(Solyc03g034110.2)_(Cannabis_sativa)_(DBD_0.61)	SLM2ch05g20436	1065	1074	-	9.99425	6.4e-05	0.421	TTAATCATTC
M01250_2.00	(Solyc03g034110.2)_(Cannabis_sativa)_(DBD_0.61)	SLM2ch05g20436	788	797	-	9.99425	6.4e-05	0.421	TTAATCATTC
M01250_2.00	(Solyc03g034110.2)_(Cannabis_sativa)_(DBD_0.61)	SLM2ch05g20477	1137	1146	+	9.99425	6.4e-05	0.421	TTAATCATTC
M01250_2.00	(Solyc03g034110.2)_(Cannabis_sativa)_(DBD_0.61)	SLM2ch05g20477	1318	1327	+	9.99425	6.4e-05	0.421	TTAATCATTC
M01250_2.00	(Solyc03g034110.2)_(Cannabis_sativa)_(DBD_0.61)	SLM2ch05g20477	1518	1527	+	9.99425	6.4e-05	0.421	TTAATCATTC
M01250_2.00	(Solyc03g034110.2)_(Cannabis_sativa)_(DBD_0.61)	SLM2ch05g20477	1647	1656	+	9.99425	6.4e-05	0.421	TTAATCATTC
M01250_2.00	(Solyc03g034110.2)_(Cannabis_sativa)_(DBD_0.61)	SLM2ch05g20477	286	295	+	9.99425	6.4e-05	0.421	TTAATCATTC
M01250_2.00	(Solyc03g034110.2)_(Cannabis_sativa)_(DBD_0.61)	SLM2ch05g20696	508	517	-	9.99425	6.4e-05	0.486	TTAATCATTC
M01250_2.00	(Solyc03g034110.2)_(Cannabis_sativa)_(DBD_0.61)	SLM2ch05g20719	1128	1137	-	9.99425	6.4e-05	0.486	TTAATCATTC
M01250_2.00	(Solyc03g034110.2)_(Cannabis_sativa)_(DBD_0.61)	SLM2ch05g20719	761	770	-	9.99425	6.4e-05	0.486	TTAATCATTC
M01250_2.00	(Solyc03g034110.2)_(Cannabis_sativa)_(DBD_0.61)	SLM2ch05g20724	37	46	-	9.99425	6.4e-05	0.545	TTAATCATTC
M01250_2.00	(Solyc03g034110.2)_(Cannabis_sativa)_(DBD_0.61)	SLM2ch05g20747	1375	1384	-	9.99425	6.4e-05	0.545	TTAATCATTC
M01250_2.00	(Solyc03g034110.2)_(Cannabis_sativa)_(DBD_0.61)	SLM2ch05g20747	336	345	-	9.99425	6.4e-05	0.545	TTAATCATTC
M01250_2.00	(Solyc03g034110.2)_(Cannabis_sativa)_(DBD_0.61)	SLM2ch05g20769	1171	1180	-	9.99425	6.4e-05	0.545	TTAATCATTC
M01250_2.00	(Solyc03g034110.2)_(Cannabis_sativa)_(DBD_0.61)	SLM2ch05g20769	383	392	-	9.99425	6.4e-05	0.545	TTAATCATTC
M01250_2.00	(Solyc03g034110.2)_(Cannabis_sativa)_(DBD_0.61)	SLM2ch05g20824	1037	1046	+	9.99425	6.4e-05	0.553	TTAATCATTC
M01250_2.00	(Solyc03g034110.2)_(Cannabis_sativa)_(DBD_0.61)	SLM2ch05g20832	1800	1809	-	9.99425	6.4e-05	0.553	TTAATCATTC
M01250_2.00	(Solyc03g034110.2)_(Cannabis_sativa)_(DBD_0.61)	SLM2ch05g20832	410	419	-	9.99425	6.4e-05	0.553	TTAATCATTC
M01250_2.00	(Solyc03g034110.2)_(Cannabis_sativa)_(DBD_0.61)	SLM2ch05g20833	1416	1425	+	9.99425	6.4e-05	0.553	TTAATCATTC
M01250_2.00	(Solyc03g034110.2)_(Cannabis_sativa)_(DBD_0.61)	SLM2ch05g20846	1001	1010	-	9.99425	6.4e-05	0.553	TTAATCATTC
M01250_2.00	(Solyc03g034110.2)_(Cannabis_sativa)_(DBD_0.61)	SLM2ch05g20846	1229	1238	-	9.99425	6.4e-05	0.553	TTAATCATTC
M01250_2.00	(Solyc03g034110.2)_(Cannabis_sativa)_(DBD_0.61)	SLM2ch05g20846	1469	1478	-	9.99425	6.4e-05	0.553	TTAATCATTC
M01250_2.00	(Solyc03g034110.2)_(Cannabis_sativa)_(DBD_0.61)	SLM2ch05g20846	1803	1812	-	9.99425	6.4e-05	0.553	TTAATCATTC
M01250_2.00	(Solyc03g034110.2)_(Cannabis_sativa)_(DBD_0.61)	SLM2ch05g20862	64	73	-	9.99425	6.4e-05	0.553	TTAATCATTC
M01250_2.00	(Solyc03g034110.2)_(Cannabis_sativa)_(DBD_0.61)	SLM2ch06g21028	140	149	+	9.99425	6.4e-05	0.435	TTAATCATTC
M01250_2.00	(Solyc03g034110.2)_(Cannabis_sativa)_(DBD_0.61)	SLM2ch06g21028	504	513	+	9.99425	6.4e-05	0.435	TTAATCATTC
M01250_2.00	(Solyc03g034110.2)_(Cannabis_sativa)_(DBD_0.61)	SLM2ch06g21124	437	446	+	9.99425	6.4e-05	0.479	TTAATCATTC
M01250_2.00	(Solyc03g034110.2)_(Cannabis_sativa)_(DBD_0.61)	SLM2ch06g21182	326	335	+	9.99425	6.4e-05	0.391	TTAATCATTC
M01250_2.00	(Solyc03g034110.2)_(Cannabis_sativa)_(DBD_0.61)	SLM2ch06g21247	1793	1802	+	9.99425	6.4e-05	0.819	TTAATCATTC
M01250_2.00	(Solyc03g034110.2)_(Cannabis_sativa)_(DBD_0.61)	SLM2ch06g21247	201	210	-	9.99425	6.4e-05	0.819	TTAATCATTC
M01250_2.00	(Solyc03g034110.2)_(Cannabis_sativa)_(DBD_0.61)	SLM2ch06g22135	1062	1071	-	9.99425	6.4e-05	0.412	TTAATCATTC
M01250_2.00	(Solyc03g034110.2)_(Cannabis_sativa)_(DBD_0.61)	SLM2ch06g22135	118	127	-	9.99425	6.4e-05	0.412	TTAATCATTC
M01250_2.00	(Solyc03g034110.2)_(Cannabis_sativa)_(DBD_0.61)	SLM2ch06g22135	1246	1255	-	9.99425	6.4e-05	0.412	TTAATCATTC
M01250_2.00	(Solyc03g034110.2)_(Cannabis_sativa)_(DBD_0.61)	SLM2ch06g22135	1440	1449	-	9.99425	6.4e-05	0.412	TTAATCATTC
M01250_2.00	(Solyc03g034110.2)_(Cannabis_sativa)_(DBD_0.61)	SLM2ch06g22135	1690	1699	-	9.99425	6.4e-05	0.412	TTAATCATTC
M01250_2.00	(Solyc03g034110.2)_(Cannabis_sativa)_(DBD_0.61)	SLM2ch06g22135	283	292	-	9.99425	6.4e-05	0.412	TTAATCATTC
M01250_2.00	(Solyc03g034110.2)_(Cannabis_sativa)_(DBD_0.61)	SLM2ch06g22135	455	464	-	9.99425	6.4e-05	0.412	TTAATCATTC
M01250_2.00	(Solyc03g034110.2)_(Cannabis_sativa)_(DBD_0.61)	SLM2ch06g22135	774	783	-	9.99425	6.4e-05	0.412	TTAATCATTC
M01250_2.00	(Solyc03g034110.2)_(Cannabis_sativa)_(DBD_0.61)	SLM2ch06g22236	1804	1813	+	9.99425	6.4e-05	0.597	TTAATCATTC
M01250_2.00	(Solyc03g034110.2)_(Cannabis_sativa)_(DBD_0.61)	SLM2ch06g22409	1178	1187	-	9.99425	6.4e-05	0.597	TTAATCATTC
M01250_2.00	(Solyc03g034110.2)_(Cannabis_sativa)_(DBD_0.61)	SLM2ch06g22409	177	186	-	9.99425	6.4e-05	0.597	TTAATCATTC
M01250_2.00	(Solyc03g034110.2)_(Cannabis_sativa)_(DBD_0.61)	SLM2ch06g22583	1780	1789	+	9.99425	6.4e-05	0.401	TTAATCATTC
M01250_2.00	(Solyc03g034110.2)_(Cannabis_sativa)_(DBD_0.61)	SLM2ch06g22616	1858	1867	-	9.99425	6.4e-05	0.401	TTAATCATTC
M01250_2.00	(Solyc03g034110.2)_(Cannabis_sativa)_(DBD_0.61)	SLM2ch06g22616	462	471	-	9.99425	6.4e-05	0.401	TTAATCATTC
M01250_2.00	(Solyc03g034110.2)_(Cannabis_sativa)_(DBD_0.61)	SLM2ch06g22616	760	769	-	9.99425	6.4e-05	0.401	TTAATCATTC
M01250_2.00	(Solyc03g034110.2)_(Cannabis_sativa)_(DBD_0.61)	SLM2ch06g22624	518	527	-	9.99425	6.4e-05	0.401	TTAATCATTC
M01250_2.00	(Solyc03g034110.2)_(Cannabis_sativa)_(DBD_0.61)	SLM2ch06g22682	1032	1041	-	9.99425	6.4e-05	0.505	TTAATCATTC
M01250_2.00	(Solyc03g034110.2)_(Cannabis_sativa)_(DBD_0.61)	SLM2ch06g22682	1524	1533	+	9.99425	6.4e-05	0.505	TTAATCATTC
M01250_2.00	(Solyc03g034110.2)_(Cannabis_sativa)_(DBD_0.61)	SLM2ch06g22682	328	337	-	9.99425	6.4e-05	0.505	TTAATCATTC
M01250_2.00	(Solyc03g034110.2)_(Cannabis_sativa)_(DBD_0.61)	SLM2ch06g22682	981	990	-	9.99425	6.4e-05	0.505	TTAATCATTC
M01250_2.00	(Solyc03g034110.2)_(Cannabis_sativa)_(DBD_0.61)	SLM2ch06g22728	1850	1859	+	9.99425	6.4e-05	0.505	TTAATCATTC
M01250_2.00	(Solyc03g034110.2)_(Cannabis_sativa)_(DBD_0.61)	SLM2ch06g22737	1677	1686	+	9.99425	6.4e-05	0.505	TTAATCATTC
M01250_2.00	(Solyc03g034110.2)_(Cannabis_sativa)_(DBD_0.61)	SLM2ch06g22737	1875	1884	+	9.99425	6.4e-05	0.505	TTAATCATTC
M01250_2.00	(Solyc03g034110.2)_(Cannabis_sativa)_(DBD_0.61)	SLM2ch06g22751	1155	1164	-	9.99425	6.4e-05	0.505	TTAATCATTC
M01250_2.00	(Solyc03g034110.2)_(Cannabis_sativa)_(DBD_0.61)	SLM2ch06g22755	1212	1221	+	9.99425	6.4e-05	0.505	TTAATCATTC
M01250_2.00	(Solyc03g034110.2)_(Cannabis_sativa)_(DBD_0.61)	SLM2ch06g22755	1737	1746	+	9.99425	6.4e-05	0.505	TTAATCATTC
M01250_2.00	(Solyc03g034110.2)_(Cannabis_sativa)_(DBD_0.61)	SLM2ch06g22755	959	968	+	9.99425	6.4e-05	0.505	TTAATCATTC
M01250_2.00	(Solyc03g034110.2)_(Cannabis_sativa)_(DBD_0.61)	SLM2ch06g22778	1741	1750	+	9.99425	6.4e-05	0.505	TTAATCATTC
M01250_2.00	(Solyc03g034110.2)_(Cannabis_sativa)_(DBD_0.61)	SLM2ch06g22787	1073	1082	+	9.99425	6.4e-05	0.505	TTAATCATTC
M01250_2.00	(Solyc03g034110.2)_(Cannabis_sativa)_(DBD_0.61)	SLM2ch06g22797	1001	1010	+	9.99425	6.4e-05	0.449	TTAATCATTC
M01250_2.00	(Solyc03g034110.2)_(Cannabis_sativa)_(DBD_0.61)	SLM2ch06g22797	1079	1088	-	9.99425	6.4e-05	0.449	TTAATCATTC
M01250_2.00	(Solyc03g034110.2)_(Cannabis_sativa)_(DBD_0.61)	SLM2ch06g22838	1965	1974	+	9.99425	6.4e-05	0.449	TTAATCATTC
M01250_2.00	(Solyc03g034110.2)_(Cannabis_sativa)_(DBD_0.61)	SLM2ch06g22871	1481	1490	-	9.99425	6.4e-05	0.449	TTAATCATTC
M01250_2.00	(Solyc03g034110.2)_(Cannabis_sativa)_(DBD_0.61)	SLM2ch06g22871	288	297	-	9.99425	6.4e-05	0.449	TTAATCATTC
M01250_2.00	(Solyc03g034110.2)_(Cannabis_sativa)_(DBD_0.61)	SLM2ch06g22871	813	822	-	9.99425	6.4e-05	0.449	TTAATCATTC
M01250_2.00	(Solyc03g034110.2)_(Cannabis_sativa)_(DBD_0.61)	SLM2ch06g22989	274	283	+	9.99425	6.4e-05	0.371	TTAATCATTC
M01250_2.00	(Solyc03g034110.2)_(Cannabis_sativa)_(DBD_0.61)	SLM2ch06g22989	505	514	+	9.99425	6.4e-05	0.371	TTAATCATTC
M01250_2.00	(Solyc03g034110.2)_(Cannabis_sativa)_(DBD_0.61)	SLM2ch06g23018	1220	1229	-	9.99425	6.4e-05	0.45	TTAATCATTC
M01250_2.00	(Solyc03g034110.2)_(Cannabis_sativa)_(DBD_0.61)	SLM2ch06g23018	1940	1949	-	9.99425	6.4e-05	0.45	TTAATCATTC
M01250_2.00	(Solyc03g034110.2)_(Cannabis_sativa)_(DBD_0.61)	SLM2ch06g23039	1655	1664	+	9.99425	6.4e-05	0.45	TTAATCATTC
M01250_2.00	(Solyc03g034110.2)_(Cannabis_sativa)_(DBD_0.61)	SLM2ch06g23039	1882	1891	+	9.99425	6.4e-05	0.45	TTAATCATTC
M01250_2.00	(Solyc03g034110.2)_(Cannabis_sativa)_(DBD_0.61)	SLM2ch06g23039	826	835	+	9.99425	6.4e-05	0.45	TTAATCATTC
M01250_2.00	(Solyc03g034110.2)_(Cannabis_sativa)_(DBD_0.61)	SLM2ch06g23140	1309	1318	+	9.99425	6.4e-05	0.514	TTAATCATTC
M01250_2.00	(Solyc03g034110.2)_(Cannabis_sativa)_(DBD_0.61)	SLM2ch06g23140	830	839	+	9.99425	6.4e-05	0.514	TTAATCATTC
M01250_2.00	(Solyc03g034110.2)_(Cannabis_sativa)_(DBD_0.61)	SLM2ch06g23203	1025	1034	+	9.99425	6.4e-05	0.41	TTAATCATTC
M01250_2.00	(Solyc03g034110.2)_(Cannabis_sativa)_(DBD_0.61)	SLM2ch06g23203	1347	1356	+	9.99425	6.4e-05	0.41	TTAATCATTC
M01250_2.00	(Solyc03g034110.2)_(Cannabis_sativa)_(DBD_0.61)	SLM2ch06g23203	1579	1588	+	9.99425	6.4e-05	0.41	TTAATCATTC
M01250_2.00	(Solyc03g034110.2)_(Cannabis_sativa)_(DBD_0.61)	SLM2ch06g23203	1913	1922	+	9.99425	6.4e-05	0.41	TTAATCATTC
M01250_2.00	(Solyc03g034110.2)_(Cannabis_sativa)_(DBD_0.61)	SLM2ch06g23203	680	689	+	9.99425	6.4e-05	0.41	TTAATCATTC
M01250_2.00	(Solyc03g034110.2)_(Cannabis_sativa)_(DBD_0.61)	SLM2ch06g23223	139	148	-	9.99425	6.4e-05	0.41	TTAATCATTC
M01250_2.00	(Solyc03g034110.2)_(Cannabis_sativa)_(DBD_0.61)	SLM2ch06g23223	921	930	-	9.99425	6.4e-05	0.41	TTAATCATTC
M01250_2.00	(Solyc03g034110.2)_(Cannabis_sativa)_(DBD_0.61)	SLM2ch06g23272	300	309	-	9.99425	6.4e-05	0.41	TTAATCATTC
M01250_2.00	(Solyc03g034110.2)_(Cannabis_sativa)_(DBD_0.61)	SLM2ch06g23289	1509	1518	+	9.99425	6.4e-05	0.41	TTAATCATTC
M01250_2.00	(Solyc03g034110.2)_(Cannabis_sativa)_(DBD_0.61)	SLM2ch06g23303	1087	1096	+	9.99425	6.4e-05	0.414	TTAATCATTC
M01250_2.00	(Solyc03g034110.2)_(Cannabis_sativa)_(DBD_0.61)	SLM2ch06g23303	1806	1815	+	9.99425	6.4e-05	0.414	TTAATCATTC
M01250_2.00	(Solyc03g034110.2)_(Cannabis_sativa)_(DBD_0.61)	SLM2ch06g23303	1950	1959	+	9.99425	6.4e-05	0.414	TTAATCATTC
M01250_2.00	(Solyc03g034110.2)_(Cannabis_sativa)_(DBD_0.61)	SLM2ch06g23312	124	133	-	9.99425	6.4e-05	0.414	TTAATCATTC
M01250_2.00	(Solyc03g034110.2)_(Cannabis_sativa)_(DBD_0.61)	SLM2ch06g23312	471	480	-	9.99425	6.4e-05	0.414	TTAATCATTC
M01250_2.00	(Solyc03g034110.2)_(Cannabis_sativa)_(DBD_0.61)	SLM2ch06g23312	884	893	-	9.99425	6.4e-05	0.414	TTAATCATTC
M01250_2.00	(Solyc03g034110.2)_(Cannabis_sativa)_(DBD_0.61)	SLM2ch06g23488	308	317	-	9.99425	6.4e-05	0.486	TTAATCATTC
M01250_2.00	(Solyc03g034110.2)_(Cannabis_sativa)_(DBD_0.61)	SLM2ch06g23615	1417	1426	+	9.99425	6.4e-05	0.505	TTAATCATTC
M01250_2.00	(Solyc03g034110.2)_(Cannabis_sativa)_(DBD_0.61)	SLM2ch06g23615	1584	1593	+	9.99425	6.4e-05	0.505	TTAATCATTC
M01250_2.00	(Solyc03g034110.2)_(Cannabis_sativa)_(DBD_0.61)	SLM2ch06g23615	1768	1777	+	9.99425	6.4e-05	0.505	TTAATCATTC
M01250_2.00	(Solyc03g034110.2)_(Cannabis_sativa)_(DBD_0.61)	SLM2ch06g23623	1007	1016	-	9.99425	6.4e-05	0.505	TTAATCATTC
M01250_2.00	(Solyc03g034110.2)_(Cannabis_sativa)_(DBD_0.61)	SLM2ch06g23623	1309	1318	-	9.99425	6.4e-05	0.505	TTAATCATTC
M01250_2.00	(Solyc03g034110.2)_(Cannabis_sativa)_(DBD_0.61)	SLM2ch06g23623	1540	1549	-	9.99425	6.4e-05	0.505	TTAATCATTC
M01250_2.00	(Solyc03g034110.2)_(Cannabis_sativa)_(DBD_0.61)	SLM2ch06g23623	1683	1692	-	9.99425	6.4e-05	0.505	TTAATCATTC
M01250_2.00	(Solyc03g034110.2)_(Cannabis_sativa)_(DBD_0.61)	SLM2ch06g23623	1943	1952	-	9.99425	6.4e-05	0.505	TTAATCATTC
M01250_2.00	(Solyc03g034110.2)_(Cannabis_sativa)_(DBD_0.61)	SLM2ch06g23637	1609	1618	-	9.99425	6.4e-05	0.505	TTAATCATTC
M01250_2.00	(Solyc03g034110.2)_(Cannabis_sativa)_(DBD_0.61)	SLM2ch06g23637	455	464	-	9.99425	6.4e-05	0.505	TTAATCATTC
M01250_2.00	(Solyc03g034110.2)_(Cannabis_sativa)_(DBD_0.61)	SLM2ch06g23637	777	786	-	9.99425	6.4e-05	0.505	TTAATCATTC
M01250_2.00	(Solyc03g034110.2)_(Cannabis_sativa)_(DBD_0.61)	SLM2ch06g23669	1265	1274	+	9.99425	6.4e-05	0.536	TTAATCATTC
M01250_2.00	(Solyc03g034110.2)_(Cannabis_sativa)_(DBD_0.61)	SLM2ch06g23685	1188	1197	+	9.99425	6.4e-05	0.536	TTAATCATTC
M01250_2.00	(Solyc03g034110.2)_(Cannabis_sativa)_(DBD_0.61)	SLM2ch06g23685	1406	1415	+	9.99425	6.4e-05	0.536	TTAATCATTC
M01250_2.00	(Solyc03g034110.2)_(Cannabis_sativa)_(DBD_0.61)	SLM2ch06g23685	1662	1671	+	9.99425	6.4e-05	0.536	TTAATCATTC
M01250_2.00	(Solyc03g034110.2)_(Cannabis_sativa)_(DBD_0.61)	SLM2ch06g23685	358	367	+	9.99425	6.4e-05	0.536	TTAATCATTC
M01250_2.00	(Solyc03g034110.2)_(Cannabis_sativa)_(DBD_0.61)	SLM2ch06g23685	93	102	+	9.99425	6.4e-05	0.536	TTAATCATTC
M01250_2.00	(Solyc03g034110.2)_(Cannabis_sativa)_(DBD_0.61)	SLM2ch06g23719	1844	1853	-	9.99425	6.4e-05	0.536	TTAATCATTC
M01250_2.00	(Solyc03g034110.2)_(Cannabis_sativa)_(DBD_0.61)	SLM2ch06g23746	1924	1933	+	9.99425	6.4e-05	0.536	TTAATCATTC
M01250_2.00	(Solyc03g034110.2)_(Cannabis_sativa)_(DBD_0.61)	SLM2ch06g23746	380	389	+	9.99425	6.4e-05	0.536	TTAATCATTC
M01250_2.00	(Solyc03g034110.2)_(Cannabis_sativa)_(DBD_0.61)	SLM2ch06g23746	531	540	+	9.99425	6.4e-05	0.536	TTAATCATTC
M01250_2.00	(Solyc03g034110.2)_(Cannabis_sativa)_(DBD_0.61)	SLM2ch06g23746	968	977	+	9.99425	6.4e-05	0.536	TTAATCATTC
M01250_2.00	(Solyc03g034110.2)_(Cannabis_sativa)_(DBD_0.61)	SLM2ch06g23799	485	494	-	9.99425	6.4e-05	0.412	TTAATCATTC
M01250_2.00	(Solyc03g034110.2)_(Cannabis_sativa)_(DBD_0.61)	SLM2ch06g23864	26	35	+	9.99425	6.4e-05	0.448	TTAATCATTC
M01250_2.00	(Solyc03g034110.2)_(Cannabis_sativa)_(DBD_0.61)	SLM2ch06g23864	382	391	+	9.99425	6.4e-05	0.448	TTAATCATTC
M01250_2.00	(Solyc03g034110.2)_(Cannabis_sativa)_(DBD_0.61)	SLM2ch06g23864	695	704	+	9.99425	6.4e-05	0.448	TTAATCATTC
M01250_2.00	(Solyc03g034110.2)_(Cannabis_sativa)_(DBD_0.61)	SLM2ch06g23889	189	198	+	9.99425	6.4e-05	0.448	TTAATCATTC
M01250_2.00	(Solyc03g034110.2)_(Cannabis_sativa)_(DBD_0.61)	SLM2ch06g23889	744	753	+	9.99425	6.4e-05	0.448	TTAATCATTC
M01250_2.00	(Solyc03g034110.2)_(Cannabis_sativa)_(DBD_0.61)	SLM2ch06g23908	217	226	-	9.99425	6.4e-05	0.448	TTAATCATTC
M01250_2.00	(Solyc03g034110.2)_(Cannabis_sativa)_(DBD_0.61)	SLM2ch06g23981	1052	1061	+	9.99425	6.4e-05	0.475	TTAATCATTC
M01250_2.00	(Solyc03g034110.2)_(Cannabis_sativa)_(DBD_0.61)	SLM2ch06g23981	1249	1258	+	9.99425	6.4e-05	0.475	TTAATCATTC
M01250_2.00	(Solyc03g034110.2)_(Cannabis_sativa)_(DBD_0.61)	SLM2ch06g23981	1959	1968	+	9.99425	6.4e-05	0.475	TTAATCATTC
M01250_2.00	(Solyc03g034110.2)_(Cannabis_sativa)_(DBD_0.61)	SLM2ch06g23981	359	368	+	9.99425	6.4e-05	0.475	TTAATCATTC
M01250_2.00	(Solyc03g034110.2)_(Cannabis_sativa)_(DBD_0.61)	SLM2ch06g24042	1892	1901	+	9.99425	6.4e-05	0.428	TTAATCATTC
M01250_2.00	(Solyc03g034110.2)_(Cannabis_sativa)_(DBD_0.61)	SLM2ch06g24043	405	414	+	9.99425	6.4e-05	0.428	TTAATCATTC
M01250_2.00	(Solyc03g034110.2)_(Cannabis_sativa)_(DBD_0.61)	SLM2ch06g24048	625	634	+	9.99425	6.4e-05	0.428	TTAATCATTC
M01250_2.00	(Solyc03g034110.2)_(Cannabis_sativa)_(DBD_0.61)	SLM2ch06g24076	1328	1337	+	9.99425	6.4e-05	0.428	TTAATCATTC
M01250_2.00	(Solyc03g034110.2)_(Cannabis_sativa)_(DBD_0.61)	SLM2ch06g24076	1745	1754	+	9.99425	6.4e-05	0.428	TTAATCATTC
M01250_2.00	(Solyc03g034110.2)_(Cannabis_sativa)_(DBD_0.61)	SLM2ch06g24076	647	656	+	9.99425	6.4e-05	0.428	TTAATCATTC
M01250_2.00	(Solyc03g034110.2)_(Cannabis_sativa)_(DBD_0.61)	SLM2ch06g24240	1687	1696	-	9.99425	6.4e-05	0.445	TTAATCATTC
M01250_2.00	(Solyc03g034110.2)_(Cannabis_sativa)_(DBD_0.61)	SLM2ch06g24240	1882	1891	-	9.99425	6.4e-05	0.445	TTAATCATTC
M01250_2.00	(Solyc03g034110.2)_(Cannabis_sativa)_(DBD_0.61)	SLM2ch06g24248	1150	1159	-	9.99425	6.4e-05	0.445	TTAATCATTC
M01250_2.00	(Solyc03g034110.2)_(Cannabis_sativa)_(DBD_0.61)	SLM2ch06g24248	266	275	-	9.99425	6.4e-05	0.445	TTAATCATTC
M01250_2.00	(Solyc03g034110.2)_(Cannabis_sativa)_(DBD_0.61)	SLM2ch06g24248	449	458	-	9.99425	6.4e-05	0.445	TTAATCATTC
M01250_2.00	(Solyc03g034110.2)_(Cannabis_sativa)_(DBD_0.61)	SLM2ch06g24280	1141	1150	-	9.99425	6.4e-05	0.445	TTAATCATTC
M01250_2.00	(Solyc03g034110.2)_(Cannabis_sativa)_(DBD_0.61)	SLM2ch06g24280	1480	1489	-	9.99425	6.4e-05	0.445	TTAATCATTC
M01250_2.00	(Solyc03g034110.2)_(Cannabis_sativa)_(DBD_0.61)	SLM2ch06g24280	1789	1798	-	9.99425	6.4e-05	0.445	TTAATCATTC
M01250_2.00	(Solyc03g034110.2)_(Cannabis_sativa)_(DBD_0.61)	SLM2ch06g24280	1940	1949	-	9.99425	6.4e-05	0.445	TTAATCATTC
M01250_2.00	(Solyc03g034110.2)_(Cannabis_sativa)_(DBD_0.61)	SLM2ch07g25408	226	235	-	9.99425	6.4e-05	0.487	TTAATCATTC
M01250_2.00	(Solyc03g034110.2)_(Cannabis_sativa)_(DBD_0.61)	SLM2ch07g25408	907	916	-	9.99425	6.4e-05	0.487	TTAATCATTC
M01250_2.00	(Solyc03g034110.2)_(Cannabis_sativa)_(DBD_0.61)	SLM2ch07g25409	507	516	-	9.99425	6.4e-05	0.487	TTAATCATTC
M01250_2.00	(Solyc03g034110.2)_(Cannabis_sativa)_(DBD_0.61)	SLM2ch07g25452	1064	1073	+	9.99425	6.4e-05	0.487	TTAATCATTC
M01250_2.00	(Solyc03g034110.2)_(Cannabis_sativa)_(DBD_0.61)	SLM2ch07g25452	1217	1226	+	9.99425	6.4e-05	0.487	TTAATCATTC
M01250_2.00	(Solyc03g034110.2)_(Cannabis_sativa)_(DBD_0.61)	SLM2ch07g25452	1342	1351	+	9.99425	6.4e-05	0.487	TTAATCATTC
M01250_2.00	(Solyc03g034110.2)_(Cannabis_sativa)_(DBD_0.61)	SLM2ch07g25452	1836	1845	+	9.99425	6.4e-05	0.487	TTAATCATTC
M01250_2.00	(Solyc03g034110.2)_(Cannabis_sativa)_(DBD_0.61)	SLM2ch07g25452	1961	1970	+	9.99425	6.4e-05	0.487	TTAATCATTC
M01250_2.00	(Solyc03g034110.2)_(Cannabis_sativa)_(DBD_0.61)	SLM2ch07g25452	771	780	+	9.99425	6.4e-05	0.487	TTAATCATTC
M01250_2.00	(Solyc03g034110.2)_(Cannabis_sativa)_(DBD_0.61)	SLM2ch07g25452	896	905	+	9.99425	6.4e-05	0.487	TTAATCATTC
M01250_2.00	(Solyc03g034110.2)_(Cannabis_sativa)_(DBD_0.61)	SLM2ch07g25452	939	948	+	9.99425	6.4e-05	0.487	TTAATCATTC
M01250_2.00	(Solyc03g034110.2)_(Cannabis_sativa)_(DBD_0.61)	SLM2ch07g25459	1176	1185	+	9.99425	6.4e-05	0.487	TTAATCATTC
M01250_2.00	(Solyc03g034110.2)_(Cannabis_sativa)_(DBD_0.61)	SLM2ch07g25474	113	122	+	9.99425	6.4e-05	0.487	TTAATCATTC
M01250_2.00	(Solyc03g034110.2)_(Cannabis_sativa)_(DBD_0.61)	SLM2ch07g25474	827	836	+	9.99425	6.4e-05	0.487	TTAATCATTC
M01250_2.00	(Solyc03g034110.2)_(Cannabis_sativa)_(DBD_0.61)	SLM2ch07g25534	1870	1879	-	9.99425	6.4e-05	0.488	TTAATCATTC
M01250_2.00	(Solyc03g034110.2)_(Cannabis_sativa)_(DBD_0.61)	SLM2ch07g25659	1744	1753	+	9.99425	6.4e-05	0.43	TTAATCATTC
M01250_2.00	(Solyc03g034110.2)_(Cannabis_sativa)_(DBD_0.61)	SLM2ch07g25659	279	288	+	9.99425	6.4e-05	0.43	TTAATCATTC
M01250_2.00	(Solyc03g034110.2)_(Cannabis_sativa)_(DBD_0.61)	SLM2ch07g25669	1955	1964	-	9.99425	6.4e-05	0.43	TTAATCATTC
M01250_2.00	(Solyc03g034110.2)_(Cannabis_sativa)_(DBD_0.61)	SLM2ch07g25669	385	394	-	9.99425	6.4e-05	0.43	TTAATCATTC
M01250_2.00	(Solyc03g034110.2)_(Cannabis_sativa)_(DBD_0.61)	SLM2ch07g25669	809	818	-	9.99425	6.4e-05	0.43	TTAATCATTC
M01250_2.00	(Solyc03g034110.2)_(Cannabis_sativa)_(DBD_0.61)	SLM2ch07g25779	1519	1528	+	9.99425	6.4e-05	0.411	TTAATCATTC
M01250_2.00	(Solyc03g034110.2)_(Cannabis_sativa)_(DBD_0.61)	SLM2ch07g25833	275	284	+	9.99425	6.4e-05	0.381	TTAATCATTC
M01250_2.00	(Solyc03g034110.2)_(Cannabis_sativa)_(DBD_0.61)	SLM2ch07g25839	275	284	+	9.99425	6.4e-05	0.381	TTAATCATTC
M01250_2.00	(Solyc03g034110.2)_(Cannabis_sativa)_(DBD_0.61)	SLM2ch07g25843	286	295	+	9.99425	6.4e-05	0.381	TTAATCATTC
M01250_2.00	(Solyc03g034110.2)_(Cannabis_sativa)_(DBD_0.61)	SLM2ch07g25847	135	144	+	9.99425	6.4e-05	0.381	TTAATCATTC
M01250_2.00	(Solyc03g034110.2)_(Cannabis_sativa)_(DBD_0.61)	SLM2ch07g25847	452	461	+	9.99425	6.4e-05	0.381	TTAATCATTC
M01250_2.00	(Solyc03g034110.2)_(Cannabis_sativa)_(DBD_0.61)	SLM2ch07g25847	746	755	+	9.99425	6.4e-05	0.381	TTAATCATTC
M01250_2.00	(Solyc03g034110.2)_(Cannabis_sativa)_(DBD_0.61)	SLM2ch07g25848	140	149	+	9.99425	6.4e-05	0.381	TTAATCATTC
M01250_2.00	(Solyc03g034110.2)_(Cannabis_sativa)_(DBD_0.61)	SLM2ch07g25848	457	466	+	9.99425	6.4e-05	0.381	TTAATCATTC
M01250_2.00	(Solyc03g034110.2)_(Cannabis_sativa)_(DBD_0.61)	SLM2ch07g25848	750	759	+	9.99425	6.4e-05	0.381	TTAATCATTC
M01250_2.00	(Solyc03g034110.2)_(Cannabis_sativa)_(DBD_0.61)	SLM2ch07g25849	136	145	+	9.99425	6.4e-05	0.381	TTAATCATTC
M01250_2.00	(Solyc03g034110.2)_(Cannabis_sativa)_(DBD_0.61)	SLM2ch07g25849	1720	1729	-	9.99425	6.4e-05	0.381	TTAATCATTC
M01250_2.00	(Solyc03g034110.2)_(Cannabis_sativa)_(DBD_0.61)	SLM2ch07g25849	452	461	+	9.99425	6.4e-05	0.381	TTAATCATTC
M01250_2.00	(Solyc03g034110.2)_(Cannabis_sativa)_(DBD_0.61)	SLM2ch07g25849	746	755	+	9.99425	6.4e-05	0.381	TTAATCATTC
M01250_2.00	(Solyc03g034110.2)_(Cannabis_sativa)_(DBD_0.61)	SLM2ch07g25913	1410	1419	-	9.99425	6.4e-05	0.381	TTAATCATTC
M01250_2.00	(Solyc03g034110.2)_(Cannabis_sativa)_(DBD_0.61)	SLM2ch07g25913	1670	1679	-	9.99425	6.4e-05	0.381	TTAATCATTC
M01250_2.00	(Solyc03g034110.2)_(Cannabis_sativa)_(DBD_0.61)	SLM2ch07g25936	898	907	-	9.99425	6.4e-05	0.381	TTAATCATTC
M01250_2.00	(Solyc03g034110.2)_(Cannabis_sativa)_(DBD_0.61)	SLM2ch07g25978	1006	1015	-	9.99425	6.4e-05	0.381	TTAATCATTC
M01250_2.00	(Solyc03g034110.2)_(Cannabis_sativa)_(DBD_0.61)	SLM2ch07g25978	1269	1278	-	9.99425	6.4e-05	0.381	TTAATCATTC
M01250_2.00	(Solyc03g034110.2)_(Cannabis_sativa)_(DBD_0.61)	SLM2ch07g25978	1740	1749	-	9.99425	6.4e-05	0.381	TTAATCATTC
M01250_2.00	(Solyc03g034110.2)_(Cannabis_sativa)_(DBD_0.61)	SLM2ch07g25978	359	368	-	9.99425	6.4e-05	0.381	TTAATCATTC
M01250_2.00	(Solyc03g034110.2)_(Cannabis_sativa)_(DBD_0.61)	SLM2ch07g25978	543	552	-	9.99425	6.4e-05	0.381	TTAATCATTC
M01250_2.00	(Solyc03g034110.2)_(Cannabis_sativa)_(DBD_0.61)	SLM2ch07g25978	748	757	-	9.99425	6.4e-05	0.381	TTAATCATTC
M01250_2.00	(Solyc03g034110.2)_(Cannabis_sativa)_(DBD_0.61)	SLM2ch07g25978	78	87	-	9.99425	6.4e-05	0.381	TTAATCATTC
M01250_2.00	(Solyc03g034110.2)_(Cannabis_sativa)_(DBD_0.61)	SLM2ch07g26028	73	82	-	9.99425	6.4e-05	0.445	TTAATCATTC
M01250_2.00	(Solyc03g034110.2)_(Cannabis_sativa)_(DBD_0.61)	SLM2ch07g27192	564	573	-	9.99425	6.4e-05	0.491	TTAATCATTC
M01250_2.00	(Solyc03g034110.2)_(Cannabis_sativa)_(DBD_0.61)	SLM2ch07g27192	570	579	+	9.99425	6.4e-05	0.491	TTAATCATTC
M01250_2.00	(Solyc03g034110.2)_(Cannabis_sativa)_(DBD_0.61)	SLM2ch07g27192	993	1002	-	9.99425	6.4e-05	0.491	TTAATCATTC
M01250_2.00	(Solyc03g034110.2)_(Cannabis_sativa)_(DBD_0.61)	SLM2ch07g27192	999	1008	+	9.99425	6.4e-05	0.491	TTAATCATTC
M01250_2.00	(Solyc03g034110.2)_(Cannabis_sativa)_(DBD_0.61)	SLM2ch07g27392	1920	1929	-	9.99425	6.4e-05	0.401	TTAATCATTC
M01250_2.00	(Solyc03g034110.2)_(Cannabis_sativa)_(DBD_0.61)	SLM2ch07g27436	1576	1585	-	9.99425	6.4e-05	0.401	TTAATCATTC
M01250_2.00	(Solyc03g034110.2)_(Cannabis_sativa)_(DBD_0.61)	SLM2ch07g27436	533	542	-	9.99425	6.4e-05	0.401	TTAATCATTC
M01250_2.00	(Solyc03g034110.2)_(Cannabis_sativa)_(DBD_0.61)	SLM2ch07g27447	1029	1038	+	9.99425	6.4e-05	0.401	TTAATCATTC
M01250_2.00	(Solyc03g034110.2)_(Cannabis_sativa)_(DBD_0.61)	SLM2ch07g27447	469	478	+	9.99425	6.4e-05	0.401	TTAATCATTC
M01250_2.00	(Solyc03g034110.2)_(Cannabis_sativa)_(DBD_0.61)	SLM2ch07g27447	709	718	+	9.99425	6.4e-05	0.401	TTAATCATTC
M01250_2.00	(Solyc03g034110.2)_(Cannabis_sativa)_(DBD_0.61)	SLM2ch07g27447	869	878	+	9.99425	6.4e-05	0.401	TTAATCATTC
M01250_2.00	(Solyc03g034110.2)_(Cannabis_sativa)_(DBD_0.61)	SLM2ch07g27465	1154	1163	+	9.99425	6.4e-05	0.401	TTAATCATTC
M01250_2.00	(Solyc03g034110.2)_(Cannabis_sativa)_(DBD_0.61)	SLM2ch07g27465	1426	1435	+	9.99425	6.4e-05	0.401	TTAATCATTC
M01250_2.00	(Solyc03g034110.2)_(Cannabis_sativa)_(DBD_0.61)	SLM2ch07g27465	1805	1814	+	9.99425	6.4e-05	0.401	TTAATCATTC
M01250_2.00	(Solyc03g034110.2)_(Cannabis_sativa)_(DBD_0.61)	SLM2ch07g27547	1339	1348	+	9.99425	6.4e-05	0.391	TTAATCATTC
M01250_2.00	(Solyc03g034110.2)_(Cannabis_sativa)_(DBD_0.61)	SLM2ch07g27547	1578	1587	+	9.99425	6.4e-05	0.391	TTAATCATTC
M01250_2.00	(Solyc03g034110.2)_(Cannabis_sativa)_(DBD_0.61)	SLM2ch07g27547	1821	1830	+	9.99425	6.4e-05	0.391	TTAATCATTC
M01250_2.00	(Solyc03g034110.2)_(Cannabis_sativa)_(DBD_0.61)	SLM2ch07g27547	803	812	+	9.99425	6.4e-05	0.391	TTAATCATTC
M01250_2.00	(Solyc03g034110.2)_(Cannabis_sativa)_(DBD_0.61)	SLM2ch07g27578	146	155	-	9.99425	6.4e-05	0.391	TTAATCATTC
M01250_2.00	(Solyc03g034110.2)_(Cannabis_sativa)_(DBD_0.61)	SLM2ch07g27642	1016	1025	+	9.99425	6.4e-05	0.391	TTAATCATTC
M01250_2.00	(Solyc03g034110.2)_(Cannabis_sativa)_(DBD_0.61)	SLM2ch07g27642	1409	1418	+	9.99425	6.4e-05	0.391	TTAATCATTC
M01250_2.00	(Solyc03g034110.2)_(Cannabis_sativa)_(DBD_0.61)	SLM2ch07g27642	1586	1595	+	9.99425	6.4e-05	0.391	TTAATCATTC
M01250_2.00	(Solyc03g034110.2)_(Cannabis_sativa)_(DBD_0.61)	SLM2ch07g27642	1713	1722	+	9.99425	6.4e-05	0.391	TTAATCATTC
M01250_2.00	(Solyc03g034110.2)_(Cannabis_sativa)_(DBD_0.61)	SLM2ch07g27642	873	882	+	9.99425	6.4e-05	0.391	TTAATCATTC
M01250_2.00	(Solyc03g034110.2)_(Cannabis_sativa)_(DBD_0.61)	SLM2ch07g27721	1919	1928	+	9.99425	6.4e-05	0.498	TTAATCATTC
M01250_2.00	(Solyc03g034110.2)_(Cannabis_sativa)_(DBD_0.61)	SLM2ch07g27857	840	849	+	9.99425	6.4e-05	0.475	TTAATCATTC
M01250_2.00	(Solyc03g034110.2)_(Cannabis_sativa)_(DBD_0.61)	SLM2ch07g27978	1657	1666	-	9.99425	6.4e-05	0.306	TTAATCATTC
M01250_2.00	(Solyc03g034110.2)_(Cannabis_sativa)_(DBD_0.61)	SLM2ch07g28047	324	333	+	9.99425	6.4e-05	0.393	TTAATCATTC
M01250_2.00	(Solyc03g034110.2)_(Cannabis_sativa)_(DBD_0.61)	SLM2ch07g28047	531	540	+	9.99425	6.4e-05	0.393	TTAATCATTC
M01250_2.00	(Solyc03g034110.2)_(Cannabis_sativa)_(DBD_0.61)	SLM2ch07g28047	948	957	+	9.99425	6.4e-05	0.393	TTAATCATTC
M01250_2.00	(Solyc03g034110.2)_(Cannabis_sativa)_(DBD_0.61)	SLM2ch07g28064	1223	1232	-	9.99425	6.4e-05	0.393	TTAATCATTC
M01250_2.00	(Solyc03g034110.2)_(Cannabis_sativa)_(DBD_0.61)	SLM2ch07g28064	1573	1582	-	9.99425	6.4e-05	0.393	TTAATCATTC
M01250_2.00	(Solyc03g034110.2)_(Cannabis_sativa)_(DBD_0.61)	SLM2ch07g28074	775	784	-	9.99425	6.4e-05	0.393	TTAATCATTC
M01250_2.00	(Solyc03g034110.2)_(Cannabis_sativa)_(DBD_0.61)	SLM2ch07g28118	1640	1649	+	9.99425	6.4e-05	0.393	TTAATCATTC
M01250_2.00	(Solyc03g034110.2)_(Cannabis_sativa)_(DBD_0.61)	SLM2ch07g28119	587	596	+	9.99425	6.4e-05	0.393	TTAATCATTC
M01250_2.00	(Solyc03g034110.2)_(Cannabis_sativa)_(DBD_0.61)	SLM2ch07g28125	1631	1640	+	9.99425	6.4e-05	0.393	TTAATCATTC
M01250_2.00	(Solyc03g034110.2)_(Cannabis_sativa)_(DBD_0.61)	SLM2ch07g28196	362	371	+	9.99425	6.4e-05	0.38	TTAATCATTC
M01250_2.00	(Solyc03g034110.2)_(Cannabis_sativa)_(DBD_0.61)	SLM2ch07g28202	1104	1113	-	9.99425	6.4e-05	0.38	TTAATCATTC
M01250_2.00	(Solyc03g034110.2)_(Cannabis_sativa)_(DBD_0.61)	SLM2ch07g28340	1109	1118	-	9.99425	6.4e-05	0.455	TTAATCATTC
M01250_2.00	(Solyc03g034110.2)_(Cannabis_sativa)_(DBD_0.61)	SLM2ch07g28340	1325	1334	-	9.99425	6.4e-05	0.455	TTAATCATTC
M01250_2.00	(Solyc03g034110.2)_(Cannabis_sativa)_(DBD_0.61)	SLM2ch07g28462	1105	1114	-	9.99425	6.4e-05	0.487	TTAATCATTC
M01250_2.00	(Solyc03g034110.2)_(Cannabis_sativa)_(DBD_0.61)	SLM2ch07g28462	1854	1863	-	9.99425	6.4e-05	0.487	TTAATCATTC
M01250_2.00	(Solyc03g034110.2)_(Cannabis_sativa)_(DBD_0.61)	SLM2ch07g28463	1482	1491	-	9.99425	6.4e-05	0.487	TTAATCATTC
M01250_2.00	(Solyc03g034110.2)_(Cannabis_sativa)_(DBD_0.61)	SLM2ch07g28463	1924	1933	-	9.99425	6.4e-05	0.487	TTAATCATTC
M01250_2.00	(Solyc03g034110.2)_(Cannabis_sativa)_(DBD_0.61)	SLM2ch07g28531	708	717	-	9.99425	6.4e-05	0.487	TTAATCATTC
M01250_2.00	(Solyc03g034110.2)_(Cannabis_sativa)_(DBD_0.61)	SLM2ch07g28626	1088	1097	+	9.99425	6.4e-05	0.414	TTAATCATTC
M01250_2.00	(Solyc03g034110.2)_(Cannabis_sativa)_(DBD_0.61)	SLM2ch07g28626	1331	1340	+	9.99425	6.4e-05	0.414	TTAATCATTC
M01250_2.00	(Solyc03g034110.2)_(Cannabis_sativa)_(DBD_0.61)	SLM2ch07g28626	1554	1563	+	9.99425	6.4e-05	0.414	TTAATCATTC
M01250_2.00	(Solyc03g034110.2)_(Cannabis_sativa)_(DBD_0.61)	SLM2ch07g28626	1894	1903	+	9.99425	6.4e-05	0.414	TTAATCATTC
M01250_2.00	(Solyc03g034110.2)_(Cannabis_sativa)_(DBD_0.61)	SLM2ch07g28626	569	578	+	9.99425	6.4e-05	0.414	TTAATCATTC
M01250_2.00	(Solyc03g034110.2)_(Cannabis_sativa)_(DBD_0.61)	SLM2ch07g28718	1307	1316	-	9.99425	6.4e-05	0.402	TTAATCATTC
M01250_2.00	(Solyc03g034110.2)_(Cannabis_sativa)_(DBD_0.61)	SLM2ch07g28718	1564	1573	-	9.99425	6.4e-05	0.402	TTAATCATTC
M01250_2.00	(Solyc03g034110.2)_(Cannabis_sativa)_(DBD_0.61)	SLM2ch07g28718	1797	1806	-	9.99425	6.4e-05	0.402	TTAATCATTC
M01250_2.00	(Solyc03g034110.2)_(Cannabis_sativa)_(DBD_0.61)	SLM2ch07g28718	785	794	-	9.99425	6.4e-05	0.402	TTAATCATTC
M01250_2.00	(Solyc03g034110.2)_(Cannabis_sativa)_(DBD_0.61)	SLM2ch07g28719	32	41	-	9.99425	6.4e-05	0.402	TTAATCATTC
M01250_2.00	(Solyc03g034110.2)_(Cannabis_sativa)_(DBD_0.61)	SLM2ch07g28722	1741	1750	+	9.99425	6.4e-05	0.402	TTAATCATTC
M01250_2.00	(Solyc03g034110.2)_(Cannabis_sativa)_(DBD_0.61)	SLM2ch07g28722	687	696	+	9.99425	6.4e-05	0.402	TTAATCATTC
M01250_2.00	(Solyc03g034110.2)_(Cannabis_sativa)_(DBD_0.61)	SLM2ch08g28889	654	663	+	9.99425	6.4e-05	0.436	TTAATCATTC
M01250_2.00	(Solyc03g034110.2)_(Cannabis_sativa)_(DBD_0.61)	SLM2ch08g28889	80	89	+	9.99425	6.4e-05	0.436	TTAATCATTC
M01250_2.00	(Solyc03g034110.2)_(Cannabis_sativa)_(DBD_0.61)	SLM2ch08g28890	691	700	+	9.99425	6.4e-05	0.436	TTAATCATTC
M01250_2.00	(Solyc03g034110.2)_(Cannabis_sativa)_(DBD_0.61)	SLM2ch08g28929	1817	1826	+	9.99425	6.4e-05	0.436	TTAATCATTC
M01250_2.00	(Solyc03g034110.2)_(Cannabis_sativa)_(DBD_0.61)	SLM2ch08g29057	125	134	+	9.99425	6.4e-05	0.468	TTAATCATTC
M01250_2.00	(Solyc03g034110.2)_(Cannabis_sativa)_(DBD_0.61)	SLM2ch08g29057	743	752	+	9.99425	6.4e-05	0.468	TTAATCATTC
M01250_2.00	(Solyc03g034110.2)_(Cannabis_sativa)_(DBD_0.61)	SLM2ch08g29057	904	913	+	9.99425	6.4e-05	0.468	TTAATCATTC
M01250_2.00	(Solyc03g034110.2)_(Cannabis_sativa)_(DBD_0.61)	SLM2ch08g29073	1872	1881	+	9.99425	6.4e-05	0.468	TTAATCATTC
M01250_2.00	(Solyc03g034110.2)_(Cannabis_sativa)_(DBD_0.61)	SLM2ch08g29100	1740	1749	-	9.99425	6.4e-05	0.468	TTAATCATTC
M01250_2.00	(Solyc03g034110.2)_(Cannabis_sativa)_(DBD_0.61)	SLM2ch08g29101	160	169	-	9.99425	6.4e-05	0.468	TTAATCATTC
M01250_2.00	(Solyc03g034110.2)_(Cannabis_sativa)_(DBD_0.61)	SLM2ch08g29124	1313	1322	-	9.99425	6.4e-05	0.468	TTAATCATTC
M01250_2.00	(Solyc03g034110.2)_(Cannabis_sativa)_(DBD_0.61)	SLM2ch08g29146	1311	1320	+	9.99425	6.4e-05	0.468	TTAATCATTC
M01250_2.00	(Solyc03g034110.2)_(Cannabis_sativa)_(DBD_0.61)	SLM2ch08g29146	241	250	+	9.99425	6.4e-05	0.468	TTAATCATTC
M01250_2.00	(Solyc03g034110.2)_(Cannabis_sativa)_(DBD_0.61)	SLM2ch08g29146	453	462	+	9.99425	6.4e-05	0.468	TTAATCATTC
M01250_2.00	(Solyc03g034110.2)_(Cannabis_sativa)_(DBD_0.61)	SLM2ch08g29146	946	955	+	9.99425	6.4e-05	0.468	TTAATCATTC
M01250_2.00	(Solyc03g034110.2)_(Cannabis_sativa)_(DBD_0.61)	SLM2ch08g29170	11	20	-	9.99425	6.4e-05	0.371	TTAATCATTC
M01250_2.00	(Solyc03g034110.2)_(Cannabis_sativa)_(DBD_0.61)	SLM2ch08g29170	201	210	-	9.99425	6.4e-05	0.371	TTAATCATTC
M01250_2.00	(Solyc03g034110.2)_(Cannabis_sativa)_(DBD_0.61)	SLM2ch08g29170	388	397	-	9.99425	6.4e-05	0.371	TTAATCATTC
M01250_2.00	(Solyc03g034110.2)_(Cannabis_sativa)_(DBD_0.61)	SLM2ch08g29170	561	570	-	9.99425	6.4e-05	0.371	TTAATCATTC
M01250_2.00	(Solyc03g034110.2)_(Cannabis_sativa)_(DBD_0.61)	SLM2ch08g29170	718	727	-	9.99425	6.4e-05	0.371	TTAATCATTC
M01250_2.00	(Solyc03g034110.2)_(Cannabis_sativa)_(DBD_0.61)	SLM2ch08g29189	121	130	+	9.99425	6.4e-05	0.371	TTAATCATTC
M01250_2.00	(Solyc03g034110.2)_(Cannabis_sativa)_(DBD_0.61)	SLM2ch08g29189	1406	1415	+	9.99425	6.4e-05	0.371	TTAATCATTC
M01250_2.00	(Solyc03g034110.2)_(Cannabis_sativa)_(DBD_0.61)	SLM2ch08g29218	1078	1087	+	9.99425	6.4e-05	0.371	TTAATCATTC
M01250_2.00	(Solyc03g034110.2)_(Cannabis_sativa)_(DBD_0.61)	SLM2ch08g29266	1894	1903	-	9.99425	6.4e-05	0.371	TTAATCATTC
M01250_2.00	(Solyc03g034110.2)_(Cannabis_sativa)_(DBD_0.61)	SLM2ch08g29266	514	523	-	9.99425	6.4e-05	0.371	TTAATCATTC
M01250_2.00	(Solyc03g034110.2)_(Cannabis_sativa)_(DBD_0.61)	SLM2ch08g29266	865	874	-	9.99425	6.4e-05	0.371	TTAATCATTC
M01250_2.00	(Solyc03g034110.2)_(Cannabis_sativa)_(DBD_0.61)	SLM2ch08g29277	100	109	+	9.99425	6.4e-05	0.371	TTAATCATTC
M01250_2.00	(Solyc03g034110.2)_(Cannabis_sativa)_(DBD_0.61)	SLM2ch08g29277	850	859	+	9.99425	6.4e-05	0.371	TTAATCATTC
M01250_2.00	(Solyc03g034110.2)_(Cannabis_sativa)_(DBD_0.61)	SLM2ch08g29345	1315	1324	+	9.99425	6.4e-05	0.491	TTAATCATTC
M01250_2.00	(Solyc03g034110.2)_(Cannabis_sativa)_(DBD_0.61)	SLM2ch08g29345	1770	1779	+	9.99425	6.4e-05	0.491	TTAATCATTC
M01250_2.00	(Solyc03g034110.2)_(Cannabis_sativa)_(DBD_0.61)	SLM2ch08g29345	428	437	+	9.99425	6.4e-05	0.491	TTAATCATTC
M01250_2.00	(Solyc03g034110.2)_(Cannabis_sativa)_(DBD_0.61)	SLM2ch08g29345	723	732	+	9.99425	6.4e-05	0.491	TTAATCATTC
M01250_2.00	(Solyc03g034110.2)_(Cannabis_sativa)_(DBD_0.61)	SLM2ch08g29832	423	432	-	9.99425	6.4e-05	1	TTAATCATTC
M01250_2.00	(Solyc03g034110.2)_(Cannabis_sativa)_(DBD_0.61)	SLM2ch08g30102	1296	1305	+	9.99425	6.4e-05	0.445	TTAATCATTC
M01250_2.00	(Solyc03g034110.2)_(Cannabis_sativa)_(DBD_0.61)	SLM2ch08g30119	622	631	+	9.99425	6.4e-05	0.445	TTAATCATTC
M01250_2.00	(Solyc03g034110.2)_(Cannabis_sativa)_(DBD_0.61)	SLM2ch08g30206	1422	1431	+	9.99425	6.4e-05	0.445	TTAATCATTC
M01250_2.00	(Solyc03g034110.2)_(Cannabis_sativa)_(DBD_0.61)	SLM2ch08g30206	1820	1829	+	9.99425	6.4e-05	0.445	TTAATCATTC
M01250_2.00	(Solyc03g034110.2)_(Cannabis_sativa)_(DBD_0.61)	SLM2ch08g30206	403	412	+	9.99425	6.4e-05	0.445	TTAATCATTC
M01250_2.00	(Solyc03g034110.2)_(Cannabis_sativa)_(DBD_0.61)	SLM2ch08g30396	800	809	+	9.99425	6.4e-05	0.445	TTAATCATTC
M01250_2.00	(Solyc03g034110.2)_(Cannabis_sativa)_(DBD_0.61)	SLM2ch08g30477	1725	1734	+	9.99425	6.4e-05	0.538	TTAATCATTC
M01250_2.00	(Solyc03g034110.2)_(Cannabis_sativa)_(DBD_0.61)	SLM2ch08g30477	1756	1765	+	9.99425	6.4e-05	0.538	TTAATCATTC
M01250_2.00	(Solyc03g034110.2)_(Cannabis_sativa)_(DBD_0.61)	SLM2ch08g30779	1951	1960	-	9.99425	6.4e-05	0.538	TTAATCATTC
M01250_2.00	(Solyc03g034110.2)_(Cannabis_sativa)_(DBD_0.61)	SLM2ch08g30790	1898	1907	-	9.99425	6.4e-05	0.538	TTAATCATTC
M01250_2.00	(Solyc03g034110.2)_(Cannabis_sativa)_(DBD_0.61)	SLM2ch08g30805	1987	1996	-	9.99425	6.4e-05	0.538	TTAATCATTC
M01250_2.00	(Solyc03g034110.2)_(Cannabis_sativa)_(DBD_0.61)	SLM2ch08g30932	25	34	-	9.99425	6.4e-05	0.448	TTAATCATTC
M01250_2.00	(Solyc03g034110.2)_(Cannabis_sativa)_(DBD_0.61)	SLM2ch08g30986	1218	1227	+	9.99425	6.4e-05	0.448	TTAATCATTC
M01250_2.00	(Solyc03g034110.2)_(Cannabis_sativa)_(DBD_0.61)	SLM2ch08g30986	1384	1393	+	9.99425	6.4e-05	0.448	TTAATCATTC
M01250_2.00	(Solyc03g034110.2)_(Cannabis_sativa)_(DBD_0.61)	SLM2ch08g30986	858	867	+	9.99425	6.4e-05	0.448	TTAATCATTC
M01250_2.00	(Solyc03g034110.2)_(Cannabis_sativa)_(DBD_0.61)	SLM2ch08g31023	1140	1149	-	9.99425	6.4e-05	0.442	TTAATCATTC
M01250_2.00	(Solyc03g034110.2)_(Cannabis_sativa)_(DBD_0.61)	SLM2ch08g31023	1781	1790	-	9.99425	6.4e-05	0.442	TTAATCATTC
M01250_2.00	(Solyc03g034110.2)_(Cannabis_sativa)_(DBD_0.61)	SLM2ch08g31282	487	496	+	9.99425	6.4e-05	0.487	TTAATCATTC
M01250_2.00	(Solyc03g034110.2)_(Cannabis_sativa)_(DBD_0.61)	SLM2ch08g31322	169	178	+	9.99425	6.4e-05	0.686	TTAATCATTC
M01250_2.00	(Solyc03g034110.2)_(Cannabis_sativa)_(DBD_0.61)	SLM2ch08g31336	1688	1697	+	9.99425	6.4e-05	0.686	TTAATCATTC
M01250_2.00	(Solyc03g034110.2)_(Cannabis_sativa)_(DBD_0.61)	SLM2ch08g31336	1910	1919	+	9.99425	6.4e-05	0.686	TTAATCATTC
M01250_2.00	(Solyc03g034110.2)_(Cannabis_sativa)_(DBD_0.61)	SLM2ch08g31361	1639	1648	-	9.99425	6.4e-05	0.686	TTAATCATTC
M01250_2.00	(Solyc03g034110.2)_(Cannabis_sativa)_(DBD_0.61)	SLM2ch08g31635	1256	1265	-	9.99425	6.4e-05	0.515	TTAATCATTC
M01250_2.00	(Solyc03g034110.2)_(Cannabis_sativa)_(DBD_0.61)	SLM2ch08g31635	13	22	-	9.99425	6.4e-05	0.515	TTAATCATTC
M01250_2.00	(Solyc03g034110.2)_(Cannabis_sativa)_(DBD_0.61)	SLM2ch08g31635	1502	1511	-	9.99425	6.4e-05	0.515	TTAATCATTC
M01250_2.00	(Solyc03g034110.2)_(Cannabis_sativa)_(DBD_0.61)	SLM2ch08g31635	165	174	-	9.99425	6.4e-05	0.515	TTAATCATTC
M01250_2.00	(Solyc03g034110.2)_(Cannabis_sativa)_(DBD_0.61)	SLM2ch08g31635	1836	1845	-	9.99425	6.4e-05	0.515	TTAATCATTC
M01250_2.00	(Solyc03g034110.2)_(Cannabis_sativa)_(DBD_0.61)	SLM2ch08g31668	1588	1597	-	9.99425	6.4e-05	0.515	TTAATCATTC
M01250_2.00	(Solyc03g034110.2)_(Cannabis_sativa)_(DBD_0.61)	SLM2ch08g31668	444	453	-	9.99425	6.4e-05	0.515	TTAATCATTC
M01250_2.00	(Solyc03g034110.2)_(Cannabis_sativa)_(DBD_0.61)	SLM2ch08g31668	702	711	-	9.99425	6.4e-05	0.515	TTAATCATTC
M01250_2.00	(Solyc03g034110.2)_(Cannabis_sativa)_(DBD_0.61)	SLM2ch08g31787	1778	1787	+	9.99425	6.4e-05	0.532	TTAATCATTC
M01250_2.00	(Solyc03g034110.2)_(Cannabis_sativa)_(DBD_0.61)	SLM2ch08g31787	1976	1985	+	9.99425	6.4e-05	0.532	TTAATCATTC
M01250_2.00	(Solyc03g034110.2)_(Cannabis_sativa)_(DBD_0.61)	SLM2ch08g31796	1380	1389	+	9.99425	6.4e-05	0.372	TTAATCATTC
M01250_2.00	(Solyc03g034110.2)_(Cannabis_sativa)_(DBD_0.61)	SLM2ch08g31796	1689	1698	+	9.99425	6.4e-05	0.372	TTAATCATTC
M01250_2.00	(Solyc03g034110.2)_(Cannabis_sativa)_(DBD_0.61)	SLM2ch08g31796	1911	1920	+	9.99425	6.4e-05	0.372	TTAATCATTC
M01250_2.00	(Solyc03g034110.2)_(Cannabis_sativa)_(DBD_0.61)	SLM2ch08g31796	514	523	+	9.99425	6.4e-05	0.372	TTAATCATTC
M01250_2.00	(Solyc03g034110.2)_(Cannabis_sativa)_(DBD_0.61)	SLM2ch08g31845	234	243	+	9.99425	6.4e-05	0.372	TTAATCATTC
M01250_2.00	(Solyc03g034110.2)_(Cannabis_sativa)_(DBD_0.61)	SLM2ch08g31845	24	33	+	9.99425	6.4e-05	0.372	TTAATCATTC
M01250_2.00	(Solyc03g034110.2)_(Cannabis_sativa)_(DBD_0.61)	SLM2ch08g31848	1915	1924	-	9.99425	6.4e-05	0.372	TTAATCATTC
M01250_2.00	(Solyc03g034110.2)_(Cannabis_sativa)_(DBD_0.61)	SLM2ch08g31848	391	400	-	9.99425	6.4e-05	0.372	TTAATCATTC
M01250_2.00	(Solyc03g034110.2)_(Cannabis_sativa)_(DBD_0.61)	SLM2ch08g31848	846	855	-	9.99425	6.4e-05	0.372	TTAATCATTC
M01250_2.00	(Solyc03g034110.2)_(Cannabis_sativa)_(DBD_0.61)	SLM2ch08g31849	532	541	-	9.99425	6.4e-05	0.372	TTAATCATTC
M01250_2.00	(Solyc03g034110.2)_(Cannabis_sativa)_(DBD_0.61)	SLM2ch08g31866	1563	1572	+	9.99425	6.4e-05	0.372	TTAATCATTC
M01250_2.00	(Solyc03g034110.2)_(Cannabis_sativa)_(DBD_0.61)	SLM2ch08g31866	826	835	+	9.99425	6.4e-05	0.372	TTAATCATTC
M01250_2.00	(Solyc03g034110.2)_(Cannabis_sativa)_(DBD_0.61)	SLM2ch08g31890	1488	1497	+	9.99425	6.4e-05	0.372	TTAATCATTC
M01250_2.00	(Solyc03g034110.2)_(Cannabis_sativa)_(DBD_0.61)	SLM2ch08g31890	696	705	+	9.99425	6.4e-05	0.514	TTAATCATTC
M01250_2.00	(Solyc03g034110.2)_(Cannabis_sativa)_(DBD_0.61)	SLM2ch08g32001	1496	1505	+	9.99425	6.4e-05	0.432	TTAATCATTC
M01250_2.00	(Solyc03g034110.2)_(Cannabis_sativa)_(DBD_0.61)	SLM2ch08g32029	1308	1317	-	9.99425	6.4e-05	0.432	TTAATCATTC
M01250_2.00	(Solyc03g034110.2)_(Cannabis_sativa)_(DBD_0.61)	SLM2ch08g32029	1579	1588	-	9.99425	6.4e-05	0.432	TTAATCATTC
M01250_2.00	(Solyc03g034110.2)_(Cannabis_sativa)_(DBD_0.61)	SLM2ch08g32029	1847	1856	-	9.99425	6.4e-05	0.432	TTAATCATTC
M01250_2.00	(Solyc03g034110.2)_(Cannabis_sativa)_(DBD_0.61)	SLM2ch08g32029	499	508	-	9.99425	6.4e-05	0.432	TTAATCATTC
M01250_2.00	(Solyc03g034110.2)_(Cannabis_sativa)_(DBD_0.61)	SLM2ch08g32058	1717	1726	+	9.99425	6.4e-05	0.432	TTAATCATTC
M01250_2.00	(Solyc03g034110.2)_(Cannabis_sativa)_(DBD_0.61)	SLM2ch08g32093	278	287	-	9.99425	6.4e-05	0.444	TTAATCATTC
M01250_2.00	(Solyc03g034110.2)_(Cannabis_sativa)_(DBD_0.61)	SLM2ch08g32093	613	622	-	9.99425	6.4e-05	0.444	TTAATCATTC
M01250_2.00	(Solyc03g034110.2)_(Cannabis_sativa)_(DBD_0.61)	SLM2ch08g32110	203	212	-	9.99425	6.4e-05	0.444	TTAATCATTC
M01250_2.00	(Solyc03g034110.2)_(Cannabis_sativa)_(DBD_0.61)	SLM2ch08g32142	59	68	-	9.99425	6.4e-05	0.444	TTAATCATTC
M01250_2.00	(Solyc03g034110.2)_(Cannabis_sativa)_(DBD_0.61)	SLM2ch08g32196	1126	1135	-	9.99425	6.4e-05	0.488	TTAATCATTC
M01250_2.00	(Solyc03g034110.2)_(Cannabis_sativa)_(DBD_0.61)	SLM2ch08g32196	1921	1930	-	9.99425	6.4e-05	0.488	TTAATCATTC
M01250_2.00	(Solyc03g034110.2)_(Cannabis_sativa)_(DBD_0.61)	SLM2ch08g32196	848	857	-	9.99425	6.4e-05	0.488	TTAATCATTC
M01250_2.00	(Solyc03g034110.2)_(Cannabis_sativa)_(DBD_0.61)	SLM2ch08g32351	1037	1046	-	9.99425	6.4e-05	0.484	TTAATCATTC
M01250_2.00	(Solyc03g034110.2)_(Cannabis_sativa)_(DBD_0.61)	SLM2ch08g32392	1160	1169	+	9.99425	6.4e-05	0.452	TTAATCATTC
M01250_2.00	(Solyc03g034110.2)_(Cannabis_sativa)_(DBD_0.61)	SLM2ch08g32392	1958	1967	+	9.99425	6.4e-05	0.452	TTAATCATTC
M01250_2.00	(Solyc03g034110.2)_(Cannabis_sativa)_(DBD_0.61)	SLM2ch08g32392	358	367	+	9.99425	6.4e-05	0.452	TTAATCATTC
M01250_2.00	(Solyc03g034110.2)_(Cannabis_sativa)_(DBD_0.61)	SLM2ch08g32392	563	572	+	9.99425	6.4e-05	0.452	TTAATCATTC
M01250_2.00	(Solyc03g034110.2)_(Cannabis_sativa)_(DBD_0.61)	SLM2ch08g32392	885	894	+	9.99425	6.4e-05	0.452	TTAATCATTC
M01250_2.00	(Solyc03g034110.2)_(Cannabis_sativa)_(DBD_0.61)	SLM2ch08g32437	1399	1408	+	9.99425	6.4e-05	0.452	TTAATCATTC
M01250_2.00	(Solyc03g034110.2)_(Cannabis_sativa)_(DBD_0.61)	SLM2ch09g32505	1410	1419	-	9.99425	6.4e-05	0.469	TTAATCATTC
M01250_2.00	(Solyc03g034110.2)_(Cannabis_sativa)_(DBD_0.61)	SLM2ch09g32511	1516	1525	-	9.99425	6.4e-05	0.469	TTAATCATTC
M01250_2.00	(Solyc03g034110.2)_(Cannabis_sativa)_(DBD_0.61)	SLM2ch09g32567	1181	1190	+	9.99425	6.4e-05	0.469	TTAATCATTC
M01250_2.00	(Solyc03g034110.2)_(Cannabis_sativa)_(DBD_0.61)	SLM2ch09g32567	1597	1606	+	9.99425	6.4e-05	0.469	TTAATCATTC
M01250_2.00	(Solyc03g034110.2)_(Cannabis_sativa)_(DBD_0.61)	SLM2ch09g32567	1923	1932	+	9.99425	6.4e-05	0.469	TTAATCATTC
M01250_2.00	(Solyc03g034110.2)_(Cannabis_sativa)_(DBD_0.61)	SLM2ch09g32567	365	374	+	9.99425	6.4e-05	0.469	TTAATCATTC
M01250_2.00	(Solyc03g034110.2)_(Cannabis_sativa)_(DBD_0.61)	SLM2ch09g32567	564	573	+	9.99425	6.4e-05	0.469	TTAATCATTC
M01250_2.00	(Solyc03g034110.2)_(Cannabis_sativa)_(DBD_0.61)	SLM2ch09g32567	724	733	+	9.99425	6.4e-05	0.469	TTAATCATTC
M01250_2.00	(Solyc03g034110.2)_(Cannabis_sativa)_(DBD_0.61)	SLM2ch09g32574	1805	1814	+	9.99425	6.4e-05	0.469	TTAATCATTC
M01250_2.00	(Solyc03g034110.2)_(Cannabis_sativa)_(DBD_0.61)	SLM2ch09g32584	1055	1064	+	9.99425	6.4e-05	0.469	TTAATCATTC
M01250_2.00	(Solyc03g034110.2)_(Cannabis_sativa)_(DBD_0.61)	SLM2ch09g32660	1833	1842	-	9.99425	6.4e-05	0.467	TTAATCATTC
M01250_2.00	(Solyc03g034110.2)_(Cannabis_sativa)_(DBD_0.61)	SLM2ch09g32670	1042	1051	+	9.99425	6.4e-05	0.467	TTAATCATTC
M01250_2.00	(Solyc03g034110.2)_(Cannabis_sativa)_(DBD_0.61)	SLM2ch09g32670	1246	1255	+	9.99425	6.4e-05	0.467	TTAATCATTC
M01250_2.00	(Solyc03g034110.2)_(Cannabis_sativa)_(DBD_0.61)	SLM2ch09g32670	1405	1414	+	9.99425	6.4e-05	0.467	TTAATCATTC
M01250_2.00	(Solyc03g034110.2)_(Cannabis_sativa)_(DBD_0.61)	SLM2ch09g32670	1629	1638	+	9.99425	6.4e-05	0.467	TTAATCATTC
M01250_2.00	(Solyc03g034110.2)_(Cannabis_sativa)_(DBD_0.61)	SLM2ch09g32670	6	15	+	9.99425	6.4e-05	0.467	TTAATCATTC
M01250_2.00	(Solyc03g034110.2)_(Cannabis_sativa)_(DBD_0.61)	SLM2ch09g32726	398	407	+	9.99425	6.4e-05	0.448	TTAATCATTC
M01250_2.00	(Solyc03g034110.2)_(Cannabis_sativa)_(DBD_0.61)	SLM2ch09g32728	1489	1498	+	9.99425	6.4e-05	0.448	TTAATCATTC
M01250_2.00	(Solyc03g034110.2)_(Cannabis_sativa)_(DBD_0.61)	SLM2ch09g32781	1946	1955	-	9.99425	6.4e-05	0.401	TTAATCATTC
M01250_2.00	(Solyc03g034110.2)_(Cannabis_sativa)_(DBD_0.61)	SLM2ch09g32875	1251	1260	-	9.99425	6.4e-05	0.512	TTAATCATTC
M01250_2.00	(Solyc03g034110.2)_(Cannabis_sativa)_(DBD_0.61)	SLM2ch09g32875	1624	1633	-	9.99425	6.4e-05	0.512	TTAATCATTC
M01250_2.00	(Solyc03g034110.2)_(Cannabis_sativa)_(DBD_0.61)	SLM2ch09g32875	94	103	-	9.99425	6.4e-05	0.512	TTAATCATTC
M01250_2.00	(Solyc03g034110.2)_(Cannabis_sativa)_(DBD_0.61)	SLM2ch09g32888	1119	1128	-	9.99425	6.4e-05	0.512	TTAATCATTC
M01250_2.00	(Solyc03g034110.2)_(Cannabis_sativa)_(DBD_0.61)	SLM2ch09g32888	1711	1720	-	9.99425	6.4e-05	0.512	TTAATCATTC
M01250_2.00	(Solyc03g034110.2)_(Cannabis_sativa)_(DBD_0.61)	SLM2ch09g32896	1053	1062	+	9.99425	6.4e-05	0.512	TTAATCATTC
M01250_2.00	(Solyc03g034110.2)_(Cannabis_sativa)_(DBD_0.61)	SLM2ch09g32896	1212	1221	+	9.99425	6.4e-05	0.512	TTAATCATTC
M01250_2.00	(Solyc03g034110.2)_(Cannabis_sativa)_(DBD_0.61)	SLM2ch09g32896	1814	1823	+	9.99425	6.4e-05	0.512	TTAATCATTC
M01250_2.00	(Solyc03g034110.2)_(Cannabis_sativa)_(DBD_0.61)	SLM2ch09g32929	198	207	-	9.99425	6.4e-05	0.512	TTAATCATTC
M01250_2.00	(Solyc03g034110.2)_(Cannabis_sativa)_(DBD_0.61)	SLM2ch09g32947	1066	1075	+	9.99425	6.4e-05	0.367	TTAATCATTC
M01250_2.00	(Solyc03g034110.2)_(Cannabis_sativa)_(DBD_0.61)	SLM2ch09g32947	1212	1221	+	9.99425	6.4e-05	0.367	TTAATCATTC
M01250_2.00	(Solyc03g034110.2)_(Cannabis_sativa)_(DBD_0.61)	SLM2ch09g32947	1447	1456	+	9.99425	6.4e-05	0.367	TTAATCATTC
M01250_2.00	(Solyc03g034110.2)_(Cannabis_sativa)_(DBD_0.61)	SLM2ch09g32947	1561	1570	+	9.99425	6.4e-05	0.367	TTAATCATTC
M01250_2.00	(Solyc03g034110.2)_(Cannabis_sativa)_(DBD_0.61)	SLM2ch09g32947	1854	1863	+	9.99425	6.4e-05	0.367	TTAATCATTC
M01250_2.00	(Solyc03g034110.2)_(Cannabis_sativa)_(DBD_0.61)	SLM2ch09g32947	1991	2000	+	9.99425	6.4e-05	0.367	TTAATCATTC
M01250_2.00	(Solyc03g034110.2)_(Cannabis_sativa)_(DBD_0.61)	SLM2ch09g32947	704	713	+	9.99425	6.4e-05	0.367	TTAATCATTC
M01250_2.00	(Solyc03g034110.2)_(Cannabis_sativa)_(DBD_0.61)	SLM2ch09g32947	918	927	+	9.99425	6.4e-05	0.367	TTAATCATTC
M01250_2.00	(Solyc03g034110.2)_(Cannabis_sativa)_(DBD_0.61)	SLM2ch09g32969	1304	1313	-	9.99425	6.4e-05	0.367	TTAATCATTC
M01250_2.00	(Solyc03g034110.2)_(Cannabis_sativa)_(DBD_0.61)	SLM2ch09g32969	467	476	-	9.99425	6.4e-05	0.367	TTAATCATTC
M01250_2.00	(Solyc03g034110.2)_(Cannabis_sativa)_(DBD_0.61)	SLM2ch09g32969	770	779	-	9.99425	6.4e-05	0.367	TTAATCATTC
M01250_2.00	(Solyc03g034110.2)_(Cannabis_sativa)_(DBD_0.61)	SLM2ch09g32980	362	371	+	9.99425	6.4e-05	0.367	TTAATCATTC
M01250_2.00	(Solyc03g034110.2)_(Cannabis_sativa)_(DBD_0.61)	SLM2ch09g32980	533	542	+	9.99425	6.4e-05	0.367	TTAATCATTC
M01250_2.00	(Solyc03g034110.2)_(Cannabis_sativa)_(DBD_0.61)	SLM2ch09g32980	748	757	+	9.99425	6.4e-05	0.367	TTAATCATTC
M01250_2.00	(Solyc03g034110.2)_(Cannabis_sativa)_(DBD_0.61)	SLM2ch09g32980	914	923	+	9.99425	6.4e-05	0.367	TTAATCATTC
M01250_2.00	(Solyc03g034110.2)_(Cannabis_sativa)_(DBD_0.61)	SLM2ch09g32994	1736	1745	-	9.99425	6.4e-05	0.367	TTAATCATTC
M01250_2.00	(Solyc03g034110.2)_(Cannabis_sativa)_(DBD_0.61)	SLM2ch09g32995	456	465	-	9.99425	6.4e-05	0.367	TTAATCATTC
M01250_2.00	(Solyc03g034110.2)_(Cannabis_sativa)_(DBD_0.61)	SLM2ch09g32997	1735	1744	-	9.99425	6.4e-05	0.367	TTAATCATTC
M01250_2.00	(Solyc03g034110.2)_(Cannabis_sativa)_(DBD_0.61)	SLM2ch09g33027	11	20	-	9.99425	6.4e-05	0.367	TTAATCATTC
M01250_2.00	(Solyc03g034110.2)_(Cannabis_sativa)_(DBD_0.61)	SLM2ch09g33071	596	605	+	9.99425	6.4e-05	0.367	TTAATCATTC
M01250_2.00	(Solyc03g034110.2)_(Cannabis_sativa)_(DBD_0.61)	SLM2ch09g33347	1487	1496	-	9.99425	6.4e-05	0.461	TTAATCATTC
M01250_2.00	(Solyc03g034110.2)_(Cannabis_sativa)_(DBD_0.61)	SLM2ch09g33347	318	327	-	9.99425	6.4e-05	0.461	TTAATCATTC
M01250_2.00	(Solyc03g034110.2)_(Cannabis_sativa)_(DBD_0.61)	SLM2ch09g33347	604	613	-	9.99425	6.4e-05	0.461	TTAATCATTC
M01250_2.00	(Solyc03g034110.2)_(Cannabis_sativa)_(DBD_0.61)	SLM2ch09g33347	797	806	-	9.99425	6.4e-05	0.461	TTAATCATTC
M01250_2.00	(Solyc03g034110.2)_(Cannabis_sativa)_(DBD_0.61)	SLM2ch09g33551	1411	1420	-	9.99425	6.4e-05	0.461	TTAATCATTC
M01250_2.00	(Solyc03g034110.2)_(Cannabis_sativa)_(DBD_0.61)	SLM2ch09g33856	169	178	+	9.99425	6.4e-05	0.441	TTAATCATTC
M01250_2.00	(Solyc03g034110.2)_(Cannabis_sativa)_(DBD_0.61)	SLM2ch09g33898	32	41	-	9.99425	6.4e-05	0.441	TTAATCATTC
M01250_2.00	(Solyc03g034110.2)_(Cannabis_sativa)_(DBD_0.61)	SLM2ch09g34080	1465	1474	-	9.99425	6.4e-05	0.441	TTAATCATTC
M01250_2.00	(Solyc03g034110.2)_(Cannabis_sativa)_(DBD_0.61)	SLM2ch09g34080	1811	1820	-	9.99425	6.4e-05	0.441	TTAATCATTC
M01250_2.00	(Solyc03g034110.2)_(Cannabis_sativa)_(DBD_0.61)	SLM2ch09g34120	1556	1565	-	9.99425	6.4e-05	0.441	TTAATCATTC
M01250_2.00	(Solyc03g034110.2)_(Cannabis_sativa)_(DBD_0.61)	SLM2ch09g34120	324	333	-	9.99425	6.4e-05	0.441	TTAATCATTC
M01250_2.00	(Solyc03g034110.2)_(Cannabis_sativa)_(DBD_0.61)	SLM2ch09g34181	1448	1457	-	9.99425	6.4e-05	0.441	TTAATCATTC
M01250_2.00	(Solyc03g034110.2)_(Cannabis_sativa)_(DBD_0.61)	SLM2ch09g34181	1930	1939	-	9.99425	6.4e-05	0.441	TTAATCATTC
M01250_2.00	(Solyc03g034110.2)_(Cannabis_sativa)_(DBD_0.61)	SLM2ch09g34181	859	868	-	9.99425	6.4e-05	0.441	TTAATCATTC
M01250_2.00	(Solyc03g034110.2)_(Cannabis_sativa)_(DBD_0.61)	SLM2ch09g34381	1056	1065	-	9.99425	6.4e-05	0.419	TTAATCATTC
M01250_2.00	(Solyc03g034110.2)_(Cannabis_sativa)_(DBD_0.61)	SLM2ch09g34381	1206	1215	-	9.99425	6.4e-05	0.419	TTAATCATTC
M01250_2.00	(Solyc03g034110.2)_(Cannabis_sativa)_(DBD_0.61)	SLM2ch09g34381	1350	1359	-	9.99425	6.4e-05	0.419	TTAATCATTC
M01250_2.00	(Solyc03g034110.2)_(Cannabis_sativa)_(DBD_0.61)	SLM2ch09g34381	1480	1489	-	9.99425	6.4e-05	0.419	TTAATCATTC
M01250_2.00	(Solyc03g034110.2)_(Cannabis_sativa)_(DBD_0.61)	SLM2ch09g34381	1796	1805	-	9.99425	6.4e-05	0.419	TTAATCATTC
M01250_2.00	(Solyc03g034110.2)_(Cannabis_sativa)_(DBD_0.61)	SLM2ch09g34381	1973	1982	-	9.99425	6.4e-05	0.419	TTAATCATTC
M01250_2.00	(Solyc03g034110.2)_(Cannabis_sativa)_(DBD_0.61)	SLM2ch09g34381	769	778	-	9.99425	6.4e-05	0.419	TTAATCATTC
M01250_2.00	(Solyc03g034110.2)_(Cannabis_sativa)_(DBD_0.61)	SLM2ch09g34381	8	17	-	9.99425	6.4e-05	0.419	TTAATCATTC
M01250_2.00	(Solyc03g034110.2)_(Cannabis_sativa)_(DBD_0.61)	SLM2ch09g34675	186	195	+	9.99425	6.4e-05	0.409	TTAATCATTC
M01250_2.00	(Solyc03g034110.2)_(Cannabis_sativa)_(DBD_0.61)	SLM2ch09g34927	1136	1145	-	9.99425	6.4e-05	0.444	TTAATCATTC
M01250_2.00	(Solyc03g034110.2)_(Cannabis_sativa)_(DBD_0.61)	SLM2ch09g34927	1361	1370	-	9.99425	6.4e-05	0.444	TTAATCATTC
M01250_2.00	(Solyc03g034110.2)_(Cannabis_sativa)_(DBD_0.61)	SLM2ch09g34927	1574	1583	-	9.99425	6.4e-05	0.444	TTAATCATTC
M01250_2.00	(Solyc03g034110.2)_(Cannabis_sativa)_(DBD_0.61)	SLM2ch09g34927	706	715	-	9.99425	6.4e-05	0.444	TTAATCATTC
M01250_2.00	(Solyc03g034110.2)_(Cannabis_sativa)_(DBD_0.61)	SLM2ch09g34927	928	937	-	9.99425	6.4e-05	0.444	TTAATCATTC
M01250_2.00	(Solyc03g034110.2)_(Cannabis_sativa)_(DBD_0.61)	SLM2ch09g35206	1122	1131	-	9.99425	6.4e-05	0.514	TTAATCATTC
M01250_2.00	(Solyc03g034110.2)_(Cannabis_sativa)_(DBD_0.61)	SLM2ch09g35217	316	325	+	9.99425	6.4e-05	0.514	TTAATCATTC
M01250_2.00	(Solyc03g034110.2)_(Cannabis_sativa)_(DBD_0.61)	SLM2ch09g35318	1467	1476	+	9.99425	6.4e-05	0.468	TTAATCATTC
M01250_2.00	(Solyc03g034110.2)_(Cannabis_sativa)_(DBD_0.61)	SLM2ch09g35318	1869	1878	+	9.99425	6.4e-05	0.468	TTAATCATTC
M01250_2.00	(Solyc03g034110.2)_(Cannabis_sativa)_(DBD_0.61)	SLM2ch09g35391	1276	1285	+	9.99425	6.4e-05	0.478	TTAATCATTC
M01250_2.00	(Solyc03g034110.2)_(Cannabis_sativa)_(DBD_0.61)	SLM2ch09g35391	1465	1474	+	9.99425	6.4e-05	0.478	TTAATCATTC
M01250_2.00	(Solyc03g034110.2)_(Cannabis_sativa)_(DBD_0.61)	SLM2ch09g35391	1666	1675	+	9.99425	6.4e-05	0.478	TTAATCATTC
M01250_2.00	(Solyc03g034110.2)_(Cannabis_sativa)_(DBD_0.61)	SLM2ch09g35391	207	216	+	9.99425	6.4e-05	0.478	TTAATCATTC
M01250_2.00	(Solyc03g034110.2)_(Cannabis_sativa)_(DBD_0.61)	SLM2ch09g35391	666	675	+	9.99425	6.4e-05	0.478	TTAATCATTC
M01250_2.00	(Solyc03g034110.2)_(Cannabis_sativa)_(DBD_0.61)	SLM2ch09g35484	1425	1434	-	9.99425	6.4e-05	0.478	TTAATCATTC
M01250_2.00	(Solyc03g034110.2)_(Cannabis_sativa)_(DBD_0.61)	SLM2ch09g35484	1584	1593	-	9.99425	6.4e-05	0.478	TTAATCATTC
M01250_2.00	(Solyc03g034110.2)_(Cannabis_sativa)_(DBD_0.61)	SLM2ch09g35484	1916	1925	-	9.99425	6.4e-05	0.478	TTAATCATTC
M01250_2.00	(Solyc03g034110.2)_(Cannabis_sativa)_(DBD_0.61)	SLM2ch09g35488	1601	1610	-	9.99425	6.4e-05	0.478	TTAATCATTC
M01250_2.00	(Solyc03g034110.2)_(Cannabis_sativa)_(DBD_0.61)	SLM2ch09g35488	1864	1873	-	9.99425	6.4e-05	0.478	TTAATCATTC
M01250_2.00	(Solyc03g034110.2)_(Cannabis_sativa)_(DBD_0.61)	SLM2ch09g35496	1385	1394	+	9.99425	6.4e-05	0.478	TTAATCATTC
M01250_2.00	(Solyc03g034110.2)_(Cannabis_sativa)_(DBD_0.61)	SLM2ch09g35496	1654	1663	+	9.99425	6.4e-05	0.478	TTAATCATTC
M01250_2.00	(Solyc03g034110.2)_(Cannabis_sativa)_(DBD_0.61)	SLM2ch09g35496	1921	1930	+	9.99425	6.4e-05	0.478	TTAATCATTC
M01250_2.00	(Solyc03g034110.2)_(Cannabis_sativa)_(DBD_0.61)	SLM2ch09g35500	1466	1475	+	9.99425	6.4e-05	0.478	TTAATCATTC
M01250_2.00	(Solyc03g034110.2)_(Cannabis_sativa)_(DBD_0.61)	SLM2ch09g35501	257	266	+	9.99425	6.4e-05	0.478	TTAATCATTC
M01250_2.00	(Solyc03g034110.2)_(Cannabis_sativa)_(DBD_0.61)	SLM2ch09g35501	377	386	+	9.99425	6.4e-05	0.478	TTAATCATTC
M01250_2.00	(Solyc03g034110.2)_(Cannabis_sativa)_(DBD_0.61)	SLM2ch09g35511	1590	1599	-	9.99425	6.4e-05	0.386	TTAATCATTC
M01250_2.00	(Solyc03g034110.2)_(Cannabis_sativa)_(DBD_0.61)	SLM2ch09g35511	1921	1930	-	9.99425	6.4e-05	0.386	TTAATCATTC
M01250_2.00	(Solyc03g034110.2)_(Cannabis_sativa)_(DBD_0.61)	SLM2ch09g35511	237	246	-	9.99425	6.4e-05	0.386	TTAATCATTC
M01250_2.00	(Solyc03g034110.2)_(Cannabis_sativa)_(DBD_0.61)	SLM2ch09g35517	1052	1061	-	9.99425	6.4e-05	0.386	TTAATCATTC
M01250_2.00	(Solyc03g034110.2)_(Cannabis_sativa)_(DBD_0.61)	SLM2ch09g35517	1250	1259	-	9.99425	6.4e-05	0.386	TTAATCATTC
M01250_2.00	(Solyc03g034110.2)_(Cannabis_sativa)_(DBD_0.61)	SLM2ch09g35517	1620	1629	-	9.99425	6.4e-05	0.386	TTAATCATTC
M01250_2.00	(Solyc03g034110.2)_(Cannabis_sativa)_(DBD_0.61)	SLM2ch09g35517	1856	1865	-	9.99425	6.4e-05	0.386	TTAATCATTC
M01250_2.00	(Solyc03g034110.2)_(Cannabis_sativa)_(DBD_0.61)	SLM2ch09g35517	284	293	-	9.99425	6.4e-05	0.386	TTAATCATTC
M01250_2.00	(Solyc03g034110.2)_(Cannabis_sativa)_(DBD_0.61)	SLM2ch09g35517	36	45	-	9.99425	6.4e-05	0.386	TTAATCATTC
M01250_2.00	(Solyc03g034110.2)_(Cannabis_sativa)_(DBD_0.61)	SLM2ch09g35517	507	516	-	9.99425	6.4e-05	0.386	TTAATCATTC
M01250_2.00	(Solyc03g034110.2)_(Cannabis_sativa)_(DBD_0.61)	SLM2ch09g35517	734	743	-	9.99425	6.4e-05	0.386	TTAATCATTC
M01250_2.00	(Solyc03g034110.2)_(Cannabis_sativa)_(DBD_0.61)	SLM2ch09g35562	1258	1267	-	9.99425	6.4e-05	0.386	TTAATCATTC
M01250_2.00	(Solyc03g034110.2)_(Cannabis_sativa)_(DBD_0.61)	SLM2ch09g35562	1816	1825	-	9.99425	6.4e-05	0.386	TTAATCATTC
M01250_2.00	(Solyc03g034110.2)_(Cannabis_sativa)_(DBD_0.61)	SLM2ch09g35562	1964	1973	-	9.99425	6.4e-05	0.386	TTAATCATTC
M01250_2.00	(Solyc03g034110.2)_(Cannabis_sativa)_(DBD_0.61)	SLM2ch09g35562	600	609	-	9.99425	6.4e-05	0.386	TTAATCATTC
M01250_2.00	(Solyc03g034110.2)_(Cannabis_sativa)_(DBD_0.61)	SLM2ch09g35586	1380	1389	+	9.99425	6.4e-05	0.386	TTAATCATTC
M01250_2.00	(Solyc03g034110.2)_(Cannabis_sativa)_(DBD_0.61)	SLM2ch09g35597	1327	1336	+	9.99425	6.4e-05	0.386	TTAATCATTC
M01250_2.00	(Solyc03g034110.2)_(Cannabis_sativa)_(DBD_0.61)	SLM2ch09g35638	1012	1021	-	9.99425	6.4e-05	0.411	TTAATCATTC
M01250_2.00	(Solyc03g034110.2)_(Cannabis_sativa)_(DBD_0.61)	SLM2ch09g35638	1259	1268	-	9.99425	6.4e-05	0.411	TTAATCATTC
M01250_2.00	(Solyc03g034110.2)_(Cannabis_sativa)_(DBD_0.61)	SLM2ch09g35638	1483	1492	-	9.99425	6.4e-05	0.411	TTAATCATTC
M01250_2.00	(Solyc03g034110.2)_(Cannabis_sativa)_(DBD_0.61)	SLM2ch09g35667	1653	1662	+	9.99425	6.4e-05	0.411	TTAATCATTC
M01250_2.00	(Solyc03g034110.2)_(Cannabis_sativa)_(DBD_0.61)	SLM2ch09g35667	45	54	+	9.99425	6.4e-05	0.411	TTAATCATTC
M01250_2.00	(Solyc03g034110.2)_(Cannabis_sativa)_(DBD_0.61)	SLM2ch09g35669	1450	1459	-	9.99425	6.4e-05	0.411	TTAATCATTC
M01250_2.00	(Solyc03g034110.2)_(Cannabis_sativa)_(DBD_0.61)	SLM2ch09g35708	134	143	-	9.99425	6.4e-05	0.411	TTAATCATTC
M01250_2.00	(Solyc03g034110.2)_(Cannabis_sativa)_(DBD_0.61)	SLM2ch09g35708	1881	1890	-	9.99425	6.4e-05	0.411	TTAATCATTC
M01250_2.00	(Solyc03g034110.2)_(Cannabis_sativa)_(DBD_0.61)	SLM2ch09g35708	394	403	-	9.99425	6.4e-05	0.411	TTAATCATTC
M01250_2.00	(Solyc03g034110.2)_(Cannabis_sativa)_(DBD_0.61)	SLM2ch09g35710	1684	1693	+	9.99425	6.4e-05	0.411	TTAATCATTC
M01250_2.00	(Solyc03g034110.2)_(Cannabis_sativa)_(DBD_0.61)	SLM2ch09g35810	1677	1686	-	9.99425	6.4e-05	0.41	TTAATCATTC
M01250_2.00	(Solyc03g034110.2)_(Cannabis_sativa)_(DBD_0.61)	SLM2ch09g35814	1703	1712	+	9.99425	6.4e-05	0.41	TTAATCATTC
M01250_2.00	(Solyc03g034110.2)_(Cannabis_sativa)_(DBD_0.61)	SLM2ch09g35814	1981	1990	+	9.99425	6.4e-05	0.41	TTAATCATTC
M01250_2.00	(Solyc03g034110.2)_(Cannabis_sativa)_(DBD_0.61)	SLM2ch09g35814	458	467	+	9.99425	6.4e-05	0.41	TTAATCATTC
M01250_2.00	(Solyc03g034110.2)_(Cannabis_sativa)_(DBD_0.61)	SLM2ch09g35814	602	611	+	9.99425	6.4e-05	0.41	TTAATCATTC
M01250_2.00	(Solyc03g034110.2)_(Cannabis_sativa)_(DBD_0.61)	SLM2ch09g35814	765	774	+	9.99425	6.4e-05	0.41	TTAATCATTC
M01250_2.00	(Solyc03g034110.2)_(Cannabis_sativa)_(DBD_0.61)	SLM2ch09g35829	1604	1613	+	9.99425	6.4e-05	0.41	TTAATCATTC
M01250_2.00	(Solyc03g034110.2)_(Cannabis_sativa)_(DBD_0.61)	SLM2ch09g35830	327	336	+	9.99425	6.4e-05	0.41	TTAATCATTC
M01250_2.00	(Solyc03g034110.2)_(Cannabis_sativa)_(DBD_0.61)	SLM2ch09g35832	946	955	+	9.99425	6.4e-05	0.41	TTAATCATTC
M01250_2.00	(Solyc03g034110.2)_(Cannabis_sativa)_(DBD_0.61)	SLM2ch09g35847	1408	1417	-	9.99425	6.4e-05	0.41	TTAATCATTC
M01250_2.00	(Solyc03g034110.2)_(Cannabis_sativa)_(DBD_0.61)	SLM2ch09g35912	159	168	-	9.99425	6.4e-05	0.495	TTAATCATTC
M01250_2.00	(Solyc03g034110.2)_(Cannabis_sativa)_(DBD_0.61)	SLM2ch09g35912	200	209	-	9.99425	6.4e-05	0.495	TTAATCATTC
M01250_2.00	(Solyc03g034110.2)_(Cannabis_sativa)_(DBD_0.61)	SLM2ch09g35929	1550	1559	+	9.99425	6.4e-05	0.495	TTAATCATTC
M01250_2.00	(Solyc03g034110.2)_(Cannabis_sativa)_(DBD_0.61)	SLM2ch09g35932	727	736	+	9.99425	6.4e-05	0.495	TTAATCATTC
M01250_2.00	(Solyc03g034110.2)_(Cannabis_sativa)_(DBD_0.61)	SLM2ch09g35932	922	931	+	9.99425	6.4e-05	0.495	TTAATCATTC
M01250_2.00	(Solyc03g034110.2)_(Cannabis_sativa)_(DBD_0.61)	SLM2ch10g36023	1117	1126	+	9.99425	6.4e-05	0.366	TTAATCATTC
M01250_2.00	(Solyc03g034110.2)_(Cannabis_sativa)_(DBD_0.61)	SLM2ch10g36023	1360	1369	+	9.99425	6.4e-05	0.366	TTAATCATTC
M01250_2.00	(Solyc03g034110.2)_(Cannabis_sativa)_(DBD_0.61)	SLM2ch10g36023	1514	1523	+	9.99425	6.4e-05	0.366	TTAATCATTC
M01250_2.00	(Solyc03g034110.2)_(Cannabis_sativa)_(DBD_0.61)	SLM2ch10g36023	1661	1670	+	9.99425	6.4e-05	0.366	TTAATCATTC
M01250_2.00	(Solyc03g034110.2)_(Cannabis_sativa)_(DBD_0.61)	SLM2ch10g36023	1757	1766	+	9.99425	6.4e-05	0.366	TTAATCATTC
M01250_2.00	(Solyc03g034110.2)_(Cannabis_sativa)_(DBD_0.61)	SLM2ch10g36023	1837	1846	+	9.99425	6.4e-05	0.366	TTAATCATTC
M01250_2.00	(Solyc03g034110.2)_(Cannabis_sativa)_(DBD_0.61)	SLM2ch10g36023	198	207	+	9.99425	6.4e-05	0.366	TTAATCATTC
M01250_2.00	(Solyc03g034110.2)_(Cannabis_sativa)_(DBD_0.61)	SLM2ch10g36023	333	342	+	9.99425	6.4e-05	0.366	TTAATCATTC
M01250_2.00	(Solyc03g034110.2)_(Cannabis_sativa)_(DBD_0.61)	SLM2ch10g36023	595	604	+	9.99425	6.4e-05	0.366	TTAATCATTC
M01250_2.00	(Solyc03g034110.2)_(Cannabis_sativa)_(DBD_0.61)	SLM2ch10g36023	730	739	+	9.99425	6.4e-05	0.366	TTAATCATTC
M01250_2.00	(Solyc03g034110.2)_(Cannabis_sativa)_(DBD_0.61)	SLM2ch10g36098	1058	1067	+	9.99425	6.4e-05	0.463	TTAATCATTC
M01250_2.00	(Solyc03g034110.2)_(Cannabis_sativa)_(DBD_0.61)	SLM2ch10g36098	1319	1328	+	9.99425	6.4e-05	0.463	TTAATCATTC
M01250_2.00	(Solyc03g034110.2)_(Cannabis_sativa)_(DBD_0.61)	SLM2ch10g36098	198	207	+	9.99425	6.4e-05	0.463	TTAATCATTC
M01250_2.00	(Solyc03g034110.2)_(Cannabis_sativa)_(DBD_0.61)	SLM2ch10g36101	1612	1621	-	9.99425	6.4e-05	0.463	TTAATCATTC
M01250_2.00	(Solyc03g034110.2)_(Cannabis_sativa)_(DBD_0.61)	SLM2ch10g36101	839	848	-	9.99425	6.4e-05	0.463	TTAATCATTC
M01250_2.00	(Solyc03g034110.2)_(Cannabis_sativa)_(DBD_0.61)	SLM2ch10g36130	1788	1797	+	9.99425	6.4e-05	0.463	TTAATCATTC
M01250_2.00	(Solyc03g034110.2)_(Cannabis_sativa)_(DBD_0.61)	SLM2ch10g36130	868	877	+	9.99425	6.4e-05	0.463	TTAATCATTC
M01250_2.00	(Solyc03g034110.2)_(Cannabis_sativa)_(DBD_0.61)	SLM2ch10g36170	1364	1373	+	9.99425	6.4e-05	0.411	TTAATCATTC
M01250_2.00	(Solyc03g034110.2)_(Cannabis_sativa)_(DBD_0.61)	SLM2ch10g36170	1566	1575	+	9.99425	6.4e-05	0.411	TTAATCATTC
M01250_2.00	(Solyc03g034110.2)_(Cannabis_sativa)_(DBD_0.61)	SLM2ch10g36170	1792	1801	+	9.99425	6.4e-05	0.411	TTAATCATTC
M01250_2.00	(Solyc03g034110.2)_(Cannabis_sativa)_(DBD_0.61)	SLM2ch10g36170	435	444	+	9.99425	6.4e-05	0.411	TTAATCATTC
M01250_2.00	(Solyc03g034110.2)_(Cannabis_sativa)_(DBD_0.61)	SLM2ch10g36174	1038	1047	-	9.99425	6.4e-05	0.411	TTAATCATTC
M01250_2.00	(Solyc03g034110.2)_(Cannabis_sativa)_(DBD_0.61)	SLM2ch10g36174	841	850	-	9.99425	6.4e-05	0.411	TTAATCATTC
M01250_2.00	(Solyc03g034110.2)_(Cannabis_sativa)_(DBD_0.61)	SLM2ch10g36275	1462	1471	+	9.99425	6.4e-05	0.433	TTAATCATTC
M01250_2.00	(Solyc03g034110.2)_(Cannabis_sativa)_(DBD_0.61)	SLM2ch10g36275	507	516	+	9.99425	6.4e-05	0.433	TTAATCATTC
M01250_2.00	(Solyc03g034110.2)_(Cannabis_sativa)_(DBD_0.61)	SLM2ch10g36311	1484	1493	-	9.99425	6.4e-05	0.433	TTAATCATTC
M01250_2.00	(Solyc03g034110.2)_(Cannabis_sativa)_(DBD_0.61)	SLM2ch10g36311	283	292	-	9.99425	6.4e-05	0.433	TTAATCATTC
M01250_2.00	(Solyc03g034110.2)_(Cannabis_sativa)_(DBD_0.61)	SLM2ch10g36311	639	648	-	9.99425	6.4e-05	0.433	TTAATCATTC
M01250_2.00	(Solyc03g034110.2)_(Cannabis_sativa)_(DBD_0.61)	SLM2ch10g36339	1825	1834	+	9.99425	6.4e-05	0.433	TTAATCATTC
M01250_2.00	(Solyc03g034110.2)_(Cannabis_sativa)_(DBD_0.61)	SLM2ch10g36441	1918	1927	-	9.99425	6.4e-05	0.396	TTAATCATTC
M01250_2.00	(Solyc03g034110.2)_(Cannabis_sativa)_(DBD_0.61)	SLM2ch10g36441	716	725	-	9.99425	6.4e-05	0.396	TTAATCATTC
M01250_2.00	(Solyc03g034110.2)_(Cannabis_sativa)_(DBD_0.61)	SLM2ch10g36477	1103	1112	-	9.99425	6.4e-05	0.396	TTAATCATTC
M01250_2.00	(Solyc03g034110.2)_(Cannabis_sativa)_(DBD_0.61)	SLM2ch10g36477	28	37	-	9.99425	6.4e-05	0.396	TTAATCATTC
M01250_2.00	(Solyc03g034110.2)_(Cannabis_sativa)_(DBD_0.61)	SLM2ch10g36513	533	542	+	9.99425	6.4e-05	0.396	TTAATCATTC
M01250_2.00	(Solyc03g034110.2)_(Cannabis_sativa)_(DBD_0.61)	SLM2ch10g37073	1360	1369	-	9.99425	6.4e-05	0.413	TTAATCATTC
M01250_2.00	(Solyc03g034110.2)_(Cannabis_sativa)_(DBD_0.61)	SLM2ch10g37085	1917	1926	-	9.99425	6.4e-05	0.413	TTAATCATTC
M01250_2.00	(Solyc03g034110.2)_(Cannabis_sativa)_(DBD_0.61)	SLM2ch10g37085	945	954	+	9.99425	6.4e-05	0.413	TTAATCATTC
M01250_2.00	(Solyc03g034110.2)_(Cannabis_sativa)_(DBD_0.61)	SLM2ch10g37132	1111	1120	-	9.99425	6.4e-05	0.413	TTAATCATTC
M01250_2.00	(Solyc03g034110.2)_(Cannabis_sativa)_(DBD_0.61)	SLM2ch10g37140	1985	1994	+	9.99425	6.4e-05	0.413	TTAATCATTC
M01250_2.00	(Solyc03g034110.2)_(Cannabis_sativa)_(DBD_0.61)	SLM2ch10g37323	12	21	-	9.99425	6.4e-05	0.413	TTAATCATTC
M01250_2.00	(Solyc03g034110.2)_(Cannabis_sativa)_(DBD_0.61)	SLM2ch10g37323	241	250	-	9.99425	6.4e-05	0.413	TTAATCATTC
M01250_2.00	(Solyc03g034110.2)_(Cannabis_sativa)_(DBD_0.61)	SLM2ch10g37323	690	699	-	9.99425	6.4e-05	0.413	TTAATCATTC
M01250_2.00	(Solyc03g034110.2)_(Cannabis_sativa)_(DBD_0.61)	SLM2ch10g37334	1376	1385	+	9.99425	6.4e-05	0.426	TTAATCATTC
M01250_2.00	(Solyc03g034110.2)_(Cannabis_sativa)_(DBD_0.61)	SLM2ch10g37334	1928	1937	+	9.99425	6.4e-05	0.426	TTAATCATTC
M01250_2.00	(Solyc03g034110.2)_(Cannabis_sativa)_(DBD_0.61)	SLM2ch10g37442	419	428	-	9.99425	6.4e-05	0.426	TTAATCATTC
M01250_2.00	(Solyc03g034110.2)_(Cannabis_sativa)_(DBD_0.61)	SLM2ch10g37442	671	680	-	9.99425	6.4e-05	0.426	TTAATCATTC
M01250_2.00	(Solyc03g034110.2)_(Cannabis_sativa)_(DBD_0.61)	SLM2ch10g37668	484	493	+	9.99425	6.4e-05	0.426	TTAATCATTC
M01250_2.00	(Solyc03g034110.2)_(Cannabis_sativa)_(DBD_0.61)	SLM2ch10g37780	1197	1206	-	9.99425	6.4e-05	0.412	TTAATCATTC
M01250_2.00	(Solyc03g034110.2)_(Cannabis_sativa)_(DBD_0.61)	SLM2ch10g37964	1666	1675	-	9.99425	6.4e-05	0.317	TTAATCATTC
M01250_2.00	(Solyc03g034110.2)_(Cannabis_sativa)_(DBD_0.61)	SLM2ch10g37979	1233	1242	+	9.99425	6.4e-05	0.317	TTAATCATTC
M01250_2.00	(Solyc03g034110.2)_(Cannabis_sativa)_(DBD_0.61)	SLM2ch10g37979	1317	1326	+	9.99425	6.4e-05	0.317	TTAATCATTC
M01250_2.00	(Solyc03g034110.2)_(Cannabis_sativa)_(DBD_0.61)	SLM2ch10g37979	1488	1497	+	9.99425	6.4e-05	0.317	TTAATCATTC
M01250_2.00	(Solyc03g034110.2)_(Cannabis_sativa)_(DBD_0.61)	SLM2ch10g38126	1288	1297	-	9.99425	6.4e-05	0.317	TTAATCATTC
M01250_2.00	(Solyc03g034110.2)_(Cannabis_sativa)_(DBD_0.61)	SLM2ch10g38126	1582	1591	-	9.99425	6.4e-05	0.317	TTAATCATTC
M01250_2.00	(Solyc03g034110.2)_(Cannabis_sativa)_(DBD_0.61)	SLM2ch10g38126	1887	1896	-	9.99425	6.4e-05	0.317	TTAATCATTC
M01250_2.00	(Solyc03g034110.2)_(Cannabis_sativa)_(DBD_0.61)	SLM2ch10g38126	743	752	-	9.99425	6.4e-05	0.317	TTAATCATTC
M01250_2.00	(Solyc03g034110.2)_(Cannabis_sativa)_(DBD_0.61)	SLM2ch10g38126	850	859	-	9.99425	6.4e-05	0.317	TTAATCATTC
M01250_2.00	(Solyc03g034110.2)_(Cannabis_sativa)_(DBD_0.61)	SLM2ch10g38136	517	526	-	9.99425	6.4e-05	0.317	TTAATCATTC
M01250_2.00	(Solyc03g034110.2)_(Cannabis_sativa)_(DBD_0.61)	SLM2ch10g38136	689	698	-	9.99425	6.4e-05	0.317	TTAATCATTC
M01250_2.00	(Solyc03g034110.2)_(Cannabis_sativa)_(DBD_0.61)	SLM2ch10g38191	1213	1222	-	9.99425	6.4e-05	0.317	TTAATCATTC
M01250_2.00	(Solyc03g034110.2)_(Cannabis_sativa)_(DBD_0.61)	SLM2ch10g38191	1431	1440	-	9.99425	6.4e-05	0.317	TTAATCATTC
M01250_2.00	(Solyc03g034110.2)_(Cannabis_sativa)_(DBD_0.61)	SLM2ch10g38191	1586	1595	-	9.99425	6.4e-05	0.317	TTAATCATTC
M01250_2.00	(Solyc03g034110.2)_(Cannabis_sativa)_(DBD_0.61)	SLM2ch10g38191	1886	1895	-	9.99425	6.4e-05	0.317	TTAATCATTC
M01250_2.00	(Solyc03g034110.2)_(Cannabis_sativa)_(DBD_0.61)	SLM2ch10g38191	296	305	-	9.99425	6.4e-05	0.317	TTAATCATTC
M01250_2.00	(Solyc03g034110.2)_(Cannabis_sativa)_(DBD_0.61)	SLM2ch10g38191	514	523	-	9.99425	6.4e-05	0.317	TTAATCATTC
M01250_2.00	(Solyc03g034110.2)_(Cannabis_sativa)_(DBD_0.61)	SLM2ch10g38191	969	978	-	9.99425	6.4e-05	0.317	TTAATCATTC
M01250_2.00	(Solyc03g034110.2)_(Cannabis_sativa)_(DBD_0.61)	SLM2ch10g38214	432	441	+	9.99425	6.4e-05	0.395	TTAATCATTC
M01250_2.00	(Solyc03g034110.2)_(Cannabis_sativa)_(DBD_0.61)	SLM2ch10g38215	431	440	+	9.99425	6.4e-05	0.395	TTAATCATTC
M01250_2.00	(Solyc03g034110.2)_(Cannabis_sativa)_(DBD_0.61)	SLM2ch10g38220	432	441	+	9.99425	6.4e-05	0.395	TTAATCATTC
M01250_2.00	(Solyc03g034110.2)_(Cannabis_sativa)_(DBD_0.61)	SLM2ch10g38222	432	441	+	9.99425	6.4e-05	0.395	TTAATCATTC
M01250_2.00	(Solyc03g034110.2)_(Cannabis_sativa)_(DBD_0.61)	SLM2ch10g38276	751	760	-	9.99425	6.4e-05	0.395	TTAATCATTC
M01250_2.00	(Solyc03g034110.2)_(Cannabis_sativa)_(DBD_0.61)	SLM2ch10g38276	923	932	-	9.99425	6.4e-05	0.395	TTAATCATTC
M01250_2.00	(Solyc03g034110.2)_(Cannabis_sativa)_(DBD_0.61)	SLM2ch10g38288	1076	1085	+	9.99425	6.4e-05	0.395	TTAATCATTC
M01250_2.00	(Solyc03g034110.2)_(Cannabis_sativa)_(DBD_0.61)	SLM2ch10g38288	1941	1950	+	9.99425	6.4e-05	0.395	TTAATCATTC
M01250_2.00	(Solyc03g034110.2)_(Cannabis_sativa)_(DBD_0.61)	SLM2ch10g38288	432	441	+	9.99425	6.4e-05	0.395	TTAATCATTC
M01250_2.00	(Solyc03g034110.2)_(Cannabis_sativa)_(DBD_0.61)	SLM2ch10g38288	880	889	+	9.99425	6.4e-05	0.395	TTAATCATTC
M01250_2.00	(Solyc03g034110.2)_(Cannabis_sativa)_(DBD_0.61)	SLM2ch10g38383	753	762	-	9.99425	6.4e-05	0.507	TTAATCATTC
M01250_2.00	(Solyc03g034110.2)_(Cannabis_sativa)_(DBD_0.61)	SLM2ch10g38440	116	125	+	9.99425	6.4e-05	0.507	TTAATCATTC
M01250_2.00	(Solyc03g034110.2)_(Cannabis_sativa)_(DBD_0.61)	SLM2ch10g38440	262	271	+	9.99425	6.4e-05	0.507	TTAATCATTC
M01250_2.00	(Solyc03g034110.2)_(Cannabis_sativa)_(DBD_0.61)	SLM2ch10g38460	1629	1638	+	9.99425	6.4e-05	0.386	TTAATCATTC
M01250_2.00	(Solyc03g034110.2)_(Cannabis_sativa)_(DBD_0.61)	SLM2ch10g38460	589	598	+	9.99425	6.4e-05	0.386	TTAATCATTC
M01250_2.00	(Solyc03g034110.2)_(Cannabis_sativa)_(DBD_0.61)	SLM2ch10g38528	1564	1573	+	9.99425	6.4e-05	0.386	TTAATCATTC
M01250_2.00	(Solyc03g034110.2)_(Cannabis_sativa)_(DBD_0.61)	SLM2ch10g38591	1585	1594	+	9.99425	6.4e-05	0.382	TTAATCATTC
M01250_2.00	(Solyc03g034110.2)_(Cannabis_sativa)_(DBD_0.61)	SLM2ch10g38591	1854	1863	+	9.99425	6.4e-05	0.382	TTAATCATTC
M01250_2.00	(Solyc03g034110.2)_(Cannabis_sativa)_(DBD_0.61)	SLM2ch10g38591	782	791	+	9.99425	6.4e-05	0.382	TTAATCATTC
M01250_2.00	(Solyc03g034110.2)_(Cannabis_sativa)_(DBD_0.61)	SLM2ch10g38612	1257	1266	-	9.99425	6.4e-05	0.382	TTAATCATTC
M01250_2.00	(Solyc03g034110.2)_(Cannabis_sativa)_(DBD_0.61)	SLM2ch10g38720	1056	1065	+	9.99425	6.4e-05	0.41	TTAATCATTC
M01250_2.00	(Solyc03g034110.2)_(Cannabis_sativa)_(DBD_0.61)	SLM2ch10g38720	1265	1274	+	9.99425	6.4e-05	0.41	TTAATCATTC
M01250_2.00	(Solyc03g034110.2)_(Cannabis_sativa)_(DBD_0.61)	SLM2ch10g38720	1423	1432	+	9.99425	6.4e-05	0.41	TTAATCATTC
M01250_2.00	(Solyc03g034110.2)_(Cannabis_sativa)_(DBD_0.61)	SLM2ch10g38720	698	707	+	9.99425	6.4e-05	0.41	TTAATCATTC
M01250_2.00	(Solyc03g034110.2)_(Cannabis_sativa)_(DBD_0.61)	SLM2ch10g38720	878	887	+	9.99425	6.4e-05	0.41	TTAATCATTC
M01250_2.00	(Solyc03g034110.2)_(Cannabis_sativa)_(DBD_0.61)	SLM2ch10g38779	1102	1111	-	9.99425	6.4e-05	0.431	TTAATCATTC
M01250_2.00	(Solyc03g034110.2)_(Cannabis_sativa)_(DBD_0.61)	SLM2ch10g38779	1226	1235	-	9.99425	6.4e-05	0.431	TTAATCATTC
M01250_2.00	(Solyc03g034110.2)_(Cannabis_sativa)_(DBD_0.61)	SLM2ch10g38779	1954	1963	-	9.99425	6.4e-05	0.431	TTAATCATTC
M01250_2.00	(Solyc03g034110.2)_(Cannabis_sativa)_(DBD_0.61)	SLM2ch10g38805	1278	1287	-	9.99425	6.4e-05	0.431	TTAATCATTC
M01250_2.00	(Solyc03g034110.2)_(Cannabis_sativa)_(DBD_0.61)	SLM2ch10g38823	1162	1171	+	9.99425	6.4e-05	0.431	TTAATCATTC
M01250_2.00	(Solyc03g034110.2)_(Cannabis_sativa)_(DBD_0.61)	SLM2ch10g38829	1542	1551	-	9.99425	6.4e-05	0.431	TTAATCATTC
M01250_2.00	(Solyc03g034110.2)_(Cannabis_sativa)_(DBD_0.61)	SLM2ch10g38829	652	661	-	9.99425	6.4e-05	0.431	TTAATCATTC
M01250_2.00	(Solyc03g034110.2)_(Cannabis_sativa)_(DBD_0.61)	SLM2ch10g38880	1543	1552	-	9.99425	6.4e-05	0.431	TTAATCATTC
M01250_2.00	(Solyc03g034110.2)_(Cannabis_sativa)_(DBD_0.61)	SLM2ch10g38892	1446	1455	-	9.99425	6.4e-05	0.431	TTAATCATTC
M01250_2.00	(Solyc03g034110.2)_(Cannabis_sativa)_(DBD_0.61)	SLM2ch10g38892	151	160	-	9.99425	6.4e-05	0.431	TTAATCATTC
M01250_2.00	(Solyc03g034110.2)_(Cannabis_sativa)_(DBD_0.61)	SLM2ch10g38892	908	917	-	9.99425	6.4e-05	0.431	TTAATCATTC
M01250_2.00	(Solyc03g034110.2)_(Cannabis_sativa)_(DBD_0.61)	SLM2ch10g38912	1970	1979	+	9.99425	6.4e-05	0.431	TTAATCATTC
M01250_2.00	(Solyc03g034110.2)_(Cannabis_sativa)_(DBD_0.61)	SLM2ch10g38912	262	271	+	9.99425	6.4e-05	0.431	TTAATCATTC
M01250_2.00	(Solyc03g034110.2)_(Cannabis_sativa)_(DBD_0.61)	SLM2ch10g38912	618	627	+	9.99425	6.4e-05	0.431	TTAATCATTC
M01250_2.00	(Solyc03g034110.2)_(Cannabis_sativa)_(DBD_0.61)	SLM2ch10g38962	133	142	+	9.99425	6.4e-05	0.394	TTAATCATTC
M01250_2.00	(Solyc03g034110.2)_(Cannabis_sativa)_(DBD_0.61)	SLM2ch10g38962	292	301	+	9.99425	6.4e-05	0.394	TTAATCATTC
M01250_2.00	(Solyc03g034110.2)_(Cannabis_sativa)_(DBD_0.61)	SLM2ch10g38962	586	595	+	9.99425	6.4e-05	0.394	TTAATCATTC
M01250_2.00	(Solyc03g034110.2)_(Cannabis_sativa)_(DBD_0.61)	SLM2ch10g38962	987	996	+	9.99425	6.4e-05	0.394	TTAATCATTC
M01250_2.00	(Solyc03g034110.2)_(Cannabis_sativa)_(DBD_0.61)	SLM2ch11g39226	1148	1157	+	9.99425	6.4e-05	0.524	TTAATCATTC
M01250_2.00	(Solyc03g034110.2)_(Cannabis_sativa)_(DBD_0.61)	SLM2ch11g39226	1275	1284	+	9.99425	6.4e-05	0.524	TTAATCATTC
M01250_2.00	(Solyc03g034110.2)_(Cannabis_sativa)_(DBD_0.61)	SLM2ch11g39319	356	365	-	9.99425	6.4e-05	0.465	TTAATCATTC
M01250_2.00	(Solyc03g034110.2)_(Cannabis_sativa)_(DBD_0.61)	SLM2ch11g39403	8	17	-	9.99425	6.4e-05	0.453	TTAATCATTC
M01250_2.00	(Solyc03g034110.2)_(Cannabis_sativa)_(DBD_0.61)	SLM2ch11g39445	1435	1444	-	9.99425	6.4e-05	0.453	TTAATCATTC
M01250_2.00	(Solyc03g034110.2)_(Cannabis_sativa)_(DBD_0.61)	SLM2ch11g39445	1614	1623	-	9.99425	6.4e-05	0.453	TTAATCATTC
M01250_2.00	(Solyc03g034110.2)_(Cannabis_sativa)_(DBD_0.61)	SLM2ch11g39452	1194	1203	-	9.99425	6.4e-05	0.453	TTAATCATTC
M01250_2.00	(Solyc03g034110.2)_(Cannabis_sativa)_(DBD_0.61)	SLM2ch11g39452	1457	1466	-	9.99425	6.4e-05	0.453	TTAATCATTC
M01250_2.00	(Solyc03g034110.2)_(Cannabis_sativa)_(DBD_0.61)	SLM2ch11g39452	1677	1686	-	9.99425	6.4e-05	0.453	TTAATCATTC
M01250_2.00	(Solyc03g034110.2)_(Cannabis_sativa)_(DBD_0.61)	SLM2ch11g39452	306	315	-	9.99425	6.4e-05	0.453	TTAATCATTC
M01250_2.00	(Solyc03g034110.2)_(Cannabis_sativa)_(DBD_0.61)	SLM2ch11g39453	1051	1060	-	9.99425	6.4e-05	0.453	TTAATCATTC
M01250_2.00	(Solyc03g034110.2)_(Cannabis_sativa)_(DBD_0.61)	SLM2ch11g39453	1514	1523	-	9.99425	6.4e-05	0.453	TTAATCATTC
M01250_2.00	(Solyc03g034110.2)_(Cannabis_sativa)_(DBD_0.61)	SLM2ch11g39453	50	59	-	9.99425	6.4e-05	0.453	TTAATCATTC
M01250_2.00	(Solyc03g034110.2)_(Cannabis_sativa)_(DBD_0.61)	SLM2ch11g39454	768	777	+	9.99425	6.4e-05	0.453	TTAATCATTC
M01250_2.00	(Solyc03g034110.2)_(Cannabis_sativa)_(DBD_0.61)	SLM2ch11g39587	1624	1633	+	9.99425	6.4e-05	0.456	TTAATCATTC
M01250_2.00	(Solyc03g034110.2)_(Cannabis_sativa)_(DBD_0.61)	SLM2ch11g39630	1543	1552	+	9.99425	6.4e-05	0.633	TTAATCATTC
M01250_2.00	(Solyc03g034110.2)_(Cannabis_sativa)_(DBD_0.61)	SLM2ch11g39644	1378	1387	-	9.99425	6.4e-05	0.633	TTAATCATTC
M01250_2.00	(Solyc03g034110.2)_(Cannabis_sativa)_(DBD_0.61)	SLM2ch11g39696	1654	1663	-	9.99425	6.4e-05	0.633	TTAATCATTC
M01250_2.00	(Solyc03g034110.2)_(Cannabis_sativa)_(DBD_0.61)	SLM2ch11g39801	779	788	-	9.99425	6.4e-05	0.4	TTAATCATTC
M01250_2.00	(Solyc03g034110.2)_(Cannabis_sativa)_(DBD_0.61)	SLM2ch11g39832	1412	1421	-	9.99425	6.4e-05	0.4	TTAATCATTC
M01250_2.00	(Solyc03g034110.2)_(Cannabis_sativa)_(DBD_0.61)	SLM2ch11g39832	1734	1743	-	9.99425	6.4e-05	0.4	TTAATCATTC
M01250_2.00	(Solyc03g034110.2)_(Cannabis_sativa)_(DBD_0.61)	SLM2ch11g39897	1832	1841	+	9.99425	6.4e-05	0.434	TTAATCATTC
M01250_2.00	(Solyc03g034110.2)_(Cannabis_sativa)_(DBD_0.61)	SLM2ch11g39898	289	298	+	9.99425	6.4e-05	0.434	TTAATCATTC
M01250_2.00	(Solyc03g034110.2)_(Cannabis_sativa)_(DBD_0.61)	SLM2ch11g39915	1426	1435	-	9.99425	6.4e-05	0.434	TTAATCATTC
M01250_2.00	(Solyc03g034110.2)_(Cannabis_sativa)_(DBD_0.61)	SLM2ch11g39915	289	298	-	9.99425	6.4e-05	0.434	TTAATCATTC
M01250_2.00	(Solyc03g034110.2)_(Cannabis_sativa)_(DBD_0.61)	SLM2ch11g39915	497	506	-	9.99425	6.4e-05	0.434	TTAATCATTC
M01250_2.00	(Solyc03g034110.2)_(Cannabis_sativa)_(DBD_0.61)	SLM2ch11g41321	1618	1627	+	9.99425	6.4e-05	0.363	TTAATCATTC
M01250_2.00	(Solyc03g034110.2)_(Cannabis_sativa)_(DBD_0.61)	SLM2ch11g41713	1908	1917	-	9.99425	6.4e-05	0.402	TTAATCATTC
M01250_2.00	(Solyc03g034110.2)_(Cannabis_sativa)_(DBD_0.61)	SLM2ch11g41713	701	710	-	9.99425	6.4e-05	0.402	TTAATCATTC
M01250_2.00	(Solyc03g034110.2)_(Cannabis_sativa)_(DBD_0.61)	SLM2ch11g41719	129	138	+	9.99425	6.4e-05	0.402	TTAATCATTC
M01250_2.00	(Solyc03g034110.2)_(Cannabis_sativa)_(DBD_0.61)	SLM2ch11g41783	1225	1234	-	9.99425	6.4e-05	0.402	TTAATCATTC
M01250_2.00	(Solyc03g034110.2)_(Cannabis_sativa)_(DBD_0.61)	SLM2ch11g41783	663	672	-	9.99425	6.4e-05	0.402	TTAATCATTC
M01250_2.00	(Solyc03g034110.2)_(Cannabis_sativa)_(DBD_0.61)	SLM2ch11g41786	108	117	+	9.99425	6.4e-05	0.402	TTAATCATTC
M01250_2.00	(Solyc03g034110.2)_(Cannabis_sativa)_(DBD_0.61)	SLM2ch11g41786	1304	1313	+	9.99425	6.4e-05	0.402	TTAATCATTC
M01250_2.00	(Solyc03g034110.2)_(Cannabis_sativa)_(DBD_0.61)	SLM2ch11g41786	1599	1608	+	9.99425	6.4e-05	0.402	TTAATCATTC
M01250_2.00	(Solyc03g034110.2)_(Cannabis_sativa)_(DBD_0.61)	SLM2ch11g41846	1069	1078	-	9.99425	6.4e-05	0.461	TTAATCATTC
M01250_2.00	(Solyc03g034110.2)_(Cannabis_sativa)_(DBD_0.61)	SLM2ch11g41853	170	179	-	9.99425	6.4e-05	0.461	TTAATCATTC
M01250_2.00	(Solyc03g034110.2)_(Cannabis_sativa)_(DBD_0.61)	SLM2ch11g41853	32	41	-	9.99425	6.4e-05	0.461	TTAATCATTC
M01250_2.00	(Solyc03g034110.2)_(Cannabis_sativa)_(DBD_0.61)	SLM2ch11g41857	721	730	+	9.99425	6.4e-05	0.461	TTAATCATTC
M01250_2.00	(Solyc03g034110.2)_(Cannabis_sativa)_(DBD_0.61)	SLM2ch11g41858	1899	1908	+	9.99425	6.4e-05	0.461	TTAATCATTC
M01250_2.00	(Solyc03g034110.2)_(Cannabis_sativa)_(DBD_0.61)	SLM2ch11g41909	511	520	-	9.99425	6.4e-05	0.461	TTAATCATTC
M01250_2.00	(Solyc03g034110.2)_(Cannabis_sativa)_(DBD_0.61)	SLM2ch11g41923	1464	1473	-	9.99425	6.4e-05	0.414	TTAATCATTC
M01250_2.00	(Solyc03g034110.2)_(Cannabis_sativa)_(DBD_0.61)	SLM2ch11g41970	592	601	-	9.99425	6.4e-05	0.414	TTAATCATTC
M01250_2.00	(Solyc03g034110.2)_(Cannabis_sativa)_(DBD_0.61)	SLM2ch11g41982	465	474	-	9.99425	6.4e-05	0.414	TTAATCATTC
M01250_2.00	(Solyc03g034110.2)_(Cannabis_sativa)_(DBD_0.61)	SLM2ch11g41982	778	787	-	9.99425	6.4e-05	0.414	TTAATCATTC
M01250_2.00	(Solyc03g034110.2)_(Cannabis_sativa)_(DBD_0.61)	SLM2ch11g42031	1081	1090	+	9.99425	6.4e-05	0.42	TTAATCATTC
M01250_2.00	(Solyc03g034110.2)_(Cannabis_sativa)_(DBD_0.61)	SLM2ch11g42031	295	304	+	9.99425	6.4e-05	0.42	TTAATCATTC
M01250_2.00	(Solyc03g034110.2)_(Cannabis_sativa)_(DBD_0.61)	SLM2ch11g42031	862	871	+	9.99425	6.4e-05	0.42	TTAATCATTC
M01250_2.00	(Solyc03g034110.2)_(Cannabis_sativa)_(DBD_0.61)	SLM2ch11g42035	1769	1778	+	9.99425	6.4e-05	0.42	TTAATCATTC
M01250_2.00	(Solyc03g034110.2)_(Cannabis_sativa)_(DBD_0.61)	SLM2ch11g42047	1768	1777	+	9.99425	6.4e-05	0.42	TTAATCATTC
M01250_2.00	(Solyc03g034110.2)_(Cannabis_sativa)_(DBD_0.61)	SLM2ch11g42047	801	810	+	9.99425	6.4e-05	0.42	TTAATCATTC
M01250_2.00	(Solyc03g034110.2)_(Cannabis_sativa)_(DBD_0.61)	SLM2ch11g42071	1644	1653	+	9.99425	6.4e-05	0.42	TTAATCATTC
M01250_2.00	(Solyc03g034110.2)_(Cannabis_sativa)_(DBD_0.61)	SLM2ch11g42113	1085	1094	-	9.99425	6.4e-05	0.527	TTAATCATTC
M01250_2.00	(Solyc03g034110.2)_(Cannabis_sativa)_(DBD_0.61)	SLM2ch11g42219	1777	1786	+	9.99425	6.4e-05	0.478	TTAATCATTC
M01250_2.00	(Solyc03g034110.2)_(Cannabis_sativa)_(DBD_0.61)	SLM2ch11g42286	1389	1398	+	9.99425	6.4e-05	0.511	TTAATCATTC
M01250_2.00	(Solyc03g034110.2)_(Cannabis_sativa)_(DBD_0.61)	SLM2ch11g42385	1795	1804	-	9.99425	6.4e-05	0.611	TTAATCATTC
M01250_2.00	(Solyc03g034110.2)_(Cannabis_sativa)_(DBD_0.61)	SLM2ch11g42385	48	57	-	9.99425	6.4e-05	0.611	TTAATCATTC
M01250_2.00	(Solyc03g034110.2)_(Cannabis_sativa)_(DBD_0.61)	SLM2ch11g42385	986	995	-	9.99425	6.4e-05	0.611	TTAATCATTC
M01250_2.00	(Solyc03g034110.2)_(Cannabis_sativa)_(DBD_0.61)	SLM2ch11g42391	651	660	+	9.99425	6.4e-05	0.611	TTAATCATTC
M01250_2.00	(Solyc03g034110.2)_(Cannabis_sativa)_(DBD_0.61)	SLM2ch11g42392	1956	1965	+	9.99425	6.4e-05	0.611	TTAATCATTC
M01250_2.00	(Solyc03g034110.2)_(Cannabis_sativa)_(DBD_0.61)	SLM2ch12g42514	1772	1781	-	9.99425	6.4e-05	0.564	TTAATCATTC
M01250_2.00	(Solyc03g034110.2)_(Cannabis_sativa)_(DBD_0.61)	SLM2ch12g42514	1988	1997	-	9.99425	6.4e-05	0.564	TTAATCATTC
M01250_2.00	(Solyc03g034110.2)_(Cannabis_sativa)_(DBD_0.61)	SLM2ch12g42542	1718	1727	-	9.99425	6.4e-05	0.564	TTAATCATTC
M01250_2.00	(Solyc03g034110.2)_(Cannabis_sativa)_(DBD_0.61)	SLM2ch12g42542	786	795	-	9.99425	6.4e-05	0.564	TTAATCATTC
M01250_2.00	(Solyc03g034110.2)_(Cannabis_sativa)_(DBD_0.61)	SLM2ch12g42551	1390	1399	-	9.99425	6.4e-05	0.564	TTAATCATTC
M01250_2.00	(Solyc03g034110.2)_(Cannabis_sativa)_(DBD_0.61)	SLM2ch12g42551	1662	1671	-	9.99425	6.4e-05	0.564	TTAATCATTC
M01250_2.00	(Solyc03g034110.2)_(Cannabis_sativa)_(DBD_0.61)	SLM2ch12g42560	1204	1213	-	9.99425	6.4e-05	0.564	TTAATCATTC
M01250_2.00	(Solyc03g034110.2)_(Cannabis_sativa)_(DBD_0.61)	SLM2ch12g42560	1862	1871	-	9.99425	6.4e-05	0.564	TTAATCATTC
M01250_2.00	(Solyc03g034110.2)_(Cannabis_sativa)_(DBD_0.61)	SLM2ch12g42560	323	332	-	9.99425	6.4e-05	0.564	TTAATCATTC
M01250_2.00	(Solyc03g034110.2)_(Cannabis_sativa)_(DBD_0.61)	SLM2ch12g42560	634	643	-	9.99425	6.4e-05	0.564	TTAATCATTC
M01250_2.00	(Solyc03g034110.2)_(Cannabis_sativa)_(DBD_0.61)	SLM2ch12g42560	63	72	-	9.99425	6.4e-05	0.564	TTAATCATTC
M01250_2.00	(Solyc03g034110.2)_(Cannabis_sativa)_(DBD_0.61)	SLM2ch12g42616	1404	1413	-	9.99425	6.4e-05	0.429	TTAATCATTC
M01250_2.00	(Solyc03g034110.2)_(Cannabis_sativa)_(DBD_0.61)	SLM2ch12g42616	1603	1612	-	9.99425	6.4e-05	0.429	TTAATCATTC
M01250_2.00	(Solyc03g034110.2)_(Cannabis_sativa)_(DBD_0.61)	SLM2ch12g42616	753	762	-	9.99425	6.4e-05	0.429	TTAATCATTC
M01250_2.00	(Solyc03g034110.2)_(Cannabis_sativa)_(DBD_0.61)	SLM2ch12g42620	1229	1238	-	9.99425	6.4e-05	0.429	TTAATCATTC
M01250_2.00	(Solyc03g034110.2)_(Cannabis_sativa)_(DBD_0.61)	SLM2ch12g42620	1458	1467	-	9.99425	6.4e-05	0.429	TTAATCATTC
M01250_2.00	(Solyc03g034110.2)_(Cannabis_sativa)_(DBD_0.61)	SLM2ch12g42620	1596	1605	-	9.99425	6.4e-05	0.429	TTAATCATTC
M01250_2.00	(Solyc03g034110.2)_(Cannabis_sativa)_(DBD_0.61)	SLM2ch12g42620	1814	1823	-	9.99425	6.4e-05	0.429	TTAATCATTC
M01250_2.00	(Solyc03g034110.2)_(Cannabis_sativa)_(DBD_0.61)	SLM2ch12g42620	763	772	-	9.99425	6.4e-05	0.429	TTAATCATTC
M01250_2.00	(Solyc03g034110.2)_(Cannabis_sativa)_(DBD_0.61)	SLM2ch12g42620	914	923	-	9.99425	6.4e-05	0.429	TTAATCATTC
M01250_2.00	(Solyc03g034110.2)_(Cannabis_sativa)_(DBD_0.61)	SLM2ch12g42670	1211	1220	-	9.99425	6.4e-05	0.43	TTAATCATTC
M01250_2.00	(Solyc03g034110.2)_(Cannabis_sativa)_(DBD_0.61)	SLM2ch12g42673	472	481	+	9.99425	6.4e-05	0.43	TTAATCATTC
M01250_2.00	(Solyc03g034110.2)_(Cannabis_sativa)_(DBD_0.61)	SLM2ch12g42687	1184	1193	+	9.99425	6.4e-05	0.43	TTAATCATTC
M01250_2.00	(Solyc03g034110.2)_(Cannabis_sativa)_(DBD_0.61)	SLM2ch12g42697	1212	1221	+	9.99425	6.4e-05	0.43	TTAATCATTC
M01250_2.00	(Solyc03g034110.2)_(Cannabis_sativa)_(DBD_0.61)	SLM2ch12g42697	27	36	+	9.99425	6.4e-05	0.43	TTAATCATTC
M01250_2.00	(Solyc03g034110.2)_(Cannabis_sativa)_(DBD_0.61)	SLM2ch12g42697	491	500	+	9.99425	6.4e-05	0.43	TTAATCATTC
M01250_2.00	(Solyc03g034110.2)_(Cannabis_sativa)_(DBD_0.61)	SLM2ch12g42697	912	921	+	9.99425	6.4e-05	0.43	TTAATCATTC
M01250_2.00	(Solyc03g034110.2)_(Cannabis_sativa)_(DBD_0.61)	SLM2ch12g42707	1363	1372	+	9.99425	6.4e-05	0.43	TTAATCATTC
M01250_2.00	(Solyc03g034110.2)_(Cannabis_sativa)_(DBD_0.61)	SLM2ch12g42707	223	232	+	9.99425	6.4e-05	0.43	TTAATCATTC
M01250_2.00	(Solyc03g034110.2)_(Cannabis_sativa)_(DBD_0.61)	SLM2ch12g42861	1042	1051	-	9.99425	6.4e-05	0.409	TTAATCATTC
M01250_2.00	(Solyc03g034110.2)_(Cannabis_sativa)_(DBD_0.61)	SLM2ch12g42861	1192	1201	-	9.99425	6.4e-05	0.409	TTAATCATTC
M01250_2.00	(Solyc03g034110.2)_(Cannabis_sativa)_(DBD_0.61)	SLM2ch12g42861	1389	1398	-	9.99425	6.4e-05	0.409	TTAATCATTC
M01250_2.00	(Solyc03g034110.2)_(Cannabis_sativa)_(DBD_0.61)	SLM2ch12g42861	268	277	-	9.99425	6.4e-05	0.409	TTAATCATTC
M01250_2.00	(Solyc03g034110.2)_(Cannabis_sativa)_(DBD_0.61)	SLM2ch12g42861	711	720	-	9.99425	6.4e-05	0.409	TTAATCATTC
M01250_2.00	(Solyc03g034110.2)_(Cannabis_sativa)_(DBD_0.61)	SLM2ch12g42861	875	884	-	9.99425	6.4e-05	0.409	TTAATCATTC
M01250_2.00	(Solyc03g034110.2)_(Cannabis_sativa)_(DBD_0.61)	SLM2ch12g42930	1163	1172	-	9.99425	6.4e-05	0.409	TTAATCATTC
M01250_2.00	(Solyc03g034110.2)_(Cannabis_sativa)_(DBD_0.61)	SLM2ch12g42950	1385	1394	-	9.99425	6.4e-05	0.409	TTAATCATTC
M01250_2.00	(Solyc03g034110.2)_(Cannabis_sativa)_(DBD_0.61)	SLM2ch12g42950	218	227	-	9.99425	6.4e-05	0.409	TTAATCATTC
M01250_2.00	(Solyc03g034110.2)_(Cannabis_sativa)_(DBD_0.61)	SLM2ch12g42950	546	555	-	9.99425	6.4e-05	0.409	TTAATCATTC
M01250_2.00	(Solyc03g034110.2)_(Cannabis_sativa)_(DBD_0.61)	SLM2ch12g42966	1835	1844	-	9.99425	6.4e-05	0.507	TTAATCATTC
M01250_2.00	(Solyc03g034110.2)_(Cannabis_sativa)_(DBD_0.61)	SLM2ch12g42967	1815	1824	-	9.99425	6.4e-05	0.507	TTAATCATTC
M01250_2.00	(Solyc03g034110.2)_(Cannabis_sativa)_(DBD_0.61)	SLM2ch12g42967	370	379	-	9.99425	6.4e-05	0.507	TTAATCATTC
M01250_2.00	(Solyc03g034110.2)_(Cannabis_sativa)_(DBD_0.61)	SLM2ch12g42968	84	93	-	9.99425	6.4e-05	0.507	TTAATCATTC
M01250_2.00	(Solyc03g034110.2)_(Cannabis_sativa)_(DBD_0.61)	SLM2ch12g42972	1701	1710	+	9.99425	6.4e-05	0.507	TTAATCATTC
M01250_2.00	(Solyc03g034110.2)_(Cannabis_sativa)_(DBD_0.61)	SLM2ch12g42972	533	542	+	9.99425	6.4e-05	0.507	TTAATCATTC
M01250_2.00	(Solyc03g034110.2)_(Cannabis_sativa)_(DBD_0.61)	SLM2ch12g43040	868	877	+	9.99425	6.4e-05	0.507	TTAATCATTC
M01250_2.00	(Solyc03g034110.2)_(Cannabis_sativa)_(DBD_0.61)	SLM2ch12g43064	1068	1077	-	9.99425	6.4e-05	0.507	TTAATCATTC
M01250_2.00	(Solyc03g034110.2)_(Cannabis_sativa)_(DBD_0.61)	SLM2ch12g43064	1241	1250	-	9.99425	6.4e-05	0.507	TTAATCATTC
M01250_2.00	(Solyc03g034110.2)_(Cannabis_sativa)_(DBD_0.61)	SLM2ch12g43064	1380	1389	-	9.99425	6.4e-05	0.507	TTAATCATTC
M01250_2.00	(Solyc03g034110.2)_(Cannabis_sativa)_(DBD_0.61)	SLM2ch12g43064	1614	1623	-	9.99425	6.4e-05	0.507	TTAATCATTC
M01250_2.00	(Solyc03g034110.2)_(Cannabis_sativa)_(DBD_0.61)	SLM2ch12g43064	627	636	-	9.99425	6.4e-05	0.507	TTAATCATTC
M01250_2.00	(Solyc03g034110.2)_(Cannabis_sativa)_(DBD_0.61)	SLM2ch12g43064	805	814	-	9.99425	6.4e-05	0.507	TTAATCATTC
M01250_2.00	(Solyc03g034110.2)_(Cannabis_sativa)_(DBD_0.61)	SLM2ch12g43285	1091	1100	-	9.99425	6.4e-05	0.535	TTAATCATTC
M01250_2.00	(Solyc03g034110.2)_(Cannabis_sativa)_(DBD_0.61)	SLM2ch12g43285	1276	1285	-	9.99425	6.4e-05	0.535	TTAATCATTC
M01250_2.00	(Solyc03g034110.2)_(Cannabis_sativa)_(DBD_0.61)	SLM2ch12g43285	1527	1536	-	9.99425	6.4e-05	0.535	TTAATCATTC
M01250_2.00	(Solyc03g034110.2)_(Cannabis_sativa)_(DBD_0.61)	SLM2ch12g43285	1760	1769	-	9.99425	6.4e-05	0.535	TTAATCATTC
M01250_2.00	(Solyc03g034110.2)_(Cannabis_sativa)_(DBD_0.61)	SLM2ch12g43285	1939	1948	-	9.99425	6.4e-05	0.535	TTAATCATTC
M01250_2.00	(Solyc03g034110.2)_(Cannabis_sativa)_(DBD_0.61)	SLM2ch12g43330	105	114	+	9.99425	6.4e-05	0.535	TTAATCATTC
M01250_2.00	(Solyc03g034110.2)_(Cannabis_sativa)_(DBD_0.61)	SLM2ch12g43522	245	254	+	9.99425	6.4e-05	0.518	TTAATCATTC
M01250_2.00	(Solyc03g034110.2)_(Cannabis_sativa)_(DBD_0.61)	SLM2ch12g43522	448	457	+	9.99425	6.4e-05	0.518	TTAATCATTC
M01250_2.00	(Solyc03g034110.2)_(Cannabis_sativa)_(DBD_0.61)	SLM2ch12g43522	738	747	+	9.99425	6.4e-05	0.518	TTAATCATTC
M01250_2.00	(Solyc03g034110.2)_(Cannabis_sativa)_(DBD_0.61)	SLM2ch12g43803	19	28	-	9.99425	6.4e-05	0.518	TTAATCATTC
M01250_2.00	(Solyc03g034110.2)_(Cannabis_sativa)_(DBD_0.61)	SLM2ch12g43863	1889	1898	-	9.99425	6.4e-05	0.518	TTAATCATTC
M01250_2.00	(Solyc03g034110.2)_(Cannabis_sativa)_(DBD_0.61)	SLM2ch12g43863	780	789	-	9.99425	6.4e-05	0.518	TTAATCATTC
M01250_2.00	(Solyc03g034110.2)_(Cannabis_sativa)_(DBD_0.61)	SLM2ch12g43863	926	935	-	9.99425	6.4e-05	0.518	TTAATCATTC
M01250_2.00	(Solyc03g034110.2)_(Cannabis_sativa)_(DBD_0.61)	SLM2ch12g44027	1913	1922	+	9.99425	6.4e-05	0.483	TTAATCATTC
M01250_2.00	(Solyc03g034110.2)_(Cannabis_sativa)_(DBD_0.61)	SLM2ch12g44101	1923	1932	+	9.99425	6.4e-05	0.483	TTAATCATTC
M01250_2.00	(Solyc03g034110.2)_(Cannabis_sativa)_(DBD_0.61)	SLM2ch12g44405	1221	1230	-	9.99425	6.4e-05	0.441	TTAATCATTC
M01250_2.00	(Solyc03g034110.2)_(Cannabis_sativa)_(DBD_0.61)	SLM2ch12g44405	1476	1485	-	9.99425	6.4e-05	0.441	TTAATCATTC
M01250_2.00	(Solyc03g034110.2)_(Cannabis_sativa)_(DBD_0.61)	SLM2ch12g44405	1699	1708	-	9.99425	6.4e-05	0.441	TTAATCATTC
M01250_2.00	(Solyc03g034110.2)_(Cannabis_sativa)_(DBD_0.61)	SLM2ch12g44602	345	354	-	9.99425	6.4e-05	0.441	TTAATCATTC
M01250_2.00	(Solyc03g034110.2)_(Cannabis_sativa)_(DBD_0.61)	SLM2ch12g44611	1415	1424	+	9.99425	6.4e-05	0.441	TTAATCATTC
M01250_2.00	(Solyc03g034110.2)_(Cannabis_sativa)_(DBD_0.61)	SLM2ch12g44611	1576	1585	+	9.99425	6.4e-05	0.441	TTAATCATTC
M01250_2.00	(Solyc03g034110.2)_(Cannabis_sativa)_(DBD_0.61)	SLM2ch12g44748	1112	1121	-	9.99425	6.4e-05	0.407	TTAATCATTC
M01250_2.00	(Solyc03g034110.2)_(Cannabis_sativa)_(DBD_0.61)	SLM2ch12g44748	1288	1297	-	9.99425	6.4e-05	0.407	TTAATCATTC
M01250_2.00	(Solyc03g034110.2)_(Cannabis_sativa)_(DBD_0.61)	SLM2ch12g44748	1630	1639	-	9.99425	6.4e-05	0.407	TTAATCATTC
M01250_2.00	(Solyc03g034110.2)_(Cannabis_sativa)_(DBD_0.61)	SLM2ch12g44748	1816	1825	-	9.99425	6.4e-05	0.407	TTAATCATTC
M01250_2.00	(Solyc03g034110.2)_(Cannabis_sativa)_(DBD_0.61)	SLM2ch12g44748	395	404	-	9.99425	6.4e-05	0.407	TTAATCATTC
M01250_2.00	(Solyc03g034110.2)_(Cannabis_sativa)_(DBD_0.61)	SLM2ch12g44748	574	583	-	9.99425	6.4e-05	0.407	TTAATCATTC
M01250_2.00	(Solyc03g034110.2)_(Cannabis_sativa)_(DBD_0.61)	SLM2ch12g44764	1429	1438	+	9.99425	6.4e-05	0.407	TTAATCATTC
M01250_2.00	(Solyc03g034110.2)_(Cannabis_sativa)_(DBD_0.61)	SLM2ch12g44877	917	926	+	9.99425	6.4e-05	0.407	TTAATCATTC
M01250_2.00	(Solyc03g034110.2)_(Cannabis_sativa)_(DBD_0.61)	SLM2ch12g44903	183	192	-	9.99425	6.4e-05	0.407	TTAATCATTC
M01250_2.00	(Solyc03g034110.2)_(Cannabis_sativa)_(DBD_0.61)	SLM2ch12g44903	575	584	-	9.99425	6.4e-05	0.407	TTAATCATTC
M01250_2.00	(Solyc03g034110.2)_(Cannabis_sativa)_(DBD_0.61)	SLM2ch12g45147	115	124	+	9.99425	6.4e-05	0.343	TTAATCATTC
M01250_2.00	(Solyc03g034110.2)_(Cannabis_sativa)_(DBD_0.61)	SLM2ch12g45147	1195	1204	+	9.99425	6.4e-05	0.343	TTAATCATTC
M01250_2.00	(Solyc03g034110.2)_(Cannabis_sativa)_(DBD_0.61)	SLM2ch12g45147	249	258	+	9.99425	6.4e-05	0.343	TTAATCATTC
M01250_2.00	(Solyc03g034110.2)_(Cannabis_sativa)_(DBD_0.61)	SLM2ch12g45200	901	910	-	9.99425	6.4e-05	0.343	TTAATCATTC
M01250_2.00	(Solyc03g034110.2)_(Cannabis_sativa)_(DBD_0.61)	SLM2ch12g45247	1607	1616	+	9.99425	6.4e-05	0.343	TTAATCATTC
M01250_2.00	(Solyc03g034110.2)_(Cannabis_sativa)_(DBD_0.61)	SLM2ch12g45247	267	276	+	9.99425	6.4e-05	0.343	TTAATCATTC
M01250_2.00	(Solyc03g034110.2)_(Cannabis_sativa)_(DBD_0.61)	SLM2ch12g45247	450	459	+	9.99425	6.4e-05	0.343	TTAATCATTC
M01250_2.00	(Solyc03g034110.2)_(Cannabis_sativa)_(DBD_0.61)	SLM2ch12g45248	1023	1032	+	9.99425	6.4e-05	0.343	TTAATCATTC
M01250_2.00	(Solyc03g034110.2)_(Cannabis_sativa)_(DBD_0.61)	SLM2ch12g45265	1658	1667	-	9.99425	6.4e-05	0.425	TTAATCATTC
M01250_2.00	(Solyc03g034110.2)_(Cannabis_sativa)_(DBD_0.61)	SLM2ch12g45265	986	995	-	9.99425	6.4e-05	0.425	TTAATCATTC
M01250_2.00	(Solyc03g034110.2)_(Cannabis_sativa)_(DBD_0.61)	SLM2ch12g45315	1663	1672	-	9.99425	6.4e-05	0.425	TTAATCATTC
M01250_2.00	(Solyc03g034110.2)_(Cannabis_sativa)_(DBD_0.61)	SLM2ch12g45316	919	928	-	9.99425	6.4e-05	0.425	TTAATCATTC
M01250_2.00	(Solyc03g034110.2)_(Cannabis_sativa)_(DBD_0.61)	SLM2ch12g45367	1689	1698	+	9.99425	6.4e-05	0.479	TTAATCATTC
M01250_2.00	(Solyc03g034110.2)_(Cannabis_sativa)_(DBD_0.61)	SLM2ch12g45367	1813	1822	+	9.99425	6.4e-05	0.479	TTAATCATTC
M01250_2.00	(Solyc03g034110.2)_(Cannabis_sativa)_(DBD_0.61)	SLM2ch12g45427	1262	1271	+	9.99425	6.4e-05	0.479	TTAATCATTC
M01250_2.00	(Solyc03g034110.2)_(Cannabis_sativa)_(DBD_0.61)	SLM2ch12g45501	1101	1110	-	9.99425	6.4e-05	0.406	TTAATCATTC
M01250_2.00	(Solyc03g034110.2)_(Cannabis_sativa)_(DBD_0.61)	SLM2ch12g45558	1098	1107	-	9.99425	6.4e-05	0.57	TTAATCATTC
M01250_2.00	(Solyc03g034110.2)_(Cannabis_sativa)_(DBD_0.61)	SLM2ch12g45558	1407	1416	-	9.99425	6.4e-05	0.57	TTAATCATTC
M01250_2.00	(Solyc03g034110.2)_(Cannabis_sativa)_(DBD_0.61)	SLM2ch12g45558	1734	1743	-	9.99425	6.4e-05	0.57	TTAATCATTC
M01250_2.00	(Solyc03g034110.2)_(Cannabis_sativa)_(DBD_0.61)	SLM2ch12g45558	558	567	-	9.99425	6.4e-05	0.57	TTAATCATTC
M01250_2.00	(Solyc03g034110.2)_(Cannabis_sativa)_(DBD_0.61)	SLM2ch12g45608	1094	1103	+	9.99425	6.4e-05	0.57	TTAATCATTC
M01250_2.00	(Solyc03g034110.2)_(Cannabis_sativa)_(DBD_0.61)	SLM2ch12g45608	129	138	+	9.99425	6.4e-05	0.57	TTAATCATTC
M01250_2.00	(Solyc03g034110.2)_(Cannabis_sativa)_(DBD_0.61)	SLM2ch12g45608	1377	1386	+	9.99425	6.4e-05	0.57	TTAATCATTC
M01250_2.00	(Solyc03g034110.2)_(Cannabis_sativa)_(DBD_0.61)	SLM2ch12g45608	1802	1811	+	9.99425	6.4e-05	0.57	TTAATCATTC
M01250_2.00	(Solyc03g034110.2)_(Cannabis_sativa)_(DBD_0.61)	SLM2ch12g45608	498	507	+	9.99425	6.4e-05	0.57	TTAATCATTC
M01250_2.00	(Solyc03g034110.2)_(Cannabis_sativa)_(DBD_0.61)	SLM2ch12g45614	1010	1019	+	9.99425	6.4e-05	0.57	TTAATCATTC
M01250_2.00	(Solyc03g034110.2)_(Cannabis_sativa)_(DBD_0.61)	SLM2ch12g45614	1836	1845	+	9.99425	6.4e-05	0.57	TTAATCATTC
M01250_2.00	(Solyc03g034110.2)_(Cannabis_sativa)_(DBD_0.61)	SLM2ch12g45674	1229	1238	+	9.99425	6.4e-05	0.493	TTAATCATTC
M01250_2.00	(Solyc03g034110.2)_(Cannabis_sativa)_(DBD_0.61)	SLM2ch12g45674	1776	1785	+	9.99425	6.4e-05	0.493	TTAATCATTC
M01250_2.00	(Solyc03g034110.2)_(Cannabis_sativa)_(DBD_0.61)	SLM2ch12g45715	1232	1241	-	9.99425	6.4e-05	0.493	TTAATCATTC
M01250_2.00	(Solyc03g034110.2)_(Cannabis_sativa)_(DBD_0.61)	SLM2ch12g45715	1392	1401	-	9.99425	6.4e-05	0.493	TTAATCATTC
M01250_2.00	(Solyc03g034110.2)_(Cannabis_sativa)_(DBD_0.61)	SLM2ch12g45715	1572	1581	-	9.99425	6.4e-05	0.493	TTAATCATTC
M01250_2.00	(Solyc03g034110.2)_(Cannabis_sativa)_(DBD_0.61)	SLM2ch12g45715	1672	1681	-	9.99425	6.4e-05	0.493	TTAATCATTC
M01250_2.00	(Solyc03g034110.2)_(Cannabis_sativa)_(DBD_0.61)	SLM2ch12g45722	1361	1370	+	9.99425	6.4e-05	0.493	TTAATCATTC
M01250_2.00	(Solyc03g034110.2)_(Cannabis_sativa)_(DBD_0.61)	SLM2ch12g45722	1595	1604	+	9.99425	6.4e-05	0.493	TTAATCATTC
M01250_2.00	(Solyc03g034110.2)_(Cannabis_sativa)_(DBD_0.61)	SLM2ch12g45722	1839	1848	+	9.99425	6.4e-05	0.493	TTAATCATTC
M01708_2.00	(Solyc03g034000.2)_(Arabidopsis_thaliana)_(DBD_0.92)	SLM2ch01g00119	135	144	-	9.99422	6.78e-05	1	CCCACGTGGA
M01708_2.00	(Solyc03g034000.2)_(Arabidopsis_thaliana)_(DBD_0.92)	SLM2ch01g00119	135	144	+	9.99422	6.78e-05	1	TCCACGTGGG
M01708_2.00	(Solyc03g034000.2)_(Arabidopsis_thaliana)_(DBD_0.92)	SLM2ch01g00148	1299	1308	+	9.99422	6.78e-05	1	CCCACGTGGA
M01708_2.00	(Solyc03g034000.2)_(Arabidopsis_thaliana)_(DBD_0.92)	SLM2ch01g00148	1299	1308	-	9.99422	6.78e-05	1	TCCACGTGGG
M01708_2.00	(Solyc03g034000.2)_(Arabidopsis_thaliana)_(DBD_0.92)	SLM2ch01g00148	1463	1472	+	9.99422	6.78e-05	1	CCCACGTGGA
M01708_2.00	(Solyc03g034000.2)_(Arabidopsis_thaliana)_(DBD_0.92)	SLM2ch01g00148	1463	1472	-	9.99422	6.78e-05	1	TCCACGTGGG
M01708_2.00	(Solyc03g034000.2)_(Arabidopsis_thaliana)_(DBD_0.92)	SLM2ch01g00148	1603	1612	+	9.99422	6.78e-05	1	CCCACGTGGA
M01708_2.00	(Solyc03g034000.2)_(Arabidopsis_thaliana)_(DBD_0.92)	SLM2ch01g00148	1603	1612	-	9.99422	6.78e-05	1	TCCACGTGGG
M01708_2.00	(Solyc03g034000.2)_(Arabidopsis_thaliana)_(DBD_0.92)	SLM2ch01g02413	1946	1955	+	9.99422	6.78e-05	1	CCCACGTGGA
M01708_2.00	(Solyc03g034000.2)_(Arabidopsis_thaliana)_(DBD_0.92)	SLM2ch01g02413	1946	1955	-	9.99422	6.78e-05	1	TCCACGTGGG
M01708_2.00	(Solyc03g034000.2)_(Arabidopsis_thaliana)_(DBD_0.92)	SLM2ch01g02458	1637	1646	-	9.99422	6.78e-05	1	CCCACGTGGA
M01708_2.00	(Solyc03g034000.2)_(Arabidopsis_thaliana)_(DBD_0.92)	SLM2ch01g02458	1637	1646	+	9.99422	6.78e-05	1	TCCACGTGGG
M01708_2.00	(Solyc03g034000.2)_(Arabidopsis_thaliana)_(DBD_0.92)	SLM2ch01g02765	1296	1305	-	9.99422	6.78e-05	1	CCCACGTGGA
M01708_2.00	(Solyc03g034000.2)_(Arabidopsis_thaliana)_(DBD_0.92)	SLM2ch01g02765	1296	1305	+	9.99422	6.78e-05	1	TCCACGTGGG
M01708_2.00	(Solyc03g034000.2)_(Arabidopsis_thaliana)_(DBD_0.92)	SLM2ch01g02847	1924	1933	-	9.99422	6.78e-05	1	CCCACGTGGA
M01708_2.00	(Solyc03g034000.2)_(Arabidopsis_thaliana)_(DBD_0.92)	SLM2ch01g02847	1924	1933	+	9.99422	6.78e-05	1	TCCACGTGGG
M01708_2.00	(Solyc03g034000.2)_(Arabidopsis_thaliana)_(DBD_0.92)	SLM2ch01g02992	1243	1252	+	9.99422	6.78e-05	1	CCCACGTGGA
M01708_2.00	(Solyc03g034000.2)_(Arabidopsis_thaliana)_(DBD_0.92)	SLM2ch01g02992	1243	1252	-	9.99422	6.78e-05	1	TCCACGTGGG
M01708_2.00	(Solyc03g034000.2)_(Arabidopsis_thaliana)_(DBD_0.92)	SLM2ch01g02992	1432	1441	+	9.99422	6.78e-05	1	CCCACGTGGA
M01708_2.00	(Solyc03g034000.2)_(Arabidopsis_thaliana)_(DBD_0.92)	SLM2ch01g02992	1432	1441	-	9.99422	6.78e-05	1	TCCACGTGGG
M01708_2.00	(Solyc03g034000.2)_(Arabidopsis_thaliana)_(DBD_0.92)	SLM2ch01g02992	276	285	+	9.99422	6.78e-05	1	CCCACGTGGA
M01708_2.00	(Solyc03g034000.2)_(Arabidopsis_thaliana)_(DBD_0.92)	SLM2ch01g02992	276	285	-	9.99422	6.78e-05	1	TCCACGTGGG
M01708_2.00	(Solyc03g034000.2)_(Arabidopsis_thaliana)_(DBD_0.92)	SLM2ch01g03011	998	1007	-	9.99422	6.78e-05	1	CCCACGTGGA
M01708_2.00	(Solyc03g034000.2)_(Arabidopsis_thaliana)_(DBD_0.92)	SLM2ch01g03011	998	1007	+	9.99422	6.78e-05	1	TCCACGTGGG
M01708_2.00	(Solyc03g034000.2)_(Arabidopsis_thaliana)_(DBD_0.92)	SLM2ch01g03231	1543	1552	+	9.99422	6.78e-05	1	CCCACGTGGA
M01708_2.00	(Solyc03g034000.2)_(Arabidopsis_thaliana)_(DBD_0.92)	SLM2ch01g03231	1543	1552	-	9.99422	6.78e-05	1	TCCACGTGGG
M01708_2.00	(Solyc03g034000.2)_(Arabidopsis_thaliana)_(DBD_0.92)	SLM2ch01g03231	211	220	+	9.99422	6.78e-05	1	CCCACGTGGA
M01708_2.00	(Solyc03g034000.2)_(Arabidopsis_thaliana)_(DBD_0.92)	SLM2ch01g03231	211	220	-	9.99422	6.78e-05	1	TCCACGTGGG
M01708_2.00	(Solyc03g034000.2)_(Arabidopsis_thaliana)_(DBD_0.92)	SLM2ch01g03231	502	511	+	9.99422	6.78e-05	1	CCCACGTGGA
M01708_2.00	(Solyc03g034000.2)_(Arabidopsis_thaliana)_(DBD_0.92)	SLM2ch01g03231	502	511	-	9.99422	6.78e-05	1	TCCACGTGGG
M01708_2.00	(Solyc03g034000.2)_(Arabidopsis_thaliana)_(DBD_0.92)	SLM2ch01g04374	702	711	+	9.99422	6.78e-05	1	CCCACGTGGA
M01708_2.00	(Solyc03g034000.2)_(Arabidopsis_thaliana)_(DBD_0.92)	SLM2ch01g04374	702	711	-	9.99422	6.78e-05	1	TCCACGTGGG
M01708_2.00	(Solyc03g034000.2)_(Arabidopsis_thaliana)_(DBD_0.92)	SLM2ch01g04374	901	910	+	9.99422	6.78e-05	1	CCCACGTGGA
M01708_2.00	(Solyc03g034000.2)_(Arabidopsis_thaliana)_(DBD_0.92)	SLM2ch01g04374	901	910	-	9.99422	6.78e-05	1	TCCACGTGGG
M01708_2.00	(Solyc03g034000.2)_(Arabidopsis_thaliana)_(DBD_0.92)	SLM2ch01g04532	61	70	-	9.99422	6.78e-05	1	CCCACGTGGA
M01708_2.00	(Solyc03g034000.2)_(Arabidopsis_thaliana)_(DBD_0.92)	SLM2ch01g04532	61	70	+	9.99422	6.78e-05	1	TCCACGTGGG
M01708_2.00	(Solyc03g034000.2)_(Arabidopsis_thaliana)_(DBD_0.92)	SLM2ch01g04533	100	109	-	9.99422	6.78e-05	1	CCCACGTGGA
M01708_2.00	(Solyc03g034000.2)_(Arabidopsis_thaliana)_(DBD_0.92)	SLM2ch01g04533	100	109	+	9.99422	6.78e-05	1	TCCACGTGGG
M01708_2.00	(Solyc03g034000.2)_(Arabidopsis_thaliana)_(DBD_0.92)	SLM2ch01g04533	1506	1515	-	9.99422	6.78e-05	1	CCCACGTGGA
M01708_2.00	(Solyc03g034000.2)_(Arabidopsis_thaliana)_(DBD_0.92)	SLM2ch01g04533	1506	1515	+	9.99422	6.78e-05	1	TCCACGTGGG
M01708_2.00	(Solyc03g034000.2)_(Arabidopsis_thaliana)_(DBD_0.92)	SLM2ch01g04533	477	486	-	9.99422	6.78e-05	1	CCCACGTGGA
M01708_2.00	(Solyc03g034000.2)_(Arabidopsis_thaliana)_(DBD_0.92)	SLM2ch01g04533	477	486	+	9.99422	6.78e-05	1	TCCACGTGGG
M01708_2.00	(Solyc03g034000.2)_(Arabidopsis_thaliana)_(DBD_0.92)	SLM2ch01g04533	743	752	-	9.99422	6.78e-05	1	CCCACGTGGA
M01708_2.00	(Solyc03g034000.2)_(Arabidopsis_thaliana)_(DBD_0.92)	SLM2ch01g04533	743	752	+	9.99422	6.78e-05	1	TCCACGTGGG
M01708_2.00	(Solyc03g034000.2)_(Arabidopsis_thaliana)_(DBD_0.92)	SLM2ch01g04533	962	971	-	9.99422	6.78e-05	1	CCCACGTGGA
M01708_2.00	(Solyc03g034000.2)_(Arabidopsis_thaliana)_(DBD_0.92)	SLM2ch01g04533	962	971	+	9.99422	6.78e-05	1	TCCACGTGGG
M01708_2.00	(Solyc03g034000.2)_(Arabidopsis_thaliana)_(DBD_0.92)	SLM2ch01g05025	2	11	-	9.99422	6.78e-05	0.417	CCCACGTGGA
M01708_2.00	(Solyc03g034000.2)_(Arabidopsis_thaliana)_(DBD_0.92)	SLM2ch01g05025	2	11	+	9.99422	6.78e-05	0.417	TCCACGTGGG
M01708_2.00	(Solyc03g034000.2)_(Arabidopsis_thaliana)_(DBD_0.92)	SLM2ch02g06543	1151	1160	+	9.99422	6.78e-05	1	CCCACGTGGA
M01708_2.00	(Solyc03g034000.2)_(Arabidopsis_thaliana)_(DBD_0.92)	SLM2ch02g06543	1151	1160	-	9.99422	6.78e-05	1	TCCACGTGGG
M01708_2.00	(Solyc03g034000.2)_(Arabidopsis_thaliana)_(DBD_0.92)	SLM2ch02g06543	1540	1549	+	9.99422	6.78e-05	1	CCCACGTGGA
M01708_2.00	(Solyc03g034000.2)_(Arabidopsis_thaliana)_(DBD_0.92)	SLM2ch02g06543	1540	1549	-	9.99422	6.78e-05	1	TCCACGTGGG
M01708_2.00	(Solyc03g034000.2)_(Arabidopsis_thaliana)_(DBD_0.92)	SLM2ch02g06544	278	287	+	9.99422	6.78e-05	1	CCCACGTGGA
M01708_2.00	(Solyc03g034000.2)_(Arabidopsis_thaliana)_(DBD_0.92)	SLM2ch02g06544	278	287	-	9.99422	6.78e-05	1	TCCACGTGGG
M01708_2.00	(Solyc03g034000.2)_(Arabidopsis_thaliana)_(DBD_0.92)	SLM2ch02g06754	1069	1078	+	9.99422	6.78e-05	1	CCCACGTGGA
M01708_2.00	(Solyc03g034000.2)_(Arabidopsis_thaliana)_(DBD_0.92)	SLM2ch02g06754	1069	1078	-	9.99422	6.78e-05	1	TCCACGTGGG
M01708_2.00	(Solyc03g034000.2)_(Arabidopsis_thaliana)_(DBD_0.92)	SLM2ch02g06754	1801	1810	+	9.99422	6.78e-05	1	CCCACGTGGA
M01708_2.00	(Solyc03g034000.2)_(Arabidopsis_thaliana)_(DBD_0.92)	SLM2ch02g06754	1801	1810	-	9.99422	6.78e-05	1	TCCACGTGGG
M01708_2.00	(Solyc03g034000.2)_(Arabidopsis_thaliana)_(DBD_0.92)	SLM2ch02g06754	563	572	+	9.99422	6.78e-05	1	CCCACGTGGA
M01708_2.00	(Solyc03g034000.2)_(Arabidopsis_thaliana)_(DBD_0.92)	SLM2ch02g06754	563	572	-	9.99422	6.78e-05	1	TCCACGTGGG
M01708_2.00	(Solyc03g034000.2)_(Arabidopsis_thaliana)_(DBD_0.92)	SLM2ch02g06955	1541	1550	+	9.99422	6.78e-05	1	CCCACGTGGA
M01708_2.00	(Solyc03g034000.2)_(Arabidopsis_thaliana)_(DBD_0.92)	SLM2ch02g06955	1541	1550	-	9.99422	6.78e-05	1	TCCACGTGGG
M01708_2.00	(Solyc03g034000.2)_(Arabidopsis_thaliana)_(DBD_0.92)	SLM2ch02g06956	682	691	+	9.99422	6.78e-05	1	CCCACGTGGA
M01708_2.00	(Solyc03g034000.2)_(Arabidopsis_thaliana)_(DBD_0.92)	SLM2ch02g06956	682	691	-	9.99422	6.78e-05	1	TCCACGTGGG
M01708_2.00	(Solyc03g034000.2)_(Arabidopsis_thaliana)_(DBD_0.92)	SLM2ch02g07083	1780	1789	-	9.99422	6.78e-05	1	CCCACGTGGA
M01708_2.00	(Solyc03g034000.2)_(Arabidopsis_thaliana)_(DBD_0.92)	SLM2ch02g07083	1780	1789	+	9.99422	6.78e-05	1	TCCACGTGGG
M01708_2.00	(Solyc03g034000.2)_(Arabidopsis_thaliana)_(DBD_0.92)	SLM2ch02g07083	1858	1867	-	9.99422	6.78e-05	1	CCCACGTGGA
M01708_2.00	(Solyc03g034000.2)_(Arabidopsis_thaliana)_(DBD_0.92)	SLM2ch02g07083	1858	1867	+	9.99422	6.78e-05	1	TCCACGTGGG
M01708_2.00	(Solyc03g034000.2)_(Arabidopsis_thaliana)_(DBD_0.92)	SLM2ch02g07610	1258	1267	+	9.99422	6.78e-05	1	CCCACGTGGA
M01708_2.00	(Solyc03g034000.2)_(Arabidopsis_thaliana)_(DBD_0.92)	SLM2ch02g07610	1258	1267	-	9.99422	6.78e-05	1	TCCACGTGGG
M01708_2.00	(Solyc03g034000.2)_(Arabidopsis_thaliana)_(DBD_0.92)	SLM2ch02g07610	1550	1559	+	9.99422	6.78e-05	1	CCCACGTGGA
M01708_2.00	(Solyc03g034000.2)_(Arabidopsis_thaliana)_(DBD_0.92)	SLM2ch02g07610	1550	1559	-	9.99422	6.78e-05	1	TCCACGTGGG
M01708_2.00	(Solyc03g034000.2)_(Arabidopsis_thaliana)_(DBD_0.92)	SLM2ch02g07610	1857	1866	+	9.99422	6.78e-05	1	CCCACGTGGA
M01708_2.00	(Solyc03g034000.2)_(Arabidopsis_thaliana)_(DBD_0.92)	SLM2ch02g07610	1857	1866	-	9.99422	6.78e-05	1	TCCACGTGGG
M01708_2.00	(Solyc03g034000.2)_(Arabidopsis_thaliana)_(DBD_0.92)	SLM2ch02g07610	319	328	+	9.99422	6.78e-05	1	CCCACGTGGA
M01708_2.00	(Solyc03g034000.2)_(Arabidopsis_thaliana)_(DBD_0.92)	SLM2ch02g07610	319	328	-	9.99422	6.78e-05	1	TCCACGTGGG
M01708_2.00	(Solyc03g034000.2)_(Arabidopsis_thaliana)_(DBD_0.92)	SLM2ch02g07610	925	934	+	9.99422	6.78e-05	1	CCCACGTGGA
M01708_2.00	(Solyc03g034000.2)_(Arabidopsis_thaliana)_(DBD_0.92)	SLM2ch02g07610	925	934	-	9.99422	6.78e-05	1	TCCACGTGGG
M01708_2.00	(Solyc03g034000.2)_(Arabidopsis_thaliana)_(DBD_0.92)	SLM2ch02g07632	419	428	-	9.99422	6.78e-05	1	CCCACGTGGA
M01708_2.00	(Solyc03g034000.2)_(Arabidopsis_thaliana)_(DBD_0.92)	SLM2ch02g07632	419	428	+	9.99422	6.78e-05	1	TCCACGTGGG
M01708_2.00	(Solyc03g034000.2)_(Arabidopsis_thaliana)_(DBD_0.92)	SLM2ch02g07929	1317	1326	-	9.99422	6.78e-05	1	CCCACGTGGA
M01708_2.00	(Solyc03g034000.2)_(Arabidopsis_thaliana)_(DBD_0.92)	SLM2ch02g07929	1317	1326	+	9.99422	6.78e-05	1	TCCACGTGGG
M01708_2.00	(Solyc03g034000.2)_(Arabidopsis_thaliana)_(DBD_0.92)	SLM2ch02g08434	360	369	-	9.99422	6.78e-05	1	CCCACGTGGA
M01708_2.00	(Solyc03g034000.2)_(Arabidopsis_thaliana)_(DBD_0.92)	SLM2ch02g08434	360	369	+	9.99422	6.78e-05	1	TCCACGTGGG
M01708_2.00	(Solyc03g034000.2)_(Arabidopsis_thaliana)_(DBD_0.92)	SLM2ch02g08530	1436	1445	+	9.99422	6.78e-05	1	CCCACGTGGA
M01708_2.00	(Solyc03g034000.2)_(Arabidopsis_thaliana)_(DBD_0.92)	SLM2ch02g08530	1436	1445	-	9.99422	6.78e-05	1	TCCACGTGGG
M01708_2.00	(Solyc03g034000.2)_(Arabidopsis_thaliana)_(DBD_0.92)	SLM2ch02g08530	1749	1758	+	9.99422	6.78e-05	1	CCCACGTGGA
M01708_2.00	(Solyc03g034000.2)_(Arabidopsis_thaliana)_(DBD_0.92)	SLM2ch02g08530	1749	1758	-	9.99422	6.78e-05	1	TCCACGTGGG
M01708_2.00	(Solyc03g034000.2)_(Arabidopsis_thaliana)_(DBD_0.92)	SLM2ch02g08530	344	353	+	9.99422	6.78e-05	1	CCCACGTGGA
M01708_2.00	(Solyc03g034000.2)_(Arabidopsis_thaliana)_(DBD_0.92)	SLM2ch02g08530	344	353	-	9.99422	6.78e-05	1	TCCACGTGGG
M01708_2.00	(Solyc03g034000.2)_(Arabidopsis_thaliana)_(DBD_0.92)	SLM2ch02g08530	515	524	+	9.99422	6.78e-05	1	CCCACGTGGA
M01708_2.00	(Solyc03g034000.2)_(Arabidopsis_thaliana)_(DBD_0.92)	SLM2ch02g08530	515	524	-	9.99422	6.78e-05	1	TCCACGTGGG
M01708_2.00	(Solyc03g034000.2)_(Arabidopsis_thaliana)_(DBD_0.92)	SLM2ch02g08671	238	247	+	9.99422	6.78e-05	1	CCCACGTGGA
M01708_2.00	(Solyc03g034000.2)_(Arabidopsis_thaliana)_(DBD_0.92)	SLM2ch02g08671	238	247	-	9.99422	6.78e-05	1	TCCACGTGGG
M01708_2.00	(Solyc03g034000.2)_(Arabidopsis_thaliana)_(DBD_0.92)	SLM2ch02g08671	692	701	+	9.99422	6.78e-05	1	CCCACGTGGA
M01708_2.00	(Solyc03g034000.2)_(Arabidopsis_thaliana)_(DBD_0.92)	SLM2ch02g08671	692	701	-	9.99422	6.78e-05	1	TCCACGTGGG
M01708_2.00	(Solyc03g034000.2)_(Arabidopsis_thaliana)_(DBD_0.92)	SLM2ch03g09393	1607	1616	+	9.99422	6.78e-05	1	CCCACGTGGA
M01708_2.00	(Solyc03g034000.2)_(Arabidopsis_thaliana)_(DBD_0.92)	SLM2ch03g09393	1607	1616	-	9.99422	6.78e-05	1	TCCACGTGGG
M01708_2.00	(Solyc03g034000.2)_(Arabidopsis_thaliana)_(DBD_0.92)	SLM2ch03g09645	692	701	-	9.99422	6.78e-05	1	CCCACGTGGA
M01708_2.00	(Solyc03g034000.2)_(Arabidopsis_thaliana)_(DBD_0.92)	SLM2ch03g09645	692	701	+	9.99422	6.78e-05	1	TCCACGTGGG
M01708_2.00	(Solyc03g034000.2)_(Arabidopsis_thaliana)_(DBD_0.92)	SLM2ch03g09715	1563	1572	-	9.99422	6.78e-05	1	CCCACGTGGA
M01708_2.00	(Solyc03g034000.2)_(Arabidopsis_thaliana)_(DBD_0.92)	SLM2ch03g09715	1563	1572	+	9.99422	6.78e-05	1	TCCACGTGGG
M01708_2.00	(Solyc03g034000.2)_(Arabidopsis_thaliana)_(DBD_0.92)	SLM2ch03g09715	997	1006	-	9.99422	6.78e-05	1	CCCACGTGGA
M01708_2.00	(Solyc03g034000.2)_(Arabidopsis_thaliana)_(DBD_0.92)	SLM2ch03g09715	997	1006	+	9.99422	6.78e-05	1	TCCACGTGGG
M01708_2.00	(Solyc03g034000.2)_(Arabidopsis_thaliana)_(DBD_0.92)	SLM2ch03g10588	1087	1096	+	9.99422	6.78e-05	1	CCCACGTGGA
M01708_2.00	(Solyc03g034000.2)_(Arabidopsis_thaliana)_(DBD_0.92)	SLM2ch03g10588	1087	1096	-	9.99422	6.78e-05	1	TCCACGTGGG
M01708_2.00	(Solyc03g034000.2)_(Arabidopsis_thaliana)_(DBD_0.92)	SLM2ch03g10908	1405	1414	+	9.99422	6.78e-05	1	CCCACGTGGA
M01708_2.00	(Solyc03g034000.2)_(Arabidopsis_thaliana)_(DBD_0.92)	SLM2ch03g10908	1405	1414	-	9.99422	6.78e-05	1	TCCACGTGGG
M01708_2.00	(Solyc03g034000.2)_(Arabidopsis_thaliana)_(DBD_0.92)	SLM2ch03g10908	722	731	+	9.99422	6.78e-05	1	CCCACGTGGA
M01708_2.00	(Solyc03g034000.2)_(Arabidopsis_thaliana)_(DBD_0.92)	SLM2ch03g10908	722	731	-	9.99422	6.78e-05	1	TCCACGTGGG
M01708_2.00	(Solyc03g034000.2)_(Arabidopsis_thaliana)_(DBD_0.92)	SLM2ch03g12028	1673	1682	-	9.99422	6.78e-05	1	CCCACGTGGA
M01708_2.00	(Solyc03g034000.2)_(Arabidopsis_thaliana)_(DBD_0.92)	SLM2ch03g12028	1673	1682	+	9.99422	6.78e-05	1	TCCACGTGGG
M01708_2.00	(Solyc03g034000.2)_(Arabidopsis_thaliana)_(DBD_0.92)	SLM2ch03g12206	1255	1264	+	9.99422	6.78e-05	1	CCCACGTGGA
M01708_2.00	(Solyc03g034000.2)_(Arabidopsis_thaliana)_(DBD_0.92)	SLM2ch03g12206	1255	1264	-	9.99422	6.78e-05	1	TCCACGTGGG
M01708_2.00	(Solyc03g034000.2)_(Arabidopsis_thaliana)_(DBD_0.92)	SLM2ch03g12206	1412	1421	+	9.99422	6.78e-05	1	CCCACGTGGA
M01708_2.00	(Solyc03g034000.2)_(Arabidopsis_thaliana)_(DBD_0.92)	SLM2ch03g12206	1412	1421	-	9.99422	6.78e-05	1	TCCACGTGGG
M01708_2.00	(Solyc03g034000.2)_(Arabidopsis_thaliana)_(DBD_0.92)	SLM2ch03g12311	984	993	-	9.99422	6.78e-05	1	CCCACGTGGA
M01708_2.00	(Solyc03g034000.2)_(Arabidopsis_thaliana)_(DBD_0.92)	SLM2ch03g12311	984	993	+	9.99422	6.78e-05	1	TCCACGTGGG
M01708_2.00	(Solyc03g034000.2)_(Arabidopsis_thaliana)_(DBD_0.92)	SLM2ch03g12631	1397	1406	+	9.99422	6.78e-05	1	CCCACGTGGA
M01708_2.00	(Solyc03g034000.2)_(Arabidopsis_thaliana)_(DBD_0.92)	SLM2ch03g12631	1397	1406	-	9.99422	6.78e-05	1	TCCACGTGGG
M01708_2.00	(Solyc03g034000.2)_(Arabidopsis_thaliana)_(DBD_0.92)	SLM2ch03g12631	223	232	+	9.99422	6.78e-05	1	CCCACGTGGA
M01708_2.00	(Solyc03g034000.2)_(Arabidopsis_thaliana)_(DBD_0.92)	SLM2ch03g12631	223	232	-	9.99422	6.78e-05	1	TCCACGTGGG
M01708_2.00	(Solyc03g034000.2)_(Arabidopsis_thaliana)_(DBD_0.92)	SLM2ch04g13534	1443	1452	-	9.99422	6.78e-05	1	CCCACGTGGA
M01708_2.00	(Solyc03g034000.2)_(Arabidopsis_thaliana)_(DBD_0.92)	SLM2ch04g13534	1443	1452	+	9.99422	6.78e-05	1	TCCACGTGGG
M01708_2.00	(Solyc03g034000.2)_(Arabidopsis_thaliana)_(DBD_0.92)	SLM2ch04g13535	248	257	-	9.99422	6.78e-05	1	CCCACGTGGA
M01708_2.00	(Solyc03g034000.2)_(Arabidopsis_thaliana)_(DBD_0.92)	SLM2ch04g13535	248	257	+	9.99422	6.78e-05	1	TCCACGTGGG
M01708_2.00	(Solyc03g034000.2)_(Arabidopsis_thaliana)_(DBD_0.92)	SLM2ch04g13535	562	571	-	9.99422	6.78e-05	1	CCCACGTGGA
M01708_2.00	(Solyc03g034000.2)_(Arabidopsis_thaliana)_(DBD_0.92)	SLM2ch04g13535	562	571	+	9.99422	6.78e-05	1	TCCACGTGGG
M01708_2.00	(Solyc03g034000.2)_(Arabidopsis_thaliana)_(DBD_0.92)	SLM2ch04g14152	110	119	+	9.99422	6.78e-05	1	CCCACGTGGA
M01708_2.00	(Solyc03g034000.2)_(Arabidopsis_thaliana)_(DBD_0.92)	SLM2ch04g14152	110	119	-	9.99422	6.78e-05	1	TCCACGTGGG
M01708_2.00	(Solyc03g034000.2)_(Arabidopsis_thaliana)_(DBD_0.92)	SLM2ch04g14152	1323	1332	+	9.99422	6.78e-05	1	CCCACGTGGA
M01708_2.00	(Solyc03g034000.2)_(Arabidopsis_thaliana)_(DBD_0.92)	SLM2ch04g14152	1323	1332	-	9.99422	6.78e-05	1	TCCACGTGGG
M01708_2.00	(Solyc03g034000.2)_(Arabidopsis_thaliana)_(DBD_0.92)	SLM2ch04g14152	919	928	+	9.99422	6.78e-05	1	CCCACGTGGA
M01708_2.00	(Solyc03g034000.2)_(Arabidopsis_thaliana)_(DBD_0.92)	SLM2ch04g14152	919	928	-	9.99422	6.78e-05	1	TCCACGTGGG
M01708_2.00	(Solyc03g034000.2)_(Arabidopsis_thaliana)_(DBD_0.92)	SLM2ch04g14199	1420	1429	+	9.99422	6.78e-05	1	CCCACGTGGA
M01708_2.00	(Solyc03g034000.2)_(Arabidopsis_thaliana)_(DBD_0.92)	SLM2ch04g14199	1420	1429	-	9.99422	6.78e-05	1	TCCACGTGGG
M01708_2.00	(Solyc03g034000.2)_(Arabidopsis_thaliana)_(DBD_0.92)	SLM2ch04g16024	1564	1573	-	9.99422	6.78e-05	1	CCCACGTGGA
M01708_2.00	(Solyc03g034000.2)_(Arabidopsis_thaliana)_(DBD_0.92)	SLM2ch04g16024	1564	1573	+	9.99422	6.78e-05	1	TCCACGTGGG
M01708_2.00	(Solyc03g034000.2)_(Arabidopsis_thaliana)_(DBD_0.92)	SLM2ch04g16024	1791	1800	-	9.99422	6.78e-05	1	CCCACGTGGA
M01708_2.00	(Solyc03g034000.2)_(Arabidopsis_thaliana)_(DBD_0.92)	SLM2ch04g16024	1791	1800	+	9.99422	6.78e-05	1	TCCACGTGGG
M01708_2.00	(Solyc03g034000.2)_(Arabidopsis_thaliana)_(DBD_0.92)	SLM2ch04g16940	1137	1146	-	9.99422	6.78e-05	1	CCCACGTGGA
M01708_2.00	(Solyc03g034000.2)_(Arabidopsis_thaliana)_(DBD_0.92)	SLM2ch04g16940	1137	1146	+	9.99422	6.78e-05	1	TCCACGTGGG
M01708_2.00	(Solyc03g034000.2)_(Arabidopsis_thaliana)_(DBD_0.92)	SLM2ch04g16940	1771	1780	-	9.99422	6.78e-05	1	CCCACGTGGA
M01708_2.00	(Solyc03g034000.2)_(Arabidopsis_thaliana)_(DBD_0.92)	SLM2ch04g16940	1771	1780	+	9.99422	6.78e-05	1	TCCACGTGGG
M01708_2.00	(Solyc03g034000.2)_(Arabidopsis_thaliana)_(DBD_0.92)	SLM2ch04g17285	1192	1201	-	9.99422	6.78e-05	1	CCCACGTGGA
M01708_2.00	(Solyc03g034000.2)_(Arabidopsis_thaliana)_(DBD_0.92)	SLM2ch04g17285	1192	1201	+	9.99422	6.78e-05	1	TCCACGTGGG
M01708_2.00	(Solyc03g034000.2)_(Arabidopsis_thaliana)_(DBD_0.92)	SLM2ch04g17285	323	332	-	9.99422	6.78e-05	1	CCCACGTGGA
M01708_2.00	(Solyc03g034000.2)_(Arabidopsis_thaliana)_(DBD_0.92)	SLM2ch04g17285	323	332	+	9.99422	6.78e-05	1	TCCACGTGGG
M01708_2.00	(Solyc03g034000.2)_(Arabidopsis_thaliana)_(DBD_0.92)	SLM2ch04g17285	462	471	-	9.99422	6.78e-05	1	CCCACGTGGA
M01708_2.00	(Solyc03g034000.2)_(Arabidopsis_thaliana)_(DBD_0.92)	SLM2ch04g17285	462	471	+	9.99422	6.78e-05	1	TCCACGTGGG
M01708_2.00	(Solyc03g034000.2)_(Arabidopsis_thaliana)_(DBD_0.92)	SLM2ch04g17285	691	700	-	9.99422	6.78e-05	1	CCCACGTGGA
M01708_2.00	(Solyc03g034000.2)_(Arabidopsis_thaliana)_(DBD_0.92)	SLM2ch04g17285	691	700	+	9.99422	6.78e-05	1	TCCACGTGGG
M01708_2.00	(Solyc03g034000.2)_(Arabidopsis_thaliana)_(DBD_0.92)	SLM2ch04g17434	1168	1177	+	9.99422	6.78e-05	1	CCCACGTGGA
M01708_2.00	(Solyc03g034000.2)_(Arabidopsis_thaliana)_(DBD_0.92)	SLM2ch04g17434	1168	1177	-	9.99422	6.78e-05	1	TCCACGTGGG
M01708_2.00	(Solyc03g034000.2)_(Arabidopsis_thaliana)_(DBD_0.92)	SLM2ch04g17434	1790	1799	+	9.99422	6.78e-05	1	CCCACGTGGA
M01708_2.00	(Solyc03g034000.2)_(Arabidopsis_thaliana)_(DBD_0.92)	SLM2ch04g17434	1790	1799	-	9.99422	6.78e-05	1	TCCACGTGGG
M01708_2.00	(Solyc03g034000.2)_(Arabidopsis_thaliana)_(DBD_0.92)	SLM2ch04g17434	700	709	+	9.99422	6.78e-05	1	CCCACGTGGA
M01708_2.00	(Solyc03g034000.2)_(Arabidopsis_thaliana)_(DBD_0.92)	SLM2ch04g17434	700	709	-	9.99422	6.78e-05	1	TCCACGTGGG
M01708_2.00	(Solyc03g034000.2)_(Arabidopsis_thaliana)_(DBD_0.92)	SLM2ch04g17434	926	935	+	9.99422	6.78e-05	1	CCCACGTGGA
M01708_2.00	(Solyc03g034000.2)_(Arabidopsis_thaliana)_(DBD_0.92)	SLM2ch04g17434	926	935	-	9.99422	6.78e-05	1	TCCACGTGGG
M01708_2.00	(Solyc03g034000.2)_(Arabidopsis_thaliana)_(DBD_0.92)	SLM2ch05g18914	15	24	-	9.99422	6.78e-05	1	CCCACGTGGA
M01708_2.00	(Solyc03g034000.2)_(Arabidopsis_thaliana)_(DBD_0.92)	SLM2ch05g18914	15	24	+	9.99422	6.78e-05	1	TCCACGTGGG
M01708_2.00	(Solyc03g034000.2)_(Arabidopsis_thaliana)_(DBD_0.92)	SLM2ch05g19207	803	812	+	9.99422	6.78e-05	1	CCCACGTGGA
M01708_2.00	(Solyc03g034000.2)_(Arabidopsis_thaliana)_(DBD_0.92)	SLM2ch05g19207	803	812	-	9.99422	6.78e-05	1	TCCACGTGGG
M01708_2.00	(Solyc03g034000.2)_(Arabidopsis_thaliana)_(DBD_0.92)	SLM2ch05g19207	968	977	+	9.99422	6.78e-05	1	CCCACGTGGA
M01708_2.00	(Solyc03g034000.2)_(Arabidopsis_thaliana)_(DBD_0.92)	SLM2ch05g19207	968	977	-	9.99422	6.78e-05	1	TCCACGTGGG
M01708_2.00	(Solyc03g034000.2)_(Arabidopsis_thaliana)_(DBD_0.92)	SLM2ch05g19543	626	635	+	9.99422	6.78e-05	1	CCCACGTGGA
M01708_2.00	(Solyc03g034000.2)_(Arabidopsis_thaliana)_(DBD_0.92)	SLM2ch05g19543	626	635	-	9.99422	6.78e-05	1	TCCACGTGGG
M01708_2.00	(Solyc03g034000.2)_(Arabidopsis_thaliana)_(DBD_0.92)	SLM2ch05g20377	1359	1368	-	9.99422	6.78e-05	1	CCCACGTGGA
M01708_2.00	(Solyc03g034000.2)_(Arabidopsis_thaliana)_(DBD_0.92)	SLM2ch05g20377	1359	1368	+	9.99422	6.78e-05	1	TCCACGTGGG
M01708_2.00	(Solyc03g034000.2)_(Arabidopsis_thaliana)_(DBD_0.92)	SLM2ch05g20377	714	723	-	9.99422	6.78e-05	1	CCCACGTGGA
M01708_2.00	(Solyc03g034000.2)_(Arabidopsis_thaliana)_(DBD_0.92)	SLM2ch05g20377	714	723	+	9.99422	6.78e-05	1	TCCACGTGGG
M01708_2.00	(Solyc03g034000.2)_(Arabidopsis_thaliana)_(DBD_0.92)	SLM2ch05g20804	1378	1387	-	9.99422	6.78e-05	1	CCCACGTGGA
M01708_2.00	(Solyc03g034000.2)_(Arabidopsis_thaliana)_(DBD_0.92)	SLM2ch05g20804	1378	1387	+	9.99422	6.78e-05	1	TCCACGTGGG
M01708_2.00	(Solyc03g034000.2)_(Arabidopsis_thaliana)_(DBD_0.92)	SLM2ch05g20804	329	338	-	9.99422	6.78e-05	1	CCCACGTGGA
M01708_2.00	(Solyc03g034000.2)_(Arabidopsis_thaliana)_(DBD_0.92)	SLM2ch05g20804	329	338	+	9.99422	6.78e-05	1	TCCACGTGGG
M01708_2.00	(Solyc03g034000.2)_(Arabidopsis_thaliana)_(DBD_0.92)	SLM2ch06g20979	1469	1478	-	9.99422	6.78e-05	1	CCCACGTGGA
M01708_2.00	(Solyc03g034000.2)_(Arabidopsis_thaliana)_(DBD_0.92)	SLM2ch06g20979	1469	1478	+	9.99422	6.78e-05	1	TCCACGTGGG
[truncated: 5,001 more rows]

## Sheet: FIMO_SLM2ch04g16973_targets
motif_id	motif_alt_id	sequence_name	start	stop	strand	score	p-value	q-value	matched_sequence		In cluster 6?
M02700_2.00	(Solyc04g077260.2)_(Arabidopsis_thaliana)_(DBD_0.91)	SLM2ch01g00275	1955	1967	+	9.99394	7.28e-05	0.918	GCAACCACCCTCC		YES
M02700_2.00	(Solyc04g077260.2)_(Arabidopsis_thaliana)_(DBD_0.91)	SLM2ch01g00542	1915	1927	-	9.99394	7.28e-05	1	GAACATACCACCC		YES
M02700_2.00	(Solyc04g077260.2)_(Arabidopsis_thaliana)_(DBD_0.91)	SLM2ch01g00542	326	338	-	9.99394	7.28e-05	1	GAACATACCACCC		YES
M02700_2.00	(Solyc04g077260.2)_(Arabidopsis_thaliana)_(DBD_0.91)	SLM2ch01g00542	581	593	-	9.99394	7.28e-05	1	GAACATACCACCC		YES
M02700_2.00	(Solyc04g077260.2)_(Arabidopsis_thaliana)_(DBD_0.91)	SLM2ch01g02898	751	763	+	9.99394	7.28e-05	1	GCAGCCACCCTCC		YES
M02700_2.00	(Solyc04g077260.2)_(Arabidopsis_thaliana)_(DBD_0.91)	SLM2ch01g03584	1094	1106	-	9.99394	7.28e-05	1	GCATCCACCCTCC
M02700_2.00	(Solyc04g077260.2)_(Arabidopsis_thaliana)_(DBD_0.91)	SLM2ch01g03584	1248	1260	-	9.99394	7.28e-05	1	GCATCCACCCTCC
M02700_2.00	(Solyc04g077260.2)_(Arabidopsis_thaliana)_(DBD_0.91)	SLM2ch01g03669	1195	1207	+	9.99394	7.28e-05	1	CCACCTCCCACTC
M02700_2.00	(Solyc04g077260.2)_(Arabidopsis_thaliana)_(DBD_0.91)	SLM2ch01g03669	268	280	+	9.99394	7.28e-05	1	CCACCTCCCACTC
M02700_2.00	(Solyc04g077260.2)_(Arabidopsis_thaliana)_(DBD_0.91)	SLM2ch01g03669	568	580	+	9.99394	7.28e-05	1	CCACCTCCCACTC
M02700_2.00	(Solyc04g077260.2)_(Arabidopsis_thaliana)_(DBD_0.91)	SLM2ch01g03669	840	852	+	9.99394	7.28e-05	1	CCACCTCCCACTC
M02700_2.00	(Solyc04g077260.2)_(Arabidopsis_thaliana)_(DBD_0.91)	SLM2ch02g06599	1785	1797	+	9.99394	7.28e-05	1	GCACCCATCCTCC
M02700_2.00	(Solyc04g077260.2)_(Arabidopsis_thaliana)_(DBD_0.91)	SLM2ch02g06902	1530	1542	-	9.99394	7.28e-05	1	CCACCTTCCACTC
M02700_2.00	(Solyc04g077260.2)_(Arabidopsis_thaliana)_(DBD_0.91)	SLM2ch02g06902	670	682	-	9.99394	7.28e-05	1	CCACCTTCCACTC
M02700_2.00	(Solyc04g077260.2)_(Arabidopsis_thaliana)_(DBD_0.91)	SLM2ch02g06971	1936	1948	+	9.99394	7.28e-05	1	GCACCCATCCTCC
M02700_2.00	(Solyc04g077260.2)_(Arabidopsis_thaliana)_(DBD_0.91)	SLM2ch02g07072	1456	1468	+	9.99394	7.28e-05	1	CCACCTTCCACTC
M02700_2.00	(Solyc04g077260.2)_(Arabidopsis_thaliana)_(DBD_0.91)	SLM2ch02g07072	1721	1733	+	9.99394	7.28e-05	1	CCACCTTCCACTC
M02700_2.00	(Solyc04g077260.2)_(Arabidopsis_thaliana)_(DBD_0.91)	SLM2ch02g07316	1859	1871	+	9.99394	7.28e-05	1	CCACCTCCCACTC
M02700_2.00	(Solyc04g077260.2)_(Arabidopsis_thaliana)_(DBD_0.91)	SLM2ch02g08207	1368	1380	-	9.99394	7.28e-05	1	CCTCCTACCACAC
M02700_2.00	(Solyc04g077260.2)_(Arabidopsis_thaliana)_(DBD_0.91)	SLM2ch02g08207	1507	1519	-	9.99394	7.28e-05	1	CCTCCTACCACAC
M02700_2.00	(Solyc04g077260.2)_(Arabidopsis_thaliana)_(DBD_0.91)	SLM2ch02g08652	375	387	+	9.99394	7.28e-05	1	GAATCTACCACCC
M02700_2.00	(Solyc04g077260.2)_(Arabidopsis_thaliana)_(DBD_0.91)	SLM2ch02g08652	610	622	+	9.99394	7.28e-05	1	GAATCTACCACCC
M02700_2.00	(Solyc04g077260.2)_(Arabidopsis_thaliana)_(DBD_0.91)	SLM2ch02g09241	1773	1785	-	9.99394	7.28e-05	0.872	CCACCTCCCACAC		YES
M02700_2.00	(Solyc04g077260.2)_(Arabidopsis_thaliana)_(DBD_0.91)	SLM2ch03g10009	1240	1252	+	9.99394	7.28e-05	1	CCACCTCCCACTC
M02700_2.00	(Solyc04g077260.2)_(Arabidopsis_thaliana)_(DBD_0.91)	SLM2ch03g10009	1437	1449	+	9.99394	7.28e-05	1	CCACCTCCCACTC
M02700_2.00	(Solyc04g077260.2)_(Arabidopsis_thaliana)_(DBD_0.91)	SLM2ch03g10009	1577	1589	+	9.99394	7.28e-05	1	CCACCTCCCACTC
M02700_2.00	(Solyc04g077260.2)_(Arabidopsis_thaliana)_(DBD_0.91)	SLM2ch03g10009	1916	1928	+	9.99394	7.28e-05	1	CCACCTCCCACTC
M02700_2.00	(Solyc04g077260.2)_(Arabidopsis_thaliana)_(DBD_0.91)	SLM2ch03g10009	536	548	+	9.99394	7.28e-05	1	CCACCTCCCACTC
M02700_2.00	(Solyc04g077260.2)_(Arabidopsis_thaliana)_(DBD_0.91)	SLM2ch03g10009	831	843	+	9.99394	7.28e-05	1	CCACCTCCCACTC
M02700_2.00	(Solyc04g077260.2)_(Arabidopsis_thaliana)_(DBD_0.91)	SLM2ch03g10009	991	1003	+	9.99394	7.28e-05	1	CCACCTCCCACTC
M02700_2.00	(Solyc04g077260.2)_(Arabidopsis_thaliana)_(DBD_0.91)	SLM2ch03g12125	1035	1047	-	9.99394	7.28e-05	1	GAACATACCACCC
M02700_2.00	(Solyc04g077260.2)_(Arabidopsis_thaliana)_(DBD_0.91)	SLM2ch03g12125	1295	1307	-	9.99394	7.28e-05	1	GAACATACCACCC
M02700_2.00	(Solyc04g077260.2)_(Arabidopsis_thaliana)_(DBD_0.91)	SLM2ch03g12125	154	166	-	9.99394	7.28e-05	1	GAACATACCACCC
M02700_2.00	(Solyc04g077260.2)_(Arabidopsis_thaliana)_(DBD_0.91)	SLM2ch03g12125	452	464	-	9.99394	7.28e-05	1	GAACATACCACCC
M02700_2.00	(Solyc04g077260.2)_(Arabidopsis_thaliana)_(DBD_0.91)	SLM2ch03g12125	767	779	-	9.99394	7.28e-05	1	GAACATACCACCC
M02700_2.00	(Solyc04g077260.2)_(Arabidopsis_thaliana)_(DBD_0.91)	SLM2ch03g12207	1175	1187	-	9.99394	7.28e-05	1	GAAACTACCACCC
M02700_2.00	(Solyc04g077260.2)_(Arabidopsis_thaliana)_(DBD_0.91)	SLM2ch03g12405	453	465	+	9.99394	7.28e-05	1	GCACAGACCCTCC		YES
M02700_2.00	(Solyc04g077260.2)_(Arabidopsis_thaliana)_(DBD_0.91)	SLM2ch03g12557	826	838	-	9.99394	7.28e-05	1	CCACCTCCCACAC
M02700_2.00	(Solyc04g077260.2)_(Arabidopsis_thaliana)_(DBD_0.91)	SLM2ch03g12594	1162	1174	+	9.99394	7.28e-05	1	GAACCTAACACCC
M02700_2.00	(Solyc04g077260.2)_(Arabidopsis_thaliana)_(DBD_0.91)	SLM2ch03g12594	666	678	+	9.99394	7.28e-05	1	GAACCTAACACCC
M02700_2.00	(Solyc04g077260.2)_(Arabidopsis_thaliana)_(DBD_0.91)	SLM2ch03g12594	886	898	+	9.99394	7.28e-05	1	GAACCTAACACCC
M02700_2.00	(Solyc04g077260.2)_(Arabidopsis_thaliana)_(DBD_0.91)	SLM2ch03g12890	1939	1951	+	9.99394	7.28e-05	0.964	GCACCGAGCCTCC
M02700_2.00	(Solyc04g077260.2)_(Arabidopsis_thaliana)_(DBD_0.91)	SLM2ch03g12891	154	166	+	9.99394	7.28e-05	0.964	GCACCGAGCCTCC
M02700_2.00	(Solyc04g077260.2)_(Arabidopsis_thaliana)_(DBD_0.91)	SLM2ch03g12891	698	710	+	9.99394	7.28e-05	0.964	GCACCGAGCCTCC
M02700_2.00	(Solyc04g077260.2)_(Arabidopsis_thaliana)_(DBD_0.91)	SLM2ch03g13150	1341	1353	+	9.99394	7.28e-05	1	GAACCTAGCACCC
M02700_2.00	(Solyc04g077260.2)_(Arabidopsis_thaliana)_(DBD_0.91)	SLM2ch03g13150	1854	1866	+	9.99394	7.28e-05	1	GAACCTAGCACCC
M02700_2.00	(Solyc04g077260.2)_(Arabidopsis_thaliana)_(DBD_0.91)	SLM2ch03g13150	834	846	+	9.99394	7.28e-05	1	GAACCTAGCACCC
M02700_2.00	(Solyc04g077260.2)_(Arabidopsis_thaliana)_(DBD_0.91)	SLM2ch04g14085	1623	1635	-	9.99394	7.28e-05	0.864	CCTCCTACCACTC
M02700_2.00	(Solyc04g077260.2)_(Arabidopsis_thaliana)_(DBD_0.91)	SLM2ch04g17030	1217	1229	-	9.99394	7.28e-05	1	GCAACGACCCTCC		YES
M02700_2.00	(Solyc04g077260.2)_(Arabidopsis_thaliana)_(DBD_0.91)	SLM2ch04g17030	924	936	-	9.99394	7.28e-05	1	GCAACGACCCTCC		YES
M02700_2.00	(Solyc04g077260.2)_(Arabidopsis_thaliana)_(DBD_0.91)	SLM2ch05g19822	1573	1585	+	9.99394	7.28e-05	1	GCACCAACCGACA
M02700_2.00	(Solyc04g077260.2)_(Arabidopsis_thaliana)_(DBD_0.91)	SLM2ch05g19822	1726	1738	+	9.99394	7.28e-05	1	GCACCAACCGACA
M02700_2.00	(Solyc04g077260.2)_(Arabidopsis_thaliana)_(DBD_0.91)	SLM2ch05g19822	1862	1874	+	9.99394	7.28e-05	1	GCACCAACCGACA
M02700_2.00	(Solyc04g077260.2)_(Arabidopsis_thaliana)_(DBD_0.91)	SLM2ch05g20847	1357	1369	-	9.99394	7.28e-05	1	CCTCCTACCACTC
M02700_2.00	(Solyc04g077260.2)_(Arabidopsis_thaliana)_(DBD_0.91)	SLM2ch06g20942	1132	1144	+	9.99394	7.28e-05	1	CTACCAACCTTCC		YES
M02700_2.00	(Solyc04g077260.2)_(Arabidopsis_thaliana)_(DBD_0.91)	SLM2ch06g20942	1562	1574	+	9.99394	7.28e-05	1	CTACCAACCTTCC		YES
M02700_2.00	(Solyc04g077260.2)_(Arabidopsis_thaliana)_(DBD_0.91)	SLM2ch06g20942	215	227	+	9.99394	7.28e-05	1	CTACCAACCTTCC		YES
M02700_2.00	(Solyc04g077260.2)_(Arabidopsis_thaliana)_(DBD_0.91)	SLM2ch06g20942	436	448	+	9.99394	7.28e-05	1	CTACCAACCTTCC		YES
M02700_2.00	(Solyc04g077260.2)_(Arabidopsis_thaliana)_(DBD_0.91)	SLM2ch06g21182	1715	1727	+	9.99394	7.28e-05	1	GCATCCACCCTCC
M02700_2.00	(Solyc04g077260.2)_(Arabidopsis_thaliana)_(DBD_0.91)	SLM2ch06g21182	173	185	+	9.99394	7.28e-05	1	GCATCCACCCTCC
M02700_2.00	(Solyc04g077260.2)_(Arabidopsis_thaliana)_(DBD_0.91)	SLM2ch06g21182	1948	1960	+	9.99394	7.28e-05	1	GCATCCACCCTCC
M02700_2.00	(Solyc04g077260.2)_(Arabidopsis_thaliana)_(DBD_0.91)	SLM2ch06g22083	1822	1834	-	9.99394	7.28e-05	1	CTACCAACCTTCC
M02700_2.00	(Solyc04g077260.2)_(Arabidopsis_thaliana)_(DBD_0.91)	SLM2ch06g23040	1022	1034	+	9.99394	7.28e-05	1	CTACCAACCTTCC
M02700_2.00	(Solyc04g077260.2)_(Arabidopsis_thaliana)_(DBD_0.91)	SLM2ch06g23040	1957	1969	+	9.99394	7.28e-05	1	CTACCAACCTTCC
M02700_2.00	(Solyc04g077260.2)_(Arabidopsis_thaliana)_(DBD_0.91)	SLM2ch06g23170	1154	1166	-	9.99394	7.28e-05	1	GAACCTACAACCC
M02700_2.00	(Solyc04g077260.2)_(Arabidopsis_thaliana)_(DBD_0.91)	SLM2ch06g23170	325	337	-	9.99394	7.28e-05	1	GAACCTACAACCC
M02700_2.00	(Solyc04g077260.2)_(Arabidopsis_thaliana)_(DBD_0.91)	SLM2ch06g23562	1524	1536	-	9.99394	7.28e-05	1	CCACCTCCCACTC		YES
M02700_2.00	(Solyc04g077260.2)_(Arabidopsis_thaliana)_(DBD_0.91)	SLM2ch06g23562	1706	1718	-	9.99394	7.28e-05	1	CCACCTCCCACTC		YES
M02700_2.00	(Solyc04g077260.2)_(Arabidopsis_thaliana)_(DBD_0.91)	SLM2ch06g23562	712	724	-	9.99394	7.28e-05	1	CCACCTCCCACTC		YES
M02700_2.00	(Solyc04g077260.2)_(Arabidopsis_thaliana)_(DBD_0.91)	SLM2ch06g23562	955	967	-	9.99394	7.28e-05	1	CCACCTCCCACTC		YES
M02700_2.00	(Solyc04g077260.2)_(Arabidopsis_thaliana)_(DBD_0.91)	SLM2ch06g24107	1848	1860	-	9.99394	7.28e-05	1	GAACCTACTACCC
M02700_2.00	(Solyc04g077260.2)_(Arabidopsis_thaliana)_(DBD_0.91)	SLM2ch06g24107	209	221	-	9.99394	7.28e-05	1	GAACCTACTACCC
M02700_2.00	(Solyc04g077260.2)_(Arabidopsis_thaliana)_(DBD_0.91)	SLM2ch06g24107	80	92	-	9.99394	7.28e-05	1	GAACCTACTACCC
M02700_2.00	(Solyc04g077260.2)_(Arabidopsis_thaliana)_(DBD_0.91)	SLM2ch06g24200	1034	1046	-	9.99394	7.28e-05	1	GAAGCTACCACCC
M02700_2.00	(Solyc04g077260.2)_(Arabidopsis_thaliana)_(DBD_0.91)	SLM2ch06g24200	757	769	-	9.99394	7.28e-05	1	GAAGCTACCACCC
M02700_2.00	(Solyc04g077260.2)_(Arabidopsis_thaliana)_(DBD_0.91)	SLM2ch06g24220	1796	1808	-	9.99394	7.28e-05	1	GCACCGATCCTCC
M02700_2.00	(Solyc04g077260.2)_(Arabidopsis_thaliana)_(DBD_0.91)	SLM2ch06g24220	501	513	-	9.99394	7.28e-05	1	GCACCGATCCTCC
M02700_2.00	(Solyc04g077260.2)_(Arabidopsis_thaliana)_(DBD_0.91)	SLM2ch07g25855	105	117	+	9.99394	7.28e-05	1	GAAACTACCACCC
M02700_2.00	(Solyc04g077260.2)_(Arabidopsis_thaliana)_(DBD_0.91)	SLM2ch07g27823	636	648	-	9.99394	7.28e-05	1	GAACATACCACCC
M02700_2.00	(Solyc04g077260.2)_(Arabidopsis_thaliana)_(DBD_0.91)	SLM2ch07g27823	824	836	-	9.99394	7.28e-05	1	GAACATACCACCC
M02700_2.00	(Solyc04g077260.2)_(Arabidopsis_thaliana)_(DBD_0.91)	SLM2ch07g28068	1087	1099	+	9.99394	7.28e-05	1	CCACCTCCCACTC
M02700_2.00	(Solyc04g077260.2)_(Arabidopsis_thaliana)_(DBD_0.91)	SLM2ch07g28068	1722	1734	+	9.99394	7.28e-05	1	CCACCTCCCACTC
M02700_2.00	(Solyc04g077260.2)_(Arabidopsis_thaliana)_(DBD_0.91)	SLM2ch07g28068	190	202	+	9.99394	7.28e-05	1	CCACCTCCCACTC
M02700_2.00	(Solyc04g077260.2)_(Arabidopsis_thaliana)_(DBD_0.91)	SLM2ch07g28068	654	666	+	9.99394	7.28e-05	1	CCACCTCCCACTC
M02700_2.00	(Solyc04g077260.2)_(Arabidopsis_thaliana)_(DBD_0.91)	SLM2ch07g28068	851	863	+	9.99394	7.28e-05	1	CCACCTCCCACTC
M02700_2.00	(Solyc04g077260.2)_(Arabidopsis_thaliana)_(DBD_0.91)	SLM2ch07g28411	456	468	-	9.99394	7.28e-05	1	CCACCTTCCACAC
M02700_2.00	(Solyc04g077260.2)_(Arabidopsis_thaliana)_(DBD_0.91)	SLM2ch07g28411	769	781	-	9.99394	7.28e-05	1	CCACCTTCCACAC
M02700_2.00	(Solyc04g077260.2)_(Arabidopsis_thaliana)_(DBD_0.91)	SLM2ch08g29217	261	273	+	9.99394	7.28e-05	1	CCACCTTCCACAC
M02700_2.00	(Solyc04g077260.2)_(Arabidopsis_thaliana)_(DBD_0.91)	SLM2ch08g30024	1695	1707	+	9.99394	7.28e-05	0.898	CCACCTGCCACAC
M02700_2.00	(Solyc04g077260.2)_(Arabidopsis_thaliana)_(DBD_0.91)	SLM2ch08g31168	1228	1240	+	9.99394	7.28e-05	1	CCACCTCCCACTC
M02700_2.00	(Solyc04g077260.2)_(Arabidopsis_thaliana)_(DBD_0.91)	SLM2ch08g31168	1839	1851	+	9.99394	7.28e-05	1	CCACCTCCCACTC
M02700_2.00	(Solyc04g077260.2)_(Arabidopsis_thaliana)_(DBD_0.91)	SLM2ch08g31168	610	622	+	9.99394	7.28e-05	1	CCACCTCCCACTC
M02700_2.00	(Solyc04g077260.2)_(Arabidopsis_thaliana)_(DBD_0.91)	SLM2ch08g31168	834	846	+	9.99394	7.28e-05	1	CCACCTCCCACTC
M02700_2.00	(Solyc04g077260.2)_(Arabidopsis_thaliana)_(DBD_0.91)	SLM2ch08g31369	1513	1525	-	9.99394	7.28e-05	1	GCAACCACCCTCC
[truncated: 68 more rows]

## Sheet: TF_summary
Family	Number of TFs in genome	Number of TFs in clusters	p-value	FDR
[truncated: 57 more rows]

[truncated: 1 more sheets: TF_per_cluster]
