# Supplementary material for: Transcriptomic Analysis of Early Fruit Development in Micro-Tom Tomato Reveals Conserved and Cultivar-Specific Mechanisms
Source: Plants (Basel). 2026 Jan 3;15(1):137. doi: 10.3390/plants15010137 (PMC12787644; doi:10.3390/plants15010137)
Supplement: Supplementary file 1 [file plants-15-00137-s001.zip › File S4 - Metabolite Analyses.xlsx]

## Sheet: Metabolites_Oliveira et al 2024
Metabolite	3DPA	5DPA	8DPA
(Lycoperoside H) FA or (Hydroxy-a-Tomatine) F1A0I94.5417	1.78625e+07	1.4394e+07	1.96843e+07
(Lycoperoside H) FA or (Hydroxy-a-Tomatine) F1A0I94.5417	3.05839e+08	2.07507e+08	2.08164e+08
(Lycoperoside H) FA or (Hydroxy-a-Tomatine) F1A0I9II4.5404	8.68027e+06	5.78758e+06	5.89441e+06
(Lycoperoside H) FA or (Hydroxy-a-Tomatine) F1A0I9II4.5404	1.71172e+08	1.14213e+08	1.26509e+08
4-Caffeoylquinic acid	5423504827	4320503836	3479298132
Acetoxy-dehydrotomatine	1.61873e+08	1.60223e+08	2.18433e+08
Acetoxy-hydroxytomatine	4.92693e+07	4.8834e+07	6.46775e+07
Adenine	10.2476	12.3622	22.1547
Alanine	459.2	577.507	921.659
Asparagine	200.459	175.645	234.353
Aspartic acid	201.722	136.746	156.382
beta-Alanine	39.2612	71.2469	71.7702
caffeoyl-glucarate	3.46373e+07	4.36122e+07	4.77569e+07
caffeoyl-hexoside 1	151867773	9.65536e+07	7.51114e+07
caffeoyl-hexoside 2	148612038	6.55693e+07	5.47106e+07
caffeoyl-hexoside 3	9.79105e+07	7.97471e+07	9.0817e+07
caffeoyl-hexoside 4	5.90436e+07	4.87238e+07	5.32369e+07
caffeoyl-hexoside 5	6.94458e+07	5.25061e+07	6.91394e+07
Chlorgenic acid	17953178949	14587914403	15498789971
Citric acid	345.393	268.602	237.446
Coumaric acid-hexoside I	1.79004e+08	155366575	1.3737e+08
Dehydrotomatidine-tetrahexoside	5.97257e+08	3.76657e+08	3.63551e+08
Dehydrotomatine	3560297529	2761623466	3344807976
Dicaffeoylquinic acid I	3.66455e+07	2.83845e+07	3.17113e+07
Dicaffeoylquinic acid II	1.83634e+07	1.58737e+07	2.64174e+07
Eriodictyol-hexoside	1.82546e+06	3.22041e+06	1.28345e+07
Eriodictyol-hexoside	391331	8.68625e+06	5.08328e+07
Eriodictyol-hexoside	6.06155e+06	2.33103e+07	131104663
Eriodictyol-hexoside	3.15725e+06	4.00736e+07	2.20926e+08
Eriodictyol-hexoside	3.61345e+06	2.97626e+06	3.2145e+06
Eriodictyol-hexoside	2.9602e+06	5.9253e+06	1.59695e+07
Feruloyl-glucoside 1	1.73587e+06	2.4368e+06	2.083e+06
Feruloyl-glucoside 2	2.58221e+06	1.91028e+06	1.8304e+06
Feruloyl-glucoside 3	5.13871e+07	4.00106e+07	5.35949e+07
Feruloyl-glucoside 4	3.51142e+07	2.48424e+07	2.85786e+07
feruloyl-hexoside 2	2.70687e+08	1.60614e+08	9.87503e+07
feruloyl-hexoside 3	1103875354	8.94822e+08	9.20771e+08
feruloyl-hexoside 4	4.35372e+07	3.42676e+07	3.60824e+07
feruloyl-hexoside 5	9.93774e+08	5.66032e+08	4.21614e+08
Flavonoid	5.83999e+07	4.3548e+07	6.17308e+07
Flavonoid	2.38016e+07	1.78538e+07	1.78441e+07
Fructose	19.6992	37.4147	29.0231
Fumaric acid	18.9431	21.6249	44.8836
GABA	615.999	899.051	1289.98
Glucose BP	493.574	495.071	590.641
Glutamic acid	548.21	360.894	329.358
Glutamine	1566.65	1524.58	2005.28
Glyceric acid	7.36919	5.82177	5.2604
Glycerol	200.069	214.418	286.459
Glycine	37.5422	50.1615	72.5129
Glycolic acid	0.895165	0.767287	0.749992
Glyoxylic acid	0.646963	1.04615	3.2175
Hydroxybenzoic acid-hexose	5.51263e+07	3.71677e+07	5.52672e+07
Hydroxy-dehydrotomatine	3.467e+07	1.84722e+07	1.87084e+07
Hydroxy-dehydrotomatine	2.57735e+07	1.38096e+07	1.44685e+07
Hydroxy-dehydrotomatine	1.50095e+08	9.16768e+07	1.04914e+08
Hydroxy-dehydrotomatine	7.08312e+07	3.88642e+07	3.99032e+07
Isoleucine	46.9021	63.547	96.1582
Isorhamnetin-3-O -rutinoside	5.5248e+07	4.40511e+07	6.43194e+07
Isorhamnetin-hexoside	2.93851e+06	1.84122e+06	1.9514e+06
kaempferol-3-O-Glc-2"-O-Api-6"-O-Rha-Fer	4.01139e+07	3.66714e+07	4.67082e+07
Kaempferol-3-O-rutinoside	2734066358	2982636219	4668762370
Kaempferol-hexose-deoxyhexose-pentose	5.17407e+08	5.39581e+08	8.13346e+08
kaempferol-hexoside	2.79402e+08	281671653	333648018
Kaempferol-sophoroside	1.0349e+06	4.58013e+06	7.51464e+07
Kaempferol-sophoroside	2.54433e+06	2.57481e+06	6.78845e+06
Leucine	114.795	164.292	251.144
Lycoperoside A, Lycoperoside B or Lycoperoside- C I	1241840808	1360804242	1634887870
Lycoperoside H or Hydroxy-a-Tomatine II	1.39652e+07	1.16292e+07	1.23657e+07
Lycoperoside H or Hydroxy-a-Tomatine II	2.78133e+08	1.87544e+08	1.91635e+08
Lysine	12.2421	18.0037	32.8024
Malic acid	304.668	224.082	297.881
Malonic acid	0.647721	0.450579	0.433262
Malonyltryptophan	2.55921e+07	1.46835e+07	2.26265e+07
Methionine	9.26878	16.3202	28.3766
Myo-inositol	748.593	749.94	905.606
Naringenin	25041258	3.62255e+07	6.80597e+07
Naringenin hexoside I	1.50399e+07	1.1432e+07	1.41452e+07
Naringenin hexoside II	1.2309e+07	8.27484e+06	7.66927e+06
Neochlorogenate	1.32648e+08	1.13983e+08	2.59634e+08
Octadecanoic acid	0.707674	0.680479	0.852755
Ornithine	3.16461	4.70562	9.20777
oxo-Glutaric acid	3.60672	5.27917	10.8619
Palmitic acid	11.4422	11.3021	13.8548
Panthotenic acid	1.7782e+08	1.54219e+08	2.46203e+08
Phenylalanine	40.4845	55.9102	83.9696
Phosphoric acid	1705.11	1696.07	1928.99
Proline	1516.11	1315.18	2923.21
Pyruvic acid	2.07043	3.80343	13.2305
Que-hexose, -hexose	6.59266e+06	6.4922e+06	5.8977e+06
Que-hexose-deoxyhexose, -pentose	1436304631	1062070581	1373326244
quercetin-3-O-Glc-2"-O-Api-6"-O-Rha-Sin	8.59973e+07	7.11077e+07	1.19078e+08
Quercetin-dihexose-deoxyhexose-p-coumaric -acid	1.19021e+07	8.52457e+06	8.79535e+06
Quercetin-dihexose-deoxyhexose-p-coumaric -acid	1.28639e+08	9.08196e+07	1.00006e+08
Quercetin-hexoside	1.92869e+06	1.68771e+06	2.04608e+06
Quercetin-hexoside	5.41109e+08	2.96789e+08	2.7959e+08
Quercitrin	3.86671e+06	3.94495e+06	3.69783e+06
Quinic acid	56.2004	99.0811	153.234
Quinic acid 3-caffeoyl cis	8.35687	6.97976	5.85058
Quinic acid 3-caffeoyl trans	265.204	243.628	196.871
Quinic acid 4-caffeoyl trans	5.28162	4.7813	4.23971
Quinic acid 5-caffeoyl trans	0.385759	0.477409	0.853557
Rutin	11179423345	8347240362	9100220303
Salicylic acid	0.388423	0.446733	0.361561
Serine	155.252	132.782	167.395
sinapoyl-glucoside	1.20934e+07	1.15722e+07	1.86543e+07
sinapoyl-glucoside isomer 1	3.75822e+07	2.97184e+07	5.76653e+07
sinapoyl-glucoside isomer 2	1.4078e+08	1.31558e+08	1.88935e+08
Succinic acid	16.2865	15.9014	17.7653
Sucrose	35.6451	45.5685	35.047
Threonic acid	34.4951	27.7373	26.8205
Threonine	21.1588	18.4867	19.2627
Tomatidine dihexoside dipentoside isomer	8.66e+07	6.67114e+07	8.35555e+07
Tomatine	2670535032	2096422739	2551829217
Tryptophan	7.68279e+07	6.77857e+07	1.11311e+08
Tyramine	91.4617	67.5912	63.5501
Urea	3.37663	4.57989	14.3282
Valine	130.727	162.556	255.947

## Sheet: Clustering Results
Metabolite	Class	T1 (3 DPA)	T2 (5 DPA)	T3 (8 DPA)	Cluster			Class	Cluster 1	Cluster 2	Cluster 3	Cluster 4	Cluster 5	Cluster 6	Cluster 7	TOTAL
Asparagine	Amino acid	-0.102698	-0.944688	1.04739	1			Amino acid	3	12	1	4	1	0	0	21
Serine	Amino acid	0.196022	-1.0835	0.887474	1			Flavonoid	3	6	2	6	0	2	0	19
Tryptophan	Amino acid	-0.369218	-0.762893	1.13211	1			Vitamin / Coenzyme	1	1	0	0	0	0	0	2
Isorhamnetin-3-O -rutinoside	Flavonoid	0.0697857	-1.03306	0.963279	1			Phenylpropanoid	2	4	4	15	2	1	0	28
kaempferol-3-O-Glc-2-O-Api-6-O-Rha-Fer	Flavonoid	-0.205991	-0.880964	1.08695	1			TCA cycle	1	3	1	1	0	0	0	6
quercetin-3-O-Glc-2-O-Api-6-O-Rha-Sin	Flavonoid	-0.246961	-0.85338	1.10034	1			Alkaloid / Steroidal glycoalkaloid	0	3	3	5	0	0	0	11
Panthotenic acid	Vitamin / Coenzyme	-0.312447	-0.806472	1.11892	1			Lipid / Fatty acid	0	3	0	1	0	0	0	4
Dicaffeoylquinic acid II	Phenylpropanoid	-0.336547	-0.78831	1.12486	1			Nucleotide / Base	0	2	0	0	0	0	0	2
sinapoyl-glucoside isomer 1	Phenylpropanoid	-0.282623	-0.828272	1.1109	1			Organic acid	0	3	0	3	0	0	1	7
Succinic acid	TCA cycle	-0.370506	-0.761871	1.13238	1			Sugar / Carbohydrate	0	1	0	0	1	0	1	3
Acetoxy-dehydrotomatine	Alkaloid / Steroidal glycoalkaloid	-0.552283	-0.60206	1.15434	2
Acetoxy-hydroxytomatine	Alkaloid / Steroidal glycoalkaloid	-0.55306	-0.601305	1.15436	2
Lycoperoside A, Lycoperoside B or Lycoperoside- C I	Alkaloid / Steroidal glycoalkaloid	-0.846744	-0.256532	1.10328	2
Alanine	Amino acid	-0.805797	-0.313355	1.11915	2
Glutamine	Amino acid	-0.496534	-0.654557	1.15109	2
Glycine	Amino acid	-0.895747	-0.18318	1.07893	2
Isoleucine	Amino acid	-0.87673	-0.212411	1.08914	2
Leucine	Amino acid	-0.897519	-0.180402	1.07792	2
Lysine	Amino acid	-0.827263	-0.284027	1.11129	2
Methionine	Amino acid	-0.902428	-0.172659	1.07509	2
Ornithine	Amino acid	-0.80507	-0.314331	1.1194	2
Phenylalanine	Amino acid	-0.890713	-0.191018	1.08173	2
Proline	Amino acid	-0.458877	-0.688207	1.14708	2
Valine	Amino acid	-0.80435	-0.315297	1.11965	2
Kaempferol-3-O-rutinoside	Flavonoid	-0.691385	-0.455238	1.14662	2
Kaempferol-hexose-deoxyhexose-pentose	Flavonoid	-0.643306	-0.50878	1.15209	2
kaempferol-hexoside	Flavonoid	-0.613939	-0.539971	1.15391	2
Kaempferol-sophoroside	Flavonoid	-0.465804	-0.404817	0.870621	2
Naringenin	Flavonoid	-0.80948	-0.308392	1.11787	2
Glycerol	Lipid / Fatty acid	-0.725344	-0.415407	1.14075	2
Octadecanoic acid	Lipid / Fatty acid	-0.424278	-0.71791	1.14219	2
Palmitic acid	Lipid / Fatty acid	-0.527857	-0.625467	1.15332	2
Adenine	Nucleotide / Base	-0.735727	-0.402869	1.1386	2
Urea	Nucleotide / Base	-0.674622	-0.47427	1.14889	2
Glyoxylic acid	Organic acid	-0.715594	-0.427024	1.14262	2
Phosphoric acid	Organic acid	-0.542761	-0.611262	1.15402	2
Eriodictyol-hexoside	Flavonoid	-0.470375	-0.277038	0.747413	2
GABA	Amino acid	-0.94263	-0.106255	1.04888	2
oxo-Glutaric acid	TCA cycle	-0.783299	-0.343083	1.12638	2
Quinic acid	Organic acid	-0.959123	-0.0772712	1.03639	2
Neochlorogenate	Phenylpropanoid	-0.455581	-0.691086	1.14667	2
Quinic acid 5-caffeoyl trans	Phenylpropanoid	-0.752254	-0.382546	1.1348	2
sinapoyl-glucoside	Phenylpropanoid	-0.510077	-0.642104	1.15218	2
sinapoyl-glucoside isomer 2	Phenylpropanoid	-0.421208	-0.720491	1.1417	2
Glucose BP	Sugar / Carbohydrate	-0.590753	-0.563843	1.1546	2
Fumaric acid	TCA cycle	-0.668788	-0.4808	1.14959	2
Pyruvic acid	TCA cycle	-0.715587	-0.427033	1.14262	2
Myo-inositol	Vitamin / Coenzyme	-0.584793	-0.569875	1.15467	2
Dehydrotomatine	Alkaloid / Steroidal glycoalkaloid	0.818132	-1.11475	0.296622	3
Tomatidine dihexoside dipentoside isomer	Alkaloid / Steroidal glycoalkaloid	0.713594	-1.14298	0.429389	3
Tomatine	Alkaloid / Steroidal glycoalkaloid	0.762012	-1.13234	0.370328	3
Malonyltryptophan	Amino acid	0.81993	-1.11409	0.294156	3
Naringenin hexoside I	Flavonoid	0.798841	-1.12149	0.322653	3
Que-hexose-deoxyhexose, -pentose	Flavonoid	0.727329	-1.14035	0.413024	3
caffeoyl-hexoside 3	Phenylpropanoid	0.919706	-1.06451	0.144801	3
caffeoyl-hexoside 5	Phenylpropanoid	0.593084	-1.15456	0.561472	3
Feruloyl-glucoside 3	Phenylpropanoid	0.419256	-1.14138	0.722127	3
Hydroxybenzoic acid-hexose	Phenylpropanoid	0.57057	-1.15467	0.584104	3
Malic acid	TCA cycle	0.651609	-1.15137	0.499759	3
(Lycoperoside H) FA or (Hydroxy-a-Tomatine) F1A0I94.5417	Alkaloid / Steroidal glycoalkaloid	0.258598	-0.14097	-0.117628	4
(Lycoperoside H) FA or (Hydroxy-a-Tomatine) F1A0I9II4.5404	Alkaloid / Steroidal glycoalkaloid	0.241794	-0.162822	-0.0789714	4
Dehydrotomatidine-tetrahexoside	Alkaloid / Steroidal glycoalkaloid	1.15326	-0.526725	-0.626537	4
Hydroxy-dehydrotomatine	Alkaloid / Steroidal glycoalkaloid	0.425723	-0.256516	-0.169207	4
Lycoperoside H or Hydroxy-a-Tomatine II	Alkaloid / Steroidal glycoalkaloid	0.256509	-0.138516	-0.117994	4
Aspartic acid	Amino acid	1.10345	-0.84634	-0.257111	4
Glutamic acid	Amino acid	1.1444	-0.438919	-0.70548	4
Threonine	Amino acid	1.10774	-0.836145	-0.271598	4
Flavonoid	Flavonoid	0.194254	-0.323167	0.128913	4
Isorhamnetin-hexoside	Flavonoid	1.14989	-0.66612	-0.483771	4
Naringenin hexoside II	Flavonoid	1.14635	-0.453124	-0.693225	4
Quercetin-dihexose-deoxyhexose-p-coumaric -acid	Flavonoid	0.223244	-0.15504	-0.0682041	4
Quercetin-hexoside	Flavonoid	0.378015	-0.170134	-0.207881	4
Rutin	Flavonoid	1.11602	-0.814663	-0.30136	4
Malonic acid	Lipid / Fatty acid	1.15165	-0.503145	-0.648502	4
Glyceric acid	Organic acid	1.11591	-0.300954	-0.814961	4
Glycolic acid	Organic acid	1.14781	-0.464849	-0.682964	4
Threonic acid	Organic acid	1.14777	-0.464512	-0.683261	4
Chlorgenic acid	Phenylpropanoid	1.11447	-0.818888	-0.295585	4
Tyramine	Amino acid	1.14429	-0.438197	-0.706097	4
4-Caffeoylquinic acid	Phenylpropanoid	1.04174	-0.0894993	-0.952242	4
caffeoyl-hexoside 1	Phenylpropanoid	1.11159	-0.285087	-0.8265	4
caffeoyl-hexoside 2	Phenylpropanoid	1.14823	-0.468419	-0.679813	4
caffeoyl-hexoside 4	Phenylpropanoid	1.03907	-0.955716	-0.0833499	4
Coumaric acid-hexoside I	Phenylpropanoid	1.04198	-0.0900518	-0.951928	4
Dicaffeoylquinic acid I	Phenylpropanoid	1.0582	-0.929295	-0.128907	4
Feruloyl-glucoside 2	Phenylpropanoid	1.14929	-0.477919	-0.671367	4
Feruloyl-glucoside 4	Phenylpropanoid	1.07759	-0.898107	-0.179479	4
feruloyl-hexoside 2	Phenylpropanoid	1.07941	-0.184527	-0.894885	4
feruloyl-hexoside 3	Phenylpropanoid	1.14719	-0.687461	-0.45973	4
feruloyl-hexoside 4	Phenylpropanoid	1.13483	-0.752126	-0.382706	4
feruloyl-hexoside 5	Phenylpropanoid	1.12018	-0.317405	-0.802776	4
Quinic acid 3-caffeoyl cis	Phenylpropanoid	1.03129	-0.0658425	-0.965452	4
Quinic acid 4-caffeoyl trans	Phenylpropanoid	0.986542	0.0263942	-1.01294	4
Citric acid	TCA cycle	1.10838	-0.273803	-0.834579	4
beta-Alanine	Amino acid	-1.15459	0.56324	0.591347	5
caffeoyl-glucarate	Phenylpropanoid	-1.09819	0.240079	0.858107	5
Feruloyl-glucoside 1	Phenylpropanoid	-0.996808	1.00316	-0.00635346	5
Fructose	Sugar / Carbohydrate	-1.01707	0.982005	0.0350667	5
Que-hexose, -hexose	Flavonoid	0.705894	0.438435	-1.14433	6
Quercitrin	Flavonoid	0.239238	0.858682	-1.09792	6
Quinic acid 3-caffeoyl trans	Phenylpropanoid	0.857962	0.240292	-1.09825	6
Salicylic acid	Organic acid	-0.240747	1.0984	-0.85765	7
Sucrose	Sugar / Carbohydrate	-0.526001	1.15322	-0.627219	7

## Sheet: Spearman correlation
GeneCluster	MetabCluster	Correlation	PValue
1	1	-0.993955	0.0700326
1	2	-0.930634	0.238513
1	3	-0.580028	0.606083
1	4	0.300273	0.805844
1	5	-0.107236	0.9316
1	6	0.959222	0.182429
1	7	0.811298	0.397523
2	1	0.660088	0.541038
2	2	0.234082	0.849583
2	3	0.999969	0.00498716
2	4	0.60907	0.583085
2	5	-0.752879	0.457329
2	6	-0.318712	0.7935
2	7	-0.944266	0.213547
3	1	0.722026	0.486422
3	2	0.316526	0.794967
3	3	0.996963	0.0496285
3	4	0.538872	0.637701
3	5	-0.693715	0.511945
3	6	-0.398756	0.738884
3	7	-0.968999	0.158932
4	1	0.467429	0.690361
4	2	0.825474	0.381816
4	3	-0.348197	0.773588
4	4	-0.95784	0.185516
4	5	0.882829	0.311272
4	6	-0.772613	0.437899
4	7	0.0280373	0.982149
5	1	0.998736	0.0320075
5	2	0.907129	0.276538
5	3	0.62762	0.568058
5	4	-0.242799	0.843869
5	5	0.0476944	0.969625
5	6	-0.940639	0.220454
5	7	-0.84475	0.359498
6	1	-0.270203	0.825818
6	2	-0.687663	0.517273
6	3	0.538303	0.638131
6	4	0.99691	0.0500583
6	5	-0.962107	0.175814
6	6	0.621119	0.573357
6	7	-0.238496	0.846691
7	1	-0.750163	0.45995
7	2	-0.971852	0.151405
7	3	-0.00628229	0.996001
7	4	0.79406	0.415927
7	5	-0.659327	0.541683
7	6	0.947356	0.207488
7	7	0.327719	0.78744
8	1	-0.51485	0.655695
8	2	-0.0561419	0.96424
8	3	-0.982392	0.119644
8	4	-0.74129	0.468428
8	5	0.858598	0.342672
8	6	0.143767	0.908157
8	7	0.870025	0.328205
9	1	0.822686	0.384949
9	2	0.992807	0.0764042
9	3	0.123775	0.921
9	4	-0.717112	0.490927
9	5	0.566385	0.616683
9	6	-0.978423	0.132488
9	7	-0.436494	0.71244
